# Supplementary material for: Antiviral reverse transcriptases reveal the evolutionary origin of telomerase
Source: bioRxiv. 2025 Oct 16:2025.10.16.682844. Preprint. [Version 1] doi: 10.1101/2025.10.16.682844 (PMC12632851; doi:10.1101/2025.10.16.682844)
Supplement: Supplement 2 [file media-2.zip]

Archive with 13 entries (12 files):
- Supplementary_tables_and_data/
- Supplementary_tables_and_data/DataS1_Fig4B_MSA_RT-domain_phylogenetic-tree.aln
- __MACOSX/Supplementary_tables_and_data/._DataS1_Fig4B_MSA_RT-domain_phylogenetic-tree.aln
- Supplementary_tables_and_data/.DS_Store
- __MACOSX/Supplementary_tables_and_data/._.DS_Store
- Supplementary_tables_and_data/DataS2_Fig4B_FigS6_annotation-for-phylogenetic-and-structure-based-trees.tsv
- __MACOSX/Supplementary_tables_and_data/._DataS2_Fig4B_FigS6_annotation-for-phylogenetic-and-structure-based-trees.tsv
- Supplementary_tables_and_data/Tang_et_al_DRT10_supplementary_ tables_final_bioRxiv.xlsx
- __MACOSX/Supplementary_tables_and_data/._Tang_et_al_DRT10_supplementary_ tables_final_bioRxiv.xlsx
- Supplementary_tables_and_data/DataS4_FigS6_structure-based-trees.treefile
- __MACOSX/Supplementary_tables_and_data/._DataS4_FigS6_structure-based-trees.treefile
- Supplementary_tables_and_data/DataS3_Fig4B_phylogenetic-tree.nwk
- __MACOSX/Supplementary_tables_and_data/._DataS3_Fig4B_phylogenetic-tree.nwk
