# Supplementary material for: Antiviral reverse transcriptases reveal the evolutionary origin of telomerase
Source: bioRxiv. 2025 Oct 16:2025.10.16.682844. Preprint. [Version 1] doi: 10.1101/2025.10.16.682844 (PMC12632851; doi:10.1101/2025.10.16.682844)
Supplement: Supplement 2 [file media-2.zip › Supplementary_tables_and_data/DataS1_Fig4B_MSA_RT-domain_phylogenetic-tree.aln]

>A0A507FAR3
FWDLGVTLGTIWVLKVKKDDITGERLCM-DGRRQGVDYD------------------KTC
ASTPHMNSLKIWASVVTERNMVTRQCDANGAHLTTDHDRTMY------------------
VKVLAMDQGKVLELLQTMYGQKQAPLMWERDRDAVLLLLGMTQRLIMVLVWADDFAFAAD
KQRELDDLL----DTLGSKITITRK--------P-------
>A0A438CJZ5
------ALCVSCHNSNTATTTGT-IEST-SSYKNGLDFG------------------ETF
NPVIKHITIRLILSLAVTLGWTMRQLDVKNAFLHGFLKEEVF------------------
MEQPEDLSNHVCKFNRSLYGLKQAPRAWFDRLSQCLLHLGFYYSIVLLLIYVDDIIVTSN
DNNIISDLI----STMSSDFSLKDL--------GSLHYFLG
>A0A2I0JDW6
LEDNRTSVACKWVCKIKRRADGSYCLVA-KCFTEGVDFH------------------KNF
APVANLITVCSLLTIVVVKGWAIHQLDVDNAFLHGDLDEEVY------------------
MSLPS-RFDQVCRFQKSLYGYCQASCNWYSKFATSLFHYGFQQAFVIVLVSMDDMILVSN
GSDRCDRFK----RYLSPVLLHQGY----------------
>A0A699H2T0
IMGNNTGLGCKWIFKRKLKVDESFRLVI-LGFRSKIDYF------------------DTY
APMTRISTIRLLITLASIHNLITHQIGVKMAFFNGELDEEVY------------------
MNKPPSNENKVCKLIKYLFGLKQAPKQWYQKFDEVVLSNCYLLKGVIICLYVDDMLIFGT
NQVYVNLTK----KFLSFRFSMKDM--------GEVDVIIG
>A0A6A3ADU5
LVKNNTPVGCKWLFRIKRNADGTYRLVA-RGFSPGQDFQ------------------DTF
SPVAKSTTINVILALAVQKRWCLRQVDINNAFLNGYLQEEVY------------------
MQQPSDGTPLVCKLNRALYGLRQAPRNWYVKLKEHLIHIGFEVYVVYALVYVDNIIVTGS
LVCKVEEVV----GEALSGLIKKAG-----------YFSLC
>A0A061EYN0
---PVNRAPVNFNLLTKLNAKGEFRLVA-KEYSAGFDYQ------------------ETF
GSVAKQSIIRTFFALAAARNWTLSQLDVNNAFLHGDLDEEVY------------------
MDIPPSGSKLVCKLHKSLYGLKQALRQWNAKLTSCIIHYGFKQEFIALLTYVDDILIGNT
STQVAAVVK----EHLSSQFKLKDL--------EY------
>A0A6D2L5A1
LIKARMIVRSLWNFRHKFDANGEYRFCA-NGKSLGVDCN------------------KTF
SPVAKPAT--VVMHVAVAKDWPLHQLDVKNAFLNGDLEETVY------------------
MHQPQTKPDHVCILKRSLYGLKQAPRAWNNRFASFAKKISFAQDLAYLLRYVDDIGLTAS
STKLLQSII----ASLHKEFEMNCN--------PCCTPV--
>A0A5B6WLL2
IKKNQTVIGVKWVFRTKLNPDGSYRLEV-KGYAWGVDFS------------------KTF
AFVARMDIIRMLLAMS--------------AFLNEVLNEEIY------------------
VEQAPSQEGKVFLLKKALYGLKQAPRAWYNKVDEHLLNIDFVKNLFIVSLYVDDMLVTRN
DASQIELFK----KDMMEVFEITDL--------GEMHYLSG
>A5B4F1
------TSRPTHVYKLKFRVDGSHHLVA-KGYTEGVDYI------------------DTF
SLVAKLATIKLLLALADIHSWFLVQLDINNAFLHGDLIEEVY------------------
MSLPKGPSNTIFILHKSIYGLKQASRQWFAKFSSVLLDKGFTQSFLALLMYVDDIVIVDN
DYRTIEKLK----TFLDSQFKLKDL--------GQFKYFL-
>A0A1S3ZHD0
SHSFVMAIDCRWVYKVKHKADGSFRLVV-KGYTTGVDYT------------------ETF
SPAVKLTAVRAHIATAVKRKWIISQLDINNAFLHRDLHEEVY------------------
MEIPP-TPCVVCRLNKSLYGLKQASRQWYAKLAEALYSRGYVHSTMYIDIYVDDVLIIGT
DMEEVNQLK----SFLHNTFKIKDM--------DKLHYFLG
>A0A2G3C092
LKVQGT----------------CYRLVA-KGFLSGVDYG------------------ETY
SPVAKNTTVRIILSLAASFDWPLRQLNINNAFLHGTLTEEVY------------------
ISHPETYPTHICRLHKAIYGLKQVPRAWYEKLKSDLVSYGFCHVTLYLLVYVDDLIIMGN
NQSSVEDLI----GCLANRFSIKDL--------GDLHFFLG
>A0A6L2KA16
--------------KNKKNKRGINRLVA-QGHREVIDYD------------------EVF
ALVARIEAIRIFLAFASFMRFIVYQIDVKSAFLYGIIEEEVY------------------
VSQPPQFPNKVYKVEKTLYGLHQALRAWYETLSTFLLNNRYRKDIMLVQVYVDDIIFGST
KKSLCDEFE----ALMHERFQMSFI--------RELTFFLR
>T2D0T6
--------------RAKLNADGSCRLVA-KGFHAGIDYA------------------ETF
SPIVRHSTIRLVLAHVVSSRWSIRQIDINNAFLNGDLQECVF------------------
MQQPT-TPHLVCQLNKAIYGLKQAPRSWFLKLSTTLFHLGFKPSSLFVLVYVDDILITGS
FNTEISSLI----SNLHSFFPLKDL--------GPLHNFLG
>A0A5H2XMW7
----------------FCATNGSHRLVV-KGYAPAIDFN------------------ETF
APVARLDTIRTLIALAAQKGWKLYQLDVKSAFLNGVLKEEVY------------------
VDQPTNYEDKVYKLKKALYGLKQAPRAWYKEINAYLISCGYVRGTLIVSIYVDDIVYTGS
SEELIEDFK----TEMMRMYEMTDL--------GLLYYFL-
>A0A6A3C075
LLKNDTLNVCKWLFKVKRHADGCYCLVA-KGFLPRQDFT------------------ETF
SPFFKSTTINVILSLVASNVWSLRQLDVNNAFLNGDLGEDVF------------------
MAQPSNGTPLVCKLKKALYGLRQAPRMWYSKLKQYLLGLGFHTTRTYALIYVDDIIIAGN
STEAIEQVV----RLLGQQFSLKDL--------GELSYFLG
>A0A5N6NFK0
ILQNHTPLGYRWIFKRKMKADGSYRLVI-KGFREGVDYF------------------DTY
SPVTRITSIRLVLAIAALRNLEVHQMDVKTAFLNGDLEEEIY------------------
MEQPPGQEGKVCKLVKSLYGLKQAPKQWHQKFDQVMLNNGFKIGYVILCLYVDDMLIVES
DDKMIKSTK----DMLKARFDMKDM--------GLADVILG
>A0A6A2XNI2
-DSGASLHSSYQGREGTKNGDNPYRLVS-KGFHAVVDYH------------------ETF
SLVVKPTTIRLVLSLSVSRGWQLRQLDVNNYFLQGHLSKDVY------------------
MAQPKDNPTHVYKLKKAIYGLKQAPQAWYLELRQFLIESGFTNTTIYLLVYVDDIIIRGT
NTNIIQRYI----DHMAQRFSIKDL--------STLSYFLS
>S8CEL4
ICLIGTPVGCRWIFKTKLNPDGSYRLVA-QGFSPGVDFT------------------DVF
APVAKITTVRLFIALAAQRSWPLHQLDINNAFLHGFLDTEVY------------------
MCLPA-RPPKVCRLLRSLYGLKQAPRRWHHELKHALLSIGFVSDLTFLLIYVDDILVTGS
SAKAIDRLT----SFLDKKFSLKNL--------GEAKYFLG
>A0A834L7M0
LLRNQTIVGCRWVFKIKRNADGSHRLVA-KGYNEGLDYD------------------ETF
SPVVKPSTIRTILAIAVSRGWALQQPPGFT------------------------------
-D--PFRPHFVCKLHWALYGLKQAPRAWFHRLHSFLLDIGFFNHSLFVLVYVDDLIVTGS
DKTAVNDFI----EVLCSVFDSRRL--------GELGFFLG
>A0A2N9G848
LEANKTPLGCKWVYSIKVKSDGSYRLVA-LGNNYGVNYE------------------ETF
APVAKMTTICTILAIAASQNWDLHQMDVKNAFLHGDLKEDVY------------------
MRPPT-PTSAVCKLRRSLYGLKQAPRAWYEKFTSTLFKFALHKGVVILLVYVDDIIITGT
DSALISQLK----QYLQDSFHMKDL--------GSLTYFLG
>A0A2I0XJJ4
LHQQGTVLGCKWTYRLKLHSDGSYRLVA-LGNNFGLNYT------------------ETF
SPVAKLPTIHILLTIAFSRDMQVHQLDVANAFLHGTLSRQFS------------------
CINQ------KILIIQLMYADCTKPCMVLNKLRGSGTPSGLPTIQLFLLIYVDDILFTGN
NVSYINQIL----EQLSNRFAMKNL--------GHVHNFLG
>A0A822ZMY3
LMKNSTVITCKWVYKLKKAADGSHRLVA-RGFSYGLDYD------------------DSF
SPVVKMVTVRTIISLAASKGWTLWQFDVKNAFLYDELDRDIY------------------
MEQP------------ALYGLKQAPRAWYGKIAEYFKFCGFYPLSIMILLYVDNMIVTGG
DTAEIMRLQ----EALSVRFEIKSL--------GEAHCFLG
>A0A5B6V1L9
LIRNHTAIGCKWLFKIKRNPD---------GCLPGCDFP------------------ETF
SLVVKLATIHTILSITVTKQWSLRQVDVNNAFLNDDLIEEVF------------------
MLQP-----VQTDLNKALYGLWQALKAWFNKLKAFLVFIGFVIPGMYVLVYDDEIIITGD
FFVEIDAFV----HQLHIEFSLKDM--------GSLHSFLG
>A0A061EMD4
LEENGTAIGCKWVYKIKMNTDGSYRLVE-KGYNEGFDYQ------------------ETF
NPVAKQSTVRVFMALAASQEWQLSQLDINNAFLNGHLEETMY------------------
MQLPKPSIKLVCKLHKSLNGLKQASRQWNSKFTATLLEYGFKQEFVALLVYVDDILLGSN
SIQAICDVK----AYLSSKYKLKDL--------GLVKYFLG
>A0A438IX92
IEKNETIIGVKWIFRVKYHSDGRLRLVA-KGYSPGVDFH------------------ETF
APVARLDTIRTIIAVVAQKGWLLYQLDIKSAFLNGKLEEEIY------------------
VEQPDGEENKVYKLKKALYGLKQAPRAWYTQIDSYFIENGFIRQILIVALYVDDLIFTGN
GEKMVEKFR----NEMMKKYEMSDM--------GLLHYFLG
>B9GC98
VQENRTAITLKWVFKLKRDEAGAHRLVA-RGFVEGIDYD------------------DDF
APVARMESVRLLLALAAQEGWGIHHMDVKSAFLNGDLKEEVY------------------
VHQPPGKEGKVLRLHKALYGLRQAPRAWNAKLDSTLKGMGFEQNALLVGVYVDDLVITGT
KDAEVAAFK----EEMKATFQMSDL--------GPLSFYLG
>A0A6L2L907
LNNNNTAICRKWIFKVKYKANGEFRLVA-KGFGEGIDYE------------------ETF
FPVVKIVTVRCLLIVDVRNKRSVYQLDVNNVFLYGELTKDVY------------------
MQLPD-NDNKVCKLTKSLYGLKQAPRRWNEKLTLILNENGFILVFIILLVYVDDIIVTRN
NENEIIKFK----EYLSSMFDSKDL--------GKLKYFLG
>A0A2N9HLD4
LQQQGTVVGCKWVYKLKHNSDGTYRLVA-KGFHQGVDYA------------------KTF
SPVIKPPTVRLILSLAVSHNWPLRQLDVKNAFLHGTLKEEVY------------------
MAQPSSHPHYVCKLHKSIYGLKQAPRAWFESFTTQLLHLGFIAVIAYLLLYVDDIVLTSN
STPFLDGLI----LQLRKVFDIKDL--------GPLHYFLG
>A0A438GRC1
LEKNGTPVGCKWIFTVKYKADGNYRLVA-KGFTYGIDYQ------------------ETF
APVAKLN---------------------TNAFLNGDLEEEVY------------------
MDIPTSNFNKVCRIRKSLYGLKQSPRAWFEWFTKVVKGYGFVQKLAIIIVYVDDIILIGD
HEEKIDLLK----KLLTKEFEIKDL--------GNLKYFLR
>A0A5K0ZNS5
LLQRGTIVGSKWFFTVKYHSNGFYQLVA-KGYTYGVDFF------------------ETF
SPVARLGTIWLIISVAVHSNWHMYQLDIKNAFLYGDLEETVY------------------
MQQPQGECRKVCRLKKAIYGLKQSPRAWFHKLSDVVSQCGFERGIVVMVVYVDDIILTGD
CDKEISVTK----TFLQKHFVTKDL--------GHLRYFLG
>A0A6D2JGW2
LEQKRTALGCLWVYKTKYNSDGTYRLVV-QGNHEGEDFD------------------ETF
AHVVKMNTVRSVLRLVAAKNWEVYQMDVNNAFLHGDLEEEVY------------------
MKLPS-HPGKVCRLRKSLYGLKQAPRCWFKKLSDALLRFGFEQIELRVLVYVDDLIIVD-
------------------------L--------GKLKYFLG
>A0A6A2ZW95
IEDLETVVDCKWVYQVKYNADDLCILVA-KGFTEGIHYI------------------DAF
SPVAKMTSFRVLLSLAATRKWHLLQLDVNNGFLNGILDGEVY------------------
MKLPELGSNMVCRLHKSIYGVKQASMQWFTTFSNVVLQLGFQQRFIVLLVYVDDIVLARK
YLQALHEIQ----SLLQKHFKLKEL--------GPLFYFLV
>A5AE14
LEDNETAIGSKWVYKIKYNSDGSCRLVI-LGNKEGIDYN------------------ETF
APTAKMVTVQTFLAVVAMKGWELHQMDVHNAFLHGELDEEVY------------------
MQMSP-TPGKVCGLRKSLYGLQQAPKCWFAKLVAALTSYGFKQIQLNVLVYVDDLIISRN
DGTTVQQFK----DYLSRCFHIKDL--------GKL-KFLG
>A0A5K0Z160
LESNETTIGCRWIYKIKTKSDGTYRLVA-KGYAYGIDYE------------------ETF
AHVARMISVRTLIAITSVKHWTIFQMDVKNAFLNGHLQEEVF------------------
MSAPP--QNKVLRLKKALYGLKQAPRAWFDKFSSVMFNQGFQSGVIVLLLYVDDMVITGS
DDEGIIEVK----HFLNKCFQMTDL--------ERLTYFLG
>A0A812PMC7
LREKDIILPAKVVLTKKPQDPLSARVVA-CGNHGTFHDP------------------ENT
STNPSIEAIRWSASCLARPDWTGLVLDVTAAFLNAEMDDQTF------------------
VRPPLQEEGKVWRLRKVLYGLRKGPRLWEACRNGELNGKRFDPFHGIFDMYVDDGLIVGP
-IGMCRALA----EMLVTLWELKLQ--------GSEVPFLG
>A0A1Q9E4J6
LKDVKAIVPCKGVYTVKPDK-GERRFVA-CGNHEEETCF------------------DLF
AAGVDATSLRSILAVNAQKPWRIGTTDVRQAFVLAKWLQPVA------------------
LEPPIASPGDLWYVEQAIYGLRESPALWSQFRDENLKGATWQQTYGYIVVYIDDLLIYSQ
-EEAMYGFF----NWVSAKWEVDAL--------DHPIRFLG
>A0A812MIJ6
LKSSGVTIPLKGVFTAKAPASSARRLVA-CGNQHSD-AE------------------SLY
ASGAPAELVRAALVEASSHPWGAYTCDIRSAFTLTPIPRRYV------------------
LKPPLAQADECFTLGRVLYGFREAPVWWSGFRDAVLTGAVFVQLQGFLITYVDDFLILGS
-EATARALH----KWILEEWETDGL--------MSPVRFLG
>A0A812MMC4
LMDSGTVLPGKAVFTVKPPAGPARRVVV-CGNFAQG--Q------------------NVY
ASGTSADTLRIAIAIAVKMGWRIGSTDVANAFTLAPMPLLYA------------------
LVPPAAAPGETWQITRVLYGLREAPRLWGDFRNRKFVDAVITALQGLVLVYVDDILMMGE
-KTLVEAIY----QWLVKDWKCSDL--------EGSLRFLG
>A0A812LBL1
LEEKGALIPGKVVCTVKPPATVPRRVVI-CGNMQTHDPN------------------DLF
AAGASVEGLRLALAIAVSMGWCVASTDVSAAFLQALWPPTYG------------------
VLPPLVEQDVVFVVRRALYGLRESPALWAAHRTEVLGRLSVKQLRGILVTYVDDLLYLAA
-RDLILNLH----EEIASIWPCSDL--------EEGLRYLG
>A0A812NXW6
VEIA--RLPTKFVFTVKPNDPTTRRLVA-CGNYSDGNRS------------------NLY
AESAPAEAVRAGLTLTCKQSWEVGIIDVIAAFLKTPIGPKIV------------------
VAPPITVPLELWGLVRALYGLRQSPALWSDYRDDMIAQLRLLQTVGVLIVYVDDFMLCGS
-RPVVELLS----KAIREMWETSEL--------SNPIRFLG
>A0A812NU20
VEKG--ELPAKLVYTLKPPAESQRRIVC-CGNYPDQ--A------------------DIF
ASGAAAESLRSCLTYSAWQRWLTALLDIAGAFMLTPLPTTYV------------------
IHPPLASEDERWILTHGMYGLRQSPKLWSEFRDRTISAMRFQQPGALVLIYVDDILLCGR
-LGLIRAVA----RKLSETWKTTDL--------EHGIRFLG
>A0A1Q9DRV8
LAHA--MIPMKVVFTVKPPDATSRRIVI-CGNLHQP--G------------------DVY
TNTAPAEVVRAAIALARFFRWNLGMIDVVAAFLQTPLKPLVY------------------
GIPPLCRPGELWKLTHAVYGLQESPNLWGTYRDQRLAGITFVQLVGILVVYVDDLLICGE
-ADVIKGVT----AAIRSLWKTSDL--------QGTIRFLG
>A0A1Q9ESD2
IEF---EASQKVVWTVKPPESDSRRIVA-CGNFATD--E------------------QVF
ASGTTVEVLRLSLTSCAQRRWSAGAADIRTAFLLAPVPVNHA------------------
VYPPITSEGEVWQINKALYGFRESPRYWCDYRNLVLQAFEFRQLEGYVLVYVDDLLFMAP
-QSLATALH----KALAEMWEISNL--------EEPLRFLG
>A0A1Q9DAN9
LEVTKAQVPGKAVLTRKA----GRRCVA-CGNYSDADPT------------------SLY
ASGVEGLTVRTALGFAAYRGWAALSADIRTAFLHAPLAEVII------------------
VRPPILAPNHRWRVLKALYGLRQAPLAWARFRDKSLRALTFRQWHGILIIYVDDLLGFAS
-SPILKSLF----DEIQKLWQLSDP--------EGATKFCG
>A0A812NE54
LVHTGTVLPGKVIFSVKA----KKRIVG-CGNFGSPTKL------------------DTH
ASGISAESIRLLVRFAGQAQWSISTTDIKTAFLNAPIVELII------------------
VRVPVCQE-QFWQIQRALYGLDVAPRSWTLFRNKTLQEITEKPVIAWIGVYVDDLMLVTP
-ELRRGVVM----DTLRSPWTTSEP--------EKDVTFAG
>A0A5J4YKT1
LIARNVLLRTKWVLT--VKA-D-PRLTI-LGHVD-KAEQ------------------VPE
APTLQFVTMRAILALARHRRLQLWTQDVKQAFLQSELSRAIY------------------
VLPPNKGDMKYWKLVKPLYGLVDAPTYWSKTVLNDLQERNLVQ-AELLGIYVDDIIAGGG
--NHLSDVL----KTFENRFDVKER--------EPPLRFAG
>A0A5J4YRZ9
LKDRGVIMRLKWVIK--KKG-E-VRAVV-LGHVE-KDDL------------------VRD
APVIQTVSIRLLIVAAQILGLELYSRDAIQAFLQSELIRDVY------------------
LIPPVCGNNAFWKLVKPMYGTVDAPNHWVYTYLNALAELGAEK-DGFLGIMVDDSLCAGG
--TEFQSTG----ASLMKRFDMHER--------QLPFVFGG
>A0A5J4YVH7
LVEKDTVLGSRFENR--IKT-D-QRLVV-QGFRE-AKTM------------------NIE
APTLSKTMMRVLVSTAVVQGHEIVYRDYEQAYLQSTMQRDVY------------------
IRLNKRDWPGFALLKKPLYGLSESGSYWHKTLQEALKRHGFRP-NGAVGTLVDDVLVQGD
--AICLEAE----KRASDRFKNKGL--------MAPFIFNG
>A0A5J4YJ22
------LFNDAFDDR--VKA-D-YRLVA-CGHRE-AHLT------------------SIN
SPVLTRCSFRTVFSLCCSMNKPLYYRDFSQAYIQSELIRNVY------------------
LRLDGQQWPLHAKLEKALYGLRESGTLWYHTISNHLKARGFVPFSGALGLLVDDTIFFGN
--QLCLNAE----RAATDTFESKGV--------QKPFNFNG
>A0A6J8EBP7
--------STMCRKKLKTMV-K-PRLVA-KGFES-LDEI------------------PKN
SPTCEKQSLRLILSIIANKRWSINSVDIKTAFLQGEMQREVY------------------
LRPP-KANGKVWRLNKCVYGLADASLKWYEKVKTTLLDCGGTVLTGVLAVHVDDFLWAGS
--SSFESVV----SRIRDMFKVGKE--------SESFKYLG
>A0A6J8BGQ4
WKSFNVLMSTRWVITEKEMN-G-VRLVV-RGFE---NEV------------------KSD
SPTIHKESLRLFLAIASTSEFDIHSIDIKAAFLQGKIDRVIF------------------
VKLPSSDKSVAWKLNKCVYGLIDASRNWFLSVKRELLQLECIQLEGLFLMHVDDFLWAGS
--EHFKQVI----CHLRDKCDCGKE--------LSSFRYIG
>A0A8B6GIJ0
WKNNSVCISTRWICSLKDTS-E-HRLVA-RGFEN-RDDI------------------PKD
SPTCGTDSLRLVLAILAQRSWKTRTMDIKTAFLQGAIERKIY------------------
VKPP-QCKDIIWKLRKCVYGLSDASLSWYNRVKEVLEQCKVSVVEGVLTCHVDDFLWGGS
--KEFEKVI----NSIRSTFCVGKE--------EGSFPYVG
>A0A6J8DES9
LHNFDTALSTRWVITT--KD-N-TRLVV-RGFE---FTM------------------QRD
SPTVGKGMIKIFLSITASMNWIVKTTDIKSAFLQGKLDRDVF------------------
LKPPNSKKGKIWRLKHCLYGLKDGARQFYLSVREELLSLGCKQLSGIICCHVDDFLHSGD
--EKFEEVM----RKLRTRFVAGKI--------EKNFSYVG
>A0A5J4YVK7
WEN--QIIGSHVLYQVKDPVNAALRLCL-WGHKE-KDSI------------------RGD
APTPPLVAIRLVLALAAAFPLTLAKIDVTGAYLQSGMDRTVF------------------
VRPP-SQGDVLWKLTAKPYGLKDAGRQWLLRSDAEIRSLGLVQ-KVLVVKYVDDLLVLGE
E-DDAESFL----TRFAERFRSSPP--------VNRFSYIG
>A0A1X6NS11
------ALSMRWNLTIKPPAPGLPRLCV-RGNED-KALI------------------DSF
SPTVSRPTVLPLLMLFATMGWVPRTVDVSTDFLRGMIDSPVY------------------
VQPPGMARGLLRLLAKCAYGLVDAPHMLYKRVFVVMRKIGAVRVILAVSVHVDNFLSGGT
A-ASVAHCE----LELRAAFSVGPV--------ATSLVFTG
>A0A813AZX0
------IVPTRWVRTNKNDGVDKARLVV-QGFKS-LGYY------------------RRD
APTASAVAESICLAVCAYYKFILIAKDIKNAYFSGKVGREIY------------------
LEPPGLEPGRLLKAKKAIYGFAEAARLFWLALKEHLESDGWKELRGILVTHVDDIEGGVH
H-SIMDQAF----AKSSQALEFATN--------HRDFIFRG
>A0A5J4YKV7
WRDGRYIIGSHIVFKLKFET-QQLRLVL-WGHLD-KAWL------------------ISD
TPTLPIAAVRLVFLTAATHECAICKVDVIGAYLQSGIDRDVY------------------
VRPP-EQASILWKLNAKAYGLIDAGRQWLLTSDKALTELGLQQTSLLVCKFVDDIILCGP
D-IHVNSFV----QEFNSRFTLGSV--------ENNFLYLG
>A0A1Q9CZR7
WNQYESILPSRYVYRNKNDEKALARLCL-QGHLD-SRQV------------------QVD
SPTVERVSTMLFLHMVVSFGWHWYIGDISNAFLQGALQKPMY------------------
MRPPGVGPGQLLRLLKPVYGRPDAPRAWYEELAKVLVQIGFSKLVGCMIVHVDDLMVCHD
GSTFATQAV----ERLGKRFPFGTW--------ESGVTYCG
>A0A812SN85
FFQNSVILKAHFILKWSKNP-DGARLIT-QNFKD-ALLV------------------DRT
APTLTRLSRHTLLSLAANLGWGAATGDISTAFLQGKHSRTLW------------------
IRLPITEPSVVMKLRKPMYGLVDAPRAWYCEATERLERLGFVRLVCALGLYVDDLLAIGN
SDPRYCSAR----DRLQQTFVFREW--------HPSVEYLG
>A0A1Q9BWJ7
HLRLGAILSSRFAYRDKNLAATVARLVV-SGHTD-IAAL------------------RTD
SPTVSRTAVMCLLQMAASENWGVSAGDVTAAFLNGELDRELY------------------
LKQPGLHPDQLIKVEKGVFGLIDSPRKWWKKFKKDIQELTIYAPLCYAAVHVDDILLVAE
--RGVDLVQ----KQLSTCFPVDEW--------EDVFDFIG
>A0A1Q9BTN0
NLTTQAIMESRYVRTVKPLEHGGARHVM-KGFSG-AEDL------------------DSA
TPQVTREGVMFTTQVITSKGWNMGFLDFTQAFHSGDISRELY------------------
AEQPGMQKGELLKLLKTCYGLLDGPMAWFRHLRKVLLELGYVQLLGIVSVATDDLLHGGG
--PEHQEKM----ETLNKKYKLGKF--------QGSGRFTG
>A0A812NKR6
WVANEVVISSRWVLTWKHVGPDGARLVI-RGFKD-LGQY------------------STA
SPTLSRQGRHAILTIAAHHQYRLFTLDAKTAFLAGDSSKPIY------------------
AELPGYDEDTIARIKKVPYGLSEAPLAWYRRLTAELEACGFEQVLGIVGAHVDDLLIAGC
SDSQFEEAL----QKLVARLPFGER--------KAPVLYTG
>A0A812UHJ9
WQKYTNIIPTRWVDTDKAEA-GQLRFVV-RGDL--SSSM------------------RTD
SPTGSQVAMGILLSYGAATRKTIKSGDISAAFLQGSLDRKLI------------------
LSMPGMEEDDLVIVSTTVYGTKDAPRGWFKNLDTTLRGYQLRRVKGLLLVHVDDLLWVGD
--NDMEDVM----RKVQQQYRFGST--------DASFKFCG
>A0A812WV23
WQGFDAITPTRWVDNNKAQP-WEYRIVV-RGDLG-AEGA------------------RTD
SPTASAMMFNLLLSITANKRWRLRGGDITASFLQGDITRTLI------------------
LRPPGVPEGALLRARKPVYGTKDAPRGFWKRLHRVALSKGLRALQGIVIAHVDDLLWSGS
--EAMDKVM----DEIIKEFKFGAL--------EDKFDYCG
>A0A812HGZ8
WLKTVALLRMRWVLTFKQASQSDARIVI-LGYSN-LLEA------------------STV
SPAMSRLSRQLLLNMAAVCKWDILCGDVKSAFLQAKPQRGVF------------------
ATPVNLREGQAVQLLKSCYGLVSAPREWYNDVHKTLLSLGCERIIGLISSHVDDFLMAGE
SHPEWQRFL----HAFHQAYDWSPW--------EGAFKHCG
>A0A1Q9E1U0
FIAAEAAIGMRWVLTWKQLD-GGARAVL-LGYQS-YEHR------------------ATT
SPVMSRQTRQCFLQMCANQRWKVFKGDVSGAFLQGRYPGDLF------------------
CIPCGITRGSVTRMRKACYGLVDAPLKWYKTVADYLSSLGLERLRGMVSGHVDDFLFGGS
EDKEWQLIL----QKIQNKFKWGDW--------EGEFTQCG
>A0A812IWD9
VVGKQAFVGTRFVVTRKSDE--EIRLCL-QGHSD-FHSG------------------LCH
SPTLSQLGRSVLLQLMVSHHWTLNLGDVKGAFMEAGLSRPLY------------------
AHQPGLHPDDVLEITGNLYGANDAPFQWYQTFDAEARKVGFQRLSGALGAHVDDTMTGGR
G-AEYDEAI----AHLKSRFPYRKW--------RGSGEFCG
>A0A813DG53
WVKNNVIFPLRMVRTNKAMTVLAARLVV-PGHVE-VGEF------------------RTD
APTTHPVAVSLTATIAASLQWSAWTFDVQTAFLSGNTSREVY------------------
VRAPAIRPFELLQILKSAYGLSEAPRLWYLRARELMQQCGFVEVEVIVCLHVDDGFVVGR
ASALFETAK----DNMNKVFNIKEW--------IQETDYLG
>A0A813GTY4
ILDNNAVIRSRLVLTRKMLEGGEARWCV-LGFED-ATEV------------------GRA
SPTVAVGTLYLHLQLAACMRWKIKLADVKTAFLNSAQTRELY------------------
AEAPPIPSGSLIKLIKPLYGQVDAPLQWHRELQRFLTECGMKQLHGSIVTYVDDLCMAGD
--EVMNDVY----EKLQKRFKFGKW--------QLKGRYCG
>A0A813C185
VLRNCAVMKMRWVLTFKS-----SRLVV-LGYQN-LIES------------------QAS
SPTLSKLGKLLILSIVANNLWMLESADVSSAFLQSLDMEDLF------------------
IYAPGSQDSTILKLTRAFYGLCSAPKSWYDTVTMTLKSSGWTQLVGVAGFHVDDFQLGGE
SDRVFQKAK----QELLSAFEWGKW--------DKNFEFAG
>A0A812S955
WEKFNAIIGTRWVHTDKNQKKEYARLVV-QGCQ--SRDI------------------RSD
SPTASLLAFNLLCAVAVMNGWEVAASDASTAYLQSQISRLLV------------------
LRAPGLGPNDLLRAKGSIYGTRDAGRQWWKKLYRSLLDHGWRLLLGVMISHVDDLYSAGE
G-KAYEDTL----TKLEGELHLT-I--------KGAFRFCG
>A0A812NQH4
WLENKVIIGSRWVLTWKKSSDDRARLVL-VGFQD-LGRI------------------ATD
SPTLRKESKHVILSICASKGWVIWGADIKTAFLSGDSDRQLY------------------
FRPPNLSDDDVLRLNKAAYGLAEAPRAWFLRLTRELVAVGLAVLLGICGVHVDDLLGGGT
--SVMDQCL----TRLKIKLPFGEF--------RRTIKYTG
>A0A813LW24
WTEHRSIIDTRWVLVRKAPEPGVLRLVV-IGCQ--INSL------------------RRD
APTGSMLAFNLVVFFGAQPGWCLLGADAQCAYLQSEIERLLL------------------
LRMPDMLPNQIVVAAGSIYGTRDAPRAWYKHLRAKLLAKGFRESFIILVAHVDDLLIALS
ADQQARECI----DALAKELQLKMC--------RSSFTFSV
>A0A813A0Y7
WIQTSAILKSRWILTWKSPEGESARLVV-LGFQK-LVDV------------------MRD
APTLSKEGRALVLQTIASCKFQLGSFDIKTAFLRGKDANPLA------------------
MEPPGLQEEEVCQLLGNAYGRVDAPLLFYKELSKQLHELGFVRLNGILGVHVDDGVCGGD
--DKFLKKI----QALQAKLPFGSR--------KQSFVFTG
>A0A813BNH6
LVSSGAILKSRFVLTEADQGSPQIRWCI-RGYLD-LLEL------------------DTS
SPTLSMEGFSIALQLMASHGWSVNIADVEGAFLRGDLSGRLF------------------
IDPPGLSEGCLIEAVKTVYGLADAPKAWWECFSSKLANLGMRVLSGVVAVHVDDLCLGGD
--KYFHNVV----KPLKELFPFKHW--------KGSGEFLG
>A0A0M0JTS7
FNATVEIHKLIWV--YKLKRDGSARLCV-QGNTSGVDFD------------------QTW
SSALRYSSARALFAYAARQGCRVRSVDLVAAYLQGRFVEFVY------------------
CYLPSNGQPLIARVEKPIY--EQAGRRLQRMLFAWLVAQGFHAEIITIGVYVDNLQIVHS
AGCAYNSFM----DSLARDWDITDE--------GPMEDLLG
>A0A0B1P8M7
LLEKGVIFNTRFVDKIKHPGTN-KRLVV-QGYN-GKFMI------------------LTQ
APTIQRSSQRILLALASMNGVNLYLRDISQAYVQSNLNRIIF------------------
VQPP--PPNTVWQVLKPLYGLAEARNHWFSTYHRHHIELEMSPCMGIVGMQTDDTLFLAD
-KIFADKEQ----KELKIAKFLKDR--------ETPLKFNG
>A0A0G4F0B1
WCVCSVGITLRWVRTWKLKEGKR-RLIA-RGFQRDSELL------------------KTY
SGTADAGLARVAFVWALSWGWQAAKVDVSTAFLQAPIGEGWQ------------------
LRLPGLRYRVYIKIVKAVYGLADAPKCYTDFFKKKVRGLGWTEAIGLMVMHIDDLFVFSP
SVDD---DI----AAVCTMFNTDEL--------EEMHTYVS
>A0A0G4HH60
FAENKVVMKTRWVLTWKIKGGKRARLVC-KGFQRK--NV------------------ETF
SGTASWWALLFCFVFAAGKKWSVGKSDVRTVFLTAPINDEVY------------------
VQLPGIVPGQVYQLERAMYGLKDAPRLYGQHFKKIAKEEGWEEAKAIMVAHVDDLLVFSA
DPLR---DF----ASIRKRLQMDEP--------EGEMGYTG
>A0A5J4YWQ4
MRRFGVIVRAHMVVAEKHTERVEIRLVA-GGDRDMTGVT------------------VPY
EAPASLAALRIVLAWAQMNELEVGFVDITSAYLQAECSGPVY------------------
VILP--KTGTAHHLRKAMYGLPRAGADFAREARSRLLRLGWVEAGLVLVMYVDDVVLAG-
RKDEARNAM----SELYQEFVIDEQ--------PSPVLHLG
>A0A5J4YK31
LARFNAFVRGHFIYTLKHKERAEYRFVA-AGNNSHDGEP------------------VPY
AAPSSLAALRLVLAWAAACNHAVMGMDMTSAYLQSDLRDPVF------------------
ICLP--ARKGVYRLRKALYGLPRAGADFVHETADKLRKAGWTEDGVYIVAYVDDFLIVG-
PQAKILQVK----EELRKMFVFDSP--------CQQIRFLG
>A0A5J4YHU0
MIRFKVFVRTHFIFGLKFAELEEVRLVA-GGNRDASGKV------------------FDY
EVPAGLSAIRMLIALAAILGLKIVSFDVTSAYLHADLSPPTF------------------
AMLP-GGDGLVVRLRRALYGLPRSGSDFSQDARRRLQKFGWDLSVALLALYVDDGLLAC-
AEKDRGEIF----RELRSEFLIEKE--------PTPLRFLG
>A0A5J4Z2M0
HAKAGTVVRFRFIYGLKNWELPAPRLVA-QGCNSVEGAE------------------IPY
EVPASLQALRVTLNFALSHGHEIWISDIDYAYLHAPLLPAVY------------------
MRVPPAKIAPVVRLRKALYGLPRSGGDYNQYAREQLKQLGWTPETYMLALYVDDILLAA-
PQLHQTKLQ----NELKETFTIQKG--------FKGTRYMG
>A0A5J4YR09
LVKLGAYVRGKVILSLKHAEEPELRVVA-QGCVNGEGAD------------------FPL
EKAVSLSSFRTALAIATASGLDVAFFDITAAYLISRLGPRTF------------------
ISLPESYDDPVVELLGALYGMPRSGADYGMEARKRLVHAGWRADRMTLSLYVDDGMLIG-
RTEIIEKEL----QCLRRIFPIHEH--------VGEAQFLG
>A0A0M0K2N5
QMETKSVHTLGWDYDFKLKDGV-DRLIG-HGNKDGTHFF------------------DKT
AQVARASSVRTIISYAAQYNLTLTAGDVPTAFLQSYIHNIIL------------------
SEQAEPACDMVVRWDRALYGWVPSCYEWGEEFYDWLVSYGAVAAVLIITLHVDDLLMAHS
HIQLRDQFM----RD--NPYKIKDL--------GAVSSIIG
>A0A7S2DY95
LLMMDLVNSGHFIFKVKSVD-GEARFVF-GGHRYGVDYL------------------DTM
ANMASLRSVRTVFALGAPAGHYFRNFDLSQAFTFSECDHDVY------------------
MELPGKESGNVAKLKRMLYGMKDSGRKWMQLLDKFFRDIGAVPFEARFAVHVDDILCSAA
HPYVHTEFS----RLLRERFGRVTE--------EPTTFLLG
>A0A2G2BT73
LINGGHITSGRVIL--AKKRSG-IRLVR-RGFMKDPK-F------------------VTY
TNLVGWNEMRIALSTPDQQNRVTVSIDFEQAYSQGDPLEVLY------------------
IRFK-TGKERHFRQLLHLYGGTRAGANWEQTVFRHLKILGMVQGKCVLVSYVDDTILDG-
DRTACDDII----KSLKQRFKIKQT--------LTPIDFLG
>A0A2G2CC65
IEEK-CAIGTRMLL--SKRRNG-LRLVK-QGCFTDPD-M------------------DVY
ADLARFSSIRMLLCRSNSSHRITALIDFVTAYLQSDAFEPSY------------------
VRFK-SHETVYYRQRRVIYGERRASKSWQNSLAKFLKSKKFAQLRTTIASFVDDLICDG-
EQTGVEETM----RNLHKRFDIKEI--------IVCVDYLG
>A0A0P1AME1
LRSHRTPIGRHWLFKIKRNADETYWLVA-QGFAPGVDYH------------------ETF
VPVARLGTIRCKLAVAAQIDYEIQQFDVDTAFLYGRMAEEVY------------------
MGQTVSKPGMLRLLPHALYGTEQAARAWYEASCSHFIKRGFESEICAVVDYADNLIDIVL
KLDDITLVR----DELKEQFGIKEF--------GE------
>M3J0M0
LIRNRQLHETNWRYFHTVKSATRFRIVT-KGKRNGLACT---------------N--EIQ
ETAFCTATYRVLTAIAAEKNYKIHHIDILGTNSQNLTVGTHY------------------
FQPP--DDSVCWKISGFLPDLCQHKFNWTNHIQEILLKMGLKRECLYVSVLVDDLFVVAS
SQEIFDDFY----KILGTYLELSYK--------GLVVNFAG
>A0A0G4GTW9
WQDRQVRIPLQRVRTEKLRDDGTFRTVI-RGDLRI--GL------------------DIT
IHLCPPNAVHLVLQLVLDKSLSLKKADVVQAYLQAPLPVPVY------------------
VLPPR-GHHF-CKLLKAVYGLSDAGKVFEDFLSSKLRELGWSTICGILCTYVDDLLLIGI
GEDA-ADLS----GLLRDHVMCGDDT----D--TISGRFVG
>A0A0G4GK45
LMKYNTVLDMLVVDTLKMKAGGEFRAVA-RGDQKQ--GV------------------ETA
TCGCPPDFVRFVLLTALAPKNSIASVDYQNAYLQAKLKVPVY------------------
VRPPR-KAGLLWRLKKALYGLKDAGRAFEDHLWEVLRKLGWELVVGLLSQYVDDLIVVSL
EGDT-QEMV----KEIAEEVHCKEP--------EVLGRYVG
>A0A7S1VQI3
------IFHWVWIYLIKENPTEGYRAVC-DGSSGQQIHG------------------ATY
APTPDLTDFRIFVALCSMENKYIFGSDVSNAFAEAPCRQQYY------------------
MRVDDIPSGYVIPVNKNLQGHPEAPRQFHLHIDKILRDYDFKPHDVLFLRQVDDFAIGTT
SKAIYDKIC----DQLDSNLPMTRH--------GLLKHYNG
>A0A1Z5KHE7
FIKRDAPVTPKWIFKKKKEATG-FRTCA-RGFVPGVDFT------------------LSH
SPVASDMSVRMVLAVVLKKMWVTEVIDVEAAFLEAKLREEVY------------------
LEWPEELVDYIILLERAMYGLVQSPREYFMLYCAELRKLGLIQTVLIIVVYVDDCILAG-
PQEEINWFK----KEIKKRFNITEM--------GPIQKHLG
>A0A1D8PR73
FRSKDVPISMGWVHTEKIDSLKGRRCVV-HGNREKLDYD---------------F--SVS
SPVIDLVTIRLLTIIGCELGMTIQHLDVESAYLNASITNPIY------------------
VFPP--KRNHCWLLKRSVYGLKQSGFEWYHTIKRVLEDIGFNQSVIYLGLYVDDILMVGS
SQKVIDNFV----DQLRDHFEVKVF--------GEISNYLG
>A0A1D8PLS1
FKANQVPLKTMWVHTYKTNDLKNYRCVV-MGNYENRDFD---------------H--AIS
SPVVDLTSIRLLSAIAVENNLVMHQLDIASAYLNASLERVIF------------------
VRPP--KPGYSWRLHKSVYGLRQSAHNWYSHFKNVLEANGLKQDVLYVSVYVDDVFMIAT
NEKIIKEFV----AMLETYFQLQYF--------GEATEYLG
>A0A4P6XIB5
LRQMEVIIGTRYVHTIDHSDKKSVRCVA-QGFRIG--RE------------------ETY
SPVVLPETVRAFMMVAVARGMKVKQMDVSSAYLHLDLDEPVY------------------
VLPP-VDATKIWKCKKALYGLKNAGRSWYLTFKKKLEDFGFKRTTMHIALYVDDLLVSFE
DESDYEDFK----AYMNDVIKIKDL--------GMVKEFCG
>A0A4P6XSJ0
QSENDTVT-GKLDWEFSIEDDG-YKLTA-KSKIDGAEYE------------------LTS
RVKPELNSLRLFMAMSAQNNLQVHHMKINSAYFYAKFPLVAY------------------
FETP---VQGTLQLHKSIHGFLRAPDMRDKMIAKALRTHGLSKNLIIIAVIADDLLIASR
DKDKLNAVK----SKLVSQYKMRDL--------ALAKKVAG
>A0A535S533
HHSHGTIITARLVLQEKLDENGQRRLVA-QGFKPGIDYL------------------ETY
SPLISVDAIRMLLSYGAANDLEIDHLDVVTAYLESSIKEVIY------------------
LMLPDPNIREIVRLCKSIYGLKQSARNWYRTSDAAFVQLRLKR-GVILMVWVDDICIMG-
NRIEVDKIK----EELGQIFSTKDL--------GAVHHLLG
>A0A5E8C4X9
IDGNHK----------KLNTDGSYRLVV-QGFRFGVDYV------------------DTF
APVMRFSTVRLIFALSAAKNCEMHHVDVKNAFLNGDLEEDIY------------------
VKPPNTPPGMVWKLNKSLYGLKQAPLCWNKKLVDKLEALGYKADFSIIGLYVDDILTASN
VPGEFERFF----KGLSGYFAIKDE--------GGVNKFLG
>F2UGZ7
ILNNMALLKSRFVFKVKRDAEGAFRWVA-KGFSPGIDFD------------------QTY
APTPAAKTILTVLAVSLQRQHQLHQLDFKSAYLQADLKEELY------------------
MELPQRYAGKVCRLLKPLYGLKQAGRAWAKKLHTFLKTNGWAQQRTWIITYVDDLIISGS
SERHIRACK----QQIKESFEAEDL--------GPLTWYLG
>A0A7S3Y454
LESSQFVIPSHFVFAYKEPAEGGYRLVL-DGSKRGVSYI------------------DSW
APSLPHAGWRLFLHICAVEDLELLSLDVNNAFVQVPMSPRVY------------------
IKVP--PPGMVLELDRALEGSRQAGNLWFKYLRAFLRRWGFVPDFQMLAIQVDDIQVASQ
SVALQKKFV----NQLGSVFKHKF---------SPASRFVG
>A0A7R9UHG9
HEVLNSVIPTKWVYALKTNAHGEFRFVV-KGFMPGIDYT------------------QVF
SPGIRSEQIRMMIGVGARQTAVMGKADVTNAYLTAPLDEEVL------------------
FELPPDDHKVVARSVKAQQGLKQSGRVWNQHQHKCLLEQGFVQGYVLCGIFVDDILFINN
DEDALGKVV----RLLSEHYEIKFD--------DKLEKFLG
>A0A0G4PWD0
HQKNQTAIGCKWVFKTKYDAQGNHRLVA-K------------------------------
--GYELTSVRLLLALAAWFQWEIEQLDVITAFLNPHLAEEIY------------------
MEPP--EDGKALRLFRTLYGLKQSPLEWYSDIDKKLITLGFRRVQCILLLYVDDILLAG-
PQEYISQMK----QELMKLYHMKDL--------GKMSLFLG
>A0A7S3FKM4
LLHQTVLTKSRTVFALKWDITGHARIVA-KGFTYGIDFQ------------------ETY
ASTPKLSTSRLFIMLMVKWKLKWSEFDVTAAYLHADLEEEIY------------------
LEPPADGERMIWRLLKSLYGLKQAGRNWMRTFFRHLRELGLNQIDLILFVHTDDGKAGYR
KSATYQRFL----SELKERVNIGES--------DSPTRIFN
>A0A7S0XE50
LFISKAPISNVWVHKLKFENG-IARICP-RGFEAHVDYD---------------D--DIA
SPTLSLDTGMLSLGIEVERSQHSVLVDVDSAYMYAEPDHEIY------------------
MEIP--VPNKALLMQHSLQGTKQGARDWHEHANRTILKLKFKRCFTQIALYVDDFRIASD
NKEMLDQVV----NEIANIYKIKVK---------PATWWLG
>A0A507BSG4
FKAHDVVIGGKWVFAYKRNEEGQHRYVA-KGFTYNIDYK------------------ETF
APTSLSSSVKVILSIIASEGLMCHQMDVSTAFLHGEIDADIY------------------
MQQPHSKPNHILKLKKGVYGLKQAGKIWNMKISNVLAKAGFSRDRCYIILYVDDLLIAAA
NHHTIKHVK----DTLHANFKMKDV--------GNVSMFIG
>A0A507DC08
FREHGVTIPGKWIYCRKNLVNGAARFVA-MGFREGIEYN------------------WTY
SPTTMSTSLRMLLTIIAKEDLDCDQLDVSTAFLHGRLQEDIY------------------
MEIPNPDSRKVVKLKKAIYGLKQAGREWNNMMNHRLKEIGFIPEVLYLILYVDDILIASR
SRSSMERVK----EMLRAIVKLKDL--------GPVKTFIG
>A0A507DGU4
FRKHGVLVGGKWVYALKRCASGLYRYVA-QGYSPGLDYT------------------QTY
APTTMTVTLRIVITIIASTGMNMHQLDVSTAFLHGDIDTDIY------------------
MKPPEYSSDTVMKVNKSIYGLKQAGRMWNQKIHSVLIKIGLTAESTFLMLFVDDMLLASS
SMASLEHIK----SKLRESFDIKDL--------GEANTFIG
>A0A409WSZ3
LKLMGAAIQLRWVFAFKYRPDGSERLVA-KGFSP-EDYG------------------EVS
SPVARTASIRTVFAYAAREDLELMAMDVKTAFLHAKLDRDIY------------------
VQQPA-DRKMVLKLLVALYGLKQAAYEFYQLVRRVLADIGMLRLRLIFPIHVDDGAGAAS
NRQLWSWFI----GRLRTVMDIKDL--------GPIELFLG
>A0A834R4X5
LIKHDVLLTTKWVFNLKLTDDNAFRIVA-RGFKEGIDFD------------------EIY
SPVVDRSVIRLFLTLASKRRWKVNHIDFGNAFLNGKIDREVY------------------
VKPP---EGKCWKLKKSLYGLKQSPKIWNQTLSDQLLKFGLTR-KLMIIVYVDDILISFN
HQSDFDNLL----SFLSNNEIVKNL--------GPVNHFLG
>A0A4Q3L7G6
CEKMKVVIACKWVFKVKTDSSGAYRITP-KGFQEGINFF------------------ETF
AATGKYKSLRLGLMLTAACGHILEQLDVPQAFLNAGIEEEVY------------------
MELP-GKEHLVCRLLRALYGLKQAPRNWYLLIRKFVHALGFRARLMLLFLFVDDFQVSYH
PEAEWCALK----AKLVERFGTKDL--------GESTWILG
>I2H688
FIKMEVPIPLKVVLTKKTDEKCLFRFVC-KGFKSGIDFD---------------L--EIS
SSVSRLETLRIFIALSVSMKLDIKQYDVSTAFPNSKIDKEIL------------------
VGLPNLPKGQLWKLNKTVYGLKQSNKEWINLVRNFMTKQGFTVNVIICLSYVDDFLIATD
NPNLRKELF----NQMNKEWDVKDM--------GSVKKYLG
>A0A2S4PTH3
LTF--LLLKGRWVFKIKTDAYNEYRWVV-KGFNLGIDYL------------------ETF
SSTCRPESYRVIFILAMHHGWPLTQYDVKNAFIHAKIDKEIY------------------
VEQPDGKGVKFCKLNKALDGLKQSPRLWYEHLLNILSSFGFTTLRIMIICHLDDLIITGP
DQIKIDQII----REITKSVKLEKI--------GCVNHILG
>J6EZH3
LRERGTLIPSVTVCKEKKDKDGNRRICA-MGSRQGRDYT------------------DSY
ASVCDASVLRGMMAFAAHHDMELEHADAVAAFLNPDLDQPVY------------------
MRFPLDPNADCLQVVKGLYGLPQSGNLWQEMATKALVSLQFSPTQLRVALYVDDMLGAGK
THALLDQFW----DKLNEKFAIVKL--------GPVDHLLG
>J5QRI8
LEEKGTIIGSKVVFDLKTNEKGDHRVVA-RGDCF---IH------------------DSF
NGVVRMASIRALMAIAAAEDLEIHQADIIGAYLNGVLEKNIY------------------
MKFPTDPRATCLRLIMTIYGLRESGKIWGRAIAGQLVKQGFTITRMIIALFVDDMMIAAK
RAAAITAFL----DVLHQVYPLKRL--------GEVRHLLG
>A0A2S4VN28
MLKHEVPIPATWAFRRKLGSSNEYRICA-QGFKYGLNFL------------------AKY
APTGKAASLRFLLSFAINNDMKIHQLDVRSAFLTCPLTDKVT------------------
MLPP--PENLVLSLNKAIYGLKQSPLVWYKRLTNFLKSIGFQIPATWIFAHVDDLVIVSK
DPLV---FK----AQMEKEFEIKYL--------GDATFLLG
>A0A2N5VQK7
MNDLAITIGTTWVFRKKPGSSPSFRLCA-QGFSYGVDFS------------------KTF
APTGRLNSLRTLISHAAAHDLEFKQLDVKTTFLNTELDEDVH------------------
LAIP--DKKYCLKLKKAIYGLKQAPLAWYNRLTTWLHSVGFTVSPLWLFVHVDDIAVFGK
NISF---FK----DQIKAKFDMKDL--------GKADLLLG
>A0A5B0M5T1
MERQGVPISCKWVFKKKYDEDGLFRLVV-RGFLEGIDFN------------------RTF
SPTGRLATLRTVLALAAYQDLDVHQMDVKCAFLNGKPDCDVF------------------
IKPPKLKPGEGLKLNKSLYGLKQSPRMWHNTLVEFFKSIDFEPPVTFIFVHVDDLVIGSK
DVSF---AK----NALKNRFEMSDL--------GEIKYVLG
>A0A0C4EZI6
MARLNVLLGTIWIFRKKYNASGNFRLCA-QGSAEGVDYN------------------ETY
APTGRPSALQVALTIGVNEGMDIHQMDVRNAFLNGNLDDVIY------------------
LRCS--PPGHCLKLKKSIYGLKQAPRVWYTELNKIFTSINFAPWKCLVHIYVDNMAIISH
NVER---FK----KLTKARFLMDDL--------GPVTSLLG
>A0A2V1AM68
LFKRETGIKSRMAFS--YDENG-PKLVA-IGSSRGVDFE------------------ETS
APTLPYGALRLFVAVAASKKMPIHRVVVEDAFLEGKLDKEIY------------------
MELPFGFGSECYRLNKPIYGLKQAPRLWNEAIDGFLRSIGFTQKLTMLVIYVDDILVAGE
NKQTIEEVK----TALKRRYTVDDK--------GLAKRYLN
>A0A482S374
MIENKTILKNRWVFTKKFRPNGEYRGVI-KGFLHGVDYD------------------QTY
SPTVPWDLLRMFFAICAALGLEIHSMDAVTAFLNGILKHTVY------------------
MEQFPDHHEWVCLLKKALYGLRQAPLLWFETCANFLISQGFTPMFIMILLYVDDFLIATK
NAERMAWAK----ALLSKRFKMTDM--------GPVHSHLG
>A0A7H0KDV7
IKSNEVVLPSRWVYNRKFNLDGSYRVVA-KGFVANVDYL------------------MSF
SPVIRFESVRFLLAFAAFKQWNIYQMDVKTAFLYGDIDTTTY------------------
MKPPPKDPTKVWKLKKSLYGLVQAPRCWNQKLHEVLTKFGLERRKLFVGVYVDDLLITGA
NTKEVSKLK----KYLTDNFKMKDL--------GLVSKFLG
>A0A535F6S8
IIKRKTALPLRWVCRTKRDAMRIYRIVV-KGFAADLDFD------------------ETF
APVVRIDSVRTIFAIAAGKDLYIIQADCKNAFLHSESDFQIY------------------
IQQPVNYPHAVLLLNKALYGLKQAPRLWYLFLSEVIIAMEFQV-DIILAVYVDDILIASP
SIESCNAVV----NELSNYIEVVNK--------GEIRSFLG
>A0A821U0H2
LVKNETAVGCRYVLTTKLNVDKTKRLVA-KGYSYGIDYR------------------NTF
SPVVRLDTIRLLTALAVELDMEIHQLDINTAYLNGYLDEEIY------------------
MEVPLKTGGDVCRLKKSLYGLKQAGRQWNKRLDNKLKSMHFKQTSIYLAVYVDDLLIVSR
NKGLIQSFK----DELSKEFDLKDY--------GLAKYILG
>M3JSF6
LEDNRTAISSRWVFA--RKMDG-LRVVA-RGFSKNVDFF------------------TTF
SPVISYPSVRILLSISVQFNLVVHHLDISNAFTQSDLLEEIY------------------
MTPPP--DGKVLRLLKSLYGLRQASATFNLHLHSTLLKLGFSNSRMLLGVYVDDILCCAP
TVALIEIFV----RDLQSFYKLRYI--------GECSSFLG
>F0WU01
MRHRGVTIGTKWVFRIKRKADGCYR-VT-KGFKYGIDYT------------------ETF
SPVVKYVTLRMVFAISKYFDWPLDQLDVVTAFLYGVMKEKVY------------------
CAVPDG-NFDCLELVKAIYGLKQDSRVWNETFPQLVGSIGFQVHCVLVLVYVDDVLVTGS
SLEMIAHPK----EALKTRFEMTHS--------GKCTFVVG
>W7SZA5
HMKNGTCISSGWVETDKRDQNGIRRFIA-KGYSLGYDYL------------------HTY
APVASITTIRLILAIACILDLELDNMDVETAYLQSDLEEKVY------------------
VKQPSDGEELVCRLRKSLYGLKQSGRNWHKKIDGWFRGYGFHPEILVIVLYVDDLIITSN
SRAMTDKFK----QDISREFSMKDL--------KELDWILG
>A0A535F5I8
LLRNKTILTGRWVWVY--KRDG-RRWVV-RGFEEGIDYQ------------------ETF
AAVARAESYRVLLAIATLLDWDIEQLDVDTAFLYGDIDTDIY------------------
VEIPPEGKTMVCHLLKSLYGLKQAPKIWFDTLRKALEEMGLRRPDLVIAVYVDDIMMIGR
HRLIIQEFK----SQLSKKFHIKDL--------GEATDYLG
>A0A6S7H8C9
LISNETVIGSKWVMKIKRDADGNHRLVA-QGYSPGINYE------------------EVF
SPVARHSSIRTLLALANKHNLEIHQMDVKTAFLNGYIEHDIY------------------
MSQPQEHPEYVCKLKKSLYGLKQSARCWNQTLDSFLTKNGYRKSFVILAVYVDDIIPISN
DINMLNAEK----DLLCKHFEMTDQ--------GEIHFILG
>A0A7S4DAV7
LLRHNVIVGCRWILAKKYDADGNYRLCA-QGYSEGVDYT------------------NTF
SPVVSSASLRTVLTIAASEDMEIHCMDIKTAFLHGKLEEDIY------------------
MKQPPGMEHKVLKLKKSLYGLKQAPKCWYQNLNGFLLQQGYTRGKTLVSVYVDDILLASS
DKSELARIK----KAISLGYNVSYM--------GEIESILG
>A0A6A3LJ39
LKVHGTAITCRWVYAVKRDERGQYRLVI-HGFKAGLEYT------------------ETY
APVIRFDTIRAAIYFALQRGWAILQYDVKTAFLYGHLDEVIF------------------
MEQP-EPDAYVCHLQRSLNGLRQAPNVWNRTLHKALERLGFSRISMLLTVYVDDILLL-G
PTDLCRSVA----QQLAEEFELTAL--------GPVKYLLG
>A0A182G4A7
LMKNKTPIGCKWVYKRKEDAEGNFRLVA-QGFSYGVDYD------------------AVF
APVATQTTLRTLLAIAGHKRMTVRHIDVKCAYLHGKLKEEIF------------------
MQQPRGSEKLVCKLHRSLYGLKQAAKVWHDTIDKILVEMGFVQDQIFLLIYVDDMALASS
NEAEINKIE----QELQKRIKLSSL--------GAVNQFLG
>C4Y0M3
HHENGTPIGCRWVFNIK--DKG-YRLVA-KGYTEGIDYE------------------ETF
SPVIKHTSLRLLLAIAGRLKMHVHQMDVKTAFLNGDLKEDLY------------------
MRQPDKTTEYVLKLNKSIYGLKQAPLVWNQTINKTLVSLGFKKDQTLVALYVDDMLIAGT
NLAKINQLK----IHLGQVYQMKDL--------GVATKFIG
>A0A0A2JZZ1
LLEHGTVIGCKWVFK--TKANG-RRLVI-KGYRHGIDYH------------------ETF
AAVSRMDSVRCIIASAVLRGWKLHQFDAVTAFLHGDVDSSIY------------------
MELP---PGYVCRLRRSLYGLKQAPRIWYQCVHRVLAAHGFTM-NCVICVYVDDFLVAAA
TSHEIDQVQ----RALKKEFRLNDL--------GTPRSFLG
>A0A6A4Z1V0
LQRMQCALKSKWVFKRKDMPDGSYRVVI-KGCARGIDYD------------------ETY
APVVRGDSLRLTLAIVTERGMKCRQGDATIAYIHADSDRMLH------------------
MDMPD--SGRVWAIDKALYGMKQSALMWYLHFKGILEDDGFAAALQIITIYVDDILVCAE
TDEEVDAIF----NHMQAHIRLNDM--------GSVSKLLG
>A0A0C9Z7U5
MKEMGVLVGNRWVFEFKPIDLKGFRLVV-QGFSPSVDFH------------------QTY
APVARQASVKLLITMAAQNDWELDCFDAKHAFLHGKLMEEIY------------------
MKQPDAGTLLVCLLLCSLYGLKQVAYDWYITLSELLRELGFSRVICIIIWHIDDGLGSCN
SRHFLNWVK----GKISEHFGISDL--------GPVTLYLR
>A0A2D4IVV2
LKELGVAIGSRWVYKLKTGADGNHRLVA-QGFAE-KDYD------------------EVF
APSLRATTFRATLVWAAKNKHSVHHIDVETAYLNAPLMHNIY------------------
MRIP-STKGLVWKLKKSLYGLKQSGFEWNKCIVSELTKLGFVASRILLLLFTDDIAIVAK
SNDEANDVI----NGLERKFKIRKL--------GLISQYLG
>A0A075B0S6
IHENQTIVKCRWVFRIKRHSDGSYRLVA-KGYSPGQDFS------------------ETY
APVAKYKSLRTMLSIAASRDYEIEQMDVVTAFLIPSLKEEVY------------------
MEIPDNKSGMVCKLNKALYGLRQSPRVWYEELHTFLISIGLTP-NCYLSIYVDDIIIAA-
PKDIASDIK----KKISSRFQSTDL--------GPIQHCLG
>A0A537R0H1
LAKNKTLVTCKWCFEFKRDVTGKHRLVA-RGFSPGIDYF------------------ETF
APVAKFTTLRILLMLAAAADWEIHQMDVKTAFLCGDLDEEIY------------------
MEVPTNNKDIVCKLQKSLYGLKQAPRVWYQKLHTFLTSLKLVR-NLVIAVYVDDLKIVAK
TKGLMEEVK----KALSSEFDMKDL--------GEINHYLG
>A0A507C1N5
HAKKGTVISGRWVYAIKGDGKGNLRWVG-RGFAHGIDYD------------------ETF
APTSHLTSVRLLLSIAAIENLELYQLDVRTAFLNAKLDTPVY------------------
IEQPKGSENLVCRLQKALYGLKQAPRAWYHTLKEWLVKEGFEAEYTIVLTHVDDMLVASN
TMSNMQSLV----NHMKLEFELSTV--------KPAEFFLG
>A0A2D4PTW8
LKNLNVVIGSRWIYKIKKKPNGEYRLVA-QGFAYPEDYT------------------NTY
SPTVRTESVKIALTTATILGLEVLQFDVETAYLHADLDEEIY------------------
IRGP--REGDTWFLNKSLYGLKQSGLMWYLCLKDKLNSMGFIESYEIILVYVDDIVYIGP
NKEKGESFA----KCLQEHFTLKSL--------GYINTYLG
>A0A6A3LA94
LEDHRTPIGCKWVFRIKRDPNGDFRLVA-KGFTPGIDYT------------------ETF
APVARKESVNTATAIAAEEDMEAENVDVDTAFLYGDVEEEIY------------------
MDQPQDNPTKKCLLGQALYGTKQAARQWNNKLNQHLVAQGFRREYSIAVVYVDNLMLFSK
SKAHIESIK----RALKDEFSIKEL--------GELKYCLG
>A0A093XZX1
LVGKGVALTVRWVFKRKLGVDGLYRLVA-RGFEYGTDYE------------------ETF
ATVVKAPSYRLLFAISALFKWTCRQSDIKTAFLHPTLEEEIF------------------
IAEP--NPGKVLQLKKGLYGLKQASRLWYQELRKFYEKIGFMATTTIYTTYVDDLLSFGP
NLETIMQKE----KLLSGAFDTKHL--------GDCHHYLG
>A0A085N9K0
LKDYKVPISCKWVFKAKLDSQGRYRLVA-RGFSYGEDYD------------------ETF
APVVKHDTIRVLFAVAAARGLHVRHLDVKCAYLNGKLEEELY------------------
MEQPAGKESKVLLLKKSIYGLRQSARCWNRKATEALSQLGFVPEFTYVLLYVDDLLVAGS
SEKLTRKVG----EQVNAHFQTKDL--------GGVVHYLG
>A0A6S7H7M4
LVSNETIVGGKWVYTIKSGPNDEYRYVA-KGYSPGVDYH------------------ETF
APTARMSSIRVLMQHAVQNDMIVHQMDVKAAYLNAPIDCDIF------------------
VEQPGNGKKLVCKLNKSLYGLKQSGRNWNATLHNYLVKEGFMQKCIILIIWVDDLLISAS
NSDLLQTVK----GNLSERFKMKDL--------GVLHWFLG
>A0A535F517
LERNGTIVKSGHVFKIKRDSQGKYRVVA-RGYMEGVNYQ------------------DIF
APVARLEAFRLMLALVAMMDLELDHMDVITAFLNGILKEVVY------------------
MHPPRLPDGFVLKMLKALYGLKQAGRTWYDTIHDAFVDYGFTRDFILVLLFVDDLALASN
SRKMLDGFK----KSLMEKFEMKDL--------GELRWFLG
>A0A177U9M6
HINRATLISSKWVFVLKKNADGSYRLVA-RGFTEGVDFD------------------ETF
APTSRLQNMRLLCAMAAALGLDIHQIDYKTAYLNAGLKNQIY------------------
MLPPDFLPDDALELMLALYGLKQSGHEWHQVLKEALSKIGFCPAPAILLVYVDDILVLAP
PGGAVESLK----KELLTLFKGTDL--------EPAHHCLG
>A0A535F675
LEANGTVIGTKVVFRLKDAET-PFRIVA-QGYTPGLDYT------------------DTF
APVVKAASIRILFAIAFILQLLIFQFDFETAFLNTKIDHEVY------------------
VEQPRNRRDWVYLLNKALYGLKQSPLLWSNDLKDALIEIGFEQFYIIIAVYVDDILALAK
THDEIQFVY----KSLSQKFKLRNL--------GPVKKFLG
>A0A034VRL5
LLKNKTPVRNKWVFAIKRNKDGNFRLVA-KGCSYGVNYT------------------ETF
SPVVRYNTIRMIFAIAAEYRLHLHQMDVSTAYLNSDLSEDIY------------------
MNQPKRYPDHCLKLKKALYGLKQSGRQWNMKLDSILKQIGFKQQLNIIAVYVDDLLIASS
DYSHLKHIK----DMISNKVEVVDK--------GQVQHFLS
>G8BPQ9
FRSHETSLGSRWVFT--EKSNG-KRLVA-QGNSEGIDYS------------------ETF
APVIRYDSVRLFLAMAASLKLRIHQMDVDTAFLNSAIDGEVY------------------
VRQPSHYPTHVWKLKGGMYGLKQAPFLWNTHINETLLSFGFTRGLVLVALYVDDLLIAAP
SSKAMTPLK----ELLCSSYSMKDL--------GPVNKFLG
>A0A2J7PX44
LKKNQTVIGSRWVFSLRKKDDGTYRLVA-QGFHYGIDFW------------------DSY
SPVMRRASFRILMALSVDRGWEVDHVDVVGAYLNSTLKEIVY------------------
MRQPG-NADDVCLLLKSIYGLHQSGKDWNDTITFIFVSFGLKQ-RIIVAIYVDDMIICG-
TRKDVNDCK----RQLSQRLNVKDL--------GPVSNFLG
>A0A4Y2JF47
LNKNKVLVKSKWVYSLKPSDNGEYRLVA-AGFNKNKDYL------------------EPY
SPVVNIESFRLLIALASKLNLMVRFFDVQTAYLYSDIEETVY------------------
MLPPLVGDGKVCKLKRSIYGLPQSGRNWYMKIKSELEKFGLTQNMLLLCMHVDDLAIFCN
NDEMYQDIV----NSIKSVFKVHEN--------KT-SKFLG
>A0A6G0WCN5
MLANNVALKCKWVWKAKYHADGSFRLCL-KGYLAGVDFT------------------DTY
APVLRLDSLRLLCALIATLDLETAQLDIKTAFLNGDLDEDIY------------------
MDQPEGKTNMVCKLNKSIYGLKQAPRQWNKKLNNCLLAMGFKRKITYLAVYVDDIVIATG
CKKTLLAVR----QHLTHTFEMTDK--------GELAFLLG
>A0A0J7K1E5
LVRNNTAIDCRWVLRTKYRQDGSRRLVA-KGCAPGLDFV------------------DTF
SPVGRLSSLRILVALSVELDLTLYQLDIEMAYINGELEESVY------------------
MRQPPGEESLVCLLKKSIYGLKQSGRQWHKKLDSKLKNHGMNPNILFVLVYVDDLVVATN
DVKLYHELV----RCLNQDFQTKEL--------GLLHYCLG
>A0A2N5SAV4
LLGMQTIIKSKWVFKVKRRPDHTLRLVA-MGYSQGLDYD------------------KVF
SPTLQLETLRLIFSLLASRGWKGRQVDFKTAFLNGHLDKPVF------------------
MEQPPQHPDWVCKVNRSLYGLKQSPHQWNIELHKALLDLGLTNLVGALTTHVDDLAIVG-
QHSFVDSTI----AAVGKQFKIGAN--------KELSHFLS
>A0A4Y2CAH6
FEMHNVVIKSRWVYKIKELDDE-YRLVA-VGCGQGIDFE------------------ESF
SPVMKWDSLRILLKIAAMKKSVVKFFDVKTAYINGILNEELY------------------
MEPPR--SNKVLKINKSIYGLPQPGRYWYNKFSEILAQAGLKKKFIHIGIYVDDFVIISS
SAEMINQVI----GSVKKEIEIKET--------TEPNIFLG
>A0A085N3G0
LREHNVPIKCKWVFQKKTNALGEYRLVA-KGYSEGVDYE------------------DVY
SPVSSFEVVRILIAVGVSTKWKIDQFDVKNAYLHARLNEVIY------------------
MEPPHGKENMYCRLSKSPYGLKQSGRCWNEHLNACLNKIGFQRGRLILCVYVDDMLLKSE
NDNAREKAK----QLLNEHFECKYI--------GEVSHLLG
>A0A7S0ZIZ4
MHTKDVILPSHMFLKEKWTQDNQLRLVA-GGNHRTI-WE------------------DTY
SPTARIESLFVLITIAASLGMKFATIDFPGAYLNAIMPPQVY------------------
IRLNMRNGAIIARLNKAMYGCLQSAMLWYRDVRDSLLALEYKMSLTWIVLHVDDMMVMSS
NDSTLDKII----HDLEKKYSELNR--------GSNLNYLG
>K0S6F1
FQDLEAALGALLFLTEK--RD--IRCPV-NGAPEYIKRQ------------------DAA
SPTIANESVKLTCAIEAKERRCVKVFDIPGAFLQSDLDEHVI------------------
MVFR----------ISAVYGLLRASLIFYKKMVADLTADGFTLKQMTIGWHVDDCKVSHV
EEAEVDKLI----ARFRDMYEGLAN--------GPYLDYLG
>A0A5J4YT78
MSAKDVLLPAHMILDEKRNQTNEIRLVA-GGHRREL-FP------------------DSA
SPTVSTEALRSLAALAAHERRKVATVDFPGAYLNVSMPPQVF------------------
VRLDGQSGTMICRLKKAMYGCITSAKLWYNHLVKDLQDIGFMVDDMWLVVHVDDIKLFAK
NCEDIARLS----DELKARYQGLKI--------NQTLEYLG
>A0A1Z5JV65
LDDLTVALRALNLLKEK--RD--LRTVA-DGSKSLYDKS------------------ETA
SPTVSIDSLITSFLIDVFEGRDAGICDVAGAYLKAMMDDFVI------------------
LKFTENGKVIYVQLKKGLHGCVKSALLWYKMFSETLQDMGFELSQCTIVWYVDDMKVSHK
DPEVVSAVI----SNIESSFGKMTR--------GKEHEFLG
>A0A5J4Z4D9
LDQYGVIIPSHMFVKEKLDSTGAVRIVA-GGNKAVL-YP------------------DRS
APTAATDSVLILAAIAAREGRSVGKMDFPGAFLHAPMPPDTH------------------
MRIDRKDGSLVVKLTKALYGTLIAARQWYMKVAGLFEDLGFVV-SVSMILHVDDVMLFGK
SEAAVKGVM----KEVRDKYPGLTT--------GVKIDYLG
>A0A7C4VLK0
LHDKDVILRSLMFVKRK--RN--LRFLA-DGSQRSLSQI------------------DAS
SPTVSTEAVFIQSAIDAMEKRHHATVDVEGAYLHSLMDEEVL------------------
IRVETSNRSIVLKCKRALYGCIQSARLFYENISKVLLDFGFVKKQCTILIHVDDLKISCQ
DSRGVEDVI----NHLKKVYGNVNK--------EDIVDYLG
>A0A0F8CN22
HAKANSVLDNKWVFSYKTDESGYCRLTI-RGDQKD--PA------------------VLY
AATLSSVSLRMILVLALRKDMSVTQWDVSNAFMNATLPRPIY------------------
MKMY--RKDRILRTKKAIFGLRESPSLWNALFTRIITELDLRPGQRFIVLWVDDWLEIHA
KTRMATEQV----AAIRSVVECTGG--------GPLSLYLG
>B8LX39
LKRKGTILPLTWVFKYKFDKYGKFRICV-RGDLPN--DL------------------EKR
AATLAARNFRMMMAIAAIFDLEIVQYDAMNAFVNSILDEEVY------------------
TYFP--QDGQVIKLRRALYGLRRSPRLWQKELTATLLNLGFTQ-GVVLLFYVDDILLFYD
KQATFKEIE----KGLMRKYELRKM--------KKFEWFLN
>A0A6S6V3U7
LDQNGTALPTKWVYKYKVKDDGQFRLVV-CGNRTD--FR------------------ETY
AAVARATTLKVLLALVATEDLECEQADVVTAFLNGKLDEVVY------------------
VRLP-----RKAKLIKALYGLRRSPRLWYIELSSYLKGIGFDP-GSLILAYVDDIIFITA
TKQHMKEIK----EAVYKKYKCRDL--------GPISHYLG
>A0A1W5CVI0
LKSKGTPIPTRWVYKNKYDEQGFHRLCA-HGDLTL---Q------------------DTF
AVTLA---------ALGAFDLETRQFDTVNAFANSPIDEPTY------------------
CKLP-GDQSLLLLLQQALYGLKQSPALWYRHLSATLTNLGLET-YMLVFFFVDDIAVIYD
RTHQVNKFE----KKLCRMFTITSI--------SNTPNGIS
>A0A1S9RI25
LLDMQALIPMRWVFNYKSDESGNFRLCV-RGDQPD--FQ------------------DAR
TSTLAARTFRTLIALMTKFDLETFQMDAVNAFLNSKLDQDVF------------------
CRYP--STGKVLRLKRAVYGLRISGKKWEEDIRKVLSAVGLRP-HVVVMVFVDDFLAIYH
ATDHANCIR----QSLEEKFEMKHI--------GELSQFVE
>A0A4Q4N0G8
LKEKKTILPLKWVFTYKFDDASYHRICV-RGDLRV--SD------------------DIY
AATGAYRSFRILMALVCAFGLLCHQIDFKNAFTNADMDEEVY------------------
TTCP--QSGKAWKLRKALYGLRKSPKLWFNELVSFLKGLGFNHTGLILFLYVDDMLVIAQ
PIHSIKDVK----LKLNSRYGIKDL--------SEAISFLN
>A0A7J6X434
LLAKNTPIPLKWVFTYKFDEAGYFRICV-RGDLKS--EE------------------DNY
AATLAFQIFRLLVAIITYFDLETIQVDAVNAFCNSPLDDEVY------------------
LYNP--RNGYVLRLLRGLYGLRKSPKLWLKLLSGTLTDIGLHQ-GIIVFFYVDDIVLAFP
TKVDAMSLL----KNLTEQYEFRLL--------GELEWFLG
>A0A545A995
LNEQETTIPVKWVFTYKTDDDGYYRMIV-RGDLLT--GK------------------DTY
AATLAMRVSREILAICAYFDLEAHQFDVTNSFPHAELDDTVI------------------
INYP--VPGNRLRLRKALYELPISPKLWYNHLMKTLQKFGLRS-KLIFCFYVDDIAVFYH
MKDYFEQFK----KALFEVYTVKDM--------GEIKWFLG
>A0A1V6NX08
LTRKNTILPLKWVFTYKFDSNGFLRLCV-RGDLMT--AE------------------EKY
SATLAARTARAVFALVAAFDLDTYQYDAVNAFLNSLLDEVVY------------------
VSLP--KKAKCWKLLRALYGLRKSPRLWQREASKIFTSLGLQV-GIMVFFYVDDIIIVNH
SHAAAKHLR----EELNRHWELRDM--------GEAQWFLG
>A0A0B4G6Q7
HEQMQSVLSCMWVFTYKTDRHGYCRLVV-CGNQKG--VL------------------PTR
ATTLASMSFRALMAIAAEHDLELEQMDAVNAFVNCKLDETVY------------------
MKLP--KYGKVLRLRKALYGLRRSPLLWQKDLTKSLQELGFQI-SVIVFFFVDDIIWAYR
KQMLAKAAI----ERLKNRYQMIEM--------GEPKWFLG
>A0A4V1X6S2
CQKKGCILPLMWVFTYKFDEEGLYRLVV-RGDLNW---G------------------DTY
AATLAARVFRFLIALTAAFSLKAYQYDVLNAFLNAPLDKLVF------------------
VRTP--ELGKLLELKRALYGLKDASLLWYKHLKETLIKLGLRP-RLIVFFYVDDIVVLVH
PLDDHQRFE----KGLEAVYDLRKL--------GELKWFLG
>A0A7J6WSV2
LFDKKLTLPLMWIYTYKFDADGYFRLVA-RGDLTT---E------------------ETY
ATTLAAQVFRAIMAISAAFNYKIRQYDIVAAYTNADLSQPIV------------------
AYLP--QHNKFLLVKKALYGLPESALLWQTHFQSTLFDIGLNP-HTIVLFYVDDIILIHH
ETEAADEIE----FKIMQKYQTKPL--------GPIDHFLG
>K2RFW9
LQGKEVVIPLTWVFKYKFDENGYCRICV-RGDLTQ---E------------------DTF
AATLAFRIFRALMAIICAFDLETRQYDVVNAFPHVPLEQTTY------------------
CKPP-LKNGQVLQLLKALYGLKESPALWQRHFCNTLTELGLEP-HLFAFFFVDDVIVAFH
KERYADVFQ----EDLFQRYEMRMM--------GEIQWFLA
>A0A0F7ZQQ4
HKTNGTLLPVKWVYDYKTDEHGFFRLVV-RGNFDL--GQ------------------DTY
AATLKGRVFRLLTALGCAEDYETEQYDVKTAFLNTYLEEAVY------------------
CHGP--PPGTCLKLIRGLYGLRIAPKLWYERLSGFFRAIGATR-GVIVFFFVDDIVMMYH
KTKQWKVVH----EALMKEFNIKYL--------GELRWFLG
>A0A2A9P685
LDKKGTPIDLMWVYAYKFDQDGFHRIVV-RGDLPS--QL------------------TVS
AYTLASRTFRLLMAIAAHFDLEATQYDFVNAFCNADLDEEVY------------------
CKLP--RPGKYWRLRKALYGLRRSPLLWYRVLVAHFKEKGYRL-KILIFFYVDDLVALFR
KSHLHEALR----ADLLRTFRIKEL--------GQLRWFLG
>A0A7S3PQJ1
VLDHKVIINSMLV--FDIKRNG-TRWVA-GGHQG-MPMS------------------DRY
SPTANHLAHMAALRYALKHDLQVLSFDVTGAFLLGSNEETIY------------------
MSLPGVYEDVVCVCYGNLYGRPDAGNIWYNHYKKTG-ELEWKVDKSIHTIHVDDGLLVAD
-QAGQERFF----QMLKRAGFSFEI--------TTLQDYLG
>A0A0P7B6H7
LLRLGTLLSTKWVPWYKRNEHGKRRLVA-RGFEFGIDYN------------------ETF
SSTVRPASWKILMAIAVHLGYLVDQADFPLEFMRTAGTKWAT------------------
KLN--WNEDSIILLSNPIYRLKQSGRQWQIRLKEELKRLGFDQNGSISATYVDDMISITP
PEGKVEDLY----CGLEKQLEIKRM--------GFPSHFLG
>A0A0M0JUZ3
KLANEAVMKSRWIFDFKLGTDGSVRFVG-CGYSEGKDYD------------------KTY
AATLPGCCLRLWSSIVADEDLETDSIDAVKAFTQSDVNRTLH------------------
VDMP-V-PGYVLLLNKALEGIKQGSYLWFQKNKAAWNKCGLFALPIIAAVFADDVGAGFA
KTAEYLSIR----AEYGKLIKIDCI--------VPLTKFTG
>A0A6G0WJ78
VVGNGVVVDHKWVYKVVYDQKGNFRLVA-RGFTYGVDYS------------------KTF
ASVIKQASVRLLFVLAAKYNCSVRHMDFPQAYLQAKSDHDIY------------------
FELP-DTQKYVGKLIKSIYGLKQSGMLWNEEINGALLKFGFSRGLTLCGLYVDDLLIFSQ
DDNVMRSLT----EELTCKYKIKDL--------GEVKRCLG
>A0A150GKT1
QIANGTALACRWVYTVKRQPDGSFRLVA-KGFQPGLDFG------------------ELF
APTTRYASLRALLSVAAAQRLIIHQLDVKTAFLNGELEEELW------------------
MQQP-GDPQLACRLRKSIYGLKQAPRCWYEKLSSDLGSIGFVPGTVYALCHVDDLLVAAA
CEQQLAASK----TAIGDCFTIRDL--------GPANVYLG
>A0A507DCM6
VKDQSDFVATIVPTSFKQYELGENRLVV-HGNRDM-SLQ------------------ETY
APTIATETIRITLSLGAAHDREIKTIDFKSAFLNAELEEEVY------------------
TYQP--GTNNVLRINKAMFGLRQSPKHWNDHVVEYFTTLGFSQDMIWIGLHVDDGLLVAW
KGDLLVGLE----NQIETEYKIKRN--------GDIKLYLG
>A0A0F7SV57
FEKLRVVVSGRWDFTCSSTANSHFRWVA-RWFEEG-TFG------------------DTY
SPVADGTSRRIFLSIVAHENLTIRQGDVNTAFLYAKLDDPIW------------------
MKPP--DPDDLCYVTNAIYGLRQSPKAFYDRIAAHLATIGLIPRRVMLMIYADDFVVAGA
-ADDVADVF----EDIKREFEVDDR--------GDLGQLLG
>A0A177VLW9
HRRAGTAVGSRWVYKRKMNSEGQHRVVA-RGFSPGLDYE------------------ETH
APTPALTALRVFIAIAVRHGLIIHQMDVEAAFLNSKIDVELY------------------
MEPP-PNDCNTLLIQRGLYGFKQSARLWWKAAHEFIVSLGFEQGPIYLLIYVDDMLVAGP
TQAEVDDVK----GALKQQWRMTDL--------GPVAWVLG
>A0A7R9YSA9
LFQKGTLLPVKWVFKRKFDAFGNFRLVA-KGFREGLDYD------------------EVY
APVSKHTTLRMFLAFAAANDLEIKQVDIASAFLNGDLDKEMW------------------
AALP-VYPGKALYLRKAIYGLKQAPKIWWDNLSSSLEQHGFRPGLVLLLVYVDDMLIAGS
-PVQVKDTI----VFLLSAYESRDM--------GDARSFLG
>A0A6G0WFC0
LVANGTLVTNKWVFRVKLNSKGEFRLVV-RGFTYGVDFV------------------DTY
SPVIKQSTVRLLLFIALYLDIELIHGDIPAAYVKATMDRAIY------------------
MEIP-DPKTQALLLKKSLYGLKQSGRLWHTEIDTTLLSFGYRRKMSLCGLYVDDLLLLST
CPTFYESAM----TTLKSRYDIKWL--------GPVKHCLG
>A0A177U1H6
LINNKTVVSTKWVCKTKRDADGNHRLVG-RGFTYGIDYD------------------ETY
APVGRMTSLRIFFVEAAVHDCIVWQMDAETAFLNPEMDRVLY------------------
ISFP-KNPKTGLLVRKGLYGFKQSARLWLLDVVAKLSALDFTHGRTIVFVYVDDFLIAAK
TQKIIDSVR----DGLKASYRMTDI--------GPVSSVLG
>A0A225VMT5
LQANGTLVTSKWVYKIKFSSKGEFRLVA-RGFTFGVDFD------------------ATF
SPVLKLSSLRFIVMLAAIWKANLLQGDVPNAYLKSDLDKPII------------------
LRPP-VDDRHSWLLRKGLYGLKQSGKLWNDLIDSFLKAEGFSRNLCVLGLYVDDVLVVSQ
DENLSEHVM----SRLSERFNIKNL--------GEAQKCLG
>A0A0F8DDM1
--KGVEYVPMRWV--FKVKLDG-YRLVA-RGDREGIDYN------------------KKF
ASTAHTDSWRILMSCAVATGRVVRQADTTAAYLHGIIREDVY------------------
VRPPGFAPRLVTKLRRTLYGLKQSGHEWQQVLKSNLKDMGFHQRDMTVCSHVDDLLYDGP
DERTVKEFK----RDLCKRFHTNLS--------EVPKWLLG
>A0A7S0MLG9
FLHHNCTLPGLWVFTR--KRDG-PRFCV-GGHRMGRDYF---------------N--KNY
CAVLSSRDNRILLALAAAEGYTVYQTDVVQAFLHGKIDVDIY------------------
IHPP-CPVGMVLKLLKAIYGLVQAPVKFKQEVIDWFKGNGYLSGLIIHALYADDFLHFTN
NKVLYQDFQ----KQFRKRFDVK-T--------GSVGVYLG
>A0A7S0YWC4
LLNHDVILRSKWTWALKPNPDG-YRLCA-RGDLPDTYS-------------------ETF
LPTSRAAVFRNLCALACQERHFLRQLDVQAAFIAADIDQELY------------------
MCLP-LPPGKCVRLKKSLYGTRQAGFLYHDKLKTKMLDYGFTIERMYASFYVDDGLISTS
SMDLYYDFL----ADFQSEFTISKE--------SELTYYLG
>A0A7S0MWG7
LVHRKVPLGTTMVYKYKIRVKN-RRLCL-RGDWEGIDFF---------------Y--KTF
SAVLNCRENRTLYSLAAANKWHMFSSDITQAFTYGKLDVPLF------------------
CHPP-CPEGTVLGLNYCLYGAKQAPAGFKSVITDFHVGEGFTASFLINAIFVDDVLHCTN
DLAMYRSFR----KRFEKRFELKSD--------AHVDVYLG
>A0A545UL69
---------YNTVYTMKEVPG-QPRWVV-RGDQFDV-LQ------------------DLY
ATVAPASSLRLFLTLAAIFNYELWQYNAVAAFLNAPAKAKVY------------------
VVQP-NHSGRVCLLRRALYGLRAAPAWWSDVCREFLTKVSFLPSGALLITYVDDFLLAAP
TLVEIQRLA----SEINTLFELREI--------GEASSFLG
>A0A1V6WLQ0
HKEKGTPVTSRWVTTDKYGPDGERRLVA-RGFQEGIDYE------------------ETF
ASVVKSASTRILLALAAICHWHVHQGDVKTAFLNSDLDKPVY------------------
MKAP-LPRGHCLLLIKALYGLKQSPRAWYQKLRDTLVGWGWRMTRLILEVHVDDINVMGR
GLQAILDFK----GQLSKEFPISDE--------GECSWYLG
>I2FQB5
LDDAGTAITAKWVFKTKCDADGNYCLVA-CRFNHGIDYH------------------YMY
SPVVSMTCLCLVICYSLKNKLWIQQIDFVAAYLNGELTVNIY------------------
MMLPRWSPQSACHLKKALYRLKQSGCKWFAKLDESLCSLGFSQ-LVIIAIYVDNIIIIGQ
-EHEVNIII----DSIQAHFKITRG--------GDAEWCLG
>A0A0F8BLC2
LREFKTLVTAKFVFKVKPSIDDQFRLVA-QGFRRGIDFH------------------ETY
APTPRPTTTRTFFAIVCAMNLNCQKVDATNAFAQAELGETVH------------------
LIPP-K-SGTVWKLNKALYGLKQASYAWRSKIADCLNKLGFTQTGIMILIYVDDIAVAGS
NSRAIQEFI----SNLARTIGIKDM--------GELRTFLG
>A0A834S5H9
LVGNGTLVTTKWVFTVKLKVDGTFRLVA-RGFSHGIDYT------------------ETF
APTVRMDTLRLFLATVAKQGMECWQWDIKNAFTESYLKEDIY------------------
LTTP-VKKGNVLKVLRSLYGLKQAGRDWNLLLKGFLTEIGFTQRGISLLVYVDDIAAAAK
LTSDLAWFD----EMLLTRFNSKNL--------GEIRKILG
>A0A1W5D8Y7
LMANGTMVTSKWVFTVKYTPNGSYRLVA-RGFTYGLDYT------------------ATF
APTMRIDSLRLLLALIALEDMEAEQVDVNNAFTESELKEKIY------------------
MLAP-IKSGRVLLLLKSLYGLKQSAREWNQKCDRALVKLGFKQDGAIVGVYVDDLLILAP
KQSVIDNVK----AGLRSMFKIKEL--------GKVERILG
>K0T1Z6
HVDNNNVLDSVWSMRRKRDTTNEYRLNV-HGGMYGLNYF------------------ETY
APVVTWVAIRLLLIIAMMQSWSVRQVDFVMAYTQAPIERDMY------------------
MRIPGDKRDFVLKLNQNLYGQKQARRVWNQFLVNKLRKIGLEQ-STIFIVYVDDGLVLDT
NGNSLDGFV----QELKDALVVEDQ--------GDPSDYVG
>A0A7S4EQ58
LQAKECIIPTTWVFRLKRNPAGEFRICL-RGDLD---DD------------------ESY
APVVSWSTVRFFLIIAIMLGWHTVSVDWSNAFIHAKLKEPMY------------------
MATPLYGALGCLCVTKSLYGSKFAPRNWYVHLRSALLQLGMKE-NLLMVLYVDDAGIAAP
KKSMIEAFV----EELRELHDLDIQ--------DDFSSYLG
>A0A3L6MZA3
LLTKGTPLTVKWVFKVKKNEDGNFRLVV-RGFEFGFDYN------------------QTF
ASVAKSATWRILLTVAACLDWEIEQMDVSTAFLEGDLDEEVF------------------
IEMPGFSTEKICKLTKSLYGLKQAPRQWQKKLKKTLESLDFRQTGVIIITYVDDFLIMGS
NKEAIQGYK----ARLGEIFTMTDL--------GPVSHFLG
>A0A0F7ZEZ0
LQDRHVLLPGKWVLDEKMSPTGDGRWVV-CGNFEDSWVQ------------------DVY
AAVANTTSVKIFLLWTAILDLECFQFDIATAFLNADIPTNIY------------------
VMQP-DGTSKVCLLRKALYGLRKSPLWWFKTITPILQSLGFEPRGCILILYVDDMLVAAT
TKETVFHVR----EQLQTFFELKDL--------GEVKDFLG
>T0JUS0
LQGMECYLPGKWVYDKKVTADGRVRWVV-CGNFKD--SK------------------TVY
AAVANLIALRVFLLIVALKDLELHQVDVVTAFLNALVGHDIF------------------
VAQP-DRSGRFCRLKRALYGLRESPLLWHKQIVAVLKQSGFNPDSVMILLYVDDMLIAAP
NIEQVNNFK----NNLRNFFQIKDL--------GEAQQFLG
>A0A094DQM4
LQSLGTALGCRWVFNVKYTPTGLFRLVA-QGFGPGDDYL------------------ETF
SPTIRAESLRLLLAIGAYEDLEIRQIDVVSAYPRSDLHAEVY------------------
MRPP-CPEGYVLRLRKSLYGLKQSGREWYIEACKGLGDIGFQPHKLLIGLYVDDMLILGK
DSSAIDEVV----RRIQERWEIKDL--------GEVNMILG
>A0A1V6PPM4
LNVKKTVLPGQWRFELKKDANDYFRWVV-CGNFKD-EAA------------------DYY
APVVAECLVKVVLTLIAVYGLKWRQIDVKAAYLNASRAETLY------------------
MRQPGTTKEWVCMLDQALYGLRDSAALWNQELDEKLRKLGFTPQMSILIVHVDDFIIAAQ
TDAKVEVIV----KGIESFFPIEDL--------GEPSVFLG
>A0A2C5W0V4
LIANNTLLTTKWVFQPKHHVDGSLRLTV-RGFTFGVDFT------------------DTY
AATASSTSLRLFMAMVGNLDLECDQIDVNNAFTESNLKEDIY------------------
LRVP-VPQGCVLKLRKSLYGLKQAAHDWYETISKYLVSLGFTCRGIYILLYVDDMPCAAR
DRSQIEWFK----TKMKERFGIKDL--------GPVEVILG
>A0A177TY21
LMSKETLIRCRWVFKLKLDELGRYRLVA-MGNTAGIDYK------------------ETF
SPVVRMASLRILLVLAVRLGWVVHQCDVVTAYLNGILKEEVF------------------
MQQP-DGTDDAVQLLRSLYGLKQSGREWNEVLVAALRKAGFEQRIVVLAVYVDDILIFTP
SQEECDRVK----AFLRAEFEITDN--------GPIHHFLG
>A0A0B4G5A2
LIRRQTLVDAKLVFDHKKDKDGRYRLVA-RGFTHGVNYE------------------ETF
APTIRLDAMRIILALAAKQGWKVYQMDAVAAFLAADLKEEIF------------------
MKVP-QHFGKYVQILKSLYGLKQAARMWYLLVSEYLKEIGFSPSGVIIGVHVDDFMITGG
SEVAIEKVK----EKLKGRFEMKDL--------GEAENILG
>A0A6U3WTI5
LEAINAILKSLWTFKRKRSPSGVWRLTA-RGDMEGVDFN------------------EVW
APVCSWSTVRMMFTLQMVLGLASSSADVTCAFLHAPIDEEVY------------------
LEMP-Q-PGKCLKLKKSLYGLRQSPRNFFLYLAQRMEECEMRQ-KVIAVCYVDDLLFWAK
DPKDITELM----VELRKKLDLEKE--------DDCAGFLG
>A0A177VF51
LIEMGTLIGCRWVYKVKTDPEGRKRLVA-QGFTEGIDYD------------------ETF
APVARLSALRMMVTLAIQLNLRLHGMDVKTAYLNGELDVDIY------------------
MRQP-DGSGRVCRLIRTLYGLKQSGRYWYHKLRDKLLEANYTQGPVIILIYVDDVAIAAP
TEEMVSEIK----AQFTSWFKMTDN--------GLLTSMLG
>A0A177T395
LTEMDTVVGSRWVFKLKLDSEGNYRLVA-QGFSAGVNYN------------------ETY
SPVTRFVTIRTLLALAAHFEWHVHQLDVVTAYLYGLLSDVVY------------------
MRQP-GSEHLYCRLRRALYGLKQSGREWYFTLRSALIELGFEQSALVVAVYVDDVLVLSK
SIDDIEAFK----IAFAKRFKMTDQ--------GSIGQFLG
>A0A177V567
LEEMQTSIGCRWVYKLKLDEDGNYRLVA-QGFSPGRDYT------------------ETY
APTARMDTVRLVLTICAQHDLIVHQMDVVVAYLQGHLKDEIY------------------
MRLPAVGNNLVLKLLRPLYGLKQAGKVWNDKLHSILMARGSKRKPIIVLVYVDDLLVCAP
TDDIMVSEK----AYLSSQVDIVDG--------GPVRHFLG
>A0A6S6VS14
LTDNHTPLTGKYVYKIKTDADGKYRWVV-RGFEYGVDFD------------------KTF
ASVVKPMSYKALFVLACSKGWHIEQMDVKTAFLYGAIDAEVF------------------
VELP-QHPGKVCHLRKALYGLKQAPRIWYATLKKALQDLGFESQGIIIAVYVDDLLIFCQ
NQGTISQLK----GELSSRFQMSDL--------GEAAHYLG
>A0A1E3B2C5
LVSLGTVSSTRWVFDVKLGPDGRFRLVA-RGNEDD-DFD------------------ETF
APVFRLDSLRILVAIAAQLGLEAHMLDAMNAFAGSDLDKPNC------------------
MEIPSAKGSLVLELKKSLYGLRQSANLWHRKISDFLKKIDFKLRGLIIAVYVDDIVIFGK
DAKEIDVVK----QRLKEFHPMTDS--------GLVKKLLG
>A0A3E2HD53
LVKCKTALKGRWVYRIKRNADRQFRFVV-KGYEHGVDYD------------------QTW
ASVVKSATWKVLMSVAAVRGWQIHQMDVVTAFLNGDIDVEIY------------------
IDLPDGDGHLVLLLLKSLYGLKQAPRCWQLKLNSKLAEIGFLPLSIFICTYVDDFLVIGP
GGSQFDEVK----RILHDLFEMIDM--------GPASWFLG
>A0A151GPX4
LIQAGVLLKSRLVLRVKKDQQNNFRLVA-KGFMEGLDYL------------------ETF
ATTSIPPTWRILLALAAQNNWYVEQIDFIGAFLNSELPEVNY------------------
LEIPNPAVKQGILLKKALYGLKQGPREWQEALAKLLQQYGYSPTSTYIVSHVDDCLLIGP
NLTYINKLK----QQLHKVYPIEDR--------GQAAFFLG
>A0A4Q4WGA0
NLQRGTLIDAKWVLKKKYTSTGEYRIVA-RGFTKGIDYN------------------ETA
ATTARAVHWRILMALAALMEWYIWQIDFIAAYLNGNLEEQIF------------------
MKRFDFAPEKIIRLMNPLYGLKQAGAAWQKKVRTILDKYGFKPTRDVIASYVDDFLLFGP
DKARLKAIA----DAIAGDVPINDL--------GAADWYLG
>A0A2E9QKR8
MIRHDVAIPSKLVFAVKHNVDGSHRFVC-CGNRED-TFD------------------DVF
SPTTRFEALRTFLAVTTHRRMLLCQFDVSAAFLHADIDLNVF------------------
VRPP-LPPGSLLKLRKSLYGLRQAPKLWYASVWKTIGASGFERRTIMVCVHVDDFLIAAT
TQDLMDQAE----QMLAANYRLKNL--------GMPKKYLS
>A0A6U2QN21
LTEQDTILQSTMIAKRKRYPDGRYRLCV-RGDQEGIDFF------------------ETY
APVVQMSTVRLMMTLAAKHNFVTKQVDYANAFVQAKLDTDVY------------------
VHLPNAEKRQVFKLKKSLYGLRQAPLKWFEKLRVGMLERGFEQ-NLVAVVWVDDVLFFAR
EEKRIDEMI----ESLSTDFDLKVE--------GDVTSFLG
>A0A0F4GH69
LESTGCPLTGKWVFKIKVLPDGTYRWTA-RGFTKGLDYV------------------NTF
APTPRAATGRILLSLSVNFGWKRRQVDVETAFLNPNLDKQIF------------------
IKPPKDAHKYIIHVKKGLYGLKQAAALWHYDAVDTLQKLGLTR-GILVLLHVDDFQIFGQ
SDHKIDKLI----KGLEQKYTIKVV--------D-TNVFLG
>A0A0G2FAW9
IIENGTPITSKWVWVRKFDVYGVHRLVA-RGFQPGIDYH------------------ETY
AAVIKAVSWRIIIAIAAILGWPLHAMDVKTAFLNGDLKELIY------------------
MRPP-VPKGMIWRLRKTLYGLKQAPRGWYIKISTKLMEWGFRKGSVIVGIWVDDLLITAR
TVEMMAPLK----TKLSNEFKMKDD--------AEATLYLG
>G8BPV4
LLKMQVIIPLQTIF--TVKRDG-HRIVC-RGDKEAT-YS------------------NYH
TDLLQIDTLKLFLMIANNRKMWIQTLDINHAFLYADLREEIY------------------
VPLP--DRRFVTPLKKALYGLKQSPKEWNEHLKKFLNSIDLDDYSIMIAVYVDDCVIAAK
SQELLDEFV----STLRNRFELKII--------GKRTDVLG
>A0A376B5Q4
LEDNGVIVPLLVLF--NAKNDG-YQIVA-RGDKESTFNR------------------ELR
SSNLSRDGLMLIMNMAFVNKLKIYHLKIHEPYLNTDLDKDIY------------------
VVTP--KKNTVLKLNKCLGGLRQSGYLWNAEICTKLTENGFKPKMIIIGLYVDELIITTN
ENKLYEDTL----DFLSTLYQVKVL--------NDKYDILG
>Q12193
LLKMKTVINSMFIF--NRKRDG-HRFVA-RGDIPDTYDS------------------GMQ
SNTVHHYALMTSLSLALDNNYYITQLDISSAYLYADIKEELY------------------
IRPP--MNDKLIRLKKSLYGLKQSGANWYETIKSYLIKCGMEESQVTICLFVDDMILFSK
DLNSNKRII----AKLKMQYDTKII--------NLQHDILG
>A0A7S0KCV4
IEEKGNPIDLRWVY--SVRDDG-LRLVV-RGFKKGVDYF------------------ETF
SEVVGMHTIRFMISMAASKGWDIYIIDYSQAYLQSDIGGDIY------------------
VNPP-RSDGKVYQLLKAMYGTKQGARCWYKHLVKTLNEFDLHQITLILLILVDDTLCLG-
EEWCINAFY----EKVKTLLKTSQF--------EKVKSFNG
>A0A0N5CAE9
LTTFDVVLPGRWVY--TRKPDG-LRYVI-KGFKA---EI------------------INF
SPTTAYLTIRLFLILASSLNFKVATLDISSAFLQSGLSENIF------------------
VEIP-EEKSKVWRLKKALYGLRQAPKAWNNTVTSILLSLGLVQGTLFITIYVDDFLFIGK
NESVIDECV----GKLKEKLTLKYY--------GLRRKFTG
>A0A090N4T0
LLEQ-TICGTKWVD--KVKPDG-LRLVV-QGFTWLKDYH------------------DTF
SAVATLTTFRLLINLAAILGWVVYTIDVSQAYTQGELHEEIF------------------
IRAP-LPKGKVYRLRRPLYGTKQAGRCWYLHVTKTLRQMGLTQPELLISVLVDDLMIIAE
EETMVKQFH----VRFSKVYKVSQF--------EQIKVYNG
>A0A7S3UZT7
-------FNPLWVF--KRKRCG-FRLVI-NGSP----KN------------------SRY
APTLPSTLLHLFISVCAFKNWDVKSVDISGAFLHADINNDIY------------------
MHPP--LPGMLLKLKKFLYGLKTAPAAWADLVFNHLKAHGIHQANCWIIVFVDDFLIGG-
SKEEVDRVA----QLILDRFPGTSS--------KFGLDYIN
>A0A0N5BJE0
LMEEKTILSTRWVF--STKADG-KRIVV-RGYEN---EV------------------ESF
APTSSSVTLKILITLALKNDMTLYQIDFCAAFVQSELREDIY------------------
LHPP-IPEGCCLKLNKALYGLKQAGRTFYLTISKYLKSLDFYPVRTIILIYVDDCVIASR
DKNEIYNII----KNLENRFSIKNL--------GESKLFVG
>A0A0N5CBC5
---MNTPLKTRWVF--VKKPCG-YRFVV-KGFLD---NG------------------SFY
APTASMVSIRYLISFAAQTNLFIRLLDVTCAFLQSKLESPEY------------------
ILPPDIKSNECLQLHRALYGLRQSPKAWGETFREVLLKYNFNETFVVVLVYVDDVMIISP
SDTLCIDVT----NHLKNEFELKDY--------GFWVDFVG
>A0A0K0EMU9
IEDNRTPLKTKWVF--TRKESG-CRLTA-MGCYS---SP------------------ESF
APTACSITIKCLLAISRKNNLLVEQLDVVSAFLQGEMDEIEF------------------
VYPPTVPHGYALRLRKALYGLKQAARRFYITMSSFLETLELKSIHTFLLLYVDDCLVVSN
SQKSIDEIC----DALSKKFEIKRF--------GKTKSFVG
>A0A6A3IQM1
LESNNTLLHTKWVFKTKTHADGTYRLVV-CGNEYGIDYI------------------VTF
SAVLDMTTGKLIFVMAHVWGVPARHGDVPSAYVKAGKELEIY------------------
FYIPP----------------ELLALLGNRFLHKILVKLGFCQGVTLVGVYVDDLLVTGT
SNARVDAFF----EDMAV-LELKDL--------GVVSKFLG
>A0A6A4A4L0
LEDNGVALHTKWVYKTKIDAEGALRLVA-CGNEFGVDYS------------------VTF
SAVIEMSSVKLIFVLARKWRVPAKHGDVPNAPLGVDNDLVLE------------------
LLKL-----------------KQAGRLWNQLLHKTLIKSGFAQILVVVGVYVDDLLVTGM
EQQAVDAFF----GELTE-LSIKDL--------GPASKFLG
>F0W9N8
LEENGVVLNTKWVFKTKTDANGKFRLVA-CGNEFGIDYG------------------LTF
AAVIELSTVKVVLVLARKWGVPARHGDIPNAYVKTDKEVDIY------------------
LRIPLTRSQIALRLKKSLHGLKQAGRLWSQLLHGKLEDAGFTRDMIVVGVYVDDLLVTAS
LSKLVEDFY----AAIGT-LSFKDL--------GEASKFLG
>F0WDL5
-------SLVKWVYKIKQHADNSYRLVA-RGDEYGLDYT------------------YTC
SAVLEMISSKAILAVSRIWRVPARHGNVPIAYVETDKELEIL------------------
LHIPEDKNQLALRLKKGLYGLKQSGRLWNLMLHDILTSLNFQQGKSLVGIYVDDILVKGT
SAKKVKEFF----GDMKV-AELKDP--------GVVNKFLG
>A0A2P4Y1J4
LEANNTRLHSKWVYKKKRDGDGKYRLVA-CGNEFGIDYL------------------FTF
AAVMELPSGKAVLALARIWRVPAKHGDVPNAYVKTSTELKIS------------------
MCIPTDVSELGLLLGRRLYGLKQAGRLWRKLLHKTLIQIGFRQEITVVGTYVDDLLVTAT
SAPRVDSFF----GDMAI-LEIKDL--------GPASMFLG
>A0A1R3JHG4
STRGIFPLKNKWVLKLKKDGNK-YRLVV-KGFTAGIDFD------------------EIF
SPVVKMSSIRVVLGLDSSLNLEIEQLDVKTAFFHGDLQKDIY------------------
MDQPKGKEHMVYMLKNSLYGLKQAPRQWYKKFNSFMVSHLFTRDFIVLLLYVDDMLIVGR
DVELICKLK----DDLSRSFDMKDL--------GPAKQILG
>A0A699HC68
DN-CFTAIGSKWVWKIKYKPDGKYRLVA-KGFNEVIDFD------------------ETF
SHVVKIETVRCIISLAVQNGWTLYQMDVNNAFLYGDLNETMY------------------
IFLPKD-ETRVCKLNKSLYGLKQALRQWNAKLTSTLIESGFAQVFIALLVYVDDIIITAL
ELMLFKTLR----KCTKGLLLLVED--------KSVSVVQL
>A0A699HVW4
LIKNDTVVWSMWLFRHKYHADGSYRLVA-NGRNYGVDCS------------------DTF
SPVVKSATIRTVLSLALARNWHVHQLDVKNAFLNGNLTETVY------------------
MYQPSRFPHHICRLQRYLYGLKQTPRAWFQHFAGYALRVGFTSEVVYLLIYVDDIVLTAS
STALLQRII----SSLHKEFDMTDL--------GALNYFLR
>A0A2I0J4P4
LERNDTAIGYKWVYKVKQRADGSYRLVT-KGYTKGLDFD------------------ETF
APVAKLVSVRVLLTVSLNRNWELYQLDVNNAFLHGDLEEEVY------------------
MKLPAG-SNKVCRLQKSLYGLRQASHNWFAKLSIALKSYGFTQIILIILVYVDDLILTGN
DPAHYAKFK----EYLDKCFSIKDL--------GKLRYFLG
>K1XJ03
LRRKETILGSRLLFKTKRDENGKYKG---------RDYD------------------QTF
AGVCKSAVWKLAIALAALYDLEVQQFDVDIAFLNSEADSDIY------------------
VKAPFGYNEDCLKLRKALYSLKQSLRLWQKLLRERLAKLRFAFFRIMVVTYVDDFLVIGK
SGLVYEQFK----KDLHNLFNITCT--------SEASYFLR
>A0A6A2Y4D7
VIEGNIPIGNKWVFKIKRNGDDQYRLVV-KGYAEGIDFN------------------EIF
SPVVRITTVRVVLAMCATLDLHLEKLDVKTAFLHGNLEEEIY------------------
MLQPKEKKNLVCRLNKSLYGLKQAPRCWYKRFDSFIMRLGYNRDFVILLLYVDDMLVAGP
NKDHIEELK----AQLAREFEMKDL--------GSANKILG
>A0A699H8W7
MLGIEKAIDNKWLFKIKYKSTCQFRVVA-KGFSEGIDFD------------------ETF
SPVVKMVIVWCLICIVVSNDWPLFQLDVNNAFLYGDLNEDIY------------------
MPLPADK-NKVCKLNKALYGLKQAPRQWNAKLTTVLVEHGFVQVFVALLVYVDDFVTTGN
SLDEIEKFK----VYLKSKFMIKDL--------GVMKYFLG
>A0A6H5L4B2
------AINAKW----FFNCKGKMEIQG-KTFTGEASID------------------FGE
LFAPTVSSVRLLAALACEQNLDLCHIDIQQAFVQSELDEDVF------------------
MRLP-RLSGLIVKLWKSLYGLKQASRLCHAHLTRCLSLFVFLQHV--IMIHVDDVVAA-G
QKERCDKCG----RDINEMVPVKNL--------GELRWWMG
>A0A6L2JPX3
----------------ASPTSLPMSPVT-NGNNIEIDYE------------------ETF
SPVARFETISIILAVAAKQQWKLYHFYMKSAFLNGDLKEDVY------------------
VSKPMTHTNKVFCFPKVLYGLKQAPRAWYSKIDEFFHENGFIRDILIVSLYVDDMIYASS
SSQLIFEFQ----ASMKKMFDMTDL--------GELRSIFG
>A0A507DKG9
LHTNETPIRTKWVFKIKRDLNGQYRLIV-KGFKYGIDYN------------------ETY
APVAKIATQRVLLALAASLGLKCHQMDVVTAFLNGIVTEMIL------------------
IYAP--PPGTILRLRKALYGLKQAPCKWYSLLHKELTFLGFKRSLQYISVYVDDLLIFAK
NKSEISSIK----ASLHNEFNMTDL--------GEVNHYLG
>A0A329SK86
HTDYGSPIGCRWVFAKKRDQHGRYRLVA-KGFKFGVDFF------------------ETY
SPVANMNSIRVVLSVVVAKTYVTEQLDVDTAFLNSDLKERVY------------------
MEVP-NAENMMCQLNKAIYGLKQAGRERMVQDDPRGVEDRVPQKYVYVCLYVDDMIIAVK
NTTEINEVK----TALKSAFKMKEL--------GEAKFILG
>A0A177WTF1
LHKNQTPIQVKWVFRIKRNSDGTYRLVA-KGFVPGIDYN------------------ETY
APVLRFTSFRTLLTLAAILDLEIDHTDANNAFLNGVITEDLY------------------
IELPKDSGRTVGKLQKALYGLKQSPHKWNEILVQECTNLGFIQLFVMIAIYVDDILFIGN
NRPYLDEAK----KDLFKVFSMKDL--------GPIHTCLN
>A0A7S4UB65
LVALKTIHNPV--WKMKIKDDG-RRLCF-NGFFHGIDFF------------------DTF
SPVAQYEAVQLMLHFVFASGGKAKLGDIPNAFINSEVDADVY------------------
MNEP--DSKMVCRLLRNLYGMKQASRCWHKDIDGFLIDMGMKSIYLVIILYVDDLLVCSN
SDNVIKDAF----EQLGK-WNIRHV--------DSLDHYLG
>G7E3S6
MAANKVAIDTLFVFATKVDEKGEYRLVA-KGYRPGVDYF------------------ETS
ASVASLPAVRTVLALAASRDYELIQADITSAFLNSPLEEDIY------------------
IKQQPGQETLVCKLKKAIYGLKQAGLAWVNTLSERLIAFGLDQDLLVLIVYVDDLLIASP
TQSLAWELV----DFLAQTFQFKRI--------GEPKKFLG
>A0A438FV67
IMSNQTPIGCKWVFRRKYHTDGMFRLVA-KGFKEGIDYF------------------DTY
APVARTTSIRILFALASIHNLFVHQMDVKTAFLNGDLNEEVY------------------
MEQPLGNENKVCKLVKSLYGLKQAPKQWHEKFDHAILSDGFRHYMVIVCLYVDDMLILSD
DMRGIIETK----RFLSSTFKMKDL--------GEVDTILG
>A0A5E8B0Q7
LKRNGTAINSKWVFKVKRKADGSYRLVC-IGFSEGIDYT------------------ETF
APVVRYETVRIVLAIAAQFGFQVHHMDVETAFLNGDLKEDTY------------------
MRQPKGQESKVCHLKKSLYGLKQAPLCWNEKIHGALVKLGFIRTMVIIALYVDDLLISGN
SSEVIAKTK----SSLSSMFKMKDL--------GPVEQFLG
>A0A2Z6P5J6
--------------PLDVKSALKHRLVA-KGFLQGLNYD------------------EVF
SLVARHETIRLVIALACSRRWSMFHLDVKSAFLNGPLEEDVY------------------
VKQPKYKEYRVLKLNKALYGLKQAPRLCNKRIDQFFVMQGFQKHMLIICLYVDDLLVTGS
SLTEIENFK----SQMESGFEMTDL--------GKLTYFLG
>A0A2Z6NP41
---PLQAIGCKWIFRVKENPDGSYRLVA-KGFLPGFDFT------------------ETF
SPVIKPVTIRIILTLVVTYKWSVQQIDINNAFLNGVLQEEVY------------------
MTQP-SDKSLVCKLHKSLYGLKQAPRAWYEKLTQTLLQMGFTKACTYVLVYVDDILITGS
DSHLIKDLI----HKLNAKFALKQL--------GEVDYFLG
>A0A7Z9GBU3
FDDRGVLHRSMLLIKVKTNSDGTVRCVI-MGNRQGVHYT------------------DTH
APTTGMVAARCLLSSCVTYDRECVSTDAKQAFCNAIPEYDTY------------------
LEIPTHGQPMCMKLKRQTYGIPNGPRRWHIVLHNWLLRYNWTQERVDMCVFVDDFLSCFK
TENTYSDFI----EAFKKDYDLQDD--------GYCTEFTG
>A0A0D0AU44
LTERGCVLNGMWVYDVKVGGNGETHYIA-RGDMASLDYD------------------KCW
SMVARMESVCLLIATGAFFGWKSHQWDFSLAYLNGNLPPKVY------------------
MRQPQGEEELVCLLKKPLYGLSQASHIWFKELKKELEQIGFHSSHSIHSVHTDDVWSTAN
SDIEAEKTM----MDF-SKWDWKDV--------KDKGFLVG
>A0A284RV53
MEERDVTIDTRWVYDKKIDGTAERRLVV-KGFTKGLHYF------------------ESF
AAVVRYESLCMFFAIVAAKDLDFWLIDFVGAYLNAEPQGDNY------------------
VELPFPPGDYVLKMRHAMYGTMDAGNAWFNELNKTLTAQGHVQERTISCTYTDDVSGAST
SKKEGERIR----KEIGAVYDIKDL--------GKHNSVLG
>A0A1Q3EFZ1
MREFGVILVPLWVLAHKFDGDGKERLVV-NGRTEGRDYH------------------HTF
AAVLRFESLRILIALWVTLGYHIWQIDFASAYLNADLDEEIY------------------
AWPPGNT-GKVMQIQKSIYGMMQAGRNWWKTLDGTYRELGYTRGETMTGTYTDDTLGGSS
SIQEMEKAK----MEIGLKYRIKET--------DSVQFALG
>A0A1Q3DUH6
LEDKQCLTGGRWTYAIKFDATGNRQYVA-QGYTQGQDYD------------------KTY
GGVARMESVRLVLAITAALKLSIFQVDFTAAFLNSPITHNVY------------------
MKQPPGTEHLVCKLKKSIYGTMQGSHDWQATLAAGYKGDGYTTEYTITSTYGDDVCGGSS
TKAGRDRAV----ADLGQRWEANEV--------T-TEVLLG
>A0A146HB08
LVGREVIVDSKWVYAVKYDAMGVWRLVA-KGFQAGVDFF------------------ETY
AGVVRYESLRMLWAICVNPGWVMWAMDVVSAYLNSEMKETVY------------------
MGQPPGQEGKVCLMLKSLYSFMQSGRNWAEHLNSSLGALGWIRGKSVIGVYTDDIDGISS
GPSAATEAQ----DGIKATYDVTEV--------PRTATSLG
>A0A512UJB7
HEWN--PIGCRWSS--SPRISDC-VLSP-R---LGLDFE------------------ETY
SPVINKPSLRLMFGLAARMKFQIHQMDVKTAFLNGVLEEEIY------------------
MTVPPKHKDYVLRLNKSLYGLKQAPLVWNKTMNAELEKQGFKRSLIVIALYVDDLLIFK-
NETEILRVK----RDLSSTFQMKDL--------GQQRSS--
>A0A420IH78
------QLRRKLVFKTKRDKNDNHRWVV-RRFEEGIDYD------------------QTF
ASTCSSTTWKLAIALAAKYSLEIHQMDVVAAFLQGDIEGD--------------------
-----NDKNYACKLNKELYGLKQSPRLWQKKLKKVLGKLGFIPEVITIITHVDDFLIVGK
PGNQLDEFK----QEIAKELEIEDL--------GHAQYFLG
>A0A2K1INW5
------PVTSKWVFRTKVSTNNKLRLVA-REFQLGTDYD------------------KTF
SPIVKCVTLRIVTALAAQKSWKLKHLDVNAAYLNGTIIKVVF------------------
MAQP-----------PAIYGLKQSGRAWYLDIDNFLQNIDLQWQYVILILYTDTSMLTGN
ATEELNHLK----ISLQTKYQISAL--------GTLSLYIG
>A0A438G0Z4
-KKAEPAYKIFWRIDGRVNKDA--------------TAR------------------ETF
ALVARLDTIRMLLALTTQKGWKTYQLDVKSAFLNGYLQEEIY------------------
VEQPKGQEEKVYLLKKALYGLKQAPRAWYNRIDEHLQSLGFVKNLIVVSVYVDDLLVIGS
NEKFVKEFK----AEMLKVFEMIDL--------GLMSYFLG
>A0A0M0JDM7
--------------LVPTAMGGAFRFCV-VGTSKGQDYF------------------ESF
ASGARGTSVKMVVILTVVEGWIDFHFDLKGAYLDSNIDTDVY------------------
VDQAPNGERMCMKLDKAIYGTVQAARLFTKKFRAALVSIGFEVGRIVLATHVDDGIGGAS
TTAVLNWMY----DEIIKHFSFSQQ--------GGWHTILG
>A0A371HL05
----EMVVGCRWIYSMRCKSDGTYRLVT-NGHK---DYE------------------ETF
APVAKMNTIRVILSLAVYFGWNLQQFDVKIAFLHGNLEEE--------------------
----------VCKLKKTLYELKQYPRAWFERFAQVIISLGYMQKLTFLLVYVDDMIVIGD
DEIEKLILK----EKLATQFEMKEL--------GKLKYFLG
>A0A7S2CEI2
MSEFGVLLGTKWVLKIKSDRNGFFRLVV-LGYMEHVHYD---------------A--QTY
SPVMSYDSFRMILSIGAAQNWEIRSADITSAFLQGTIDKELY------------------
MRHPPDGTPKVVKLLKGQYGLIQSPRLFTNALQKRMEEGGLEGETMLAGCWVDDITEAGS
SCLILDWFI----WHLRQRFTINET--------GECEYMLS
>L8H7M5
LV----AISTHWVLKLK--A---FRFVA-RGFLAGIDFD------------------DMY
APILQLENLHLLLAYAVMNSHIVHSMDMNNAFLQVDLHEEIY------------------
MTQPPDRPHHIYRLKKALYGLKQAPLAWNHTLNAFLIQISFAAPLIILSIYIDNLLIIS-
SPININAVK----KQLCQQFHIKDF--------RSVSTILR
>A0A0L0G105
HIRNDLIIHSKYVLVRKYDENGKYRMVA-RSDQHGVSDS------------------ETY
APAASSVAIRTFIATAAYENKEVDHFDVATAYLYTKLDTSVY------------------
MYPPLSPPDTVLTLKRGLYGLQQSGRLRNFDIGGKLQSIGFTRKDIAIVLYVDIIKVIR-
NTQDALWLF----YQLEKHYKIKNL--------GLPRHLVG
>A0A0C4EPV3
LEELGVLLRLRWLLGTKRTMQGKRQIIV-GGHKRKLNYD------------------ETF
APTPTFASMRTALTVAAKYKWPVALFDVKTAFLHSEIDEDVW------------------
VVPPPVTPGKVWKLKKALYGTKQAGRCWWLHLKSALKKIGFESDTAFLWIHVDNGLLVAS
SDGLMARLK----VDLSSSLTLKWD--------EALSSMVG
>A0A0C4ER73
LKDIDTSIGTRFVFDLKRNSDGKPRFVV-RGFKLGRDVK------------------STF
APTASLSLLRLLFALAIKFKWSINAFDITGAFVHSPIDELIY------------------
VDPPPHLKGKVLRLKKALYGTRQASRCWWKHFKSLLERWEFTCHIVIVWIHVDDGIVFSN
SAAHVQILR----ENLEKSLRVKWF--------DKPDKIVG
>A0A0C4ENF5
LLRMKVPLDGRWVFAEKSNDQSEWRYVA-KGFTEGYDFN------------------KTF
APTATFVSMRLLFTLAAKFNWPVRSFDFVAAYLNSPIDEEVW------------------
VKAPNLPPGYAMKLHKALYGTKQAARCWWIHLKGILTDFGYSAEVGIVWIHVDDGIVTGS
SDELLRRLE----RNLKGVLQIKWS--------DGIESIVG
>A0A2N5SXJ7
LWDMGVQTDARWLFDIKRNQDGSYRYIV-RGFSFGQDYH------------------DTW
APTATFASLRMLFTVAASNQWPIETFDITAAYLHGTIDEDVW------------------
VKVPKEHRGKSLKLDKGLYGTKQGGRCWWKHFVQVMEGLNFHVETILVWINVDDGVVAAS
LNSIMKDFR----AALESQLKTTWD--------GNLHNIVG
>A0A2N5ULS5
FESLGVALGARWVFTIKRLPDGSFRYVA-KGFKMGTDCN------------------KTY
APTASLNTLRMLLSIAQTKQYPTASFNISLAYLYSPIEEEVY------------------
VQPPPKWKGKIMRLKKAMYGTRQVARCWWKFFSRTMMKLGFTADFVVIWLHVDDGFAMGS
TQHVLDNLH----AAIASEMEVKWS--------SRVEKLVR
>A0A5E3XBS5
LDKQKVVLGTRNVLLEKRNEKGELWMVM-QGHLVVIHTI------------------EVF
TSILKPSTMCMIFAHGATQDWVFWGLDIRNAYLHAPMTDTVY------------------
VRLPHPGMSIVAQLLKALYGTKQAGRLFYKHLHGFFVHIGFVVDAVIAATATDDLTCTAP
RESLIEY-----------------------------LIACL
>A0A6N2LKM2
LQSNGTPIGYKWVYKIKLNPDGSYRLVA-NGFSEGVDYR------------------ETF
APVAKLTIVRVLLSLTSIKGWHLHQLNVNNAFLNGDLHEEVY------------------
MKLPK-GETRVCKLHKSLYGLKQASRQWFIKLSMALKAAAN--EFTALLVYVDDVILARN
SLDEIAATK----TFLSKLLTRLQY--------YGARNNLA
>A0A0L6V7B7
------VIEQTLFFRTKPQTLSAKQLCI-QGFSPGFDYG------------------NTF
SPTGKFNSLLIVLMLAIDKKLAIRQFDVKSAFLFAPLKENLF------------------
IKTP---KAPFLKLKKSLYGIKQASANWFETFTSWFEQIFFKQRHSIIFFHIDDLIVVGE
VD----QFE----KLFLARFPNSSA--------HDPDTILG
>A0A1U8HCI3
LEANNTTVGSKWIYKIKYLANGKFRLVA-KGYSEGIDYH------------------ETY
SPVAV--TVRSVIAVAVSKGWPLYQMDVYNAFYKGILKRRCT------------------
WS-----CQKVSKAKEST--RLKASRQWNLKLTHALLDAGFTQDTVIVLVYFDDLLLAGS
NATLIDATK----AKLQQQFKMKDR--------LGESQIL-
>A0A438JRT1
LLNLRTLTPLQWVFRIKRHADGSFRLVA-KGFNLGLDYK------------------ETF
SPVVKPVTIRTILTLAVMQYWSLRQLDINNAFLHGHLIEKVY------------------
MKQPPKKLDHVCCLTKAIYGLKQAPRAWYSALKQALLEFGFINILAYCLVYVDDLILTGN
NSTFVTSII----DQLGQKFSIKEL--------NISIFEIS
>A0A225UWZ8
LDENDTALDNTVQFRLKQDREMKYRVCA-RGDKRTIGTI------------------EVY
APVATLSLIRVVLAVVAKSKLKMRQADVPSAYVNATLSDVIY------------------
LRQVPGKETWVWKLNKALYGLHQAGAEWYREMDGFLRSIGLVSYKFIPVLYVDDILIAYE
QEPEMKRVL----SGLEERYSVKDL--------GVPCKFLG
>K1WRP0
DQGSKKPLKTRWVYKIKQGTDT-FKFVA-KGFKYGLNYI------------------DTF
ASVVKQMAWRLIFALAVLYGWFIYKIDIISAFTQSDIDLKLY------------------
IIPLSKYANKLLMLNKALYGLKQSARLWFITLKEVLIQFSFTPLKLIISVYVDDLALISP
NIDTIKSFI----KELQKYFKLKDL--------RLIKDYLG
>A0A369K9V4
LKVNGTAIGSRWVFKVKHLPDGAFRVVA-QGFSPGIDFD------------------ETF
APTARWNAVRTILALAAIEDMHLESVDISSAFLNGVVDAELY------------------
LRFPDGDGPPVALLHKGLYGLKQSAYLWHKKMHEVFLLLGFTRVRIIIPVHVDDMTIASK
SRPAIMNVI----GELRKHFKLRHL--------GPTTGLLG
>G4TS75
HLENGTAIGSRWVFKIKRDADGSYRIVA-KGYAEGIDYT------------------ETF
APTARFGALRTIIALAALEDWELESVDISTAFLNGEIDAEVY------------------
MQKPEEGTSWVLQLLKGLYGIKQGPRIWSVKLHTVLSEIGFKRVKIIVPVHVDDLLLASK
SSEAIQMAK----DELKARFKIHDQ--------GPTSFLLG
>K5WU74
LEANGTVVNSGWVFKVKRLADGSYRLVA-KGYSPGFDFT------------------EVF
APTFRPASLRLIIALAAREGYKMRSVDISSAFTYGELEEEIY------------------
MRQP-GSPNMVFRLRKSLYGLKQAARQWNKKLRSVLEGIGYSRIKVIVPIFIDDITLVSK
SDAAMTSAV----SELSKHFKLRDL--------GSTTLLLG
>K5W0I5
LDQLLTPIGCQWVFVIKQKAGGDYRLVG-QGFMPGQNFF------------------ETY
APVCQQESLRGLVAISALYQLFIRQLDVTGAYLHAELKEEIY------------------
MVQP--GTGCVWRLRKAIYGLRQAGHAWNIKLNYELAALDFCQAPIFIITHVDDMSLMTS
SLTVLTTVK----KQIASRLEVTDM--------GKIKKYIG
>A0A4C1TMZ8
HEDNGTLLDCKWVFRVKNEESS-YRLCA-KGFASGIDYT------------------ETF
SPTVRYDSIRLLLSIAAEKRMTIMQFDIKTAFLYGKLEEEIY------------------
MKPP--ENSMACKLIKSLYGLKQAPRCWNAKFNSVLNKYGFFNAQVYLLLYVDDGLLCST
SPTIITEVL----NHLQKEFNVKLC--------K-TSNFIG
>A0A1D2M4Z4
LAENQTILDSRWVYRVKRNPDGSYRLVI-RGYLKGIDFH------------------ETF
ANVARLESIRLLLAIAVKMGYHISTLDVITAFLQGELNEVIY------------------
MAIP--KKNKVCLLQRPLYGLRQAPRQWNEKLTTVLKMLGFHPEQCYVVIYVDDLLLISS
CNVFMKQLQ----TALKAEFKLKET--------A-CNSFVG
>A0A5A7T140
-------------TKFKYKQDGTYRLVA-KGYNKGIDFS------------------DTF
SPVVKIVTVKIFLALVASNNWSLTQMDINNAFLNGDLFEEVH------------------
MSLPSKGKKLACKLNKSIYGFKQASRQWFLKFATALSSHGFHQDFVALLVYVDDILLTRS
SLQIINSVK----EVLKGHFKLKDL--------GQAKYFLG
>A0A6H5JDM0
LTELDVILPSRYLYKRKYAADGELRIVV-QGFHDT--GE------------------DKA
SSVATLEAVHLVVAVAAQNGFVLKQADIKTAFLHARIPDPIY------------------
VCPPSEQARQVWRLKAWLYGLRLSPKGWCSTFHDFLIEKGFVQEGVILLVYVDDILLSGK
DEEKVMMVV----DLLKERFNTVFL--------GDAQHLLG
>T1IUK0
QKQRGTVIGSRWIFKQKIDLTGSFRLVA-QGFRKGADFE------------------ESF
ALVVQPSTIRMLIAMAAKLKLDIYHYDILAAYLHAQLNETVC------------------
MEQPYLDHPRVCLLQRALYRLPQAGRAWHEALNNILQQTGFQKKLVLMAIYVDDFLVFTD
DNSILENIM----IEVSKKLDIVNL--------GPVKRILG
>A0A175W1H5
LIAKEVVLPSKWVYDEKVDPNTSARWVV-CGNFGSWDSQ------------------DVY
AAVVNSVTVKTFFTLVAVQDLECYQFDFKTAFLNAPIPTEYY------------------
IEPP--PTRYICKLNKALYGLQKSPLYWFLAIKPVMESLGFNALGVLVVLYVDDVLIAAT
TVNIINDIR----DRLRAIYDLKEM--------GEVKRFLG
>B2CN79
LMDNKTAIQSRWVLTVKPGVRGAYRLVA-KGYSPGIDYD------------------ETF
APVAKQTTLRTVLSFVAALNLEMCQLDIKTAFLYGELNEEIY------------------
LEQPVESKNLVCRLHKCLYGLKQASRVWNQHFDNFLKLFGLTPEFTAVIIWVDDGLVCSN
SSDVITKII----SHLKEHFEMRSS--------EA-NHFVG
>A0A0P1BK82
LKRAQSPVSVRWVCKVKRDHHGEYRLVA-RGDQDGIDYE------------------EIF
APVSKLASIRIFIALVASWKWFMVSFDFVCAFLNAPLETEVF------------------
CKIPDDQRTQSWSLKRSLYGLKQSGRNWYNTLVADLEAMGFERMQVMIAVYVDDVLMAAK
SRENITKIH----KWLSAKYEMTGG--------DDATFILG
>A0A1U8PKS3
------AVGCKWIFTLKKNTDGSYRLVI-KGYLAGIDFH------------------ETF
SPVVKPTTIRVVLAIVVSLGWSLRQVDVNNAFLNGDLLEEIY------------------
MVQPINGQQVVCRLRKALYGLKQAPQAWFHKLREFLLSNQFEVQLLYVLVYVDDVIVTGS
SESAISQFV----KELNDKFSLKDL--------GKLNYFLG
>A0A6L2NA77
FDRLDVVINMKWLWKNNCDEENTNRLVA-EGYAERNDFE------------------ESF
APVARLEAVRLFIAYAPHKSFTVYEMDVKTAFLYGPLKEEVY------------------
VNQPPYHPDHVYCLTKALYGLKQAPRAWYDELSNFLISKGFYKDILLVQIYVDDIIFGST
NPKLLKQFE----KLMHNKFKMSKI--------GGTAI---
>A8U3S6
LKEKGAPMKCKWVFKKKFLADGTWRCTA-KGFTFGIDYQ------------------ETF
APTPRAETGRLMLIFAHQLNWHRRQGDVPTAILNPELNIDIY------------------
MEMP---KNHIILLRKGLYRLKQAAALWYDDAKATLATQGLYPKDLFVLLHVDDFQVMGP
NIAKIEKLM----AAHYKKYKLKMV--------NT-DFFLG
>A0A438HST1
IEKNQAAIGVKWVYRTKLNFDCSHRLVV-KGYAFRVDFS------------------ETF
APVARLDTIRMLLALATQKGWNIHQMDVKSTFLNGYLEEEIF------------------
VEQPKGMEEKVYLLKKALYGLKQAPRAWYSEIDSHLLGLGFTKETLVVSLYVDDLLVTGS
NMKQIDNFK----KEMKDVFEMIDL--------RRMTFFLG
>A0A803P919
------------TKMIKENPDGSLRLVA-KGFHPGFDFT------------------ETF
SPVVKPVTIRVVLSMALSNGWDIKQLNVNNAFLNGYLQE-VY------------------
MTQPPDAPHLVCKLNKALYGFKQAPRTWFEKLNNTLTDLDFSSSTTMILVYFDDIVITGS
NSQVIANII----KLLNSKFSLKDI--------GNLSYFLG
>A0A151S487
LDKNHTLVGCKWVYRIKHKADGSFRLVA-KGFTEGVDYF------------------ETF
SPVVKLTTVRVLLAVATPNAWPIFQLDVKLAFLHDYLQEQVF------------------
IDQPIGNENKVYKLKKAFYGLKQAPRAWYSCIESYFIKAGFTKKLLITCLYVDDLIFIGN
CVAMFDEFN----KSMMNEFEMTNL--------GMMHYFLG
>A0A085N5F5
LIENNSIVGSRLVLCNKFKSDWSRRLVA-KGYTRGTDFK------------------ETF
APVVRLNSIRTLMALTVEKGLTVHQLDVATAFLNGDLEEEIF------------------
MQLPRKLKYPVCKLRKAIYGLKQAGRQWYKKLDEKLRYLGMKPALKLVAIYVDDTFVLSN
DIKWVKDVK----TELAKTFKVRDL--------GPISYGLA
>A0A2Z6PKM9
IEKNSTKIGVKWIYKTKFNENGEHRLVA-KGYTHGIDFN------------------EVF
APVARWDTIRTILAIAPSKGWTVYQLDVKSALLHGDLVENVY------------------
VDQPE--IGKVYKLRKALYGLKQAPRAWYSKIKSYFNQEKFEKNVLIVSLYVDDLIYTGN
NEVMFGEFK----QSMKNKFSMTDL--------VCSPIVPG
>A0A251VGU8
IKKNDTPIGVKWIYKTKYDEHGNYRLVV-KGYNYGVDYQ------------------DVF
APVIRFDTVRLILALAARNKWYLHQMDVKTSFLNGDLNERVY------------------
IEQPLGEEQKVCHLKKALYGLKQAPGAWYSKIDKFFKTNGFKKSTMVTCVYVDDLIIASD
SLQMINQLK----DSMKKVFEMTDL--------GVLHYFVG
>A0A250XND9
LMKNGTPVPVKWVFKVKRDSSGNFRLVA-KGFKEGIDYN------------------EVY
APVSKHTTLRALFSLVATEDLELQQLDVKTAFLNGVLEEEIY------------------
MVQPG-GKNVVCKLEKALYGLKQAPRAWHTRHTKLLELLGFITDNVYLLVYVDDCLLITS
NKSSLLNLK----SQLASILNIHDM--------GEAKFFLG
>A0A2N5UH98
IKKHQVILHSTWVFKTKPTTNSSQRLCI-QGFLFGKDFF------------------KAF
APTGKFPLLLTLLVLAIDLKLPIKQFDIKSAFLFAPLEEEIF------------------
IKTP---KSPYLKLEKSLYGLKQAPKNWYDTLTSWFGDIGFNPKNSFIFFHVDDLIVVGQ
TN----QFE----RLFIERFPNSTA--------HSPDTLLG
>A0A6A3AZB0
LMKNDTAVGCKWLFKVKKKPDGSFRLVA-KGYSIERDFS------------------ETF
NLVVRASTIRTVLVVAVMKNWPLRQININNVFLNGKLTEEIY------------------
MRQSNDGQELMCCLKKALYGLRQAPRAWFETLRNFLVKLGFTVSQVLLMVYVDDIVITGS
QEIEVDVIV----QTINKEFSLKDL--------GHLELFLG
>A0A1R3FXR6
LQNNRTIIGSKWVFHVKTNPDGSFRLVA-KGFSPGLDYK------------------ETF
SPIIKLVTVRLVLCIDVSNNWPLHQLDINNAFLQGDLAEEVY------------------
MKQPKTKPHHVCKLRKAIYGLKQAPRASYLAISNFLKSYGFINCLLYMLVYVDNIVLTGN
NSEFLQHFV----KVLSTRFALKDL--------GRLNYFLG
>A0A2Z6LU54
LNQNRTPIGSKWVYKVKHKADGSYRLVA-KGYNEGLDFF------------------DTY
SPVAKITTVRTLIALASIKSWHLHQMDVNNAFLHGELQEDVY------------------
MAIPS-KPNQVCKLLKSLYGLKQASRKWYERLTGLLVQQSYSQHFTALLVYVDDIILAGN
TLEEINRIK----QVMDAEFKIKDL--------GKLKYFLG
>A0A7S3Z780
LERNKTIITCRWTYKEKTDRSGVLRLVA-RGFQ-GISFD------------------AKF
SPTVRLESVRLVIAKAISEGWILTTCDINNAFLHGFLQEPVY------------------
MQIPRDHRKYCCKLNKGLYGLQVSARAWNEEFNNFVTGLGFKRGEMILCVYVDDLIICSS
NEELSKNIV----KKIEDKYGIKEY--------KELDFVLG
>A0A6V7QDL0
LVKNKTIIECKWVYKIKRKADGSYRLVA-KGFKYGIDYE------------------DTF
SPVVKSATIRIVLSIAVSRGWNLRQLDVQNAFLHGYLEEEVY------------------
MKQPKTKFNYVCKLDKALYGLKQAPRAWYSRLSAKLQSLGFHSITIFVLIYVDDIIVASS
THDATKALL----HQLGQEFALKDL--------GELSYFLG
>J4VU23
LIENQTVLTGRWVFKRKLGSDGEHRFVV-RGFSYGLDFD------------------ETY
ASVVKSASYRILFALQARYGWKCHQMDIKTAFLNGNLEHEIF------------------
VEPPA--RNQVLKLCKSLYGLKQAPRQWYFKLRAFLEESGWRVDNLIMEVYVDDINIFGI
NEDRIIAMK----HQLAARFNMTDL--------GLCAYYLG
>T1JFF8
LDTHKVAIGCKWVYRIKLNLDGSYRLVA-IGYTYGEDYD------------------KTF
APVMKLESLRVLLAIAAKRKLALKQYDVETAYLYGQLDEVIH------------------
MEQPD--ANKICLLQKSLYGLKQSGRCWNKKLDAALKQVGLKRNVLILGAFVDDIIVAGS
SEELIDSVM----GRMKKSLKLVEM--------GTPTHILG
>K2R444
HTKNGTILPCTWVFKYKADSSGNCRLCI-RGDKPGLDYL------------------ETF
ASVARAATFKTLMALVTIFDLECDQADIISAFINGRIDDDVY------------------
MSLPD-QEHMVAHLLKALYGLKQAPRIWQEEIGGYLISIGYKPHKGIILVYVDDLIFIHK
KREIVNQMK----QEIGQKYDIKDL--------GPISHYLG
>A0A2S6BTL3
HQENQTPLTVRLVYRRKIGKDGKYRLVA-RGFQEGFDFT------------------ETY
SGVVKTAAYRTIFALMAALGWKCHQMDFVTAFLNGGLEEVIH------------------
MRLPMNGEEVFVRLLKGLYGLKQSLRVWYRALREWLLAHGWQVRALLMPVYVDDINIFGK
DEQAIVAFK----KELLASFRLTDE--------GEVAYYLG
>A0A3L6MPQ1
LMRNDTTLQGKWVYKLKRGKDGEFRFVV-RGFEEGIDYH------------------ETF
AAVVKPMSYKMIFAIAAALDLELEQMDVKTAFLYGDVEEEIY------------------
IAQPK--SGKVFRLRKALYGLKQSPRIWYQTLSSFLDTLGFKP-TTYIAVYVDDLLIAGP
DKEEIRQIK----ASLNKKFEMTDL--------GPCQYYLG
>A0A2N9JAS4
LQSNRTIMGSKWVFRTKYLPNGSLRLVA-KGYTPGLDHT------------------DTF
SPIIYATTVCVVLSLAVTNKWPLRQLDVKNVFLNGHLTEHVY------------------
MEQPPRFPNHICQLKKALYGLKQAPRAWFQRFSSFLLQLGFYCNIIYLLLYVDDIIITGN
NPSLLENFT----CKLNSEFATKDL--------GSLSYFLG
>A0A537J880
LIANNTIVDSRWAFDIKDESP--YRFVA-KGYSYGVDYE------------------ETY
APVVKPETLRVLFAIAAARGYSIHMMDVITAFLNSILREKIY------------------
VKQPKDHPEYVCLLNRALYGLKQSALYWYDTLRAVLESLEFKRSTVYLALHVDDMSIFGD
DAVLIASIK----EKLQAHFKMKDF--------GPFANLGD
>A0A2N9HGQ5
MKTNQISIGNKWILKIKRKADGSYQLVA-KGYTEGVDYE------------------ETF
SPVVRFASICLILAMVASLNLKLHQMDVKTAFLNRELDEEIF------------------
MDQPKGQEYKVCKLNRSLYGLKQSSRQWYKRFHQEVISNGFLMSFIILSLYVDDILLAGN
NKEFIKTIK----EWLSSTVEMKDM--------GVASFVLG
>A0A4S4KFI5
LRKLKVAIGCKWVYKLKLNADGEYRLVA-QGFTYLIDYD------------------AVH
APVARTPAFKLLAAMAAKLGMRPHQLDVKAAFLNGVLEEELY------------------
MRQPPGKEHQVLKLNKSIYGLKQSGRVWNKTFDRELKSIGFTRGKSIIGLHVDDLAMFVD
HDDQVTRLV----SEMEGKIELVHL--------GPLHFMLG
>H3HA00
LLKNDTAIGCRWVFRVKENQAGEFRLVA-KGFSYGIDYD------------------ETF
APVAKFTSIRIVLSLAAKYGLKLHQMDVKTAFLNGVLDEDIY------------------
MAQPEDHPDHVCKLKRSLYGLKQSPRMWNQTIDDFMLKLGFKKDMIFVALYVDDLVLASS
NDELLESTK----HALSKRFEMTDL--------GELEYFLG
>A0A438DF57
LEQNHTPIGCKWVYKIKYNSDGTYRLVA-KGFTKEIDHK------------------ETF
SPVAKLTTVRCLLAIVVVQHWPLHQMDVQNVFLHGDLLEEVY------------------
MQLSQEETPMVCRLNKSLYGLKQASRSWFQKFFATIQQDGFHQSFTVVLIYVDDMIITDN
DENVIAALK----ESLHTKFRIKDL--------GQLRYFLG
>A0A699HIP1
LKINDTAISSKWVYKIKYFPNGKYSLVI-RGFDERVDYK------------------HTF
SLLEKAATVRVLIAIATAKGWPIHQLDINNAFLHGFVEEEIY------------------
MKPPV-SQGQVCKLNKSLYGIKQASRQWNQELSKFLVTLGFIQFFTVALVYVDDILITGS
SNKDITETK----LALDSNFTIKDL--------GLARYFLG
>A0A803QAR3
LEANKIAIRCRWVYKVKYNADGTYKLVA-KGYNERVDYT------------------ETF
SPVVKLVFVKLIFAPSTIKGWFLHKLDANNAFFHDDLHEDVF------------------
MTIPKGLPQVVCKLQKFLFGLKQASRQWFKKFSTTLIEEGFKHHLILILVYVDDVILASN
NIKDLEALK----VKLNDRFKMKNL--------GELKYFLS
>A0A5D3BEZ6
LLQNKTIIGC--------------------KWVFR-LKR------------------NSD
GPMVKASTINVVLSVALAQNWSLRQLDFNNAFLNGKLDEIVY------------------
MAQPSSLPGYICKLNKAIYGLKQALRAWNAALSQALLKWGFVNSVILLLVYVDDVILTGN
NNSLIQDFI----TSLDKQFALKDF--------GC-PYFLG
>A0A438INT8
LYANNTLVGF--------------------H--PSFDFL------------------DTF
SLVIKPATIYVVISLAISHKWTMRQLDFNNAFLNGFLKEDIY------------------
MEQPPSHPTWVYKLHRALYGLKQVPRAWFECLHSKLLTLGFHSHSLYILILVDDVLITSS
SATQVQDFI----PQLQTSFALKDL--------GVPSYFLR
>A0A2N9EEH5
LMKHGTLVGF--------------------K--FR-VKR------------------KAE
GPVVKPATIRAIMTIAVMNGWELRQMDVNNAFLHGELTETVY------------------
MMQPLSKPTHVCRLRKAIYGLKQAPRAWYTALKNAILQLGFHNIISYFLVYVDDLVITGN
NSTFVASII----KQLGAKFSLKDM--------GLLHFFLG
>A0A6A3A9T5
LTDNNT-VAK--------------------VYSLGCDFV------------------GIF
SHVVRFFTINVLLSVAASRGWQVYQVDVNNVFLKGDLHEEVY------------------
MTQPDRGKKLVCKLQKALYGLRQAPRNWYHKLQQCLCDMGFRPDIIYVVVYVDDIHVTSS
SEKCVNEVN----KQLHDRFSLKDL--------GLIHYFLG
>A0A5N6P1T0
LLQNETLVAR--------------------GFTVGIDYE------------------ETF
SPVAKLTYVRVLIAVAATKGWPLFQMDVNNAFLYGTLDHVIY------------------
MTQPHSRLGHVCKLKKAIYGLKQSPRAWYGKIAEFLEVNGFESQLVVVLVYVDDLIITGS
CVEEIQQIK----ANLCTRFCMKDL--------GVLKRFLG
>A0A2N9H5T7
LHHNNTVIGC--------------------RCI---FKT------------------KLH
SDVIHLATVCTVLTLATVKGWSLRQLDVKNAFLHGYLDTTVF------------------
MDQPSTLPHHVCKLQRALYGLKQAPRAWFDRFSTFLIDYGFLCHTLILLVYVDDIILTRS
CSTLLADFV----SQLSAQFSIKDL--------GPLNYFLG
>A0A1Q9EL10
LDSLRVILSTRWVSVAKKDGETKVRIVA-RDYAPTAAEL------------------GIS
SPTSSNEAFRSFLVFVSATESEIVLADVSTAFLFALIVSPEC------------------
VMLPSDSTRVFLKLRKALYGLRSASLAWYKHLSELVKEMGLHAVWMLLLAYVDDLMIACK
DKEAALNLV----ERLGCSVKIKVT--------GILIDFLG
>A0A813BA18
LDSLKVVIKSRWVLTQK--AP--VRLVA-KDFAPSALDL------------------GLS
SNTASVEALKTILSRAAKGRMKVWGLDISTAFLFASVVQPTV------------------
VELPESGETAYLILEKALYGLRSASLSWQRHLSNIMIGLGLKPEYVLALAYVDDLLIAST
SQSGVEFIH----KALSAVLKVKVT--------GRLLEFL-
>A0A812TR93
MDSHKAIIPTRWVLGPK-VVNGKVRCVV-QDVASTASSL------------------GLS
ATTPSLEALRTLLAIAAKESMDIATLDVSTAFLHSPLPGKAV------------------
IMLPSEGYPVYMILDQAMNGLRVAAKAWNLKLANVVTMTGLMQKRFLMLCYVDDLILCG-
SPEAIKLIT----DTLNRELKIKET--------GRIIVFLG
>A0A1Q9C1P7
LESLSVVISTRWVVAAKNRIDGKVRIVA-RDYSPSASQL------------------GIS
SPTASGEALKLFLAAIGAEGFNILGLDVSTAFLFAWLGDRVV------------------
VSMPPGGEKLYLRLKKALYGLRSAALHWTRHLSGLLGKLGLKPKRVFVLSYVDDLLLAGA
STEDLYEMV----ELLRKELKLKVT--------ADLIHFLG
>A0A812JMP5
LESFKVVLTSRWVNTVK--KK--YRLVV-RDYAGTTLSE------------------GIY
SPTTSLEGLRLLLSMLC-RRGSVLSCDVSVAFMHAPVARAEF------------------
VELPGTGERVFVKLRKAMNGLRSAPLSWYCELAEYLRSQNFEAGLTIVLFYLDDLLIYSE
DEAEGRRFY----EELRKRYKLKLT--------GEL-----
>A0A812XXH2
LDNFGVVLSTRWVLHYK--DG-HVRLVV-RDFKTSALSD------------------GIY
SPTTTLESVRCLLGMYAHFGGKVISGDISVAFMQARLFSTEV------------------
VKLPTSGERVHCLLKRAMNGLRIGPLAWFRELGETLRKLGFQVAIVLVLAYVDDILVFST
VASVAEKVF----ADLSKVFKMKRT--------GTLISFLG
>A0A1Q9ELP9
LSKLKVIFATRWVVVRK--PN--VRLVA-KEFRLPAFRD------------------GSY
APTSGLDSLRSVLSVGEMKGWAFYTIDVSTAFLYASLGGVQL------------------
VALPADHSRGYLDLQKALYGLRKAPLYWYRELRKTLLSLGLTELKAIVLVYVDDCLVAG-
KPSTCKWII----EALKAAYEIKET--------GELLDFLG
>A0A812PPY0
IKSMGVVIGTRWVDINKGDSLH-LRLVA-QELNKGNNWT------------------DFF
AAMPPLSSLRALFTIAASEEVCILFMDVKKAHFWSPVRRQLL------------------
VELP--GPNKVGLLKRSLYGTRDAPSNWEHAIKKVMTDLGFVQHDLRCNVHGDDSTVVG-
GYDKLQWLI----EALKKAWTIEVD--------YG------
>A0A812Q5R4
VRKQDLPITMKWVDRNKGDNER-YRLVC-REVKKNAEF-------------------ASF
SAMPPLEAVKLLLSLMVTLPLKLRLIDISRAHFYGKAQRDVF------------------
VTLP--TPGMVGKLRKSMYGTRDAAAIWQADYTAALLAAGFERREIRLLVHGDDFLILS-
DDAGQAYVE----QILRSKYDLRVD--------GSEFCVLN
>A0A2E6D553
FKRLGVVITTRWIDQNKGDEND-YRLVA-REINKRD---------------------DLF
AATPPLESLRMIVSKCAANRYIIMYNDVKRAYFHAPAKRPVY------------------
IKIPAGDEDMVGVLNLSLYGTRDAAMNWAAKYTEVMTKAGFRTRDISVTVHGDDFTSTG-
SPRNLRWLE----MKLKEQFELVTE--------TFQLRILN
>A0A813EM64
FRSKSVVVGTRWVCSNKGDAEH-IRLVC-QEVKQSE---------------------EFF
AATPPIESLRFILSLAAEKERQVSLVDISRAYFNALIGREVF------------------
VELP--ARDVVGRLVKCMYGTRDAAQGWENTYRRALETLGFWRREVFLAVHGDDFFATG-
APDDLDWFE----KALLKTFEGKVK--------GRELRILN
>A0A642UPC8
QHGVV-IITPVYDFVSFKSDEDEKVFLR-ASKP-----A------------------KSP
DYSPSQEAFRLVLALTMVRGFSAKHYSIDLSKMDVSMPEPVY------------------
IHHPGDDKVQVHRLIQPIHGLKNAERLWYNHFRQVFVELKFKDSKVIALVSDDNIILCG-
KDDDIDKVE----TQLEDHFSVTKL--------GELRRFFG
>A0A642UTN9
SFDEI-IIPLKWNFRRKTLPDGEVANIV-SADP-----S------------------KSR
KYNPAPKVIRLVLAHAMAHDYKACQLHVDLKSEEL-YDRPLS------------------
FSPPDESQVGVARLNRPIPGTKHFERMWYEHFTNFFVDYNFKAMKLIVMIGFDDILVFGK
TDKHVKWIV----SHIESKFRVKNL--------GLPSSFMD
>A0A1Q9DWN5
MKEFDVALDCRWVK--VWKSET-LRVVV-RGCFVETEED------------------NLF
ASTPSLVTMRLLLCMALARNWGITLGDVSTAFLHAAMSGEVF------------------
VWPPN--GDCLWKLKKAMYGLRQAPKLWQEHFAEVMTSMGFRRGRLRVLAFVDELLVVG-
TDEVRKDFM----SKLSEEVLLKET--------GKEHTFLG
>A0A813J3M3
LASFHVILPSRFLY--VIKRPG-VRLVV-QETRASLTWL------------------EVF
AACPTTIAVRLVVWHALVQDWVIQEGDVSTPFLHAPLDAQIY------------------
VQPP----GKIWKLRQALYGLRRSPKMFQQWFAGQMRAIGFERDRAMLVVHADDLRFIA-
SPPEMERLK----EQIGERMKIKWI--------GQWSKFLG
>A0A812Q257
TQDFQVGISTKWVK--TRKGDG-VRLVA-RGYTVD-DKD------------------EIF
ASTPSLTNLKLLLVLAMAFNWHIAVGDVSTAFLHASVDSDIF------------------
VIPPQ--GGVLWKLRKALYGLRNSPKLWQTHFASVMAKNGFKRKRLYVLAYVDDLMFFG-
QKHEVDSMV----QDLQRDLLLKLT--------GTNVTFLG
>A0A813EEW1
LRDFHVIVPSAWVL--GAKH-G-VRLVA-QQVNG---WA------------------DTF
AATPSGCAHRLLLLVAARKQWPVQLGDVSTAFLHASLPEPVY------------------
LRPPP---GKVWKLVKALYGLRQSPQLFQQFLADQLAHLGWRRTGAMATIHADDMLLTV-
PAKARARLM----KEIDGPVKMKWT--------DTWVRFLG
>A0A0M1J8C0
IWSMGTYTP--LRIIFDVKQDG-RRLVI-GGHVAT--GH------------------DVY
ASNMKTISARVLMLIAIANQLDVITGDIGNAYLFAKSDMDVY------------------
VSLGYIPIGARAIVQQARYGLPTSANPWHAHLADTLRMLDFKPCYDYVSTHTDDLMIVAK
DARGI---M----AKLEETYTIKNI--------GPPKFHLG
>A0A1Z5KMG8
IEEYHTRIR--VHLVFDVKHDG-HRLVA-DGHLVP--TE------------------SVY
SGVVSLRGFRLVTFLAELNDLKFWATDIGNAYLEAYTSERVY------------------
IEAG-KLEGHILLISKALYGLRTSSCRWHDRLSDVLRELGFQSVYEYVAVYVDDLALAMK
DPDAF---V----KILTDKYNLKGT--------GPITFHLG
>B1PJ25
VMPA--WIP--CHMIFDIKMDF-RRFVA-GGHVPP--SS------------------ITY
ASVVSRDSVRIALLIAALNSMQILGADAQNAYLNAPVREKVY------------------
TTCG-STEGRYAIIVRALYGLKSSGAAWRAHLAATMEELMFTSFYEYVLIYTDDFLCISH
DPKSI---L----DTIGKHFKPESI--------KTPDTYLG
>A0A7R9X0A2
INDYKTHIP--YHIIFDVKFDL-RRLVA-NGNMPT--IE------------------DVY
SGVVAFETMRIAFVIAAMNNLQVCAGDVGNAFLYAQTKERCY------------------
VTAG-NLAGRPLIIHKGLYGLRTSSARFHEHLAQSFRDLGFRPHYEMIASYVDDVLVFSK
EPMEI---M----NVLKSKYVMKGV--------GTPMYYLG
>A0A4V4NFA5
FLQHRVYLNT--FWLFTRKQPTNARLIT-INRD-GKRNR------------------EVT
SPVSNQLSQQILFWKFTNLDTKFHVYDISTAFLHSVIPEYYY------------------
LKTPH-IKTKYVRLRRYAYGLNNAPLEFHKTLTAAIET-EYKTYDEFLVQHVDDILLLCK
DPRIA---E----RLLKLRFELKSD--------HDPSFYLG
>K0KVP7
FLSRSAYAQLRSFWRFNIKQPSGAIVCQ-DK--SQYQNK------------------EFS
SPTIRELTMKLLFAIYTS---NYSLGDISNAYLHASIQKIFV------------------
IKTPD-FNSNYLQVQKAAYGLTQSGLQFYNFLKDKFINKLHFQNVNTSAQYVDDLFSGG-
NKVERNQVF----KDLQNKVELNSD--------VSPYYFIG
>A0A2K1LB07
IEKNATLISTKWFLKTKCDAQGQHRLVV-HGFEEGVDFY------------------ETF
APM---------------KRWILHQYDMKTAFQNNTIDEEVY------------------
MTISSFLEGKVAKLKRALYGLRQAPRAWYSKINNCLTKLSLKKWYAVILLYVDDLIVIND
NHEQINHLI----EQLHREFEITSL--------GRAAFYLT
>A0A2G2CC37
HAARKPNMSSKWVLRKKFDGSR-FRLVA-AGYDRGVDYE------------------ESY
VSGAPVSNLRDLEVMALCYNWFTYEADMVMAYTWVPRPKEVI------------------
LRPAFSNRPLNQQLDMALYGLPESGWALAVDIADKFLNKKLKQDVFIINIYNDNIRTYTS
NTNIQQLFR----GWLATHYDITGG--------ETPQAVLG
>A0A1U8GZA5
FVTRFSVKDARWVYKIKYKDDGKFRLVA-IGYNEVLDYQ------------------ETF
SPVVKIVTVEVVISSV-AQGWSIHQMDVYNVFLQGNLNEEVY------------------
MDLPPGGKRVVCQLTKSFYGLKQASRQWNIKLTTALLTSSFQQSIVMVLVYVDNLLITGN
DHVLILETK----KILKDSFKIKDL--------GNLRYFLG
>A0A7I4BZ14
LIENRTPKTTKWVFQTKTRADGYLSLA------------------------------ETF
LPTIKCTTIEIIIVLAAWKRWQMIHLDVRATYLNGILINEVY------------------
ITVR-NHKGFACRFRRANYGLRQLGCAWYTDIDSYITTLKLYCLNTVLVLYVDDIILTRD
DTFEFQKIK----ETLEKKYRMLDL--------SQVKLYVG
>A0A6H5JAZ5
RMDDERVIPTAW------AEHSGE---D-SDICEGVDYF------------------ETF
SPCPSVSSICVLAAIACYLGWDFVHLDAEQAFVQSKLEDDVH------------------
IRLP--LAGKVVKLAHSLYGPKQASRMWHYHFLRAMKRLGFEQVTMVAVVHVDDIFSIG-
TKSRCGQFC----RDLNAFVPIKNL--------GELSLYAG
>J9M2J6
LNRFGT--------------KSEFRLVI-KGCSYGIDYH------------------ETF
SPVVRYESIRAIFAVAAVEKLILRQFDIKTAFLYGELQEEIY------------------
MVQPG--SNKVCKFQRSLYGLKQSPRCWNLRFENFLNAFGLQCNQIILAIFVDDGLIAAD
NEDIIDKLL----TNLEKEFEVKK---------GNLEYFLE
>A0A5M8PMT3
GPPAPQVLKGKWVYKEKELPMGAHRWVV-KGYEKGINYD------------------ETF
ASVVKTATV-----------KHVEQMDVVTAFLYGTIDGVIY------------------
VVQP---DGIVCLLNKALYGLKQSPRIWQETVKAFYESIGYTQKSTYVAIYIDNKVLFGP
NVAYINKVK----EALLKSFKMTNV--------GPRKQFLG
>A0A096PAH2
LFSKKVIMSYVWA--LKVRDDD-VRLCV-GGHRKGQNFW------------------EIS
SPTPRASTVKIALAEASMRGADVYTADVSQAYVAAPIGVRLY------------------
MRMPN-HPDSVLLLHMSLYGAKQSGRNWFQEASRILCDLRYDQLRESILLYVDDFLFLG-
ELQYFNAFM----DSMSKHVEISAG--------PRIKIWNG
>A0A225VA09
------RHQHTCRYQLKSDHLGFFSLVT-LGNLPGINYF------------------DTF
FFCGTDDFFDS-----PFNALSPYQCDANTAYLNADLKIVHF------------------
IKCI--------PQGMTLYGLHPSGLEWDKLITEWLMNEDFNQFVALLLFYVDDSILASN
VEALNVSMF----QKLDQAFGIKDQ--------GILHDFLG
>A0A4Y2Q857
MIERKVVSGNRWVFTRTF----------------TFTFD------------------EVF
SPVVNFSVVRLFFSIVCLWKWTHIQVDINNAYLYANLDATVY------------------
IRQP--EPHKVCLLRKAIYGLHQSGRQWILELENMLIKLKFKKDNVILLFYVDDIIVFGK
EIQNVDFVL----NLLQDNFDLKVL--------GSTKKHLG
>L8GIM9
LMRNGTPIGARWLYKVKLHADGSYRWHL-------------------------------L
SCRIRIENLRLLLAFANARNLEIHQVDVDTAFLHAKLTEEIY------------------
ISQPKQRPHHVGRLLKSLYGLKQVLLEWNRAIDAHLRKSHFEPHLAIVALYVDDCTIIAH
-KSKLRGVK----HIIAYGFPIKDL--------GEATSCG-
>A0A7S0VXP3
------VAPAVPQW--PI-RGQV-RLCV-RGDQP--KPS------------------KTY
APTPSATEVRTLIALATHRKWEIHSCDISQAFVQSDPDEHLY------------------
VRPPNVPAGTIWKLKKYLYGLATAPCAWHSTLQSFLLDYGFSKSNMHLCAYVDDICVSFD
TLSTFQTFR----DALLTRFKGTYE--------GPVTQYVG
>A0A7S0MIJ9
------LMGMTTRWDYKV-TNGTRRLCA-MGNQAGVHFS------------------DLY
APVLKAHEVRLLVAIAAQRGATIYKYDTSQAFLYGDVEEDLY------------------
ARAPLVPEGYCLQLRKNIYGTRQAARAWHIRLSTWMEEHEYLPEFIIHGVFVDDFATIPT
SMKLKEEFE----SLYAKDFEVTGG--------NPMTAFLG
>A0A0K0FCE4
LIKNNTIITSKWVYN--VKNDG-LKLTA-RGCQT---QS------------------ETY
SPTVHPSILKAILSICMQTDMKVHTMDCTNAFLQGNFEEIVY------------------
MTVPVQHTNSICRLLKPIYGLRQSSRCWYKTFTDFLTDANFIISLIIILLYVDDIMIISQ
NNTVIEKLK----QRILSRFETKDY--------GSMTEYIG
>A0A225UZ82
HRTNATIIGSNWVFSLKRDETEIFRLVE-KGYAPGGDYN------------------FTY
APVVNDASLRIFASRANELDYKIEQCDIDTAFLYGEVKERVF------------------
MAIP----ELFFSIDKSLYGFKESADVWHNRIRQAFIKRNFAPVFIYVTLYVDDMLIAAP
TKQLAQDVI----SSL-EELRLGRL--------GAARLVVG
>A0A0M0JUF0
KMRNGATHRLKYTYMNKRDITKDRRLVA-AGYTAGIEYT------------------ETA
CGTMRGSSVRALLCCASIDDDDIFCGDVEKAFSQAHIDHEIY------------------
FEPPKG---KVIKALMSIEGLPQSGWLFQNESFAKIRALNGKQTDIKVGIWVDDFLIIVP
RRDLADKFW----SDYRTRFRCKDV--------AEPKTFIN
>A0A2D5A6R0
KMGNEAVHGGKWAFAVKYNDDGSFRWVM-KGFTYGEDFD------------------DTY
ITGMNCSTSNCLFAKAASLKLTIYETDVRAAFTTAKIDRPLY------------------
MQCPKG-GGKVCKLYKSVEGGKSSGNLYYKEHGTVVKDKGCAQEWIDVGIFVDNALLLPS
SEAAKDRFL----VEYRKYYTITGD--------KPVANFTG
>A0A6L2KCR0
FKRLDVPLTLKWLFKNKHDEEQTNRLVV-RGYREGIDFK------------------ESF
ALVARMEVIRIFLAYAAHKSFSVFQMDVKTTFLHGSLKEDVY------------------
VCQPADHPSHVYKLKKALYGLKQAPRAWYDELSTFLLHNHFFKDIFVVQVYVDDIIFGST
HPRYIQLFS----NLMKSRFEISMM--------REMTFFLG
>A0A5D3C1P5
FKCNNVIIGTKWIFKNKTDESGSNRLVA-QGYAEGVDLD------------------ETF
ASVARFEAICLLFSIACFRKFKLFQMDVKSAFLNGYLNEEVY------------------
VAQPYEFPQYVYKLNKALYGLKQAPRAWYKGLTMYLGERGYSRDLIVAQIYVDDIIFGGF
-PKTLVIIS----LTTKSEFEMSLV--------GELSCFLG
>A0A7C7JE26
LYEMGCTIPGHFVFTAKWDVPPKFRLVA-GGNWDNGLPY------------------ENY
SPAAGAVTNRIFDAYCTLKGFSVQSTDMTQAFLNSPAIKDIF------------------
VTVP--FDGHCMALLKMLYGLRASPRAWIDTLTKVMVKMGFRTSEIICCIYVDDVKWGTN
DTGMLEATI----AELGRHFALTND--------GTLSTYIG
>A0A7S0MSU5
HRELHAVLDTKWVFDLKINSTRMFRIVA-NGQPLGFDCF------------------DVH
APTVPMCEIKLLLAIAAFRDMELYQMDTTTAFISAALKELIY------------------
CNPPGNGLPRVWKLNAPLEGTRPAAMRWTQTSGIPIQSFGFVPEFMLLCTHVDDFLIAAT
TLILAERFL----AHYRKHHLCK-F--------GLAATFVG
>A0A2D6FGZ1
MVDSGSPVPMIMVGKVKTTEKDPLRACP-KGFKDGLNFD---------------D--DIY
APVMDKTTLRMLLSIGNSRDANLRQADVTQAFLWADLDEEVY------------------
VTAPGRGRPLVFRVLKAIYGLKQSPACWYKLISRWLLEQDYQQDFMFIGFHVDDFLIVTT
DKQWETEFL----DSLRSRFDISDL--------GEPTQLLG
>A0A2D7I431
LFDSETILPLHSHF--KYKSSG-ARTCL-GGNHYGIDYN------------------RTF
SPTVNHTTFRGFCAAAAAGDCEIHGGDIPQAYTQSDHDPARY------------------
ARMPTETGRKMCVKVANLYGDPVMGRRFNKSLDKWLVDTSATRVTLHMVLYVDDVLVSVP
RTKAAQSFE----RDFHDRYGIEFD--------SDFSEFLS
>A0A2D4XBS7
LFKLGTATPVMWKYDVKPDRDGLFRLVC-LGNLKYFEPH------------------EIY
SPVVQSKSSRVFLAYALAKGMKVRQYDVPTAFLRAAPSRDTV------------------
ISSITEGKPIYYKLKRNLYGSVESAKCFQDLCDKWLSEKGFKQKGVIISLYVDDLAVASV
DDAAHSWID----KELEEKFNIKKQ--------GILNNYLG
>A0A0A9XDZ4
LVDMNTIIKSRWVHKRKLEPDGKFRLVI-KGFANNYLVS------------------EIY
APVARLGDVRMFLSVVNKLELFLYQLDVTTAFLHGELEKPIF------------------
MYVPRSLDNYICSLKKSLYGLKVSPNLWYKKFSKVLLELGFEMKFIILLIYVDDCLLASN
NDDLALQYI----DKIKNKINIKNL--------GSPRKFLG
>A0A7D9GZ32
FQRDETVLSSKWVFGVEKNGKE-YGLVA-CGPLDGT-NI------------------DTY
APGANIDSFRMILAVTAIRGWMLRQLDASASFLKKSLGETIY------------------
MRPPP--GNCVWQLKRGIYATKQIPGLWCNIVARVLKRAGYRRDRVLIAVYIDDIIVSGA
DRAAIRGVT----SLFANNFNTRSL--------SIPKVILG
>A0A6A3N2N0
LKENMT---QESVFRRKTHADGSYRLVA-KGFTFGVDYT------------------ETF
SPVVQHDSIRVVLAVAVQRKWRRRQLDVETAFLNSPLLEAIY------------------
IIPP--AWKKLWKLLKALYGLKQSSRAWYETVTRFLRGLGFRATIVVVLLYVDGLLVLSN
SNDARDDFE----SDITQRFSMHTR--------DIADAFVG
>A0A225W3V2
LEDNEIALDNTVHFRVKVDAQGTFRVCA-RGDRTAFDPL------------------EVY
APVATLSAIRLTFAMTAKFGLQLCQVDVPSPFLEANLKKPVY------------------
LKQALGKETHVRKLKRHCTACAK--REPSDKWRLALSCSNLNTCSAHLGFYVDDILLAYN
DVIEMKRGM----DALVWCYNVKQL--------SVPSKFLG
>A0A7S2YNC9
LTGMETAIPTMVVFTIKPDEHGRVRIVV-LGNLRSWEAE------------------DLY
APVITGTGSRLLTSIAVSHGRREKSGDCKNAFCHSKLPETVI------------------
CRPPS-KPGTYWLLKKTLYGLQRSLRHWYDTFTGYLKEMGFKAPPIYIGTYVDDFKYHSV
SDDVEKWFE----DELSKRVKVDFM--------GPVSYFLG
>A0A507F1J3
LENHKMIIPRMEVYLAKNHKDLVYRILV-RGDYYSVNFM------------------DTY
SPVIKMSTLRFLIAMCTWYGLGLFLADTVGAYLNGVLDIEVY------------------
VQPP---KDVVWLLVKGLYGLKQAGQLWYKFLCAILIELGYTIYLIVIAFYVDDILICC-
PPSIIDSII----KSLRMKIDITYQ--------GRCEYHLG
>A0A821W5Q2
FRKNEAVVKCKWVLKKKVDSDDNYRLVA-KGFTAGIDYT------------------ETF
FPVVRHATIRLLFALSVKYNLDITHFDVTTAFLNGHLNENVY------------------
MCLPHDRENKVLKLKSAIYGLKQSARAWYKRVDDCLQSFAYKKTRTYIALFVDDFFIFSN
CKRETECLK----IELKSKFKLKDL--------GDIRQCLG
>A0A2E0WBG3
VLRKDAFVPTKWAYR--VKADG-LRLCI-LGNKTTD--Y------------------ATS
APTPRLSSVRMLLKQCIESQNEFRILDCQAAFLNAPARGQTY------------------
LRLP--KKGYAALLLRNLYGSTTAPVQWHNMLYNWFMTHGFETSYLHAICHVDDIGYTG-
SAAQCEKFK----TEIEKDFGIDDL--------GRLMRYLG
>A0A2E0WEF7
IIAKNAVIPGAWIFK--VKGDG-FRLIL-LGHLKDDE-V------------------DVA
APTPRLATVRFVLATAIKLGLDVEVADVDTAFTYAAPHTTIY------------------
ASIPDRLDGKYMHLLKNLYGADTAPRMFHNLLHNWFIADSFQVTPLFVLVHVDDCIIVS-
SQEHVHYFK----ARLRKVFSLKEL--------GPLSLVLG
>A0A7S4K281
-------------FKFKTDGTGIHRCVL-RGDFKGVHFE------------------ETF
SPCTRLETLRLVVIVSVNHGWPLIHADVPHAYLHGKCEKLIF------------------
TTLPLGKDGDIVVLDKTLYGAPHAGRRWNFVIDAFLRELGFITELTIICLYVDDLFITGP
NSKHRTETL----NALRQRFNVRDD--------QQIKYALG
>A0A699H563
INKKNTAIGLKWVYKAKRDAKGKYRLVA-KCYVQRIDFD------------------EVF
APVARIETVRLILALAAYHSWQVHHLDVKLAFLHGDLKEEVY------------------
VTQPQGNSGKVYKLTKALYGLRQAPRAWNMKLDQTLKSLDFKKSTLIVGVYVDDLIITGT
PRKELEIYK----RLLSELTGCEEK--------RIT-----
>K0L0S7
LFQHHTIIPTTWRLNKKLNVDNSFRLCA-RGDLINE-ND------------------NCY
SPTLSSDVLRSSINYAIQNDLKLSQHDISNAFVSSPINDNSF------------------
IYIPPEGKRLVLKLRKSLYGLRSSGRNFYYHLRDILINLGLKALVGILLTFVDDLILFSK
SDQVYQEIV----EGLGKEVKLKTI--------DPVRKILG
>A0A7S4AT86
FRRYTVILDTTVAV--KPKPTG-MRAVL-RGFKEGKQYK---------------D--DTS
TPVICLITIRIVLVIGVMCSWYMHLIDVKGAFLNGRFQERIF------------------
MKVPWYPSYVLLMLQKTMYGAVQAAKQFWRAACQAMVKARYERQLSVKMLWVDDCLMAG-
PKEQVLKAK----TKFMTLFDCEDI--------GEMKEYVG
>A0A7S2P942
IDDYQVVLTSTWAM--KKKANG-YRLNA-RGYEDGEHYD---------------D--DKF
APVVNDITINIVLTLALMAGWAIKLLDVRGAFLQGSFERQIY------------------
MEVPFYGKDSVLLMLRTLYGTIQAAKRFWLKLWGTFANMNYCKGLVLWISWVDDCMTCG-
PDSEVNRER----KRMMEKFDCDDI--------GEIKEFIG
>A0A4S4LIF7
LEKCGT-----------------YRLVA-RGFTDGVDYY---------------D--DTF
APVTQLSSVHSILSYAAANNWEIHQIDIKLAYLYSELEKTIF------------------
MCPPDGQPGQVLQLWKALYGLKQAGRHWYQVLVNMLTNVGMTRDISILFSHVDDLTLISN
ETSRIRMLK----DKIGVQVEYTDG--------GEINWLLG
>A0A4Y9ZNB6
FKQMGIVVNSKWIFRIKRGPNGEYRLVV-KGFTEGIDFD------------------ETF
APVVKFTSLRMLLALVAKKDLEVHQMDVKTTYLHGELEEEIY------------------
LQPPP--ESKVWKLIKSVYGLKQAGRVWYLRIKSKFEKLRYTCTILYAVIYVDDIILISN
SMDALLEAK----ERRLKRAGYSDA----------------
>A0A6H5KL18
------CIKSKLIFDWNVNAFGFARLVA-RGDMEYIDFG------------------DLY
APTVASYSVRMLAALACELDLELCHFDIDQAFVRAPLKEDNF------------------
MRLP--LSGKIVQLNKSLYGLRQASREWYALLKKCLLALGFEQVVLLLVVHVDDIFAVG-
TKERCDQFG----KDLGEYVPVKSL--------GELKLYSG
>A0A0G4FE94
LEQHKTIFH--VLAVRVVKADG-PRLVI-NGSMR--EHE------------------TLY
APTSRTATAKLLISTALAKRYDIEQVDVESAFLHTTMPQPVF------------------
AYPCRIKGEDILEIKGGWYGLPEAPKLWNDTMVAFLKRVGFSQKDLYVNLYVDDALLMG-
PAESREWIK----ETLSTEFKMKLL--------GIARQFVE
>A0A2E1LL39
LIDNGTALNTVIALKCKQDGDGFLRLCA-NGAHPGINYE------------------ETY
APVVRAPTLRMQLCDAVSRKLYLAQFDVKSAFLQSEVDCDVY------------------
MNPIGGKRKYLLKLRKSLYGLKQAPRLWAGEFGKYLLSQGFRVGYMTLTVWVDDVLVAYS
SPSEWKAFA----AETEERFPLSAL--------SQLEYFLG
>A0A1Z8ZU62
LFKRGCVIASRYHYKIKRHSKLKLRLVV-QGQHKDKDFK------------------DAF
SPVPHLSGVRCCMSVATGMKWKAVGVDLTQGFIQAELPKPIY------------------
ISPPE--PGVVYQVLKPLYGMPHSGRCLHVTWSNWLEEQGFQKDTILVATHVDDSIVTGS
NDEKIDAFI----AKLLDRFDGTCE--------RNLTEMLG
>A0A5A7VI97
EDHIRELIGCKWIYKRKRGADGKFRLVA-KGYTEGVDYE------------------ETF
SPVAMLKSIRILLSIAAYFDYEIWQMDVKTAFLNGNLEETIY------------------
MQQPLGQEQKVCKLNRSIYGLKQASRSWNIRFDTAIKSYGFDQSIAFLVLYVDDILLIGN
DGGLLTDIK----QWLVTQFQMKGL--------GEAQFVLD
>A0A6B0V9W6
LEASGTVVKCKWVFHKKYDENGDYRLVA-CGYSEGTDYK------------------ETF
SPVVKLKSIRTLLAIAVERNWKIHQVDITAAYLNGTLKEAVY------------------
MEQPC-KKDEVCLLKKSLYGLRQSGKEWNLTLDKLLKLQGMTRRRLIVGVYVDGLLVIAE
GEEEIADSK----SCLGQEFDAKNL--------GGSQP---
>A0A6T7SAD6
MEKKNVPIRHTWVYKLKKAASADYRLVA-RGDLFE-ETE------------------DNY
SPTANFEMVRLLLALAAGNDLRIATHDIAAAYLNAELDQVYY------------------
LEPPP--NHQVLQLHRALYGLRVSAKKWYEKLSSTLRVIGFIAFHIAATIYVDDIILWYS
NQQAQDFFV----DNLSKFFEFSHN--------EDLGFFLG
>A0A6U5XCR5
MEERRVLARAMWVYSSKRDLHGNRRLVV-MGNLTS---E------------------ELF
APTTSMDNIRLLLSIAAGNGWIIAFRDIAAAFLYSELNEPMF------------------
MIPPP--PNVLLKVTKAIYGTRTAPRRWWEKLSREFLRLGAEPSRILITTWVDDLLLVCE
NQEICNYFL----DCLSKVFDFSGS--------EATGTFLG
>A0A438IVL6
LHKSQTAIGCKWVYNEKEASEKEFRLVA-KDYSKGVNYD------------------EIF
SPMVRHTSNRIVLGLVAHFDMQLEQMDVKTTFLHGDLEELVY------------------
MVQTPEQEHLVCKLRKSLYGLKQSPRQWYKRFDSYMIRIGYKRSFIFLLLYVDDMLIAAK
GMVEVNKLK----SLLSKEFDMKDL--------GAAKKILR
>A0A350JKC4
LKARGTPLGTKLVLKIKRDRTNEYRLTV-QGFRKGYDYT------------------KTT
SPVTVYATFLFLIAHATQHGRKLKTMDFAGAFLFPFLQEEIY------------------
MKLPE--PGTLLKLRKSLYGLKQASREWYLALTQALKNVGFKQLDIYLCVHVDDCFLSFE
KEENVKELV----RRLEEMFEFSVV--------EELRKGLG
>A0A2P4XBD3
PNERGVDIDTKWVYDVKVDESGYFRIVA-KGLKPGLDLV------------------DTF
SPVARLSTFRLLVALARNLKWKMWQSDVDNAYLKVKLENTSG------------------
TLKVI-------GLI---NLYMKQGREWNEELDGWKKDVGFKQDVALVLIYVDDVVCTSN
SEQFKCKLI----SAQDKKYGFKDM--------GFLTNYLD
>A0A7S2R5M6
LVATQTPLQGMYLMKIKHDEDGHFRYVL-RGDLEGVHFV------------------ECF
APTTCYDHVRILLSIAAQHDLDCYQIDIGQAFLQAPLQKPCF------------------
IARPGSKEKLVGVLHRSLYGLPSSPRAWFETYSAFLRSIGFHQDFVITSLFVDDGLIVSS
TPELRQEFV----RQLGDKFPVNET--------GDASWLLG
>A0A4S4LR26
LAEKRTVIGSKWVFKAKKDASGNYRLVA-QGFSPGVDYF------------------DTY
APVAKLASVRTVLAIANRNDMELHQVDIKGAYLNGDLTEVIY------------------
MRHPTGSVGKVLRLKCTLYGLKQSGRHWYQKLTSIFMDMGFARELTIVVVHVDDCTIAAT
TISLIDDFK----ARLREHVEVTDL--------GELHWLLG
>S8BYT8
ILRTKTVHQTRPILVHKFDEAGNYRLVV-KGFTQGIDYD------------------KTF
APCARMNTVRMIVAWAVALKWQVIHADVPNAYLNGKTPHLVV------------------
IKLPVGKDGQPAIMANSLYGAPDAGRNWNSTYVQIFIEEGYTQRVAIFVIWVDDTFATGS
DVPEIDWMM----SRLKDKLNIKKA----------------
>A0A4Q2D5Y2
IEKMHTIIGSRFILQRKRDAQGRYRLVG-KGYSPGINFN------------------EMF
APTIHPVTQRLILSVGATRNSVIKQADAKNTYLNGVLPEIIY------------------
MHLPL-HPDLLH-------------NKWYEELCLTLSKIGLTKEYCLLRVATDDFTFVAD
SKGTVKVLK----GQMGEYMELVDM--------GELTWILG
>A0A4T0X6T4
HISMQTGAAIATRWVFARKADG-YRLVA-RGDREN-TYS------------------EVY
SPTLRAEIARSIFSTAVSNCWYFHQYDFTTAYLNSILDTDVY------------------
IYPPSHGKRVVFKLNRGLYGLKQAGRLWHETLSTTLSEVGFEKTVALLGLFVDDMIFTAN
SESIIQKTI----AALKENYLLKEI--------EAVNKFLG
>A0A1M2VBJ6
LEAHRTVVSCRWVFHAKKDASGNYRLVA-RGFSPGVDFF------------------DTY
APVAKTASIRIALAFAARHDFEVHQVDVKSAYLNGEFEEVIW------------------
MALPTNDKSLALRLLRPLYGLKQSARHWHKKLLRVLRELNMSQDLIVIVVHVDDLTVVAA
TIALIVEVK----AKLREAFDISDE--------GEIH----
>A0A7S2R556
LQDLGCLVRAKWVHRLKRGPSGELRLVA-MGNTKGENYD------------------WTF
APVMAYSSLRTFFAMCAQQRLHIFQADCASAYIQSEADHVIY------------------
MNQPPGGEKMVLRLKKSIYGLKQSGHLWHRTLTKHLQSRGYSPQKIVLGIYVDDIVAGTT
RAEHKKIFL----EDLGCRFEIRDE--------SQEGWILA
>A0A2D4XCH7
LMRMKTPKKLKNVRKIKVNRDGKYRQVV-QGFSPDMEFF------------------ENY
SSVLAPTNTRMLMYLSAQTGEKLSSADVGNAFVEADLPEVIF------------------
VEQHEPRDKYVLRLRKCLYGLPQAGRGYQRDYTKLMLSEGFTQGRIIVGSYVDDLICLTG
SDYLRDQWR----ASLKKRFAVTYD--------DELDYILG
>A0A7S2AW75
LRDMGVVIKTRFVYKIKQNPDGSFRLIV-QGFLYGVDYY------------------DTY
SSVVSYTALRTLLSISANSGETFSGYDVGNAYCESSPDTPVY------------------
VTQPADPEEFCYRLRKSLYGCGFSGRTWERVMNEFMVTLGFKMERIICAIYVDDIVCLTK
NEQLRAWFE----KSLLSRFTVEVN--------RDLNWILN
>A0A507DQS9
LAEAIAPIKCKWVFKIKRAADGSYRLVA-KGFSQGVDYG------------------ETF
APVAKFGSVRMVLAIAAIKNMELEQMDAVTGFLNPNIEEEIY------------------
MEQPAGQEDLVCCLRRSLYGLKQSSRNWNQLLDARLKQLGFVQSALYLLVYVDDMILTSK
SMVQINRIK----TELSRQFKMTDM--------GALGLFLG
>A0A699GU40
TMLTPTLVSCKWLFKIKEGEGVQYRLVA-CGFTAGIDYN------------------EVF
SPVVRHTSIRVIFALIACRDYELEHVDVKTIFLHGILEEMIY------------------
MRQPG---SKLCLLNKSLYGLKQSPRQWYKMFDEYMLNNGLKSDYIYLLLHVDDMLISCK
INADIGSTN----SLLKMEFDMKEL--------GEAKKIL-
>A0A699HWE3
MKYNEVTVGSNWLFKKKTDMDGNYRLVA-KGYTSGIDYE------------------ETF
SSVADIRAIMILIAIAAYYDYEIWKIYVKTAFLNGYLNEEVY------------------
MEQPPKYPNRVCKLKRSIYGLKQASRQWNKRFDDEIKKFGFTQNITFLILYVDDILIMGN
SIPMLQSVK----TYRGKYFAMKDL--------SEAAYILG
>S8CZH9
HRKNETFMKGLWRLRVK-TQHGVFRYCA-DGSRD--LPE------------------NVF
APTASFTTICLLFLLSALLGIPLKSRDIPSAYVQAPMPRNYY------------------
VTQPKKFPNHVLKLNKALYGVPCAGHQWNITYTSFLKDIGFKQHMMIFLLVVDNDLNLCT
SPKLEAKVI----NALTERFSYISD--------GKCNWFLG
>A0A507DTC0
HRTNKTLVDSKWVFKVKRNADGSFRLVA-RGFTEGIDFN------------------ETY
APVVKFNTLRALLALAAKLDLHVHQMDVITAFLNGDLDVEIW------------------
MRLP----DNVVKLRRSLYGLKQSPHLWNKVLDSFLQQLGFSVKILIVAVYVDDLTIFAS
DLDDLLALK----SALAERFKMEDM--------GEISFLLG
>A0A0G4J1F0
LKEAGTVLPTMFVHTTKRDEDGEHRFCV-KGCC-FKGQK------------------ETY
SPTLRYATLRIMVALAAMLGVVIHQLDVKTAFLNGDLPYPIY------------------
CEQPG-GRGKVMKLLKALYGLVEAPKLWYDKLVSVLFEIGFTRQITILGVFVDDFMMFGT
DPDVIEYVK----AALGKKFKMKDL--------GIARWILG
>R7QQY1
QTKNRTILTSRWVFNVKPDANGNARLVA-RGFQQGLDYT------------------ETY
APVIKFTTIRLLLALVAHYDLELHQMDVVTAFLNGDLDEDIY------------------
MEQPKSKSDHVCKLLKALYDLKQAHRQWHAKVNDFLIELGFETTIMLIALYVDDLLLAGS
DIDAIKWMK----GELNKRFEMKDL--------GKAKVCIG
>A0A6A3NT90
LEANDT----------------DYRVCS-KGDRYLIDYV------------------ENH
APVVDLVCVKIFLAFVAKFKMRRRQGDVPAAYLKATLMETVY------------------
VKQVPGEEDKVWRLKKALYGLKQAGREWNQEIDKFLRAHGLKPSLLLVCLYVDDILIAHR
DEEHDLHLM----LPLNVKYQVKDL--------GAPSIFLG
>A0A6A4F3Y5
MEEKDVILQTMWRYQIKTNDLGNFCLCA-RGNKPGVDFL---------------M--ETF
SPVARMASFRLLVALCALFGLDAYQCDINTAYLNACLKIVHY------------------
IRHIK--PGWVYKVKHALYGLHLSGREWYDELHGWLDARGWMRVFALLLVYIDDLVCATN
DAKWKSEFF----QDFHAKYGIKDL--------GRLHNYLG
>A0A225VLV4
FDVHGLALTSWWIFKIKYDVDGNYRLVI-RGFEKYIDCD------------------EIF
APVIRLESLRILLALVAIMDWECHQTDVDTAFLNGDMEEEVY------------------
MLQPPRKEDMVCKLVKALYGLKQAPKAWHKRLTDFLKKNGYEKSVSIIGIYVDDLLLISN
SKAGIVEMK----VMIVSEFNSKDM--------GEVHYILG
>A0A225W1R0
LFENGTVLDHTLQFRLKTGTDGIFRLCA-RGDKWIVHFV------------------KTY
APVAGLVTVRIFFVLVVYFQLCVRQGDVPAAYVKADLLEGIY------------------
MKPVVSDKGKIWRLRKALYGLRQAGRQWNREINNFLDDYGLNSSLLLVCVYVDDILVAQK
HEEQCLRLM----TALSGHYQVEDL--------GKPHQFLG
>A0A1F5L057
FEVLQVILSGRWVYKLKTDANGRFRWVA-RGNTEGIDYE------------------DAY
AATGRYETLRVLLAVITLKKLYSTHLDVNLAYLNAILEEETY------------------
MQYPHGPHGNVCRLRKSLYGLRQSAANWYKTLSSFLLSKGFNAGITIIFVYVDDMLLAST
SPTTLQRVK----EAIAKQWSISDL--------GEVSHYLS
>A0A1E3BJX2
IGPALAVTPGKWVYDSKEDYEPDYRWVI-LGNLKDDYDY------------------CKY
APVVFAATTRLLFALAAAYGWHLRKFDIAVAFLNGLLMDEIY------------------
MRQPG--DGLAWRLKNSIYGLTPAARIWYDTMTAVFHRLGFKTPHLYITTHVDDFQLVAE
RAEDIEWTK----NALANEWEVKDV--------SDMTHYLG
>A0A2H2J2C1
LRLTKTAIQSKWVYKIKRDPAQRYRLVA-KGFTKGLDYH------------------ETF
TPVVRMTSARIVLAIAVHEQLQLRQVDIDNAYLNRDIDTDLY------------------
MIPPDREQGYVLKLNKNLYGIKQAGHIWNSTIHAYCEELGFKRGRIMASLHVDDFLLAG-
RPKQLEWFR----TSLLNKFGIKWT--------TD-IFFLG
>A0A2X0LWI2
LNGMNTAIPTKVVLVRKRNDKGDYRIVA-RGDLH---HG------------------ETF
SPTARIASIRMINVIAHVKGYRRLQFDVNSAYLHGHITEPLW------------------
IKLP----GSTHRLRKSLYGLKQSGREWNKVLHAALVDRGFKPRTTLLAIYVDDGLLAGD
D--DLEGFL----SEFDQQFKLKR---------GEVELFLG
>A0A2N9EE71
MDKNNVTIGNKWVLKVKRKADGSYRLVA-KGYTEGIDYE------------------DTF
SPVVRFASIRLILSIVAKQDLELFQMDVKTAFLNGELDEEIY------------------
MAQP------------------ESSRQWYLRFHDSITSFGFEMSILILSLYVDDILLAGN
DMDSIVTTK----KWLSSTFEMKDM--------GEANFVLG
>A0A2D7MQY1
IEEHGVCIDTTWAFKVKTNAEGTLRLCG-RGFKFGIDFT------------------ESY
APVTVLASWRACLAEAARYKWDVDIWDVKGAYLNSPLKEVIY------------------
CKPPKGHEGQVLLLKKALYGLKQAGRAWNQKFTTWLVEHAFEVQHIRMCVYVDDVCAFFS
HKEWYRAFK----QDVMDGFRLSAS--------DDDNVFLG
>Q9SZY0
LLKNHTVIGCKWIFKRKPTPGIEFRLVS-KGYAEGIDYT------------------DIF
SPVVKHVSIRILLAIVAEENYELEQLDVKTAFLHGDLEEKIF------------------
MEAPQFKQGEVCLLNKTMYGLKQSPRRWNQKFDSYMLEIGFERSKVYLLIYVDDMLVAAR
DMQVISELK----QKLSEKFEMKDL--------GAAKRILG
>A0A284R0J7
MKRTGTIVGSKWALRIKRKANGEYRLIA-HGFTQGVDYF------------------ETF
SPTAKLSSLRTFLSIATHYNWDIKLFDYSAAFLNGEFSEEIY------------------
MEQPG-NPNEVIRLRRTIYGLKQSR---------------FHADIILMAIHIDDSTIIGT
SPTLIDEIQ----EEIAQIFKITML--------GPLNWLLG
>A0A2X0N0G9
LAAKNAVIGSMWVLLVKRNAEGQYRLVA-RGDMRRGVHI------------------NSF
SPTGRAASHRLLLALAVENEWETRQFDVSSAYLNGNLGGTEI------------------
YMRL----GDIVRLQRALYGLVQAGREWYKVFTEWILSIGFTRRRSFLSIHVDDGLLTGD
G--DLDGVL----CQLKARFEARST--------DEASFFLG
>Q2QW17
LEKNGTPVRCKWIFKRKEGLSSEFTLVA-KGFSAGVDYN------------------DVF
SPVVKHSSIRTFFSIVAMHDLELEQLDVKTTFLHGELEVEIY------------------
MDQPPGKEDYVCKLKRSLDGLKQSPRQWYKRFDSFMLSHGFKRSPIYLLLHVDDMLIAAK
SKEQITTLK----KQLSSEFDMKDL--------GATKKILD
>A0A0M8NTR0
LHKRNTPIPGKWGFAKKQAVDGTYRWVI-RGNIGQSLWG------------------ETA
APFVMASTKLVLFAAAAHYGWHIAQADAITAFLNGKLPNSVY------------------
MRQPGERGTLVCKLKQALYGLIPAARIWYDTLREKLEAIGFRIPNLYVTAHVDDFGIIGA
NRTEIQWIL----SEMGKQFPIKDL--------GQMEHYLG
>A6R9R0
LERRNTVAPGRWVYVEKDRPQDPRRWVV-CGNW-KSARE------------------ETY
APVVNDATNRMMFAIAAKRGWTLRQVDIVMAYLHGRLGKTIY------------------
MRQPGTPHAMVCAVGGSLYGLDPAAKIWYDFLTALLRENGFKPSHLYMTIYVDDLHIIAE
DPADADWLV----DTLANKLEIKDL--------KEPSKYLG
>A0A1Z9QE82
LVALKTVMHCHFVFAIKRKADGSFRLVA-DGNTHGVDFD------------------RVF
ATVVKALTIRLVLAIAAARDYNLSSLDIRQAYLQAALDEDLY------------------
MRAPR-GGELVCKLRRSLYGLKQAGREWAQLLSSFLVSWGFVRTVLWALVYVDDILLADN
CPNLRARFV----ADISRRFPTEDK--------GELEWILN
>A0A7S4D8N3
LLDNNTIAGTRWVFA--RKSDG-YRLVV-KGFTYGVDYF------------------ETF
AGVVRSDTIRACMAIAAIEGWHFIIFDIKNAYLTAPIEEDVY------------------
IKPPPGTARDVLRLLRALYGTKQAARAFAILLAKVLRELGFLPGPALVHSHVDDGVIYGS
DESCILELL----EKLHQRLPLKYG----------HDDLLG
>A6QSW3
FENKQTILTGKWVFDRKLNNKGEFRWVV-RGFLQGVHYT------------------KSY
AAVVSGPTSRSLFAISTAKGWKAKAIDYVSAFLNGILPEMVY------------------
MQLPG-RGGLVGLLRQSLYGMKQAARVWYFLATEHLTTLGFKIRKIYLTLHVDDCRVTGP
QEQQLDWIL----AEIAKRFETKDV--------EENKPYLG
>A6XPC4
LKQIGAVLRGQWVFDKKFNNMGKYRWVV-CGNYKGVNYS------------------KTF
APVVSASTSRALMEISASRGWHVLQIDMVTAFLNAQLPERIY------------------
MSQPG-RGDLVCELMQGLYGLKQAALLWYEELRKMLLQSGFRVRKVYMTVYVDDVRLYGP
KIEDLNWAK----AAIAANYEIKDV--------GDSNRYLG
>A0A395IJQ9
LKDNGTLLNSRYVLRNKLDRFGKRRLVI-KGCLYGIDYQ------------------ETF
AGVARYSTLRTLLAKAAAEDLEIDNMDVDTAFLNGELTTEIL------------------
MEVPRLKSKPYLKLKKSLYGLKQAPRVWWTVVRRFFKEIGFEE-GLYVLLYVDDLLIIG-
NRINVDSMK----KTISSKWKCKDL--------GETSIFLG
>A0A0G4IJ16
------AVGARWVFRVSLSDDDGFRLCA-QGFRRGIDFD------------------DNF
APTARATAFFVILALAAQYNLHLRQVDWVAAYLNADMLHDVY------------------
IRQPHHVPYRVRQLKKALYGTKQGAERWYKTLRDMLFSLGFETKFMVMSVHTDDGLLAYN
DVVFAESLL----VQLSAMAEITDQ--------GEPSTLLG
>A0A507CYQ3
QHDSQTIIGSKWVHKIKLNTDGSFRLVA-QGYTFGFDYA------------------ETH
SPVMRSATFRWLLALTALNCWSTRMLDISSAYLYGELEDLVY------------------
MKQPG--SGRVYKLKKGLYGLKQAGRIWYINLVTYLKSQGYVQERVFLAIYVDNICFFG-
HQCMIDAAF----NDIKSAFKVRDL--------GPITYTIG
>A0A437A7N2
LTDNKTPMNTRWVFIRKRTDSG-HRLVV-KGYEYGIHYT------------------ETY
ALVVNLRTVRALLVIAAILDLEVHQLDVKTAFLNASLPERTP------------------
IALPP-TGVVALLLLKSLYGLKQAPYLWNEDLNNTLTGYKMTR-GMIIVTYVDDFLIFSK
DIIMIQQTK----AYLMKMYEIKDM--------GEAKRFLG
>A0A250XU73
IFEMGVPIPTMVVYDVKVKADGGYRIVV-KGYAVGIDFD------------------DTW
APVSKLESVRSFLATAATRNWTAFLNAE--------LTEEIY------------------
IRLP---GTQVYRLRKALYGLKQASRAWYEKLKDMMTSLGWTAGYEGVCCHVDDMLIGST
VLANVIELK----QQLGSMVEIKDL--------GVASYYLA
>A0A2P4XFT6
LVANNTRLGCHWVFDVKYHPDGTFRLFV-RGNTQGVDFN------------------EIF
SPVARYESLRLLLAIATIRDLHVHEMDVSTAFLNGSLFEGIY------------------
MQQP-----GMCKLKKSLYGPKQAPRIWYALLSKFLVSVGFA-HIVLICVYVDDITIAAS
SMIFMQKVK----AQLASRFTMKDL--------RDIHYILK
>A0A0C3NU01
IEKMGTIIDSHFILK------------------EGIDFN------------------ETF
AAIAKLPSVRAVLINAASQGWEIHQIDIKNVYLNAELTENMY------------------
MHPPPGQEGKVCKLLKCLYGTKQAGFEWYQTLCKFFSKIGFTWLLSVISVSTDDMALTGN
TIASISWVK----EWFKEWFDISGL--------GEIKWLLG
>A0A1W5D5P9
LIKSNMVLTGRWVFKIKKDRMDNFRWVA-HGYKEGLDFT------------------NTF
ASVSKPMSWKAMIGVSAKRGYKIWQMDVVTAYLFGFLDEKVN------------------
IYQPS--TGRVCMLKKALYGLKQSACIWYQTLQDFLKKLCFKRKSIFIAVYVDDILFFGP
NNKQIQDAI----QDLQDQFQMTDL--------GEVSHYLG
>A0A4Y2N430
MKERKVVIVCRWVYTLKQDEKGVYRLVA-QGFGQGIHYD------------------EIF
NPVVNFSIIRMCFSVVCKQKWRHSQLDIKCAYLYALLQETIF------------------
MSQPPNKPDHVCHLNKALYGLHQSGREWFYEIHSVLENLSFKKDNVVLLLYVDDIVLFAK
TDTLIKDVI----KCLSTHFDLKVL--------GKARKLLG
>A0A4Y2QH30
MQNINVVLGCRWVYNIKHDEKNNYRLVA-QGFKPGVNFT------------------DVF
APLVNFDIIKFLFVLVCILRWNHALIDVKGAYLYGNLDVSIC------------------
MQQPKGCEHYVCRLHKSIYGFHQSGRQWNIDLNEILFGLGFHQSNCILLVYVDDIVVFSK
SQSDLEDSI----LNIKIKLEITEL--------GSVRYLLG
>A0A4Y2D7A5
LKDREVVIGCRWVYSIKENAEGQYRLVA-QGFHEGLDYH------------------ETF
SPVVNFTLVRMFFILVIRENWIHKHIDIECAYLYGSLNEKLY------------------
LEQPKPKADYVALLKKSLYGLHQSGRQWFKELDETFISIGFYKSTVVILVYVDDLVIFAK
NEESMKEVI----TKIKKKFKLRDL--------GEVKYLLG
>A0A0P1AJA7
SKNKKVTVKIKWVFAIKTHAQGFFRVGA-LRNYPVIDFM------------------ETS
SPVVRISSLRITAIISAEFDLVLYGGDTSTAYLNATLEIAQY------------------
VDGIE-LLSYPYVVWKALYGLRQSGRDWNSEINGWLLNREFDRKIVPLLIYVDDVACATN
NEESKIGLF----AELDKAYGLKDH--------GGFTEFLA
>A0A0J7K4F5
LVKNKVPLLTGWVLKTKRNPDGTLRIVA-KGYASGLDYN------------------ETY
APVVRSESVRVLLGIVAYEDLCMVQCDVMMAFLYGDLEEDIY------------------
VRPPE--NTQVWRLKKSLYGLKQSPRCWNTKFDYFLTKFGLKRGRILIALYVDDLLIAGS
SNEMVNEVV----EHLKKEFEIKVF---------EPNCFVG
>A0A6A4ZIQ0
KYSERVPLGMRWVFKIKYDATRRYRLVI-QGHTQGVDYE------------------ESY
SPVIAKEILRTMLTLGASLDYEIDAMDVITAFLNGEIDCEVY------------------
VKHPAKNRRDVFRVLRSVYGLKQAPRLWYQTLATYLRRQGYTQQAVYIGVYVDDLVIMAP
SPDMMRTIK----HGLSSRFRMHDL--------GALTFILG
>A0A0C3GFW7
LARLDTRTGCRWVYKIKCDIDGNYRLVA-QGFTPGEDFF------------------EMF
APVAKIESIHMLLAIAAILDWEIHVIDVDSAFLNSKMPQMVY------------------
LSQPEGKEDFVWKLGKALYGLKQSGHLWYQKLKGILELIDFHAATSIISSHVDDLGLYCS
SKGEVKLLK----SQIRKHVSIKDL--------GEIQSILG
>A0A507BR27
LDERGVLIGNRLILTIKT-EPSKYRLVA-QGFSYGQDYT------------------STY
SPVLDIATYRYLIGIATQKDWAIHAMDVQTAYLYGDLLEDIY------------------
MKVPPHIRQPCVKLQKSLYGLKQSGRQWYSKYAEVLKSEGFTNGPSITSIYVDDTNIMG-
PTQAISHTK----QLLKNHFAMKDF--------NTVTACIG
>A0A286QJ36
LTKREVPVGYKWVFVRKRNENNEYRLVA-QGFSPGIDYE------------------ETY
SPVMDTITFRFLISLAISEGLDMRLMDVITAYLYGSMDNDIY------------------
MKIPSARSMYSIKLQRSLYGLKQSGRMWYNRLSEYLLKEGYVNGFAIIAVYVDDLNLVG-
TPEELTRTT----NYLKKEFEMKDL--------GKTKFCLG
>A0A2N9ENZ7
MDNNNVPIGCKWVFKTKKDSTGKYRLVA-KGFSEGVDYK------------------ETF
SPVSLKDSFRIVMALVAHFDFELHQMDVKTAFLNGDLTEDVY------------------
MLQPSGKEHMVCKLKKSIYGLKQASRQWYLKFDNVVTSFGFKEKIIFLVLYVDDILLASN
DLGLLCETK----RFLFDNFEMKDL--------GEASFVLG
>A0A0G4EN14
MKDKGVVIPCKWVFK--IKADG-YRLVI-KGFAPN-QVG------------------ETY
APTLSLSTIRTLFALEVQEGRDIFNLDVSNAFLSAPLDTPVY------------------
MAVPE-GVGMVILLLRALYGLKEAPRAWNICLTDYLKQLMFEQRDLRVAVVVDDIFWAPK
GDNDPEWFM----QMILTRFKARFL--------GKIKSFVG
>A0A507D6Y1
LVENGTIADTKWVHKRKQDAAGVYRLVV-QGFTEGVDYD------------------ETF
VPVVRSTTIKVLISVSLAKEYRITQMDVVTAYLNSKMDFNVV------------------
IRIPLDQKRHALRLLKGLYRTKQGGYLWNEEFKGTLVSMGFKQSELLITLYVDDILIAMD
NEDLRKWVE----DQLAKKYKVKFM--------GEIHTLLR
>A0A6H5JBN2
HLGTGTPVSSKWCFSWKTNKEGKFRLVA-RGFPPNVDYF------------------HSS
SACPSSASNKLMLAVANEKGVNFNHSDVKQAYTHATLDEEVF------------------
LKRPK--LRKIAKAERAIYGLKQSGRQWGYHAADTLVENGFEQVVMIIVIYVDDILVAG-
SDEDCEELL----ASLNKKFPTRNV--------GECEWFDG
>A0A182HBD9
HKVNETIIGAKWVFKLKRNEAGEHRIVA-QGYTFGIDYS------------------EVF
APVTRQTTLRAMLAVAGKKGLLLKQYDVKTAYLNGTIDEELY------------------
MRQPA-ESDMVCKLQKSIYGLKQSARCWNKALHSVLIELGFTQATIYLLVYVDDLLMGST
DEAEMDEIF----RRLREKFDITSL--------GLVRHFLG
>A0A6H5J594
LIRAGTVIDARWVFKWKADETGKARLVA-KGFKHGVDYL------------------ETF
SPTANAASIRLVVALACKYNLELLHLDIEQAFVQSKLDHEVF------------------
MKLP--MSGKIVRLNKSLYGLKQASRTFYKRLVSDLLRIGFEQVMGIIAIHVDDILYAG-
TKRLAEVIV----EALGDSLPTKNL--------GEVRFFLG
>A0A6A3HS58
HEENATILKNRWVYVIKYKPDGSFRLVI-KGFLYGIDYT------------------EIF
APVVRMEILRQLLALAAAMDWEVEQMDVKTAFLNGFLEEEIY------------------
MEQPPGKEDHVCVLKKSLYGLKQAPRVWYYTFYEAMMAEGFVREICIFSVYVDDLLVIG-
SKAFVSEMK----DILKRRFQMTDL--------GGVSYLLG
>A0A075AQ97
LRKNGTAVQSKLVFRRKRNQFNQFRMVG-KGFTYGTDYT------------------NTY
SPVMGGTTLRLLLIVALKKNLKIAQVDFEAAYLNSKLEEEIY------------------
LQQPEAEEGWVMHLKKGLYGLKQSARAWYLTLKTSLESYGFKRSLQIVAVYVDDLLIFAK
TDAEILQIK----RELKKEFIITET-----S--GGIGFFIG
>A0A0P1BFS2
QTKAATVIHSQWVFKTKRNAQGEHRVVA-RGDQA--DSA------------------ETY
APVASMKSFRLLSSLAVHFGWELHQTDFDTAYLNAARSQAVY------------------
MHPPA--PGSVLQIDKALYGLRTSALDWFQCLSDALESIHFRRAHAYLAIHVDDALITGS
SAAAIAAVK----ADLGRFFKIKDI--------GQASHCLG
>A0A507DZK9
LATNKTAITAKWVFKRKRNADGTYRLVA-RGFTEGIDFT------------------ETF
APVVRMQTLRLLIALALNLGFLIHQLDVVTAFLNGILYEEIY------------------
MRPPP--DGYVLKLLRSLYSLKQAGREWHIRLCDYLTHMGFVVELILLAVYVDDILVAAC
SDATIVGVK----RQLTDEFKMTDS--------GLLEYVLG
>A0A225W3G9
MLRNNTVLTSRWVFVRKRNAQGQHRITI-RGCQYGLDFW------------------ETY
APVVCMEAVRLVLLLALHYNLECRHIDFVTAFLNGPIDAEIY------------------
MKQPG--TGRVCKLLRSLYGLKQAPRMWYQTLDKYLKECGFKRSPIFLTLYVDDIVISA-
SAENTKLVL----TELANKFQVKDL--------GNVNHLLS
>K9FAB9
HLVNGTPLTLRWVF--KVKHDG-YRLVA-RGFRKDLDFY------------------EVY
AVVAKPMSFKVFAAVAAAKGWYLHHVDIVTAFLYAELKEPIE------------------
IELPE-YPDHIGLLMKTIYGLKQSPREWYSLLHDVLVSMGFDRSPLYVMVYVDDLLVLSP
SEDAIQQFK----SAISKHFDTSDK--------GKLQRYLA
>A0A438DJ20
LRKNETVVGSKWVFERKQETLGEYRLVA-KGFSESVGYN------------------EIF
SPIVKHSSIRLLLVFVAHEDLELDQLDVKTAFLHGELDELIY------------------
MQPLGIKDGQVCLLKKSLYGLKQSPRLWYKRFDKYMLDIGFNRNMVYLLLYVDDMLVACK
EKRHLEQVK----EMLKVEFEMKDL--------GSAKRILG
>A0A6H5KL37
LKERQVRIKSKWVF--KRKAGG-FRLVA-QGWNPGLDCG------------------NTY
APVCRFQSIRMLACIAVQFNLELDQMDVSTAFLYADILENVF------------------
VEQPKDGGDLVMQLQKSLYGLAQSPSNWFHTIDPFLVEIGFVPVQVYLTLYVDDLLLAGN
NSRAISMIK----KKLTQRFKMTDM--------GEVKLVLG
>A0A6H5JDG0
LRKHNVILGTKFVF--KKKLDG-FRLVV-GGHRPGQDYG------------------RSY
APVCRIGSIRMTCAIGCHNNWPIYQLDVVGAFLNALCDRDVY------------------
VRPAKTGEPMVYKLERSLYGLSQSPALWNDTLDESLTVFGWKRIIVILTVYVDDILITGG
DQQLVDQKK----KELTDRFEMTDM--------GEVKRILG
>U1GSH0
LTSNDTVLSGKWVYKEKEKENGEKRWVV-RGFEDKDNWD------------------DLT
TATVRAQTTRILFAMAAEKNWDIQQMDAVAAFLNGDIKENVY------------------
IEMPK---GKICKLKKTLYGLKTSSGVWYGLQTSFLQSVGFVQGVVFISSHVDDYLITGS
DKQGVQELK----RAMAKRFKMKDM--------GAAVSYLG
>F0W8W0
LAEKQTVIGCKWVFAVKRNEHGKYRVIA-QGYIAGVDYT------------------DTY
APVASTSSIRVLLSLCVQLGYKIHQYDVDKAFLNGHLKG---------------------
---------DVCKLQRSLYGLKQASEVCYKTISNVFLDLKFQQNFVYVALYVDDMLISAQ
SLDVIEYIS----NQLAKVFTMKKL--------GMAKFILD
>A0A409WC63
ILKVHTIIPCRWVLRIKRDALGNYRLVA-KGFKFGVDFN------------------ETF
APTIRPATLRFLLTFAATSNSVVEQADVKNAYLHGVLPEIIY------------------
MEIPKKPYRVACRLWRPLYGSKQGANKWYEKLVQVVRSIGFTIRYMLIGAATDDFTLVAD
SNITMKQVK----ESLNKEFELVEL--------GPINWLLG
>A0A409WYF4
LKDMKVIRKGRPIFTRKRNEHGEYRLVF-KGFEYGKDYT------------------HTT
SPTARMESWRILLHIAACLDWDAQQIDIKTAFLYGLLPEVQY------------------
MEQPQGFEDYVWRIERGLYGMKQAGRIWNKTMDSAMRSWGFTPNTVIAAVHVDDFLSIAN
SAAANQVFK----DQMRTKWIISDL--------GEPKFCIG
>A0A5E3X9D7
LKERDVVMRGKMVLRLKGDQNSQFRYVV-QGFMEGRDFN------------------KTT
LPTARLESQRLVLSIMATYGWVGAQFDVSTAFLYGELEEELY------------------
VEQPPGKEDWVWRLKKGLYGLKQGSRVWNRTLNTALEGWQFKWGQSVIVVHVDDMTGAFS
CKAERDRFE----AELRSIWQITT---------SELVFGLG
>A0A6G0WAE5
IIDNNTSIKCHWVYNKKIDSEGKFRLVA-NGYLHGVDFF------------------ESY
SPVVKIVTLRMILSCICKWSYHVEQCDAVDAYLQSYLPERVI------------------
MDQPG-PPDHKLLLLKSLFGLKQSGYHWNEMCDDVLKRLQYEQKIMIVCIYVDDFLVAGP
DGDYVNAML----DELEELMKIKRQ--------GPVNYLLG
>A0A2P4X1D7
LKDKGVTIKTMWVFDVKTDHLGYYRVVA-RGDKFGIDFM------------------ETF
SPVARMATFRTFVAVCIILNLMIYQGDINTAYLNAALGIKQY------------------
LEEVD-DNGMIYIIEKALYGLRQSGREWHSEVNRWFVEYGFKQEFAIVLLYVDDILCATN
NVEFKERMF----EQLDKDYGLKDQ--------GLLNTYLG
>A0A250WVE1
IKARGVVIDTKVVFDEKVDEKGLLRLVA-KGFRKGKDYT------------------EIW
APVSKHSSFRVVLAVAAAKDWILHQVDVKTAFLHANLDEELY------------------
VRVP---GGGTFRLRKAIYGLKHASRAWYKHLKGIMEGMGFHQQMVVAVTWVDDIVIASK
QLHLVEEVE----HGLEKDMQIKKH--------GDLKHHLG
>A0A4S4LF50
ICSHDVVIKCRPIFTIKRDAHNNYRLVA-KGFTPGQDFT------------------DTF
SPVARLESQRLLLHLATHLGWPIEQLDVKTAFLHGNLTEDLW------------------
MEQPPDKEDWVWKLKKRPLRSETRQ---------PHLEPEIT-RYCILTIHVDDLNLAGS
TTDVIQSVK----LSLHKHFDIIEL--------SPVQWLVG
>A0A250XAJ6
MDDMQVVLRSMHVFTLKKDESGNHRLEI-QGNMQGSEQL------------------EVW
APTNKQPSLRFLLSIAVEQEMHLHQMDVKSAFINAELDEDVY------------------
IQLPR-GDRQVYQLQKAVYGLKKAPRAWYNKLKDLLAGLGYQQQLEIILTHVDDLLIAAS
DLNRVHWVK----EQLKGLVDIKDM--------GPASYYLG
>A0A6A3I9X6
QLKNGTVLKNKWIWVLKENEHRLFRLVV-LGCLWGLEFD------------------DTF
APVVRFETLRFVLLYAGMTRAVVKQYDFVTAFLNAPTDREIF------------------
MEQPRGYEDWVCLLKRSIYGLRQSPRNWNSTLHLALVEFGFQRRLVLLPIYVDDILIIGC
-EEDVDFIA----GKLMARFNMKEL--------GTVNYLLG
>A0A6A3J545
LMANGTILTSVWVLVAKRNEKGDLRLAI-RGFLYGLDYL------------------ATY
SPVVRIESVRLVLLISMFLDFDCRHIDFVTAFLNGELDVVIY------------------
MEQPG--TDRVCRLRKGLYGLKQASKIWNDTLHKVLVELGFVQRVVFLTVYVDDIILAGV
-PADIDEVV----AQLAARFKLKDL--------GRVHHLLG
>A0A485LF21
LVNNGTALACKWLWRNKFDAVGYYRLVI-EGFMYGLDYV------------------EIF
APVLRYNTLRLVLFLVASNGWIIRQMDVKTAILNGFLDTEIN------------------
MMQPPGMEHLVCKLVKAIYGLKQAPRCWYLKLHVFLVSIGFERSMVHLTFYVDDITITGN
DNQEIEKAC----DALKEGFEMTDL--------GTLKSILG
>A0A7S0MH90
LIQKEVILKARPVYKIKRDSHGSFRLVV-KGYLYGISYF------------------DVF
APVSTVDGIRIIIAIATQRDWGIRQFDVSTAYLNAPIEEEIY------------------
VEPPS--DKKIWLLKKSLYGAKQSAKNWGDFLAAVLREYGFILATLYLALHVDDLAIAYA
NDAALDHFT----IFIKSKFEINDL--------GELSYFLG
>A0A5D3AWJ7
LVGKKTAVNCRWVFAIKRDSDGNYRLVA-KGFTPGVDFD------------------ETF
APVSRTTSIRILFTIAAAAGLAVRHGDFEGAYINSKLDKDIY------------------
MSVPSV-PGQVLRLERALYGLKQSGRTWWLVLSEQMEKLGFKRTRCIAMIYVDDILVAAR
TAAKADDIL----DRLGKKWVITKM--------GDAQYILG
>A0A0B7FLR7
LIADDTILGSRNITKQKFDLDGNFRTVV-QGHQPSKSYN------------------NTF
SNTPAFKAFCITTAAAAHYDLDMHIINVTGAYTHPPINRPLY------------------
VEFPS--GPYVMRLKKALYGAHQSGYLWEQYRNNKIDLLGYTIIFLIIVAYVDDFLICCL
-KGHIDLIK----NEIMNLFNCKDL--------GKARLFVG
>A0A2G8SNB7
LRRRDVVVKNRWVFD--VKTDG-KRLVA-KGFSEGKDFD------------------KIF
SPVVRFETVRLIMALAALEDWHISGLDVRSAYLYGKLDEEIY------------------
LEQPSGSEHKVFRLKCALYGLKQAGLAWWRTLSESMKLMGYKRELVVVIVYVDDALFCGR
DKKLVALLK----AHFMKKWECRDL--------GDAKEFLR
>A0A6S7KKS5
LMENETAITCRWVFKVKHDENGKFRLVA-KGFLYGIEFD------------------ETF
SPVVRFTSIRALLAFAISRNMFIHQMDVVIAFLNGTLDEDIY------------------
MEQPPGKENLVCHQKKSLYGLKQSPRCWNKSFKEFMISQGFEQQLTIVAVHVDDFILLTE
TEQEMIDLK----ASLAARLKMKDM--------GKLHYCLG
>F2U251
MQANDVVLHSMVIFRRKCDDQGKYRWVA-KGYSHGVNYT------------------DTF
APTATIAAIRIMLAMAVARGMDVQQMDVNTAFLNAPVDHEIY------------------
VQPPIFSPNTVLRLKRGLYGLKQSPRLWNHTLDAWMREQDFVAKVMWVAVYVDDLLIFAD
SDSDMAAFK----NSISKRFKMKDL--------GSPDICLG
>A0A6G0WRV3
IKSNGTTLKTTWVFRVKEKCDGSFRLVV-KGFLKGLDYD------------------EVF
APVMRLESLRTLLAIGNALDLPIDQMDIDTAFLNGTLEEEIY------------------
LDLPSSPSQVSCLLIKALYGLKQAPREWHKVLTTFLGGVGFEKQLVIVAIYVDDLVVVAE
NDNVMAEVK----TAIKNRFASKDM--------GPINYILG
>A0A0G4J0Y5
MRNRDVALKCDYVYKAKANPDGSYRLVA-KGYDKVIDYV------------------DTF
APVAKLATLRLLIALKVIRRYTAWQRDVKTAFLYADLKEDVY------------------
IQQPDDHPDWVWKLNKSIYGLKQASVEFYKHLVTAFLKGGFEQDVVFVAFHVDDIPIVGS
STRIMLEAD----QVLKDNFTVEE---------SEFEWMLG
>A0A6V7M123
MQENEVIIDSKWVFKKKIDEKGQFRLVI-RGFKNTYELR------------------ETY
APVSRMAVIRASLAIINKFDLDAVQLDVKTAFLNGILEDEVF------------------
MEIPSSERTKVCRLKKTLYGLKISPKKWNQRFTEEVSKLGLERTMAFLVLYVDDIILASN
CPLKKQEIT----AQLCGVFKMRDL--------GEPKMFLG
>A0A2R6NJS8
LQDTGTAIGSLVVYRAKHDGDGNFRIVA-RGCSPGRDYN---------------L--FVS
SSVFRFTTLRAFMSFVADQDWELHQMDVVGAYLQGDLDEEIY------------------
MKVPPGKEGWCWRLKKALYGLKQSGRQWKKKLDEAMAELGFEKIVLMVLVYVDDMAVAGK
KLALVKRFK----HDLAERFDITDG--------GDLTFILG
>A0A1Y3E9R1
HRENQSAIKSKWVFKTKYKEDGTRRLVA-RGYSQGIDFE------------------DTF
APTLGYSSLRYLLSLAAKYNLEVDQMDVVTAFLNPSLNEEIY------------------
MELPE--NNKYCRLRKSIYSLKQASLAWYGMLDDTHRSFGLNRIFLAVGVYVDDLLILSN
NESSKNELK----MALCERFKMKDL--------GKAHWCQG
>A0A060S241
LMENKPVVANRWVYD--IKHNG-YRLVA-KGFTWGEDYH------------------ETF
SPVARFESIHYLLAHAALEDWDIESMDVKTAFLNGDLEEEIY------------------
MEQPRGKEDYVCLLKKAIYGLKQASHQWNLKIHKSLLDLGFTRKVTIVVLYVDDLLLLGD
DRKHIKQIK----DALKKQYKMTDL--------GAVKRFLG
>A0A427Y2R1
IESKGTPIGVRWVFKRKRDEKGQWRIVA-KGYSPGVDFE------------------QTY
APVGRTTSLRILLTLAAQRDLELRQADVEGAYLNGTLEEEIY------------------
MAFPKNDHATGLRLVKSLYGLKQSGRAWWIELGTALAGVGFKKGEAFLLAYVDDILIAAT
ASKTIDHIM----AALKDRWKMTEM--------GEVRMILG
>A0A7S4MPX6
LERHGTIIGTKWIYSIKRDANGNYRFVA-QGFSAGVDYG------------------DTF
APVGRMESLRVLLHIACIQKLCLRQVDIATAFLHGSVDEEIY------------------
IRLP---PGDVGRLHKALYGLKQSPRAFNKALVSALQDIGFHPNETFIYIHVDDLLLAAS
SDKILSDFI----QALSNHFEVKDM--------GEPKLLLG
>A0A6A3L5X2
LMKNCTVLRNRWVFRVKYLADGNFRLVI-KGFMYGIDYL------------------EVY
SPVVRLESLRVLLTLAAVWNYEVHQMDVTTAFLNGKIDVEVY------------------
MEQPPGKENWVCRLLKSLYGLKQAPRVWFQLLKAFLEEQGFALQLVFIPLYVDDLILFAP
NIKLINEMK----RMFIERFEMKDL--------GELHYILG
>A0A4T0N9L3
HSKNNTLVGCRWVYRRKYNASNEYRLVA-QGFTPGRDFD------------------QAS
SPVTSLTTIRFLTALAVNEGFHVHQMDVKAAYLNGELKETIY------------------
MKLPNYPPESICKLNKSLYGLKQAGKVWYDKLAHTLNESGFTANDAIVNVYVDDLLILSK
DLKIIEDIK----NLLSSKFEMKDL--------GVSNHILG
>M5C545
LWATNTAIKCGWVLNKKRNADGVYRLVA-KGYSKGVDYE------------------LTF
APVLRLDAFCLLCALAAILDLDLHQMDVIGAFLNGTLAKEIY------------------
MEQPG--TDRVLRLIKTIYGLKQSARVWNKRLHEALLSLGYTRKLSILAFHVDDLAVFTT
-KGDAAHVK----GELAALFDMHDL--------GELKHFLG
>A0A4S4K5L2
LEARNSLISARFVYNLKGDEHGNYRLVA-QGYKEGLDYD------------------DIF
APVARLESVRAMCAIAAIEDDELVQTDIKSAFLYGRMEEDVY------------------
LVPPPGKPGQVLKLRACLYGLKQAGRRWYQKLRDALRQIGFTRGTAVIVCHVDDMGLKA-
NKKYMPQLI----AALRSRFELSEG--------GRIHYLLG
>A0A146H1W6
LRGHKTILPLKWVYQNRHDEAGDHRVCV-CGDLKGFPTA------------------ETF
APVLKFTSRNILLAMAAHHGWHVRQCDFKGAYLNGVLPEPIY------------------
VEQPPDRSQFIWKLFKALYGLKEAGRIWYDTVSGFLTDLGFTRDHTFLGIHVDDPISLGD
NLDALLELE----RRLDEAFPLKVN--------GDATHYLG
>A0A0C3NCP2
LEEVHTVVGCKWVFKIKHNAAGEYCLVT-KGYSQGIDYD------------------ETY
APIARLTSLCTILAVAARNDWDIDVFDFHSAFLNGKLREDIY------------------
MELPGRFSCPVGKLNIALYGSKQGALQWYQKLCATLAGLGLTREILILASHVDDCTVTGS
SPSLIRSFK----QEIGTRFKISDL--------GPISWLLG
>A0A6A4YY14
LRENETPIGCRWTYAKKTDAQGNFRLVC-KGFSEGVDYH------------------ETY
SPVVKMTTVRVMTALIVAQNFHAQQADADTAFVQAMLRLSIY------------------
VNQVG--THRKLLLVKALYGLKQAALEWYNHCSSILVAIGFAPALQMISTYVDDFTVVAK
TTSTVDAII----SQLEGRMKLKRQ--------GELHYLLG
>A0A060S5X4
LCDHDTIVGCRFVFHIKRDADGSFRLVA-QGYTPGVDFN------------------ETF
APVTKLSSICTILALTARYDWELEQMDVKSAYLNGRLDEEIY------------------
MRQPAGLKHLVCHLKKTLYGLKQAGHGWYKTLANGMAEMGFTCSIVIVASSVDDLTIAG-
TRDFVMDFK----SAISARFEMSDL--------GAMRWILG
>A0A146HC19
LVDLGTALGNKWVYTTKENHLGDLRLVV-LGNTPGTDYN---------------D--QIS
SPVARAETNRLLIALAAYFDLEMRTVDVKGAYLNGTLKEEIY------------------
MRQPG--SDRVLQLHKTLYGLPQSGREWNEMLDEQFKTIGFSRGFAIVAVHVDDMAMYAT
SGDLITRTE----DQLASAFTITRL--------GDAKQLLG
>A0A075B3L7
LEENKTAVGCRWVFAKKFDSEGKYRLVA-QGFSPGIDVE------------------QTY
APVTRIQSVRILIALGVQLDWHMHQMDMVTAYLNGTLDTMIY------------------
MKQPEGSENLVCDLQKSLYGLKQSGRLWNIKIDCDLRKNGFKRVIIVIAIYVDDIIIMSK
EIELINKTK----DLLKTLYKVKDM--------GNIGWCLG
>A0A4Y2DBF7
HIKNKTIIKCKWVFKIKHNSKGEYRLVA-KGFSEGVDYN------------------ETF
SPVVRYTTLRVLLAFATIYDWEINQLDAVMAFAQGTLNEEIY------------------
MKIPGNLEGKVLKLNRALDGLKQNGRVWYQMLKNGLVEMDFRQDIDIVTIYVDDLLIFSN
SVKLKNWDK----EQLKSTFKMKNL--------GTASFCLG
>A0A176W9J0
LIENNTMIDSKWVYKLKDNPGGDFRLVA-RGFTKGVDYN------------------KVF
SPVAKYATIRLVCALAAIFDLVMDQMDVVTAFLYGYLEEEIY------------------
MRQPKGKERLVCRLLKSLYGLKQAPRQWNTRFDQFMKAQGFFWNLIILVLYVDDMLILAK
NQSDVDECK----SKLKSAFKMKDM--------GESKRILG
>A0A6H5FV69
QQDNKTPLDCRWVFRSKRDANGQHRLVV-KGCAKGTDFE------------------ETF
SPVVRYTSIRFIFALAAQLDLDIDQMDAVSAFLQGDLTEEIY------------------
MTQPN--TNRVCRLKKSIYGLKQASRAWNLKLDACLKEIGLLQGLLIVAVWVDDFLIFSD
NKKLKKQLK----THLTKTFKMTDM--------GAAKFVLG
>A0A6A3DPZ3
LIVNKTPIGCRWVFALKRDEKGQYRLVV-KGYSHGIDYE------------------ETY
LPVAYLNSVRAMLAKCGAEGMEIEQCDVDTAFLYGKLEEEIY------------------
MELPEGEDDVVCMLLQSLYGLKQASRVWNEMINKHLKSMGFEPDECIVCLYVDDMLIASR
QKAVIASVK----ARIAEKFRIKDL--------GRARFILG
>A0A034VP70
HKTNRTAINTKWVFKTKRNAEGAYRLVV-KGCSQGVDYS------------------ETF
SPVVRYNSLRFLFAMAAKHDLSVHQLDAVTAFLNGELQEEVF------------------
MKQPN--SGRVCRLLKSLYGLKQASKVWNDKLNEVLISLGLIRSMVYVAIYVDDVLVFSN
DKKATQRIK----NELSSKIKMKDM--------GSASSVLG
>A0A0V0ZUS1
LVKNNTVITCQWVYNTKFNADGSRRLVA-KGFLPNIDFH------------------ERY
APVARLSSIRTILAISANYGLIAHQLDFVSTYLNGEIEEEIY------------------
MEIPQNLDGKVCRIRKALYGLKQSGRQWYKKLDEKLSQYGLKAELAIAAIYVDDVIIASN
NTARLNELK----KALAKSFKMKDM--------GPIHYCLG
>A0A2K1IY07
HAVNSTAFTCRWIFKNKLKNSGAFRLVA-RGFNQGLDYH------------------ETF
SPVVRIQSIRLILALAVQLDLHVHQMDVKTTFLNGSLQEELY------------------
MKIPP-QPGMVCRLHKTIYGLKQSPSEWFKVINTYLATLGFINDFAILTLYVDDTLIASS
SLLLLHNIK----QQLHSHFLLSDL--------GEVHHILS
>A0A5S6QHL1
LHKNNTSVQCKWVFKIKLNPNGGYRLVA-KGFSAQIDYF------------------ETY
APVVRYDSIRAILAIAAEEDLEVLQFDVKTAFLHGTLDELVF------------------
MDQPQ--TGRVCKLQRAIYGLKQAPRAWNKRFHDFLLSLNLGRERVILTLYVDDGLICCS
EKGALSSIV----KKLMKEFEITV---------GDPSYYIG
>A0A2N5UBA1
LTQHNVVIGGMWQLKIKRDQFGEYRWVA-FGNHPGIDFD------------------QTY
ASVGLSDTLWILFTLAVHQDHEMEQFDIATAFLNGRMEHDVY------------------
IRQVPQYPNRVIRLDQSLYGTRQAHRQFNTDLKEKLLSLRFKNEFIYIHMHVDNGLVFSN
SKVLLSHFK----HQFSQIYTLKWN--------NSPSLHLG
>A0A4S4M556
LEETGTIVGSVWVLKKKRDENNKLRLCA-QGFSFGVDYD------------------QTA
APTARLSSLRFVLALATKNDWEIHQIDFKNAYLNGDLDETIY------------------
MRQPPGRENDVWRLRKALYGLKQAGRQWYKKVREMCEDLDLRRLTVIIVIHVDDFTLVTN
NLAIMQRLK----SELAEHYELADM--------GNARWLLG
>A0A0A9W1E1
LITNKTLLRSRWVLKVKNDADSGFRLVI-KGCASGVDYS------------------ETF
SPVVKYASLRYLFSHAAKRNLRVDHMDVSTAYLYGDLDEEIH------------------
VIPPPNCQNKIWKLKKAVYGLKQSGRCWNRKLNQVLTDFGMRQQVLIVAVWVDDFLIFTN
SKSLRQALK----KRLETHFAMKDL--------GMARSCLG
>A0A6A3J9W8
LRANDTIVGSTVKFRVKRDGSCNLRLCA-QGFSFLVDYG------------------ETY
APVARLVSVRVFLALVTHHGLRVCQCDVPSAYVKARLDTVIY------------------
MRQLG-GRGMVWRLKKALYGLKQAGKEWYDEIDAFFTAQGLVASSIIVLLYVDDILIGYS
NEGEMTKLV----DALRDKYDVKCL--------GDVSWFLG
>A0A401GEN6
LQRRGTAIGNRWTYVIKRGPQGEYRLVA-QGFSPGIDFN------------------DTF
SPTVRLESLRAILHLTAAHGWHRGQDDVTGAFLHSKVDVIIY------------------
MQQPG--TGRVCRLLLSLYGLRQSSHLWNEYMDGQLSTISFHRANSILAIHVDNTLSFSD
SAEEFASVR----KQLHSIFEMKEE--------D-PNWLMG
>D5KY22
MEKYKVTLKARWVFTRKIDTTGEFRWVA-KGYSFGIDYN------------------ELY
AGVAHKDSIRFFFAIVNYLGYHCDAVDIVAAFLNGDLDETIY------------------
LEPPP--ANKVIHLLKSLYGLKQSPRCFNKKLDQWLRSQGFTPITIIIALHVDDQLVASS
SQPELNRFK----AQLHSAFEIKDN--------GPASYFLG
>A0A067T5Q4
LEGMETAIGCRWVFLRKYNENGEYRLVA-QGFSPGMDFD------------------GTF
APVMRHDSLRALLAIAAIKNLEIQQLDVKGAYLNGDLREEIF------------------
MRQPG--TSKVCRLKKTLYGLKQSGREWNRKLDKVLTELRFSKHTSYITVWVDDLMIFTD
KSDEMNEIK----AYLKKEFEISDL--------GEPKLIIG
>A0A814GH42
LEENDVTIKTKWLFKIKRNAKNEYRLVA-KGYDMGIDYQ------------------ETF
APVVKLQSLRLLIAIAVQEGLKMHHVDISTAFLYGDIDEEIY------------------
IDPPNLKSNQVLKLNRALYGLKQAPRCWNKKLVNFLKLLKFKQ-SLFLAIYVDDIVIMG-
AFEKINFFK----SLISDKFKTKDL--------GELSYILG
>A0A087T1Z9
LTQAQTVIPSRWLLHKKKDEIGNFRLVT-KGYLPGVDFQ------------------DTF
SPVIKLKSIRLLLAVAAEKNLEVHQMDVTAAYLNVILKEDIY------------------
MAQLKGKEHLVCHLKKSIYGLRQSGRAWNTCLNDFLIQYGLKRKNIIIGIYVDDLLIVG-
NMAEINEFK----GSIKKRFSVKDL--------GPASQILS
>A0A5S6QJY9
LLKRQTSIGSKWVFRRKLDSTGSYRLVA-RGFGAGIDYS------------------ETN
APVVSLTVIRFLLSLSMQFGWHVRHVDVKSAYLYGKLAEEIY------------------
MKLPT--VGKVARLLRPIYGLKQSGRVWNETLTVFLEKLGFQRNQIIIVVYVDDILLFHS
DPKEIDKVV----QVMKGEYDIHDL--------GELSFILG
>A0A699GMK2
SQEEPTAIGTKWIFKNKKDKRGINRLFS-QGHTEGIKYD------------------EVF
ALVSRIEAIRLFLSYASFKDFVVYQMDVKSTFLYEKNKKEVY------------------
VCQPSNFLDKVYKVEKALYGLHQAPRAWYETLSTYLVDNGFHRDILLVQVYVDDIIFGST
KKELYNAFE----KMMHEKFQMSSM--------RELTFFLG
>A0A6L2MC66
FERLEVFITLKWIYNVNLDELGGNCLVA-RGYRDIIDFE------------------ESF
LPVARLEAIRIFLAYAAHKNMVVYQMDVKTAFLNGNLREEVY------------------
VSQSQDNPNHVYKLKKALYGLKQAPRAWYDMLSSFQIFQDFFKDLLSVQIYVDGTIFAAS
SPELCDLFA----KLTCSKFKMSMM--------AFADADHT
>A0A438I379
LHSNGTTVGCRWVYIIKVGPDGQLRLVV-KGYTYGCDYG------------------DTF
SPVAKIAFVRLFLSMTTMCHWPLYQLDIKNVFFHGELFEEVY------------------
MEQPQGESGLV--------------------CNSVVQEFGMLRQCIYLVVYVDDIVITGS
DQEGIQRLK----QHFFNHFQTKDL--------GKLKYFLG
>A0A438JI96
INKNGT-------------------LVV-KGYSYGIDFL------------------NTF
APMARHDTIRLLVALAVKMGWKIHHFDVKLAFLNGVLEEDIY------------------
VEQPSGCEDKVYKLRKALYGLKQAPRAWYSRIDVYLLQQRFKRVQLIVSLYVDDLLVIGC
NSKILKQFM----VQMESEFEMSNL--------GEMKYFLG
>A0A371G830
LEQSGTAFGCRWVLAIKVAPNDTFRLVA-KGYTYVLDYG------------------DVF
SPVAKITIIRLLLAMAAIRHWPLHQLDIKNAFLHGDLDEEIY------------------
MEQPQGESGLVCKLCRSLYGLKQSLRAWFGKFSQVVQNFGMTRKFVYLVVYVDDIVIIEN
DDIKISQLK----QYLFSHFQTKDL--------GHLKYFLG
>Q9LP05
FKRSEVVVGTKWIFKNKINEDGLNRLVA-QGYSEGVDFE------------------ETF
APVARLKSIRFLF-----------GM------AYGVLQEEVY------------------
VEQPSKHPNHVYKLKKALYGLKQAPRAWYERLTTFLVNQGYVRGLLIVQIYVDDIVFGST
CQEYVE--------SMTKEFEMSLC--------GELTYFLG
>A0A2Z6NY36
IERNNTAIGVKWVYKVKLNPKGEHRLVV-KGFLEGIDFN------------------EVF
APVARMETIRLVTAMAHYNGWSMHQMDVKCAFLNGPLDEEVY------------------
VTQPKEDEFKVYKLHKALYGLKQAPRAWNKRIDKFLSDIGFSKGTIILCLYVDDFLITGS
DEAHIKEFK----VDKMREFEMTDL--------GHISYFLG
>A0A2N9HIV2
LEANNTPIGSKWVFKVKLKSDGSYRLVA-K------------------------------
---------GSLLAIAAVKGWSLYQLDVNNAFLHGELAEEVY------------------
MTLPKGESNSVCRLTKSLYGLKQASRQWFSKFSTTLLSHGFTQSFIALLVYVDDILIASS
DIAAVTKLK----QFLDAQFKLKDL--------GPVRYFLG
>A0A2N9GKK0
LIKNETPVTCKWVYKVKRRPDGNYRLVA-HGFSYEIDFD------------------ETF
SLVAKLTTVRVLIALAASKDWRLWQMDVKNAFLHGKIDKEIF------------------
MEQPKHNPKYVCKLRKELYGLKQTPRAWYGKIAEFLVFGGYVVKITIVLIYVDDLIITRD
DLEEVKWIH----ETLSVRFEMKEL--------GELKHFLD
>Q9MAR7
ITKNDTPIGLKWVFKIKRNSDGSYRLVA-KGYVYGVDFQ------------------EVF
APVARIETRCLLVNLVASNGWEIHHLDVKIAFLHGELKETVY------------------
VTQPKGHEDKVYKLNKALYGLRQASRAWNNKLNRVLKELKFEKITLLVAVYVDDLFVTGT
NTKIIDDFK----REMSSKFEMSDL--------GKLIYYLE
>A0A438DI22
ISAPKTVVGSKWVFAVKVNPDGYLRLVA-RGYAYGVDYS------------------DTF
SPVAKLNSIRLFISIAASQQWMIHQLDIKNAFLHGDLEEEVY------------------
LGQPQGEYGKVCCLKKALYGLKQSPRAWFGKFSKEIQAFGMNKGIILLVVYVDDIVITRN
DHAGISDLK----AFIHSKFHTKDL--------GELKYFLG
>A0A481SHG6
HQENNTIIGNGT-----------YRLVA-QGYTHGINYE------------------ETF
TPVVKMATLRMLMIMSLQYDMKIYQLDVITAYLNGELDVDLY------------------
MRQPSGSQSLVCKLNKSLYGLKQAGCTWYQKADSTLTNIGFKRPPLILTLYVDDVLIFAK
HKPTVDKFI----STLQSKFKMTGG--------DPVSFILG
>A0A803PU39
LKKNKTPIGCKWIFRVKLNEDGSYRLLA-KGFHAGFDFS------------------ESF
IPVVKVVTIQVVLTVAITNEWTIRKLDINNDFLNGDLHEKIY------------------
MEQPPKYPNYVYKLNKALYGLKQAPRAWFEKLSNVLVQHGFQFSCIYILAYVDDILVKGS
DDTLVNQLI----EELSNTFSLKDL--------SLVDYFSG
>A0A511KEZ0
FQQQDVVLGTQWHHTARVDPKAELRLVV-QGVKPFLSFG------------------PTF
TPLPRWDVISLFFVLATRLKLPVYVTDFAKAYLSAQVADTVF------------------
IKQPPGREDHVYQLKHAAYGLPQSGRAFHLKVKDKLDQLDFVSDYVILVIYVDDGLIAG-
KKALVEDVV----GELQEDFDITFG--------GTVDSFLG
>A0A1Y1ISS2
LLENGTPVPMK--------------------YMQGIDFE------------------EVY
APVSKHTTLRALLVVVAARDLELHQLDVKTAFLNGELEERIY------------------
MQQPG-GPEMVCLLKHSLYGLRQAPRAWYLRLKEELGLLEVGAEEVFLLVWVDDILIATR
GKDRVAKVK----AHLARTFDVRDL--------GEATYFLG
>A0A2N9EG92
FERNKVVIGTKWVFRNKKDEEGINRLVA-QGYNEGIDYG------------------ETY
APVARLEAIRMLLAFACFKNFKLFQMDVKSAFLNGFIAEEVY------------------
VEQPHEFPNHVFKLSKALYGLKQAPRAWYERLSGFLIEKGFTRDMLIVQIYVDDIIFGST
NENLCKEFS----KTMQDEFEMSMM--------GELKFFLG
>A0A286UJG5
LLQNGTAVGNRWVFKLKRKPDGS-------------------------------------
-YKARLAALRTIMALVAIEDLELISADISNVFLNGKIDHEVY------------------
MDMPKPGAGYVLKLLKALYGLKQAGRQWYKKLDSTLSSMGFNRICIIMPAYVDDLMIVTK
KHSDTQKTL----SQFSSHFKLRDL--------GPTSFILG
>A0A5A7U4R4
IKKNDTAVGVKWVFKIKRNEKGEYRLVA-KGYSKGIDYD------------------EVF
APVARLETIRLLIALAAQNNWKIFQMDVKSTFLNGYLEEEVY------------------
LEQPKGQEDKVLKFTKVLYGLKQAPRMWNSRINKYFLDNGYLRDILVVCLYVDDLIFTRN
CASMFEDLK----KAMTQEFEMTDI--------GLMSYYLG
>A0A5N5I5B1
LKSQGTIISSKWVYKVKKNPDGSFRLVA-HGYTQGLDYS------------------ETF
SPVVRHTTVRLILALATQFSWSLRQLDIKNAFLHGDLEEDVY------------------
MKQPATCPGYVCKLVKSLYGLKQAPRAWNSKFTSYFPAVGFQSDIILLLLYVDDIILTGS
DSTKIQSVI----DDLAGVFKLKDM--------GRLTYFLG
>A0A6S7I6Q9
LMDNNTVLPGKWVYKVKYRANGQLRYVA-KGYAEGIDFF------------------DTY
APTYKPESFRILLATAARKDLYLGQMDVKSAYLHSKIEEEIY------------------
LEQPNSGQKLVCKLNKSIYGLKQAAKNWYEALTSLLLKKGFKRTFSYVLVWVDDIVVAGA
TEEAINEIK----SMLNENFKMDDR--------GDLNWFLG
>A0A2I0KTQ4
MSKNQV---------------------A-KGYCQGVDYE------------------ETF
SPVAMLKSIRIMLAVAAHYDYEVWQMDVKTAFLNGYIEKDIF------------------
MDQPKD-KSKVCKLKRSIYGLKQALRSWNRRFDDAIKSFGFIKMIAFFVLYVDDILLMGN
DIGTLTSVK----VWLSNTFSMKDL--------GEATYILG
>A0A7J7I0J8
FSSSIYLVGCKWIYKVKTHYDCSYHLVA-KGFSYGIDYE------------------EIF
APIVKMTTVCTLISVIAVCYWPFYQMDVKNIFLNGQLTEEVY------------------
TRPL------SIR--------QQTSRAWYDHFQIAVTKLRFHPGFVALLLYVDDMIIPGS
DSSAISEVK----QYLFRTSIIVRR--------AQLTSLKK
>A0A2N9FA34
FEKTHTAIGCKWVYKIKTKSDGSYRLVA-KGYAYGIDYE------------------ETF
APVARITSVRSLLAIAAVHQWPLFQMDVKNAFLNGELTEEVY------------------
MQLP--LQAFLLTKFASFVA-------LCMVLAVLYISLAFSSGMILLLLYVDDMIITGD
DHSGISDFK----LFLHQQFEMKDL--------GHLSYFLG
>A0A2I0JGJ1
---NQFANNPAPQRTHSMKADDTYRLVA-KGFNEGIDYE------------------ETF
SSVIKPVTIRVVLSIAVSLRWPIRQLDVKNAFLHGHLSEEVY------------------
MSQPPLRSDHVCRLRRSLYGLKQAPRAWFQRLSNFLLSLGFIGYTILILVYVDDIILTRT
PRAPFDSLM----TALHQEFAMKDL--------GPLNYFLG
>A0A2U1QJG8
--SGRPAIGSRWVYKIKTQSDGSYRLVA-KVYAYGMDYE------------------ETF
APVAKMTTIRTLIAVASSLKWKIYQLDVKNAFLNGDLNEEVF------------------
MTPP--KPGEVCKLKKALNGLKQAPRAWYEKFATVVTSLGFISGRILLSLYVDDMIITGD
DCVRIESLK----LELAHRFAMKDL--------GLLRYFLG
>A5BZC9
LKKNNTLVVDGS-----------YRLMA-KDFTHGIDYS------------------ETF
SPVAKLNTVRVLLSLAAKLDWPLHQLDVKNAFLHGNLDEEVY------------------
MNIPSIETKIVCKLERALYGLKQSPRAWFGQFSSAMRNK-----VTTLIVYVDDMIITGD
DAEDISRLQ----EQLSIKFEMMNL--------GGLKYFLG
>A0A438EIX7
LEENHTPIGRKWVFSGKLHSDGSYRLVA-MGNKFRVDYE------------------ETF
APIAKMTTVRTILVIVASQSWQLHQMDVKNVFLHGDLQEEIY------------------
MKLP-SSPHDVCKLKRSLYGLKQAPQDWFEKFRNTILSFSFTQGIILLLVYVDDIIIIGT
DYGLITKLQ----RMLHTTFHMKDL--------GQLTYFLG
>A0A2N9HJG0
GLPNHTLIGCKWVFRIKRKANGSHSPCS-PKGSPTLTTM------------------RHT
ALVIKPTTVRTVLSLAISSGWSLRQIDIQNAFLHGTLTEQVF------------------
MSQPPNYPTHVCQLQKAIYGLKQAPRAWFSRLSSRLLALGFHGIIMYVLIYVDDIILTGS
HSAAIDDLL----FSLKRDFAVKDL--------GFLNFFLG
>A0A2N9I2F7
HRVLGILLLVAVGYKIKTRSDGTYRLVA-KGFTYGIDYE------------------ETF
APVARLSSVRTLIAVSASRHWPLFQMDVKNAFLNGELTEEVY------------------
MQLPPGFSLKMCRLRRVLYGLKQAPRAWFAKFSSTISQHGFSAGITLLLLYVDDMIITGD
DVQGIQDLK----RFLGQHFEMKDL--------GPLSYFLG
>A0A699GJ65
LMKNRMVVDGKWVYMLKRDKNGAYRFVA-KGFWPGIDFH------------------ETF
SHVVKSITIQVVLSLAVTNDWPLCQLDIQNAFLHGNLKEHVY------------------
MKQPPQQPNHVCLLYKSLYGLNQAPHAWFEHLSKAIFDLGFKGTLLYIMVYADDIIVTGN
NKGTIDNII----CQLGFAFALKDL--------GLLNYFLG
>A0A2X0M4D8
MKDFKVILPSCHVFWTKRDKAGKLRIVA-QGCAAG-DFD------------------KTF
APTAKFTSIRALVVHAASRGHHIIQANVDKAYLHGVLEEEIY------------------
MRIP--YDGKCLRLHRSIYGLKQAGRVWNDTINTTLANLGYRRGDHYIALYVDDLLFFGP
DLGEIDQVL----DQLDTLYGVKCL--------GPADWILG
>Q9XIM3
MESTNKAVGCKWVFTLKILADGSYRLVA-KGYTEGLDYT------------------NTF
SPVAKMTTIKLLLKIYASKKWFLKQLDVSNSFLNGELEEEIY------------------
MKLPILPSNAVCRLKRSIYGLKQASRQWFKKFSASLLSLGFFKEVVLVLVYVDDIVIAST
NED------------LHNLFKLRDL--------GDLKYFLC
>A0A2N9EG31
LQKNSTPVGCRWVFTIKYKADGTCRLVA-KGYTYGIDYT------------------ETF
APVAKINTFRILLSLAVNLDWPLHQFDVKNAFLHGNLQEEVY------------------
MELPTEGNKQVCRLRKSLYGLKQSPRAWFGRFTSFMKSIGYKQQITALIVYVDDMIVTGN
DLEERKTLQ----EHLAREFEMKDL--------GELKYFLG
>A0A5D3BLX8
LEKNRTTIGCKWVFSLKYKAHGTHRLVA-KGFTYGIDYL------------------ETF
SPVAKLNTIRVLLFVAVNKDWPLYQLDVKNAFLNEDPVEEVY------------------
MSPP-QFGQQVCKLQKFLYGLKQSLRAWFDRFTTFVKSQGYSQGIAILIVYVDDIVLTGD
DQTEISQLK----QRMSDEFEIKDL--------RNLKYFLG
>A0A2N9G3G0
LQANQTTVGCKWVFTVKYLADGSYCLVA-KGFTQGKYFG------------------ATF
APVAKFTCVRLLVSLVASHSWHLHQLDVKNVFLHEDLLETIY------------------
MDHPGEYAGKVCCLRKSLYGLKQSPRAWFSRFSDVILSMEFIRGCIILLVYVDDIILTGD
DTQGIAHVK----QDLGKIFDVKDL--------GPLKYFLG
>A0A2U1PIQ9
LETNNTAIGSKWVYWIKYYSDGTFRLVA-KGFTEGTDYT------------------ETF
APVAKMVTLRVFLVAAIHHNWHIAQLDINNAFLHGDLNEEVY------------------
MALPANIPSPVCKLQKSLYGLKQANRQWFTKLTTFLTIHGFTQDFLALVIYVDDILLTGN
NPTLIKHFK----QQLDLTFSIKDL--------GSLNYYLG
>A0A6L2P0M3
LENN---------------ADGTKKLVV-QGNRHGVDYK------------------ETF
APVAKMVTLRPLLAVVAVKGWFTCQMDVSNAFLHGDLFEEVY------------------
MRPPALDPSLVCKLKKSLYGLKQAPRQWFHKLSTALIEFGYTQSFTVVLVYVDNLLITGN
DEAQICSIK----SQLSFVFHMKDL--------GDLSYFLR
>A0A438E4W3
LEETNTVVGCRWVYRFKFNPDGSPRVVA-QGFTFGVDYK------------------ETF
APVAKMSTVKVLLSVAANHGWSLSQMDVKNAFLHGELEEEVY------------------
MKIPCGDPSRVCKLNKSIYGLKQSPRAWHAKLSSTLEDLGFTREKLMVLIYVDDLIITGS
NADSIAALK----KKLQGKFPVKDL--------GPLKYFLG
>I2FLW1
--------KNETFQAELEEEDTGHDLTS-NLNPEGIDYT------------------KIF
APVVPIQSIRGVLAVAAVQNWEVDLIDIKQAYLNSSLQHNVY------------------
LRPLP--QGKVLKLIKGLYGLKQSGREWNAELDSHLWKISFHCEITVITAYVDDMLITSL
SQKEVIRTK----AEIMDKWGTEDN--------GPIWEFLG
>J9LA40
LLDNGTQCLVDGC------------------LKYGIDYD------------------ETY
APVANMVTVRTLFSIVINQNQFMYQMDIKTVFLNGELNELIY------------------
MQQPK--RDRVCQLNRSLYGLKQSSKCWNTRLNDFMINQKFNRIILYLLLYVDDIIISSN
NIKALDQLK----DILSKEFKMEYM--------GHANHF--
>B7S988
------PIGCKWVFKIKRDSGGNYRLVA-QGFSSAIDYD------------------EVF
APVVKHTTFHTLLSIAEKWKLLLKHRDAKTAFLNSELTETIY------------------
MRQLEERPDWACKLNKTIYSLKQSAKVWYDKLKTVLNNLRFKVPIIYIVAHIDDMVVAFE
SIKRILALK----AAINKQFTIVYL--------RNLKLY--
>A0A2X0MNY2
FNHHGVVLGTIWVYSIKRNANSKFRLVA-QGFDPGIDYH------------------DTY
ALVACSLTILFLIALAAAQGLYLEQFNFDCTLLNGKMTEDVY------------------
VRYPPQSPGKCLKLHRAV--------------NDLMVSRGFIRSLAIITLYVDNGLIMSN
NQSFLDSKL----ALLHKAFQLKHY----------------
>A0A0A9YQI2
MERFNTAIGTRWVFR--TKTDG-KRLVA-RGFQG---TH------------------DSY
SPVARISTVRMLLSKAIHDDLPMYHLDVPTAFLNGDLDHEVF------------------
IKPP----TSILRLNKALYGLRVSPRCWNKRFHEFMINQGFER-DVWLILWVDDSLIVGK
EAS---TII----QALELEFNAKNL--------GEPRTLLG
>A0A2E8GDL4
LVAKGCVIPIVTIY--TRKRDG-YRAVA-LGNRG-TSKA------------------EVY
SPTISHACNRYIATHAAANGHHLFQFDITLAFINSKIDDRVF------------------
CRLP----GEKVRLIRALYGLKISPRKWFDTYRALLEKQKWEM-DMLLGVYVDDTLLCGP
DAERCKEEM----DKIMKVFSGTVV--------DPIRDLLG
>A0A2X0P749
LLN--------------DYEHGDHRLVA-HGCSPGLDFE------------------KNY
APVVKFTSIRALIALAAANGYHVHQADVNKAYLHGKLDKPLY------------------
MRVP---PGKILKLSKSIYGLRQAGTIWNAEIDLTLRSLGYIPHSHYIALYVDDLLLVGP
SIAEINRVL----NALELMYGIKRL--------GPAEYILG
>A0A2R5FKW7
AGRYSFWSETPCPWVFVKKRTG-LRLVA-VGTSVSS-SA------------------DVY
APTADKATLRITTILALTLGFSFAQCDVSQAYLYSKVDEKLY------------------
VRLPH-EKGTIMALRKSIYGIRTAGSRWHQYLAKILKSLGYAELESMIVTYVDDVRIAA-
KVNALEGIL----NAIRKSLKITTE--------QESMDYLG
>A0A2X0N209
LRDDSVVLGSKYVFQTKLDKDGRYRLVA-RGFTPGIDFK------------------ETF
APTAKFVSIRTLIALAAARGYHIIQADIDKACLHGELEEELY------------------
-----------MRLQRSIYGLKQAGQVCNETIHKTLVKL----DDYYIAVYVDDLLFVGP
DLSEIGRVL----DELDRLYGVKRL--------GNAEYILG
>A0A1K0GD68
QQFHQKLLVDDPIYQAKAQLTSTPKQAL-NGFSSGIDYD------------------KIF
APVVPQDAIHTILSIAARQDWELDSIDVTQAYLNASLHHEVY------------------
LKPPP--KGKVYKLIKGLYGLKQSGCKWNLELDAHLQSMGFLSTKVIIAIYVDDMLITGP
KQSIINAVK----TAITDKWKITDN--------GPAKEFLK
>A0A7S0BLZ1
------PLATKWVFVTKKDAAGNRRLVA-KGFLPGVDFS------------------EVY
APVVRPSSLRLLLSVVVRRKLLLRQFDVESAYLHGKLEEELY------------------
LQVPPVMTRPGLKLIKAIYGLKQAGRVWNKTLDVKLRSIGFEPRTMFVSVYVDDLIVAAT
TIGGTDRVV----GLIKEDFPLKEL--------GEVRDLLG
>A0A7S4P6K7
RSSEMTVHRPIW--RFKVKLDG-YRLCF-DGRYQGKDVW------------------ETT
APVPPFELIRVCLTLLLQASAKIAQADILNAFLHSEVDAMVF------------------
MEQP---GRKVCRLNKSLYGLQQASRLWHLTLIEALVEEGLVQIWMIVIIYVDDLIVGSN
DPEKVESLL----DKLQERFGVRIE---------DFTTYLG
>A0A0V1G2I5
LEENSVVLDSRWVLRIKTKADGSYRLVA-KGYMPGIDYD------------------ETF
SPVARFDTVRALLSIAAAERLKLQQFDVKTAFLYGALKEEVY------------------
VKQSG--TNQVYKLNRSLYGLKQAPRCWNLRLVEFLRKQGLKQSKLLVAIYVDDGIVAGS
DTDEMEQFL----AVMKKEFQIKQG--------PLDTFLDE
>A0A2R5H253
LIRTRTIMNCKWVF--KTKSDG-KRLVC-VGTNIAS-PL------------------DVF
SPTVDRTSLHIVTILALTRGHPVIQADVTGAFLEAKLKDRLF------------------
MRAPK--KGTILRLRTSLYGLRSAPKRFNELLTGLLLKLGLKQ-DVLLVVHVDDIRIA-A
KKERAEAIL----EALRKRLTITTE-----S--GRKLTYLG
>A0A182H4J9
LTRNGTPISCKWVFKVKPGAKGELRLVA-RGFTYGYDYT------------------ETY
APVARLNTLRAVLAVANQQQLLVHQMDVRTAFLNGKLDEEIF------------------
MVQPG--RDLVCRLNRSIYGLKQASRAWNKRFHQFVTSIGFRREKVFLVLYVDDMLIIGP
NLKVIQIVK----KLLSKEFEMVDL--------GAVSSFLG
>B6H6V9
LQDAKAVLPGKWVFDLKINKDNEFRWVI-CGNRPGFDFQ------------------ESY
APVARGETMRLFLSMVAVNKMIIEQVDYTAAYLNAMIDDVIY------------------
MRQLREKKDEICLVLQALYGLRQAGHLWYETLANALRDMDFQPKQIWILLYVDDTLIAAF
KAAEIDWFK----TMI--PFRYKDL--------GKPARFLG
>A0A6A4IQU4
LKKNKTILSNRWVFR--KKDDE-FRLVV-RGCEYGEDFS------------------ETY
SPVIGADSLRLLMATSLKNGFHFKTFDVKTAFLYGHIKEDIF------------------
MKVPS--ETKICKLKKSLYGLKQSSLNWNRRLTDFLKKKGLFPKTIIMAIYVDDGAVFAN
DKNQLDEIL----IGLKKEFEITIF--------DNPKNFVG
>A0A834RC73
LIKYDTVVSVKWVYT--IKSNG-YRLVA-RGFES--FDL------------------DVY
SPVIQMDSIRLFFSIVASKRMELIQFDCSNAFLNGEINETVY------------------
INQAG--TNRVCLLKKGIYGLRQSPKSWNRKFDEVIQRMGFIPKFTLLCLYVDDALVASN
SQDECVKIV----NEIGRNFEIQID--------C-SNRYVG
>A0A0A9XFP3
MADNGTLVDSKWVFRQKLVGDV-KRLVA-RGFMTSLSTA------------------DLY
APVARMSTLRLLLAIAVEKDLQWFQYDVKAAFLCGFLQRPVY------------------
MQPPP--PGHVCKLVKSLYGLKSAPKTWNSTLNEQLIAMGLER-STYMLVWVDDIIIFTH
DTSEARLIK----SQLGSKFKLSDL--------SRNMTFLG
>I2G0T2
LEAMGILVDSKIVLHLKLDADGVHQLVA-RGFTEGINYQ------------------ETF
SPVAPLRAIRAILALAIQNNWEVHALDITMAYLNSMLKEAIY------------------
MKPPA--PGQVYKVVKGLYGLKQSRWEWNLEFDKSLQHIGFFQDLVIMVIYVDDTLVIAP
QLETILRVK----KQIGQKWKMEDS--------SEVSHFLG
>A0A1V6NJM9
ITDAQAILPGKWVYDVKGDIDGYFRWVV-CGNRHGYDFD------------------ESY
APVATDRAVKLYLCMIAKWRLKVKQFDMIAAYLNAAIDDVVY------------------
MKQP---QNKVWLLVQALYGLKQAAFLWYDCFTEALAGLGFKPASSYIIIYVDDALVAAR
SNQEIDDVL----ASLADKFKMKVF---------APEKFLG
>A0A6H5GLE4
HEKLGTPIQTRWVFR--TKSDG-KRLVA-RGFQEEAGGE------------------LVY
APVCRLQTVRLLVSFAVQNKWPLRQFDVPTAFLNGYLDHDVY------------------
IYPP---TSPILKLNRALYGLRKAPKCWNDRFDSVMKRIHFRR-NVFLALHVDDAILTG-
NPKKIGSVM----ELLSAEFSIKSS--------EAVSSFLG
>A0A2X0MP13
LEAHNVALGSRWVFTIKVDAAGKFRLVA-QGFAPGIDFH------------------ESF
APVACMATIRFLIALAIALSLKLEQFDFDTAFLNGKMTDDVY------------------
MKAPTLKPGQCLKLIASMYGTKQAPREWNRALDRLMVEKKWTKEFIIVAFYVDDGLVAST
SQALIEKEI----GDLQATFKLKQQ--------GAVSHFLS
>A0A6H5HDJ3
LQKNRTVLSSRWVFR--VKDNG-HRLVI-RGCESSYELE------------------EIF
SPVISANSLRTMFALAAAKNFHIYKFDVKTAFLHGELKGDVF------------------
MKMP---PGKLCKLEKALYGLKCSPMIWNEKFSRTLKMKGFEEGSVMVSIYVDDGLVIGK
DHDELIQVL----ASLKEEFDMTIE--------ENPSFFLG
>A0A4C1T9G5
INKKHTRIDGIWVFNVKKNCDDTRRLVA-RGCKYG-SFG------------------DVY
APVANSVTVRSFISMALHKNFNIHQLDVKCAFLNGELREDVF------------------
MTVP----GKLCKLNRSIYGLKQSALCWNNEFNKKILKIGFVR-SLFLLLYVDDILLCGG
DSSEIETVK----NYLKEQFEIKDL--------GEVKEFLG
>A0A2X0L097
LATEKCVLGSRFIFRTKRDQLGKHRLVA-QGFSPGIDYD------------------ETF
APVAKFTSIRALIALAAAKKLHVHQADIDKAYLHGELKEDLY------------------
MRVP---PGKVLKLHRSIYGLKQAGRVWNEYIDLTLKSLHYRAHYHYIALYVDDLLMVSP
SEDEIERIL----NGLEQKCGIKRL--------GPAQYILG
>A0A507BIQ2
LRRNETTIKGKWVYHIKYNSSGAFRWVA-KGFALGIDYN------------------ETF
APTSHLNGLRIFLSKAASDGCIVHQLDVKTAFLNGKLDEVVY------------------
MEQPR-GDSRVCLLKKALYGLKQAPRAWYLTLFNWLKEHGYSQGEVQLLVHIDDMCVASQ
SVEALEAFE----SEMEKTFQMTRC--------GDIDLFLG
>A0A7R9V9Z0
QAKHGTVLGARWVFTLKRGNKGEYRLVI-RGFNPG-DYG------------------EVF
APSTKSIVIRLMLAWVAEHDLELDSVDVKTAFLQASLQEKLW------------------
MDQPLIQPHAKCELLKALYGLKQAPRAWYLTFKRELEKMGFQQ-GTRLLVHVDDGLIGG-
TRAEVDEVK----AALRAVFDIKDL--------GPVSSFVG
>A0A2N5UF88
LDDKNTVIGGMWLLTRKKNEFGDYRWVC-FGNHHMLHYF------------------DTY
ALVARSKSFKLLISIAVNRRWAVFQFDVETAFLYGEIDAPVY------------------
VSQVPGKESWVWRLNKSLYGTKQAPRQWRKHLVGTLSKLGFDSHTQFIHMHVDDGFVVGQ
SRSAVLDTL----NRIKETYTIKVQ--------EQPVQHLG
>A0A225VVC4
LLEKGTAIKSKWVFKKKTLADGSYRIVA-KGYSFGEDYT------------------ETF
SPVVRHSTLRLVLVIVVARRMKRMQLDVKTAFLNSDLDEEIY------------------
LEPAA--DGQVWRLRKALYGLKQASRSWYENLRRFLESQGFYQDLMIVLVYVDDMLVFAT
HDEDLALFK----AAMEAAYEVNDF--------EDASYFLG
>A0A7S2ZD23
LSKFQTVLGSKFVFKVKTNQSGEFRLVA-RGFQH---FT------------------DVY
SPTVSFDSIRVILSIAAQRNYDIQQMDVSTAYLNGELNEEIY------------------
MEMP---TGKVCKLNRGLYGLKQSGKIWYEKLRNDLQRKGFYA-NIYVLVYVDDFLLVG-
NKKDVQQAK----AQLREMYKMKDL--------GEAREYLG
>A0A5J4YKB1
LTGNCTPVRCKWVFKIKYNVNGQFRLVA-KGFTPGLDYD------------------EVF
SPVVRHNTIRTVLAVAAARKLKIRLFDVVTAFLNGELHEEIF------------------
MEQPE--GGKVLKLRKAIYGLKQASRAWNQVLVQALKEINFSENDPYIMIYVDDLVFIGE
DEVTSNEVL----LHLQGKFEVRDL--------GQVQKFAG
>A0A7S0MTK3
LEQHGVLLGTKWVFKLKKKHGGTYRLVA-KGYLPGVDYS------------------DTF
APGTQLSSFRVLLILATNFNLDLEHLDVKTAFLNSELKETIY------------------
VRLPQ-DGHTVAKLHKSIYGLKQAGHDWHECSETFILTHDLRRLKILILTHVDDYIVASS
SRAWTLDFI----KAFNTKFGVNVL--------GKLSHFMQ
>A0A507D162
FKHFKAAIGSKLFP--NIKKDG-FRGVA-KGFTQGVDFT------------------DTF
APVAKAQAIRVFLVICNARGWVIQQGDVRAAFLNSNLEEEVY------------------
MQQFEGQPQRVYKLLKALYGTKQAGRAWRKRLAEFLLKNGFKPDLVLVVVWVDDVLAAGD
SSPILQDFW----KMFKKEFEVEDL--------GYLENYIG
>A0A0A9W6B0
HEKNVTIIDSRWVFTRKIIDGT-MRLVA-RGFQVM-DDE------------------VVY
SPVARMVTLRMLLALAVENNFEIAQLDVKSAFLSSKLDEPVY------------------
MKPPV-PNGFVCKLMKSLYGLRQSPKCFNDFVDGKLTELRFRR-DVFILIWVDDFLLFSK
SASKIEKVK----RQLKHFFELKDF--------KSKIVFLG
>A0A1C7MSU6
FVKAELVVGCKWVFRIKRGPDGEYRVVA-KGFTEGVDYT------------------DTF
APVTKFASIRALLALAAKLDLEIHQMDVKSAFLNGNLDEEIF------------------
MACPA--RNIVWQLRKALYGLKQASREWYKKIRAEFESLGFTRVLLIVAVYIDDMLIFCN
SLPAVEALK----ADLGSHYDMTDL--------GEARRILN
>A0A6G0WGN3
LMEHETPIGCRWLFTKKYSADGSYRLVA-QGFTAGIDYT------------------DIF
APVIRTSSIRFLLSLAALQSMHICHMDVQTAFLNGNLQETLY------------------
MRQPPGQDHLVCRLNKSIYGLKQYSREWNSALDSYFKSKGFVQGLVLVGVYVDDFILLST
SRSVLETTK----RNLSSRFHMKDL--------GNLAFCLG
>A0A6A3MX40
HVQNHTVIGNRWVFALKYDENGNYRLVA-LGYLQGIDYT------------------HTY
SPVASMNTIRVFLAVCCQRHFLIRQFDIETAFLNGDLDEDVY------------------
MEPPP--VGMVCQLRRSLYGLKQAAAVWFTTIRAVFSKLEFSQAPVFIVLYVDDLLVGAQ
NEQLVEDVR----SALAAHFTVKPL--------GDVKFVLG
>A0A1Y1NGN0
LRENNTVIESKWVF--KIKSGN-YRLVA-RGFQNNTELY------------------DIY
APVAKLATFRILIAIGNKLGKPIYHMDVRSAFLYGEITDDVY------------------
MSLPN--SNVVCKLLKSIYGLRKSPRCWNLKFDLLMKQEGFSRDKLFVLLYVDDLLILGT
NLSQVDTLK----EVLSKNFCMKDL--------GVVSQYLG
>A0A4Y1ZNJ3
MEKNKVPITCKWIF--KRKRDG-YRLVA-RGFMEGADYT------------------ETF
SPVISMPSLRLVLVLILQENLHSYVMDVKTAFLNGDLDEVVY------------------
MSRPG--TRKVCKLNKSLYGLKQAPRQWFHKFQQFMNKVKFKQRKIIICLYVDDLLIAGS
DPDEVKTVI----NLLQNEFEMSKS--------APATEFLG
>A0A2X0KNA2
FKLHKVALGYRWVFTRKEDAEGNYRLVI-QGFALGIDYN------------------EMF
APVSSIATILFLIAISAALGLVLEQFDYDSAFLNGIMEEDVY------------------
MKVPGSQPGHALKLLKSMYGTKQAPRQWNAALHKLMTERGYTRSFAIITFYVDDGLAASN
DQAFLDSEI----SAFDAVYKLKRL--------GPVKTFLG
>A0A1Y1JZX1
LIDNQVLLPAKWVLKLKLAEDGSFRLVA-LGCRID-EFG------------------ETF
SPVAKADTFRFVMQMASQYNMKISQFDVKPAFLNGDLHEEVY------------------
MRQPR--SGRVWRLKRSLYGLKQAPRCWNVKIHQKLTEIRFKRDMTLLLLYVDDGLILGR
EQAKIEEVL----AALKTEFQLTL---------GDVSSYLG
>A0A5C3ERV5
HRENGTVVDCKWVYKLKINPDGSYRLVA-RGFTEGIDYE------------------ETF
APVLKFSTLRILIALATSLGLKMEQMDVVTAFLNGVITEDIF------------------
MKPP---EGKTLKLKKALYGLKQAGRKWYERLDESLRDMGFTRSLCIIAVYVDDIVLVTR
TQEDMDKYK----RELTRRFKMTEG--------GKLKYILG
>A0A1Y1JUX7
MEKNNVIMESRWIFSIKYDENGVHRLVI-KGYLYGFDYF------------------ETY
APVAKLTTMRDLLAVGIRLGYFFQQLDVKTAFLHGDLKEEIY------------------
MTIPE--ENKVCKLFKTLYGLKQAPRCWNEKLNSYLLQIGFVRQHIFLVLYVDDLLLVGK
TLSDMENVK----KLLSEQFSMSDC--------GELKNFLG
>A0A1Y1N9F7
LKNNNTTIDSKWVFKVKKDKDGNYRLVA-RGFMKGFDYE------------------ETY
APVARLVTLRTLLAIANHKGFILRQMDVKCAFLNGNLEENIY------------------
MEKPD--SRKVLKLNKAIYGLKQASFCWNQTFNDFIKGENLCRTYLYLLIYVDDIIIAGN
DVHEINDLQ----DKLMNKFDMQLM--------DNPTTFIG
>A0A507CUE0
LKANNTVLPGKWVYVTKHNEDGSYRWVV-QGNFDGMDYD------------------ETF
APTSHLPTLRVLVSLIAHNKWYASTLDISTAFLNGKLEEEIY------------------
VRQPG--SHQVCRLQKSLYGLKQAPRVWFKHLSSWLQEHGFTSDRIYVMIHVDDFLLTSS
SKQAVKEFE----NTLEQTFKMKKG--------GPLSWYLN
>A0A1Y1LVN7
LKENETILNNRWVFRVKTNSEGDYRLVI-KGCSFGVDYE------------------ETF
SPVARFDTVRILLCTAALKSMHMMQFDVKTAFLYGHLEEEVY------------------
MKQPE--TGRVCKLYRSLYGLKQAPRCWNKRLVSFLNKHSFNQQYMFVVIYVDDGLVIGT
NYTDLCLFI----SKLENEFRITVN--------ENVGCFLG
>A0A0A9YMV4
LEENHTILTSRWIF--KIKDDG-YRLVV-RGCQEGTDYD------------------EIF
SPVIGSDALRILIAYAARNSYSLMKFDVKGAFLYGTVDEELY------------------
MQLPPELNGKICKLVKSLYGLRQAPARWNERLKNYLCSQGFRQRTMILGIHVDDGILAGA
DRQIMINLL----KSLEEEFKITYD--------ENPGTYLG
>A0A1Y1JXC3
LNKNKTVIDVKWVY--KKKMDG-FRLVA-RGFQDN--IG------------------DTY
SPVFKAQTLKILLAYCHQNDFFIEQMDVETAFLNGSISTDVY------------------
VKQAG--SNRVFKLYKALYGLKESPRLWYECFHQYMSSLNFIRETIYVLLFVDDLLICSN
DETSIFNLK----AKLSLRFNMKDL--------GKINNYIG
>A0A194PHT8
HAINKTIVDCKWIFTVKNDEFGKYRLVA-RGFSYLTDYD------------------ETF
APVARIATFRFLMSFAIQHNLLVHHMDVKTAFLNGKLQEEIY------------------
MKIPN-NSNFVCKLNKALYGLKQAARCWFETFEQSLKREGFQNKNIYVVLYVDDLVISCS
ENERMQNFK----RYLMSKFKMTDL--------NDIKLFLG
>A0A226CZD0
HSENGTVLKNRWVYKIKHNPNGEFRLVV-KGFNKGVDYT------------------ETF
APVSRYETIRTLLSVAAARKLKLVQFDIGTAYLNSELKEEVY------------------
MEQAG--SDMVYLLDKTLYGLPQSGRAWFETFSAKLKEMGYVQGKIYVVIYVDDGLFAGK
NKKELLAEI----EKLKASFKVTI---------QPLVRFLG
>A0A0J7KE66
HQDNQTTIDSKWVFKILEDTEGRFRLCA-RGFKEGIDFT------------------ETF
APVVRYDSLRVLLAIAAQDDLELTQFDVQTAFLYGELEERIF------------------
MEVPG--ESVVCQLTKSLYGLKQAPRCWNKKFCSLLRHFNFKETIVYLALFVDDGLIAAK
SQRILQYAT----NRLRSEFRITV---------GDAKVFVG
>A0A6L2LIF4
----------GGSWSNSDEDEEENCLMA-KASNEGIDYG------------------ETY
APVARLESIRILLAYACALDFKLYQMDVKSAFLNGFINEEVY------------------
VAQSFAKPNYVYRLKKSLYGLKQALKAWYGRLKSFLIKHNYPMNLIIVQIYVDDIIFRST
YQEMCDDFA----KIMHDESEIRLW--------YPK-----
>A0A6L2N8Q0
VE----EYGSHQVFRNKKDEHCINRLVA-QSYSEGIDYD------------------ETF
APVARMEAIKIFLAFAAYMNFKVYQMDVKSTFLNGKLKEEVY------------------
VKHPSEFPDYVSKLNKALYGLKQAPKAWYETLSAFLIQNKFTRYVLLVQVYVDDIIIGST
SYKLCKQFK----KPMTKKFEMSFD----------------
>A0A438I1P6
LNQHGYVIGTKWIFKNKMDENGVNRLVA-QGFKEGIDFD------------------ETF
APIARLESIQILLVVACVWKFKLLQMDVKSTFLNGILNEEVY------------------
VEQPPRCPNHVYRLRKALYGLKQAPRAWHERLTSYLLKKGFMRVLLVAQIYVDDIVFGFT
SSERALDFA----KEMKSQFEMSMA--------CPK-----
>Q2R3M7
-----------------VEQLLIHRWVV-RGNSHGIDYD------------------ETF
SPVVKPSTIQVVLSIATSCLWPIHQLDVKNAFLHGTLDETMY------------------
CQQPLATPDVVCLLQRSLYGLKQDPCAWYQRFATYIRLLRFVAHIAYLLHYVDDIILMAS
SMDLLRLIT----TWLHSEFAMTNL--------VDLHFFLG
>A0A2N9G0N8
AIEDLAPVGCKWVLRKKYKADGSYRLVA-KRFAPGVDFV------------------DT-
SLVAKFALVRIIMVVAARLDLELHQLDVKTAFLNGDLKEEIY------------------
MDQPKSQEGKVCRLKKSLYGLKQSSRQWYLKFHQVILDIGYEMKLALLSLYVDDILLASN
SPDMMKETK----FYLGSKFEMKDM--------GPTNYVLG
>A0A2N9IMJ2
LLSNQTIVGSKWVYKIKEKLDDSYCLFA-KSYNEGVDFT------------------KTF
SLVVKPITIRTVLSLSLTHHWPIRQLDVKNAFLHSMLSEEVY------------------
MEQPSSHPTHVYRLHKAIYGLKQAPRAWFQKFNGFLLHYGFVYGIMILLVYIDDIILTSS
SSSLLHSFI----RVLSQQFAMKDL--------GELHYFLG
>A0A061E1S4
LRQHKTVVGCKWVYRVKHHPDGSYRLVA-KGFHLGIDYF------------------ETF
SPVIKPNTIRVMLTLALSQGWPIHQLDVNNAFLHNHLSEEVF------------------
MSQPTTYPKHVCRLHRSIYDLKQASRAWFEELKRFVLSFGFTNSIMYFLVYVDDLFITGS
SSVLVRKFI----DTLSGQFLVKDL--------GYLHHFLG
>Q9XEC2
LWKNFT------------DRPKDYRLVA-RGFTKGIDYD------------------EVF
APVVKHTSIRVLMSIVAQDDLELEQMDVKTAFLHGDLDKPLY------------------
MEQPDESKDQVCLLKKSLYGLKQAPRQWNKKFNSFIMDQNFTREYVYLLLYVDGMLLVAK
SMVEINKIK----EALSQGFEMKDM--------GPASRILG
>F0WSF3
----RQAIGTKWVFTIKRNKDCEFRLVA-LGYGYGIGYT------------------DTY
SPVVDLNSILISLAICCHQGLTVHQYDVDTAFLNGYLEEDVF------------------
IYPP--KPNQIFKLNRSLYGIKQAATTWFKTISTVFAQMGFTKSWFYVTLYVDDMLIGSR
IIDSIKKVA----SELSYHFSLKIF--------GKVRFILG
>F0W3P3
------------------NEFGGYRLVV-LGYRKGVDYT------------------GIY
APVANMNSIRVYLSACCHQGFHIQQYHVEPALLNGHLDEEVY------------------
IYPP--QANKVCLLKRSLYGLKQAAATWFKTISQVFLEMGFRHSVVYIVLYVDDMSIGAK
TLEEIKAIS----DKLSRKFKLKYL--------GKVKFMLG
>A0A445I3N8
----THSVSASTLIPV--NTHPMYRLVA-KGFHHGFNFH------------------ETF
SRVVKPVTILVVLTLALSQGWDLFQLDVNNAFLNGLLEETVY------------------
MTQP-GGKSLVCKLNKALYGLKQAPRQWFDRLRSTLIQIGFVGHIVYILVYADDIIITGS
SNSLIQQLT----SKLNTAFALKQL--------GHLDYFLG
>A0A6A5DSC2
DFTKTYRPRWYLPHHALLNM-EELRVIL-GCAPPNDMIY------------------QEP
DTTAELRCILI----SFRKEAVAILADVEEMFMQVKVPESDR------------------
GASRFLWWPSEFQMTSHPFDATSSPFCANFALNKTAQIFSDGYDGVKNNFYVDDCLISIP
TCDQAKSFVKHISELLCRESMQKMT---T-----L------
>A0A3S2N7W6
YIGLGHQPNYFLPHHGVVRDTTKLRVVF-NASSLNDIQM------------------TGP
PLQSDLFALLL----RFRQYQYVACADIEKMFRQVLVQEDQR------------------
NLQMILWRLLHISSTPLRTEPR-LHPNSMRCVRQLGHEC--TSHTILNNFYVDDYLVGHN
NKTELVRICKGVIDVCKSGCFPLRKDDN-------------
>A0A2B4RV04
--------DFDWDTSAGVKETTKVRVVF-DAASLNDTIW------------------PGP
KLQRDLVDVLT----RFRRAPGAPSADISEMFLQVELQDKDR------------------
PFHRFLWRPDVYEFQRRLSGNTASPFCSQYVPQTHGKTHALEFSTVEDSMYVDDVLDSCE
DVKSAQHLRRQLSALLAMAGFKLRKEDRKDI--VPKTKTLG
>A0A654HX80
YMEKGYTRHWYLPHHPVVNP-EKIRVVF-DCAALNDNLY------------------QGP
DLNAKLVSVLL----GFRLERIAVAGDIEEMFLQVKVNPIDR------------------
PALKFLWWPVEFQWTSHSFGLTSSPFCATFALQKTVEDFGSSYRAIHQSIYVDECLVLLC
DVDSAKRFVDEICKLLSQGGFRMRNTER-VR--VAD-----
>A0A4Y2IDE5
YKNLNHNDGYFLPHQGVLRPTTKLRVVF-DASSLNDLLC------------------AGG
VLQDDLFSILT----RFRKHQYAFTADISKMFRQIEINPSQR------------------
KYLKILWKVKVFALKTVTYRTTSAPFLATRTLQKLAKDERENFKVLLEDFYIDDCLSGAS
EINQFMALKKELGELPLRGGMTLHKNYC------STVKTLG
>A0A6S7JPQ6
TIELGYKNVNYVPHFPVVRETTKVRVVF-DAKAINDALL------------------QGR
KNMCDVVTVLA----NFRLKKVTVTGDVKLMFLQVLLKPEDR------------------
KYVRMIWRPQIYQSTRHTFGLKSSPFICIECTKAAARRHIDTYKAMLESTIVDDVLTSVD
DEKIALELIQNLKEIYKTVGMQIRKDQR-------------
>A0A6A0GW68
NIDLGLGKAWWIPVLPVTHP-GKVRIVF-DSSSLNLKLL------------------QGP
DINNRLKNVLL----NFRDGEIGFMADIESMFYAFSVDKKDR------------------
DFLRFYWYVIQNRATVHVFGNAPSPAIAIFGLRYATTANEDSCNFIQNSFYMDDGVAASN
SSEQAIAILKDARKILGKYNRAVIP----------------
>A0A6S7IXJ8
YVEKGFGEQWLLPHHPVINS-PLPRVVF-DSACLNDCLE------------------TGP
SLHNDLPGILL----RFRERPIALVGDVSDMFCHVLVKEEDR------------------
KYHRYLWRPDVYEMNCLVFGDKSSPCEVNFAVIRTTEDNQDQWATVRRDIFVDDFYSSCN
DVPQAVSLRADVSSLMAKGGFPMRKTER------L------
>A0A1B0CZG8
QIEEKRTETWYLPHFDVVNP-PKMRIVL-DAASLNSRLL------------------SGP
NLIKLLQNVLM----HFRTGEHRFTGDIKDMFPQIFIRKEDQ------------------
NFQRVMYH-MEYKMTTMTFGATCSPATALYVKDLNALEWSKEYLEITDHHYVDDYLGSHD
NEEKAVQLILDVIEVHRRGEFEIRN----------------
>A0A3R7C5I8
NLEKGYAVRWYLPHHAVLNP-GKMRVVF-DCASLNDMLL------------------QGP
DTTADLVGVLL----KFRRDRVAMSADVEEMFMQVHVPQLDQ------------------
GALRFLWFPIEFQMTSHVFGAVSSPFCANFALRETVSAFGGDYSSVINNFYVDDCLVSVP
SVTDAKSFVQGITELLSKGGFHLHKSERPKT--MNTQRALG
>A0A5N4B971
YINQNYKDAFYLPHHAVIKETTKVRIVF-DASSLNDTLY------------------SGP
ALQQDLFSILC----RFRMHQFVISADITKMYLQIRLDESQW------------------
QYQRILWRIKTYNLTTVTFGITSSPFLAVRCLNELAFLNQNKFQVILNDFYIDDLLSGGN
TFEETNQLRNDLVHILNQAKFKLTKDDTEHT--IHTTKTLG
>A0A085MTK2
YLSSGYREQYFLPHHGVRKKTQKLRIVF-DSSSLNSALL------------------TGP
ILQNELPMVLM----KFSEGEVAFAADIEAMFSWIRLRPEDA------------------
RYHRFLWKTKVFQMNRVTFGDTCSPFLAISTIMLTAREFGQGKRAIKNSLYVDDYHDSAG
TISEAIVRAREVRDILRKGDFHLTKKPAGED--TYDTKVLG
>A0A444SJL9
QEQLGIPNYSFLAHMPVFKLSSKCRNVF-LSNSHNQAMY------------------AGP
CLNKKISTTIT----KLRFNEKLLCFDIQKAFLNLKLSPTDQ------------------
SKLLFHWFLVVYKHNRLSFGLKPSPFLLLMSLYYVLILNVNDDRTIYDLLYMDNCAFSSS
DSNQLKWAFCQLDNIFSPYKISLQQKSI-VT--PPKVKFFG
>A0A1Y3BT69
YVTSGQTDGFFIPHHAVIRPSSPIRIVF-NASSLNNLLW------------------KGS
VIGLDVFPHLI----RIRLFKFLCTADLKKAFLQISIFPDHR------------------
KYLRLLWKIRKFEMTVLPFGVISSPAILTQVVDRIIHSIP---KLLSGVTYMDDLLIGSN
NADDLRNCVSDAQKAFKSSGFELHK-ES-LD--EDHVNLLG
>A0A6P6YIH6
YVNNNQATGYFLPHHAVFRESTPIRVVF-NGSALNKLLW------------------KGV
AHGLDIFDHMI----RFRKGKFAFTADLSKAFLQILIHTEDR------------------
KFLKFLWKLKMYQMKVLPFGLVSSPAILTSVTKKLLCDQN------ADAIYMDDIIWAMD
SESDLCLLINNLKNCFQNAGFVMHK-DS-NN--VGDKKVLG
>A0A0R3RB04
LLDLGMDLLHYLPHKGILDM-TPFRAVF-DASSLNDIMY------------------KGT
NFLANILTIFF----NFQQKDVAVVADIKKAFHQISLHPSDR------------------
DVTRFLWILIVFRFTRVPFGIVTSPFILAATLLYHFQKTD---EKFAKHFYVDNLVTSVT
SSEEALALYERANKIFQEVSMQLAQNHR-LE--KDDTTVLG
>A0A7E5A051
------NPTTYLTHRGIEHDTTPLQVVF-NCSSFNDVLY------------------IGP
NYITNIPGILL----RFRCYPTVVTCDIEKAFMQMILNDADR------------------
DCCRFLWLIMIMRYTRPLFGASASPFLLMACLAKLLKEFD---KEVAPNLYVDNINIGAD
NSEQAYDKFQEIAAMLQTASMPLTQ--V-ET--AESTKVLG
>A0A2A6BXJ1
QIEAGQDYIRYIPLQLVIKQTTPYRVVI-DASSLNDCLE---------------G--PGA
NLLEEIPKMLI----RLQLHDVLFAGDIEKAFLQDPM-----------------------
--------HQILRYCSAAFGIAQSPFILMATLRHHAKGRL---ESLLTNCYVDNVFFSCR
QDTNREALFSMAKKVFQSMGMNIRSENQ-GP--TRETKILG
>A0A8B6GJ38
QMKRGFKSTHYIPHHAVKKDTTPIRIVY-DCSSLNDCLM------------------STP
PDLNDLTKILM----GFRTKKYAISTDIEKAFLHIGLDEKDR------------------
DFTRFFWLLTTYRFKSILFGATSSPFILNATLLKHLDACN---AMMKNDLYVDNILSSLE
NEDDAAKYFVQARSLMSDAGFNLRSHDY-VG--PLITVITG
>A0A6V7WXJ5
QEEKGI-EEFFMPHHAVINP-KKLRIVL-DASSLNQALY------------------RGP
VLLPTLVGMLI----RWRACIIPILSDVQAAFHTIEILPEDR------------------
QFCKIRWLLVVKRYTKMIFGVISSPFVLAAVLLHHYAKFN---KEMAKNTYVDNILFQCS
TEEEALDKITTAKEIFKKAAMNIQEEDR-LD--KAKAQVW-
>E3NEM2
QVKKNIEWTHYSPIQPVLTPTTKCRVVV-DASSLNDAIE------------------QGP
TLLPDILDILI----RFRSGETVILADVEKAFLQVRLNEEDR------------------
DLTRILWIVEVYRFTRVLFGLNASPFLLAATIMLHLENHA--NSKINENLYVDNLIFTFD
SAREALELYKEFKAIFADANMNLRE----------------
>A0A1I7SHH4
MERLGIGRFRYLPHHFVTHPKGKKRIVF-DGSSLNSLLH------------------KGD
YEVPLISTIIQ----RFRTLSTYLVCDISRAFNNIRISERDQ------------------
SAMQFLWVTIAYQFCTLPFGLTCSPYILHQVLSTHLQKYG---EAIINCLYVDNFAVGLP
DPKDFEDFFNKLLNCFRSADMKLHEKGI-QV--PRVMNFLG
>A0A811L437
LLRKQYTPLRYLPLQAVHRP-KKLRVVY-DGAAINEFLD------------------TGY
NDLPTIPTVLT----RIRCLKHFLIADVSAAFNQVGIEEEDR------------------
DALRILWLLSILRFKVLPFGLTCAPGILSAVLHKHLENFG---KEVEQTLYVDNFAISCS
-AESFEDKFNAISDIFRAANMKLHDRGH-ET--PIITKILG
>A0A1I8BIN4
DIKRGVSIEHFLPHHPVITT-KKVRIVY-DASSLNELLY------------------RGP
IIMPELAGMLI----RFRLPEIAIWADIEKAFHCLELDPEDR------------------
EVLKLIWLIKYLRFSKVPFGVISSPFLLSATVRHHLESMD---KMVKNNSYVDNILIGVD
TKEEAYEAYIKLKSIFKTAQMNLRE----------------
>A0A1I8AFR5
CLTEG--------IAVYQTPGKYCYHTI-NESSLNDCLY------------------RGP
NRLPDLAAILV----RTRLPAISIWSDLEKAFLKLSLAPQDR------------------
NVTRFFWVIVVYRFLKVLFGLKCSPALLNMTVQHHLQRAQ---SDILKNTYVDDVYQSAD
TVAMGIQKFHEAKELFQAAGMNLRDQGK-PT--PDVVKILG
>A0A0K0DET9
QLHQNISITHYHPYHAVLTSTAKIRIVY-DGSSLNDVLH------------------QGP
NFLPQICDILF----RFRFGDIALTSDVEKAFLQIRLHEQDR------------------
DATRFLWVMVTCRFTRVTFGLNCSPFLLAGTIKYHLNNCLH-DEDLVNNTYVDNVILTAT
SVHDAIKTYRKSKQLFRDLPPKISR----------------
>A0A2B4S6I6
QLAEGVSKEFYIPHKSVVRKTTKMRTVY-DASSLNDCLH------------------PGP
VLQNRLWDILI----QQRGYPVVFAGDIKRAFLQIRIHKSER------------------
DALRFPWRIETYRFTRVLFGLAPSPFLLGGVLECHLDAWAKKYERLRRSFYVDDLLSGGQ
NVPQGRLRKEVAKEIMSDASFVLHKTPEQAQ--SSKSKLLG
>A0A6V7XLD1
QLKLGIELEHYLPHRPVFKD--KIREVY-NASSLNDCLF------------------RGP
LKLPDLAGMIM----RFRLSKFPLLADIEKAFLQIELEEVDR------------------
EVTKFLWLLIIYRFTRVAFGIICSPSLLAMTIEHHLNKFP---EKLFKNIYVDNVFIDCS
SEEEVFEKYIDLKKVFSEGKMNLREIDK-LT--DLNQKVLG
>A0A0C2CH59
QLRQHISSVHYIPHQAVLTPTTKLRVVY-DASSLNDVLH------------------RGP
VILAQLFGVLL----RFRIGKIAITSDVEKAFLQVRLHENDR------------------
DYTRCLWLIKVLRCTRVTFGLNTSPFLLAGTIHFYLDQYKE-DSEIKEDLYVDNLILTVD
TPEESLYVYSKTKQVFNDLKMNLREKDA-SK--EALPK---
>A0A7D9HIU8
QLANGIKRTYYMPHKPVIRETTKIRMVF-DASSINECMF------------------TGP
SLQPLLWDILI----RARMTPNLLLADIQKAFLQIGVKETDR------------------
DAFRFLFEEEHFRFARLPFGVEASPFLLGATLGYHLEQQPTRFTALKENTYVDNIMKTGS
DTDDLRKFKEESSIILEDAKFPIHK----NM--PNPSKILG
>A0A8B6BQ14
QEQRGFNKVHYIPHHPVKKDTTPIRIVY-NCSCLNDCLA------------------TYP
PIMTDLTEILV----RFRMYKYAVTADIEKAFLHIELDVDDR------------------
DVTRFYWLLITYRFKVVLFGATCSPFMLSATLMKHFRDNP---TELQRNVYVDNVLTSFT
DKQSLLKFYTESRKLLSEAGFNLRSDKG-DN--DDIVKILG
>A0A3C1S0Q4
YEKENIHNYVWIPHHPVIKDTTKLRPVF-NCSSINETSY------------------AGV
NLMADMCNLLI----LFRTNKYTLLGDLRKAFLMIKLKEKDK------------------
NRFCFFVKLVCYRYTTIIFGYNSSPFILNYVIKYLADLYP--NDIMKNKFFVDNLVTTSN
DVQKLTNVYKESISRFDQAGFDLRSDNY-ID--NRYDKVLG
>A0A6A4WCI8
QLRDGINQRVFIPHHPVVKTTTKIRPVF-NCSSLNEACF------------------GGI
DLLNDLVQLLM----RFRTNNHVLLADIEKAFLQIYLKEEDK------------------
DRFCFLWEMKMYRFRTILFGLNCSPFILNHIIQLHLQKYE--HIALKESLYVDNFIFTTS
NQQKLVDIYEDARQIMNEGGFNLRSEGL-HE--APAEKVLG
>A0A7E4ZZU5
QQQSGLPGYHYLPHHAVVNPTTKVRGVF-DASSLNDCIL------------------SGK
PPVNSLAEITL----YARCANIVVSSDVQSAFLTVNLSEDSQ------------------
RYCCFLWLLKHLRWIRMPFGVNASPLLLQLVIEKQLDEWSLEDKEIKTKIYVDNVIQCAN
SPEEAVEKATKAKRIFEDCKMNLRK----GK--FAESKLLG
>A0A2A6CF47
QLHLGQGIVHYLAHQPVLRPTTPLRIVY-DASSLNDMIH------------------PGP
SDLERIPAILL----RARSRKSLIVADVEKAFLQVKLHPSQR------------------
NMLRFLWIILVLRFCVTPFGVNASPSLLNKVIQHHIELTSSCDHQLVSNLYVDNVIVNID
HPT--LDLYSQSKRLFKTMSMNLRDIDR-SK--DVVQKLLG
>A0A6V7XBZ1
QVEKGIGQIHYLTHFPVVREFTKFRIVF-NASSLNECLH------------------QGP
VTIQDLCGLLM----RCRLPTYLIAGDLQAAFLQISLRPEDR------------------
NCVRFLWVLKIFRYARVTFGVNCSPSILGMTVDYHLAKYD---NKLKKAGYVDNFLIGAE
EKSEVEKDILEARKIFQEAGWNFREEKLLHS--SAKQKILG
>G0P8Y8
MENSGIDIGFYIPYGLVFNTTTKVRTVF-DASSLNNALH------------------QGP
SLVPDMQGILL----RLRQGIYLLSGDIEKAFHAVEVNENDR------------------
DALRFIWLLRFMRFTRLPFGVNCSPFLLSMSILHAVRHADV-PKSIETMCYVDNIFMLTD
DFSKLPEIYTQLKVFFKSIGMNIREEDK-AN--LDNVKMLG
>A0A7E4VQC1
EIEAGTKQKHYLIHRGLFKDTSPLRLIY-NGSSLNSYLY------------------RGP
IKLPKIPGCVW----RFRRAKIVMIADIQKAFHQVGLDTPDR------------------
DFTRFLWLIMILRFTSVPFGIVTSPSLLGMTLEHHLNNHE---RSLLTDLYVDNVFMDVE
DVKDGIQKYHDSKQIFRDAQMNLREQEH-TI--PEEAKFLG
>A0A6V7UM30
QLAKGVGPVHYLPHRAVVRETTKLRIVM-DASSLNNCLH------------------TGP
LLLKQLVGILL----RFRLMDRVILADIEKAFLQLGVRETDR------------------
DCTRFLWVCIVYRFCRVSFGLTVSPFLLNATIREHLSLFD---RTIEENLYVDNIMIQVK
EGEDAKQMCLESIEIFQSGGMTLREENL-AD--QNNVKILG
>A0A6V7UDZ2
QLDLGISPLHYLAHQPGPVFKNKLRIVY-DGSSLNDLLF------------------PGP
MLMNDLMGVLL----RFRLPKIVVVCDIAKAFLQIKITPEHR------------------
DANRFLWLIQCYRFTRVSFGLTCSPYLLAATITHHLNQYK---KEIAQNIYVDNILFSAI
KIDEAKQKCLEAINIFNEASMPLRESYK-LI--GIKQKFLG
>A0A1I7W1D6
LLEEGVSRISYLPHQAVVTPTTKLRVVF-DASSLNECLY------------------KGP
VMLPLLIGILL----RARQGRYLVIADVEKAFLQVSLKQEDR------------------
DVTRFLWLLVIFRFTRVPFGVVSSPFLLAAVIRHLLSEEN---KEIAENLYVDNVVLTSE
SEAESTKKAKEAKELFKKIKMQLREQEM-TD--KTKVKLLG
>A0A6V7XLE3
QAKNNQNLCHYIPWHYVYHPKKKMRIVF-AANSLNDIIY------------------RGP
VLLPDLCGLLI----RIRTFPILTSADVKSAFHQIGLKENQR------------------
DLMRFLLPLAYWRWTKMPFGISAAPFCLAAVINLHLEKTA---RELRRGIYADNIFFSAI
TTEEGLNKCKKVIEIFKEAQMPLQE-DK-AL--ENNTKILG
>A0A4U5MMV4
DEEAGVPVVHYLAHFPVESE-KKLRVVC-NGKSVNDVLV------------------RGP
VILQALLGILL----RIRLFAILLIADVKKAFHQIGLQLPDR------------------
DLVRFLWVIYVGRFRRVPFGLKPSPFLLAGTIDYHLEQYD---NELRRNLYVDNIFLGAL
TATEAVAKLQEAKAIFADAGMELHELGK-PS--PENIKLLG
>A0A3P7FWQ5
HIANGINNEYFLPHQPIWNESTKLRVVF-DASSLNEYIL------------------RGP
VILPQLLGVVM----RWRLPPIAIIADIEKAFHQLTLHIDDR------------------
KFTKFLWLLAIFQFARLPFGIICSPFLLAAAIRYALQKRN---KELESNMYVDNILLTAQ
NLKEAHHKYELTKQYFASIKMNLRQEDL-LS--GTTVKMLG
>A0A6V7Y9S0
HEKMELNRVHYLPHFAVFREHTKIREVF-NGASLNECLE------------------KGP
NLFNDLTGIQI----RARLQKYLIGCDIAKAFLQINLDPVDR------------------
DVTRFLWMIIAFRFKRVTFGIICSPAHLALVIQIHLKKYN---REIERNIYVDNIIIGVE
DEKEILNICQQTKLIFEKASMPIREEER-IV--KDRVKFLG
>A0A0M3JYH5
QLKDGIGPTYYMPHQAVIRPTTKVRIVY-DASCLNEILL------------------KGP
SLLPALCGILL----RIRTDPILISADVEKAFLQIALNENER------------------
NVVRFLWLLRIFRFKRVPFGVISSPFILNATILHHLHLTN---EEIKNNIYVDNIFLTAT
DTDTAIRKGQEAQQIFANANMNLRQRGETEN--KDIISILG
>A0A6V7USW7
QLNEKINLCHFIPNQAVYRQKKKLRIVF-DCSSLNDTLY------------------RGP
VLLPKVAAVLL----RWRQANIVIACDIKAAFLMLELHKEDR------------------
DLTRFLWLIKIMRFRRVLFGAVSSPFLLGATVIHHLRNSAIKYKEVEDSIYMDNILLTAN
SEEEGKNKIKIIREIFLDANMELRE-TA-KI--APHKKFLG
>A0A7I4Z338
YLQEGVVATFYLPHRHVWSP-TKLRIVF-DASCLNDVIF------------------EGH
SLAPLIHEVVL----QFRTHLNTMVADIQKAFLQIRLPKEHR------------------
HVTRFLWVLRYFHFCRVAFGINASPAILNQSILKQIEQSQ---SELPNSLYVDNVLLEGR
TAEELLKKYTESKRLFSSIGMNLRDCDR-AA--STKIK-VG
>A0A016U778
YEEEGMVGTYFMPHSGVWRR-VPLRIVF-YGSSLSDVIH------------------KGE
SFVNKIHDILI----RARTKKITMMCDIQAAFSQIRLVDNHK------------------
DLCRFVWVLILYRFRRLPFGVTASPSILNMALTAYLNAKG---KEIQQSLYVDNILIGAE
SVTEALEKYVQSKQLFSEIGMNLREIDR-LD--AGPTRFLG
>A0A2H2HUS1
QLESGNVPVFYIPHKNVMKDTTKLRIVL-DASSLNDCLH------------------AGP
SILQSILGIML----RARLSNYLLVADIEKAFHQVRVQEEYR------------------
DVTRFLWLIVTYRFSRLPFGVSCSPFLLAVTILLYLEINP---ERIIKNLYVDNVMITTN
EEQELHKIYKSTKQIFEKMGMNLREVDR-AS--EETVKLLG
>A0A016TWR9
QLEQGINKVHYLAYQVVHTPTTPKRIVF-DASSLNDVLY------------------QGP
LILPNILGMLV----RFRVGQIATIADIEKAFLQVRLHEDDR------------------
DVTRFLWVILTFRLTRVTFGLNASPFLLAATISFHLDNAKQ-SEEIKDNLYVDNLLMTAE
TREEALQQYRETKEIFESLKMNMREEDK-ST--TSMAKVLG
>A0A4U5P0V0
------------------TPTTKCRVVM-DGSSINDVLQ------------------PGA
ADIPDLCTILL----LFRAEEFGIIADVEKAFLQLLIRLADR------------------
DALRFRTFLVDLRFTRVPFGLTQSPFLLSQALKHQLAEMA--DKELHNQTYVDNVVVTRR
SEEDAVKFYETTKEFYGNFGMNLRAKDK-AQ--NDIQKVLG
>A0A016WVH2
QLRKQFNPCYYIPHQAVIKATTKTRIVL-DASSLNDVIY------------------QGP
LILPNLCGILL----RSRLGKKVMTADIEKAFHMIHLQESER------------------
DSVRFLWLVRILRFCRLPFGINASPFLLRISIKYGIGTQKEFEEELNRNLYVDDVLMTDT
STASLFHKYRACKKIFSNISMNLRQKDL-TN--GKNIKTLG
>A0A6V7VWZ2
YLKQGIGQEHYLAHHAVIT--HKIRPVF-DASSLNDCLL------------------RGP
VLLPELVGLLI----RFRLPKFVAISDIESAFLMVGLHPSDR------------------
EFAKFLWVIQYYRFARVAFGVICSPYLLAGVIRHHLGKYG---AELANSLYVDNLHLGAE
TWPELLDKCQRAKEIFSEARMNLREKDR-LD--SKEPKVLG
>A0A016T4S0
QLARGILRCHYLPHHAVLTETTKMRCVH-DASSLNDLLN------------------RGP
VLLPDLTGILL----RIRTVKILVFSDIEKAFLMVRLSKKSR------------------
DFTRFFWLVITYRFRRVPFGLVVSPFLLAGTIQYHLKMSE---QSILRNTYVDNIFYGVN
SIEEGKEFYQQSKELFKQAGMNLRQQES-NV--TTNNKILG
>A0A1S3K1Z5
QEKRNFSSGHYLPHRPVKKDTTPIRIVY-DCSSLNDCLF------------------KGP
QLLNDLVGIFL----RFRIHNVAITSDIEKAFLNIGLHEDDR------------------
DFTKFLWLFEVYRFTSVLFGSISSPAILNSVVRLHLDMSE---KALKRDIYVDNIVTGTD
TSNQAIQMYEESNDMLASAGFNLQSDGA-HD--HKNTPMLG
>A0A1S4EA58
QMKRGVVPCHYLPYHAVVRQTTKVRFVM-NASSLNDMLY------------------RGP
VLLENLGSLLL----RFRMHKYGVIADIEKAFLCIGLNEEDR------------------
DFTRIVWVIKILRHARIPFGVSSSPFLLGAVISTHLTKYT---AKLNSDIYVDNLVTGVG
SEEELEKLVVTSREIFSQAGLNLRS-KT-SS--KEVQNVLG
>A0A7R8H2Z5
YFEEGFKIVNYMPLSAIFKESTKVRIVF-DSRTLNKKLC------------------AGP
SLIPKGFDVLI----RFRRHKIAVVTDVRKMFLQIEVDVHDR------------------
DALRYLWK---------------EPLQCIYTIIYHAENNKVMYKVLLEDLCVDDLLTGED
SVEAATLLVWGLQELMAKGGFTLAKMGY-S-----------
>A0A6A4WXV3
---------FACVGFQERVEGQPIRHVY-HCISLNEYLE------------------PGE
NPLSRLVEVLL----NFRTYPIACQADIQAAFHQIAVKEEDR------------------
RYLQLILK-KTLRFQRVPFGLTCSPYMLLRSIQMHLSLYKELHRKLAAGLYMDDIAIGFA
TVEEASTQMDVVQNIFREASMKMHK--------SEDSKILG
>A0A5B7GG27
--------------ETIFGGNGKLRVVF-DGSSLNSYLD------------------LGV
NLLSCLLSVII----SFRADQVGCQSDIKAAFHQILIKEEAR------------------
KYVQFLWA-EILRFQRVPFGLSCSPFMLLQTIATHVHQHPMIGGRIERGIYMDDLCLSFP
SADKAEASLKHVTNIFVDASIELHK--------SDESKVLS
>A0A2B4R4A0
QRKKGIRRIHYSPHHAVVRRTTKVRIVY-DGSSLNDCLE------------------VGE
NYIPHIFKMLT----RFRWNFVALTADIEKAFLMVGIKSEDR------------------
DMLRFLWFINEYRFNRLVFGLRPSPSILCETIAHHLNLYKQSEKLLNKSLYVDDLLTGEE
NDENGFVVYQKSKKIMASGGFNLRKCESMKN--DTVVKVLG
>A0A4Y2H1Z7
-DLLHIAKINVSSRVCTVVSDFEMQLEF-LCVMIPI-----------------------D
SLQIPKIDVLL----EQRLNKFAIISDIEKAFLQLTLVEKDR------------------
DAVRFLWTLQVYRFNRVLFGVRSSPFLLSASIKTHLKKFHDEFECLNRCFYVDDFISRAD
SLQDALEISTQAVSIMDQASIVLRKESLSPR--VNSIKVLG
>A0A6A4WJR6
LLEDAVPSEFILPHRGLHRN-GKLRVVF-DGSSLNSYLE------------------PGE
NLLHRLPAVLL----NFRSGAVGCQTDIRAAFHQIVLTEEDR------------------
QFVQLLWA-QRLRFRRVPFGLTCSPYMLLCTIAEHVRRCLRDEQKVQDSVYMDDMCPSFS
TRAEAEAGLTKMGDVFSEASMDLHK--------TEDEKVLG
>A0A4Y2KMQ7
QIQAGIFIGYVMPHREVLRDSTKMRIVY-DASSLNECLV------------------SGE
NLNPNLIDVIL----KFREHKIAFCGDIARAFLQIEVTKSDR------------------
NYLCFLYYVTMYHFNRHCFGVTCSPFVLAATIKTHIKKYKEKNEMLNESLYVDDLFYGSS
TIQDAFTLSSDAVSILKDANMNMRKSNSEHS--DNHLKVLG
>A0A4Y2IH94
--YRKIYITFYLPHREVVRNSNKFCVVL-NASSLNDCLH------------------IGP
NLYPDIFDLLL----RIRLYPIAFTADIKQAFLQIEVDEKDR------------------
DVSRFLFTPQIYRFTRVLFGVNSSPFILAATIKHHLRKYQGIYEFLNNCIYVDDIIGEHQ
NTEDAYRTSTECMHIFREAGMTLHKEDMEPS--GLPFKELG
>A0A6S7IV84
QLTKGVGKVHYIPHHAVIRRTTKLRIVY-DASSLNECLY------------------TGP
AMTHNIMDIIL----RFRSHKVALAGDIEKAFLMIAVSEADR------------------
NVLRFLWFIIVLRFTRVVFGVSSSPFLLNATISHHIEQYRAQDEAFMRAVYVDDLNSGGD
DDKSAYTLYKKSKLRLAEGGFNLRKEENESS--NEEHKVLG
>A0A4Y2LB43
QLNFNIGNSFHMPHSAVVRTTTKVRMVF-DASSLNDCLA------------------PGP
PLNPKILDVLL----RFREFEYAFCSDIQGAFLTIGIAEEDR------------------
DYLRFFWFYKILRMTRVPFGVTSSPFMLAATIKYHIRKYKQEREMLNSSLYVDDLFYGAN
TVNEALDLSTSAVEILKDANMNLRKRGMDSS--VRPLKVLG
>A0A6S7FRE1
QLESGIDGSYYLPHHGVLRETTKLRVVF-DGSSINECLE------------------KGP
NLVPNLFDTVI----KFRSHPIGIVADIEKAFHQIQISPEDR------------------
RMLRFLWFIRRFQFCRLVFGLTPSPAVLASIIQHHLSRHKERESLLNDSFYVDDFAGGAK
TDDDAVEVYEKAQAIMKDGGFTLRKNEETSS--NEIVKVLG
>A0A6A4WS78
YIDQGHGKVHLLPHHAVFKG-DKIRIVF-DAASLNDHVL------------------SGP
NMIADLTGVLL----RFRTRRIGVTADIEKAFLQLALHPDDR------------------
DVTRFLWRPTTYRMTRVVFGVTASPFLLQASVRQHLQQYEEADARLRRDLYCDDLITSVN
TQEEAEELSQRTQEIFNDAKMNMRHLG-EEA--TAERKVLG
>A0A4Y2GKB8
QIKDGIERIYYIPHRAVLRKSTKLRVVY-DASSLNDCLL------------------QGP
NFVPELLKVLL----KFRLHRIVFTADIQKAFLQISVSCEDR------------------
DAMRFLWIVQIYRMCRVMFGAKSSPFLLSACIKHHLRKFESEYELLNNYMCVDDFICGTN
TEMEAIEVYHNANTIMKKTSMTLTKDKYPLC--DSSSKVLG
>A0A4Y2B3S1
QLESNIKSGYYMPHRAVIRDTSQVRIVY-DCSSLNDSLE------------------TGV
NLYVNILDAIL----KFRENQVAFCGDLEKAFLMIEIAEEDR------------------
KYLKFLWFTQTFQLNRLPFGLTTSPFALACVIKFHIKKFKDDYEMLN-SLYVDDLYYGAE
TAQDAYQLTSSAIEILRSAGFNLRKNGYTDH--GQGSGFLG
>A0A1X7TW76
QLALGIARIHYLPHHCVLRQTTKLRIVY-DASSLNNCLH------------------IGP
SLHQKVFDILL----RFRMWPIAIVADIEKAFLMIQVADVDQ------------------
DVLRFLWYLQIYKFTRVVFGVAPSPYLLNATIAQHLSTFESRYQKIKNSIYVDDVITGVD
NVSEAFSLYKDSKDIFAKGGFNLRKAEQSAL--GSEQKVLG
>A0A4Y2F2R6
HLRDGINTGYFLPHHAVVRESTKVRIVF-DASSLNDCLE------------------SGP
NLNPDLLKIIL----RFRLHKIAFCADIQRAFLEVGIAKEDR------------------
EFLKFLWIIETLRYKRVTFGVKCSPFLLAAIIRLHLEKYEKIYEMLN-ELYVDDLIKGTS
DITEAIQLSSEMIYILSEASMNLRRANVEEL--GVPLKILG
>A0A4Y2JJ75
YVREGISQGFYLPHHAVIRSTSRLRIVF-DGSSLNQSLY------------------TGP
NLHPNIFELLL----HFRENPVAVTADVKSAFLQIELELPDR------------------
DFTRFFWTSYVLNFTRVLFGLRPSSYLLAATLKHHFKKYKEQYDFLSSSVHVDDLIRGRN
DVPDALRTTLECLQIFSDAGMLLRKEGVVDL--KPPIKVLG
>A0A4Y2RDK2
YVEQGIKPLYYLPHQAVRKETSKTRIVF-DAGSLNDCLW------------------PGK
NLNPNLLDLLI----EFRLNKTAVCSDIKQAFLQICLAEEHK------------------
DAVRFLWSLHVYRFNRVNFGVSSSPFLLAATIRHHIENYKNDYLLLDKCFYVDDLISGGK
DFEEALQLSRSAKNIMEAAGMDLRKEKFILG--VNTTKVLG
>A0A4Y2WAS0
YIDKNQSRTFYLPHHVVKKQNAEYRIVF-DGSSLNEVLE------------------QGP
NLLPEILATLL----RFRLHKQAIICDGSQAFLQLTLSEEDR------------------
DATRFLWFILIYRFSRLPFGLSPSPFLLSASLRELVSKNSDTYKQLEGNIFMDDFVMGVC
TEDEASALYSEIKNLMALINLPLAKENV-EF--KAITEVLG
>A0A2R5LFC3
YIDKGHNTRYYMPHRAVIRNTTKVRIVF-DASSLNYHLE------------------KGP
KLNADLVGVLL----RFRRHKIALTADIEKAFLQVEIRKNDR------------------
DALRFLWFVECWRMKRVPFGTTASPFLLGATLQHHFKGLLTSDSLLLESFYVDDLLTGAP
TVKEALQIVQKSQDVLRQAGMNLTKKSGFAE--PAQSKVLG
>A0A6J2U3I5
LLSSGVQKAYYMPHHPVYRLTTKVRIVF-DASSLNDHLS------------------PGI
NLLTDLTAVLI----RFRCHRIAIVADIEKAFLQISIDESDR------------------
DYHRFFWYIAEYRMTRVTFGVTCSPFLLTSTIQQHLQMQDPAHQKLQDSFYVDDLVTSVA
TLRDAEDLYYQSKIIMQGASFNLRKTDV-NL--ATVQKVLG
>A0A7R8V357
MISSGVERTYFMPHRPVGRETTKTRIVF-NASSLNDLLW------------------SGP
NLLPDILKLIL----NFRLGKHGITADIERAFLQIELAQKDR------------------
KVHRFFWIIIILQMNRVTFGVTCSPFLLIGALLKHLEDESINFELLKESFYVDDLIVSVD
DFEEAVKLFNETREILSRASMNIRKNES-NN--ISKHKVLG
>A0A1I7WSC7
---------CKKCTIGVSQMTILPLQVR-CIPTIKE--I------------------RKP
SLIIGIDYYWS----IIESCPIPMTSETEKAFLQLGLNEKYR------------------
HVLRFMFPIIIYRFKRVNFGVISSPFLLAGTLKVHLEKT---NKEILRNTYVDNVLLEAD
SYEEALQKVNQAKEKFEIASMNLREK----P--AEPINFLG
>A0A0N4U025
QLQSGIGIIHYLPHHDVRNSTTKLRTVY-DASSLNEVLY------------------RGS
INLPDLVGVLL----RFRMMKGVITADIEKAFLQIQLHPSER------------------
NCTRFLWLIKCYRFRRILFGIISSPFLLSATLNYHLENHV---AEIKKNLYVDNVIVSSN
GTQDALEKYAEMKSIFNEASMNLREQDR-AI--RKNTKILG
>A0A0C2GKL2
YHSKGIHRVYYIPHQAVIKETTKLRVVF-DASSLNDCLL------------------SGP
AILPDLVGILL----RSRLSRYLLVADVEKAFLQIRLQQNQR------------------
DATRFLWLIRIFRFTRVRFRITASPFLLAASILYYPHQEP--SKEIEKNTYVDNVLLGAS
SERQAIKKYHSSKTLFDSMHMNLRESDR-VK--NSSVKLLG
>A0A811L5S0
YLKLGIKTVRYIPHLPVERPTTPVRNVF-DGSSLNSCLN------------------QGF
TLLPEIPDIII----KSRKFKYLGIADLEKAFLMVEILEKYR------------------
DSVRFLWLIKIFRFKRVTFRLICSPSLLATVIHLHLSKYVEIGKDILSMLYVDNLFLGSN
DEEVLTKQALDLKSIFAEGAMNLREADI-AT--RKI-----
>A0A4U8UK48
QLEKGMARVHYLPHQAVLTPTTKVRPVF-DASSLNDTMY------------------QGP
SLIPLILGIML----RIRTGRILLLADVEKAFLQIKLHTSER------------------
DAVRFILLWVIYRYTCVPFGITASPFLLGATIEHHLRKTL-HDKQLIQNTYVDNVILTVD
NPEKAIEVARICKKVFSEASMNLREKNR-SY--LPGQKILG
>A0A2B4RJY1
QIKAGIQHEFYIPHKAVVRDTTKLRVVY-DASSLNECLN------------------PGP
PLQNKLWSVLV----RSRFHPVTVAGDIKQAFLQVCIKEQDR------------------
DALRFHLLVETMRSTRALFGLTSSPFLLGGVIQHLLESCRQNYGEIERSLYLDDLISGGP
TSEKAKEIKSTSQILN----WDER----RLP--EQLTVPRS
>A0A7D9KAK9
YEEDGIGATHYLPHRPVVRETTKIRSVF-DASSLNECLY------------------AGP
NLIAKIFDILV----RFRCNKIGLLADIKQAFLNVEIDKEHR------------------
DYFRFLWYTVVYRFVRVVFGVTSSPFLLNGTIRHHLNKYLDREDQLRDDFYVDDLVSGCQ
VVSEGKEIYDKSKSIMQDAGFDLRKKEVNID--TNTKTVLG
>A0A8B6GYS8
QIQKGIGRKHYIPHHAVITPTTKVRIVY-DASSLNECLY------------------RGP
LLLNNLCGIFM----RFRLHKIAMVADIEKAFLQVGLQEDDR------------------
DVTRFMWMIQEYRFCRVPFGVISSPFLLAATIEHHVDMY---NEKIKNNIYVDNLISGCE
SVTEALKFYSDAKDIFKEAAMNLRESDK-TD--ALQVSVLG
>A0A0C2GC61
QIQKGIDIIHYLSHQAVITPYAKLRVVF-DASSLNDVLY------------------QGP
VILPMMCDMLL----RFRVGDIAIIACVEKAFLQVRLHPADR------------------
DATCCLWVLVQYRFTRVTFGLNCSPFLLAGTIQHHLKTTT-HHHELASNVYVDNVILSAS
DEEHAILKYEASKALFGEMKMNLRGQDR-SA--QKVTKVLG
>A0A0V0W486
GTAEGWRRTWYLPHHAVYQRERKCRVVF-HGVTLNSQLE------------------AGP
NLQIDLLRAII----SFRRLCVGLQADIEKMYLQIRVRAEDR------------------
DACRFLWWIHKYRLTRVCFGLTCSPFLAMGTVRSHAKQHYESAEEVQNNMYMDDLATSCD
SVAEARSLVDQLASLLASGGFQLHKEKT--G--GRPWKTLG
>A0A0V1CCT2
YVENGWGRTWYLPHHAVYQGEKKSRVVF-DGSSLNRQLE------------------VGP
NLQIDLLNALL----RFRTYRVGLQADIQKMYLQVRIAEQDR------------------
DACRFLWRVLWFDC---------YTFLAIKTVRVHASRHQDAAAEILENMYVDDLATSCD
TIEEARELASELRALLASGGFHLHKEER--R--SDLWKTLG
>A0A0V1M4C3
IIDNGYSKTWYLPHHTVFKTTSICRIVF-DGLSLNERLD------------------PRP
QILADLVGVLL----KFRQFRIGIHADIMKMFLQIEQHPEDR------------------
DVTKFLWRPCIYRLCRLPYDLCCSPYLAISAVHDIAENHRTEYHEMLMNMDVDDILLSCD
DKGGVQKMVTELKELLKISSFELLKLLNPND--PDFLTPFH
>A0A2B4S2P5
YVEKGFGSVRHLPHHAVFHATTKCRIVF-EASFLNECIL------------------PGP
ALQPNLASVLI----RFRTHRVGMITDVEKMYLQINLTRKHQ------------------
DVHRCRWRPKLYRMLRLTLGVNACPFLAFATVNAHVNKYVETFGEILHNMYVDDFLTGAD
TDNSALKLQQEMSDIMMAAAFNLKNDKRCDS--RQPLKALG
>A0A2B4SG21
YLEKNYPGEWLLPHFPVVRTTTKTRIVF-DASSLNSEAL------------------PAP
KLQADMFSILV----RFRKELVALVGEVSQMYHQIAFTLEDK------------------
PFHRFLWRPEVYELLRYVFGGCYCPFCAQYVWQKHADDHRTEYEAVKNSCYMDDLMPSVE
TVETAKEMRQQLTELGDKAGFPIRSLIE--I--LIREFPEG
>A0A085NBT7
YVANGWGKTWYLPHHAVYRESTRCQIVF-DSSSLSDALE------------------AGP
ALQFI-----------FDFAAFTLVCKRT--YPTIALHEDDQ------------------
DACRYVWRPRKFRFKRICFSLNCSPFLAMGVLKDRVEQYHKSHDHLLHDMYIDDIAVSYA
DEKEAEQLVRESSEIMVAGGFCFTKPES--V--GTGVKTLG
>A0A0V1ER11
YLDNEWKKTWYLSHQAVYQQGRKCRIGF-DGSSLNDQLE------------------SRP
NLHVELMEILL----RFRRFQVGLQADIEKMYLQVGLHPEDR------------------
DACRFLWRPKEYRLRRVCFGLTCSPSLAIQTTRTHADKSQHGGRLITSNMYVDNLVLSCD
SIEEAKKMVEELKSLFAKGGFNLTGLPFKPA--GRLWKTLG
>A0A0V1ND59
YLDNNIGNIWYLPHRMVVRETTKFRIVF-DGSSLNEYLD------------------AGP
ALQSDMVGVLL----RFRLYSIAVQADIMKMFLQIGLKEKDR------------------
DVTRFLWKLHVYRFNRVCFGLTCLPFLAMAVIRHHPELTKEVHRIVENNIYIDDVLLSME
NQEAARRMIKELNNLMESGGFKLAKEKR--N--REILRTLG
>A0A0V0TBT4
YMDRGWGKTWYLPHHAVYRDTTRCRIVF-DASSLNDFFE------------------AGP
PLQNQILDISI----RFRRFKIGVQADISKMFLQIRPDPEDK------------------
DASRFLWRPRIFRFSRVTFGLNCAPFLTMAVLHHHADLNQAEYENVKRNMYVDDIVLSCE
EEEDAIRRIEELRKLLEIGGFDLTKEKI------KQVTTLG
>A0A6S7J235
FFDSGVKDVYYLPHRAVYDMTTKCRIVF-DASSLNNCLY------------------PGP
PLQLNIVAIEL----RFRLRKYALVGDISKMFLNIDVREEDR------------------
DFLRFLWPPDIFRFTTLIFGATDSPFQALTCLQKIVQRKVESNEIIKNNTYVDDVTTGGA
TREETKELYHGIKKVLQAGHFFVRKEEREEI--SAETSTLG
>A0A6S7I3T9
LFSQGFKPEWYLPLQAVFTPT-KLRLVF-DSSSLNDHLE------------------KGP
NYINELPSVLA----AWRWDNVAYSGDVRKMFNQILVHPDDQ------------------
VYHRFLWRPTVYQWLRLSFGDKPAPDIASNSIKVLAKASQVKETELLQHVYVDDVGGSCS
TVQEAKQVTTGIDTILEHGKFEIKA--------ERFTDLLG
>A0A0V1KLF4
YLRNGWGKTWYLPHHAVYKMQTKCRVVF-DGSSLNDYLE------------------TGP
NLQADLVSILL----RFRQHRIAVQADIEKMYLQVGLRAEDG------------------
DVCRFLWRPRRYRLTRVCFGLACSPYLAIKVIKMHAELNPEESKKALANMYVDDLVMSCD
KEDEVRDLIHKVPMFLGKGGFHLKKEEV-------------
>A0A7D9HVL0
YVEDGIRPVFYLPHHAVIREKTKTRVVF-DASSLNSCIE------------------AGP
ALQPDLCGILL----RFRKKKIAVTSDIEKMFLQISLREQDR------------------
DSHRYLWRPKVYRMTRVTFGVIASPFLAICTTEEHVQRNKELYDEILKNTYVDDFAFCRD
EVNEARELQQSAKELMAQAAFNLTKEDRPEN--CSITKALG
>A0A6P8IQI6
NIEKGYGPAWYLPHFPVIRETTRVRIVF-DSASLNDAML------------------TGP
KLQKDVMEILL----RFREKPVAIVDDIKEMFSQVILAEKDR------------------
RFHRFLWRIDVYEAVRLTFGNRASPYLAQFVVRSHAERFKKEFAVVLSKMYMDDVLDSRD
TEGEAIEVREQLTGLLRRGGFQIRREDR--K--VPCLKTHG
>A0A0V0T281
YLEEDFGRIWYLPHHAVIRETTKCRIVF-DGSTLNQHLD------------------VGP
ALQNDLVKVLL----RFRRFRIGLQADISKMFLQIGLNEQDR------------------
DVCRFLWRPRIYRFKRLCFGLSCSPFLAMCVIRHHVKKYQHQFNEVLENMYVDDLLFSAD
EEESASEKVAQLRKMMKLGGFLLTKEGV--S--NPMLKALG
>A0A4C1Y1R8
TCKPVKGVAHFIPHDGVLLETAKLLEVF-DASSFNNIQM------------------VDP
TVQDKVLSILL----CFRRHKYVLSADVEKMYRQIVVHPHDR------------------
HLQQIVWRLETFELNTIAYGTAGELYLG---------------NTVCHDFYVDDLLTCGD
DIDKIQSIRKKVESTFASAHMLLRKDCVIGI--ADQSKTLG
>A0A151X0A1
YQQLGHKFQVFLPHHAVIKETVKTRMVF-DASSLNGALY------------------KDP
TLQSDLFTLMV----QFRRYKYVLCADISKMYIQILIDEEQT------------------
LLQSIVWRIQEFKLLSVTYGTKPASFLAVKCLHKLAEIERINYEIVCSNFYMDPLL----
--AKLMK---RILVNLRFK---QSFELW-------------
>A0A836J969
YEEMHHQARCYLPHHGVLRESTKLRVVF-NGSSLNSQLL------------------VGA
NLLPSLADVLT----R------WRVTDIEKMYRQILVAPEDR------------------
DYQRILWRVREYRLNMVTYGLSYAPFRAIRTLRQLVDDENARFAILRHDCYVDDIVTGAA
ALPQLELCAAALLTKLTSLS--PVTSTW-------------
>V9GZQ1
LVAKGYNRTWYLPHFAVVNP-EKLRVVH-DAAALNDMLL------------------KGP
NLLQSLPGVIM----RFRQHNITATADIKEMFIQVKLRPEDK------------------
DALRYLWRPEENRMTSLIFGASSSPSTAIYVKNLNAQKHEATHATIQNRHYVDDYLDIFK
GLKDAVLVTTDFRRKHERK---SKTNSW-------------
>A0A1B0D818
QLEREWGPVYYMPHHGVVKETTKLRIVY-NASSLNDILR------------------VGP
TVQPDLCSILL----RFRQYPYAMTADISKMYLQLVLDPTHS------------------
DFHRFVWRIRDFRFTRVCFGVASSPFLATRALIQLAQECENSHEALRHCFYVDDCIMSTE
SVAKAKDIQSQLLHVLKSELVVSIHSQW-------------
>A0A182NPV1
YKHQGFQQSFYLPHHPVLKATTKVRPVF-DGSSLNEALL------------------KGP
VIQDSLLDLLL----RFRMKAVALVADIKQMYLQVKVDPKHT------------------
RYQRILWRMEVYELQRVTFGLTPSSFLATRVLKQLAIDEGGAYKALLQNFYVDDFLGEAD
DEVHTTEVKELSKGRVI-----------KKL--GVFLDKEG
>A0A6H5HZ49
YRTMGHDAQYYMPHHGVLKATKKLRVVF-NASSLNDFLL------------------PGP
KLQGDITLILT----RWRFFKYAFTADIVKMFRQFDVQEPDL------------------
RYQHILWRMQDFCLTTVTYGTAAAPFLAIRTMLQLAHEGESKSQIIRQQTYVDDAFAGAD
SIEKALVIKQQLIELLKSAQLELVQR---------------
>A0A811WKK4
YAELGHSPHYYLCHHAVFKESSQIRVVF-DGSSVNDLMR------------------VGP
NVQDSLFSILI----RARQYKYLLTGDIEKMYRQVEVNSDDR------------------
DLQLILWRIHTLRLNTLTYGTASASYLSTRCLRQVGEDC--DDTIIKGDFYVDDLITGAN
DETELRSIRKAISEALESYCFKLRKDNQESS--ST---GLG
>J9M802
GDMS------------------KIRVVF-DAFSLNEVLC------------------NGP
KLQVDLRDILL----RCRLHKYILTADIVKMYRQILIRSEDR------------------
VFQHIFWRLQEFQLCTITYGLNCAPYLAIRCLHELDAQDGHRFGVLTQSAYVDDIVIGSN
TEEQLLRRKNDIVNLLHGGACELSKEDRPRY--EQSVKVLG
>A0A6J8AUM1
YIEKGYIGKWNLPHFPVIRPTTKTRIVF-DASSLNDTIH------------------QGP
KLQPDLFDVLL----RLRKYPVALVCDIAEMYLRIKIAPDDR------------------
PYHRFLWRPEEYEFNSVVFGVNSSPFQAQFVSRKHAEMTKDSYETVLKSTYMDDSMDSVI
NDEQGIELYNQLSQLWEKAGMYARKEDREGY--L-------
>A0A336KCY2
YQELGHRHSYYIPHFSVLNPTTSFRVVF-DASSLNDALM------------------VGP
CIQRELFTHLL----TFRCKPIALTGDISKMYRQIAIHEDDQ------------------
KWQKILWYLQEFQLTTVTYGTASASFLATRALQYLADQEDIMLNAIRDNMYVDDLITCAN
TVDEAIQIYREVTAILKKGQMPIRKELH-------------
>A0A5N4AWG8
YLERGHARTCYIPHHCVVKPSTKLRVVF-NASSLNDMLY------------------VGP
KLQQDIVKLLI----NFRMFPWAICADIQQMYRMILIDPVHC------------------
DYQRIIWRVKDYRLTRVTYGVSSAPYLALRVLRQLVMDEGVKYHAILECCYVDDFVISCP
TFLEAQNTSTWLTGPKFLCHS--------ED--QW------
>A0A5N4ANA1
YLELGHSRSFYLPHHGVLKATTKLRVVF-NGSSLNAQLC------------------VGP
KLLPELPEVLL----KWRSHKIAISSDMEKMYRQIWVHESDR------------------
DLQRLLWYMATYRLTTVPFGLSSSPFQAIRTLHQLADDEPENYKLLKTDAYVDDILSGAD
DLPTAFVIQEQLINLLKAGGFALRKDMVWQS--SPVYKMLW
>A0A5N4AIL0
YEKLGHLTDYYMPHHAVFKTTSKCRVVF-DVSSLNQVQY------------------VGP
KLQQDLFCILA----RFRNHKIVMTADISKMYRQILISDEQT------------------
KFQEICWRIKCFELKTFTYGTASAPFLAVRCLVELANECNENFKIILNDFYIDDLLTGVE
SINDALQIQKCLSRILSKAGFELRKSKG-------------
>X1X039
YLTAGHPYHYYIPHHCVLKLTTKLRVVF-NASSLNESMH------------------TGP
KLQPDIQVVLL----RSRLWKYLFTADIKQMYRQILIRPSDR------------------
DYLRILWRIDEYRLCTVTYGTSAAPYQALRTVRELATVDVATWSVLLNDTFVDDVLTGAN
TIEDALECQSQLINLCAMAQFQLRKEDRTSE--QSDLRVLG
>A0A4Y2QK08
YLDMRHTVAYYMPHHGVLRHSTPLRTVF-DASSLNSILA------------------NGG
VIQDELFAILL----RFRKNRISLISYIKKMFHMIFIDESQR------------------
DLLRIVWKIKTYKMNRVVYGTTCAPYLAQRVLKQLVMDDGHNYSAASSDMYMDDLLTDAA
HIYSAKQLKEQLIALSEEEASKLHKSDG-------KAQDFR
>A0A6J1R373
YETLGHEQRVYIPHHAVMRETSHLRVVF-NASSLNDHLL------------------VGP
KLQPDLSVIIL----RWRLFKYVYTADMTKMYRQIRVDPRDV------------------
TYQRILWRLREYILLTVTYGTAAAPYLALRVLDQLVNDEGQAFLILQKGKYIDETLFGAH
RLEDLRIARDQLIALLRKGGFELRKANHLKT--DESLKILG
>A0A164LBS6
LRSK------------------SAWITP-DSSSQVERG--------------------IY
RATGFLLGVLL----RFRRNLVPVGADIEKIFHQVKVPVEDQ------------------
AAYCFVYRPLTYQMTVHVFKSVSSPTTCIFVLNRTADDHRDQYDSVRRNFYFDNYLDSFD
SEDGAVKRARQMKKLLQLGGFNLTKFSLLEK--LPIERTLG
>A0A4Y2L2Y6
IYRCLRRIDPYLPHHGVRKDITKLRVVF-NASTLNDYLE------------------KGP
KLQKDLLKWLL----KFRVYPIAMTADLEKMYRMILVNKDQV------------------
DFQRIFWLIKSYRLLTVTYGTACAPFLAMRTLLQLAQDYEKSFKVIGENFYLDDLLTGAD
SVPEARRLVKELIQVL----GGFTIELK-------------
>A0A7E4RF45
YISLGHAVEYFLPHHPVIKETTKLRAVF-NASSLNDIFV------------------IGP
TIQDTLYSNPI----RFLSKKYALIADIKKMYRQIYLQPEDA------------------
GLLLILWRIQIAHCH-------------VRTLHQLADDYAERFILLRSDFYDDNLITVCD
SLKEESTDSIPIIDGLTKTRTSLDT----------------
>A0A182YRD6
------NDAYYIPHHYLLKPTTKLRVVF-DGSALNHVLR------------------KGP
AVQRELFSILL----SSRSFRYVITADIPKMYRQIRVMSPDT------------------
RFQRILWRIEVDLRIDIIYLSS-----------NDVTQRVNEFRVLEQNTYVDDIIAGEN
DLQRASQLQSDLEKILAKACLGAHKEDRVNL--SIPVKTLG
>A0A151XBN9
VLRSLKAPRYYIPHHAVLKGTIKLRVVF-DASSLNECLS------------------VGP
TLQEDLFSILL----RFRTFQYVITADIAQMYRQVLIDESQT------------------
SLQTIFWRVAAFELKTVTYGTACASFLAVRAMQELASIYASIYITIVNDFYVDDLLSGAD
TEQEIRTLRNETIKILSSGGFHLRKADI-------------
>A0A6J1PGN8
YLELNHKPVYYIPHHAVLKETTKLRVVF-DASSLNDFLQ------------------TGP
NLQDDLSDIII----RLRQHEYALAADIK-MYRQVEVAD---------------------
--------EYGYYYNTVTYGMTNSSFEAIRSMQETAHQAKKHYEVIIKDFYVDDLLTGAN
SIEELKKLKHDIVNVLSSAKFELSKEVA-RI--GETTKILG
>A0A4Y2SQ17
YKDLGHELSVYLPHHGMYNPSTKLRVVF-NGSSLNQIQL------------------NGG
TVRQDLFPIML----RFRKHEFVFTADICMMYRQILIHPDQR------------------
VLKRIVWKSKTYQLNTITYGTTSAPYLATRTLYQLEGDEKDTFIIVHSDCYMDDILTGSI
SSENIKELQTQLVQLLGRGGMTLHKSGDPRE--MKTLKTLV
>A0A4Y2H6F5
------SSEYYIPHHAVFRPATPLRFIF-NASSLNSILL------------------NGG
TVQPELFSIIS----RFKTYKYAFSADIQKMYRQISVDELDR------------------
NLHRILWKVETYRLRTVTYGTTCAPFLATRALAALAEEEQSEFATLLTDVCVDDILGGSN
NLEETKALQHQLQQCENTFNAVASN----------------
>A0A6G0VR62
YASLGYTNEYFLPHHAVEKL---------------------------------------D
SVQQELVCILA----RFRTHYYALSADTTKMYRQIWLNEEHT------------------
NYQKIFWRLSTYRLKTITYGTTPASYLATGCLNKLADEEFNNYEAIISDFCVDDYLGGAS
SKETALQLRNDLIKVTRKAGFELRKEDNLNL--RNDVT---
>A0A6J2KEQ6
------SSSNLSIACIGHT--SKCCIVS-DCASLH-LKR------------------LRY
SENPPCPVMIC----VVRQHTYVLAADVEQMYRQISVHPDDR------------------
YLQRIIWRVQACELNTVTYGTASAPYLATRCLRQLGLEY--SNEVILHDFFVDDLLTGGD
DLSEVQDLRQKVSAVLASAQMVLRKSKSVGT--TESSKTLG
>A0A7D9ILK3
MVQRGVGPVYYLSHHE----------------------A------------------NGP
DLMNNLLGILV----RFREGPVAFVGDIRKMYHAIKISVLDQ------------------
HTHRFLWRTSTYVMTSVSFGDKPARNVATVSLRKTAEMQRDDLDTILSNTYVDEIADSVE
TMVTARETTGQIDDLVKVGGFQIKH---LGS--NPKIK---
>A0A6H5GQ66
IRNRIFALCQWMDDHPTLSPPDLNRACL-NAITMNALFP------------------SIP
IFLDFSSFRTI----FEQTSKYAITADIRQMFRQIMHPDHQR------------------
DLLRILWRISEYRLTTVTYGTASAPFLACRVIAELANISQTTYQALSGSTYVDDILLGGD
SIEEAMATRKQIVELLDSAHLELRKDHIFDN--EKPVKVLG
>A0A7E4RDH8
YLQLGYPGRYYIPHHGVSKDTTKLRIVF-DASSLNSQLH------------------VGP
KLQHDITDILL----AFRIHPFALTADVKQMYSQILVHPDDR------------------
VYQHFFYRVEEFQFNRVTFGMSCSPFLGLRVIHQLVSDEGKVYAALDQDLYIDDVLTGAA
TLVDAVTLRYQLIALMSKGCFDLRKSNQNLE--DRVVKVLG
>A0A6J1NPT1
YESQGYTKKYYLPHHAVINDSTKHRVSV-DTSAFNDELS------------------IGP
SLQQDLRSLVT----GWRSHKICLAAQVQSMYRQIKDT----------------------
NYQRIVWRMQEFRLLTVTYGTSRTPYLAIRTLHPLAKDESKDFHILKTDGYIDDLLTGTY
NELDDVELQTRLIETYARGGLPFHKTLQIKL--DESVKALG
>A0A7M5XM06
LQQLNYPIQNFIPWRAVWKGSTPCRIVF-DASSLNDLLA------------------KGR
NNLNKLQEIII----RWSMHRVGVHTDVRKMYNTVRLNQSDW------------------
CYQRYIWEPKEKVIKTLIYGVRSSGNQSEYALRKVAKLSKDQYEVIQNDVYVDDCITGAQ
SIQQAHILADDIELNINKGGFQLKG-----D--GETIHVGG
>A0A7E5W872
YFNLGHPIEYFLPHHCVIRSTSAIRVVF-NGSSVNDLMY------------------SGP
NLQLDLLSVII----KWRQYKVGYVADAEKMFRQINLNEEDQ------------------
QYQKIIWRLSQYQLTTVTYGTKAAPFLALMTMKQLDK----DKKVLENNLYMDDVLHGQH
NLESAKKIKGQLIELFNAGGFNLRK----------------
>A0A6J8AI70
IVKRGIGPVHNIPHHEVLKPSTPLRIVF-NSSTLNDYWA------------------KGS
NVINDLLAVLI----RFRQESIALAGDISKMYNAIRLSPLDQ------------------
HTHRFVWRSDHYALLTVTFGDRPSGAISTFALHQTAKMYQHIYKMVIRNSYVDDILQSVE
SVDNARLITQQTEKMLAYGGFRIKHSQYLDE--FAHEQILG
>A0A6S7IJ03
MVDRCVGPVFYISHLAVVNPSTPVRIVF-NSSSLNACLA------------------KGP
DYMNNLVGILL----RWREERVALIGDIRKMFNSVYLKALEQ------------------
HCHRFLWRPDIYVIQRVNMGDTPAPAISTEAVYKTAELYQEDSNLLKHSSYVDDLIDSRP
SKPDALKIAKEAEDILAKGGFAVKCLLDKGT--DENLRVLG
>A0A1S3MVF0
MVSRGAGPKWYISHLVAPNPTTPVRIVW-NSSSLNYLLY------------------KGP
HVLNQIRGMLL----RFRTGFFTALGDVKKMYNSVWLEDKEV------------------
HLHRFLWRIEVFAVVRVNISDKPAGCIAQVAMRETANLPFAAMRVVVEDSYVDDILTSHN
DLQILEKITKGVEKILKAGGFSLKPDASQMR--DEESKALG
>A0A226DXY1
YEDLGHGSTCYIPHQFIIKETTKFRVVF-DASSLNEEML------------------VGP
TIQDSLVDILI----RFRLHKVAITADIEKMYRQILVSPKDT------------------
DLQRILWRIKNFRLRTVTCGTAGAPYLATRTLKELGIRNQRKFEVIIRDFYMDDLMSGEP
DVKQALETQHQLLELMNDGSLCLRKEMRFDQ--DSSIKTLG
>A0A3L8DXD3
YEALAHESGYFIPHHGVLKETTKLRVVF-NGSSLNDCLH------------------IGP
KQQQELFDVLL----RWRRHAYAFCADE-KMYRQILVHQEDR------------------
RFQQILWSSIIFQLNTVTYGLTFSAFAAIRFIKQLAYDEGDHYLILLEEMYVDDALSGAD
TLSHARTKASQLDQLLKAGGFTLQKRRHFHD--ESFARALG
>A0A6S7IQH2
YERNGWKPKYYLPHHGVYRPSTPLRVVF-DPASLNSFLY------------------KGP
CLIGNLLGVLL----RFREDLVGLVGDISKMYLQICLPEEDT------------------
LVHRYLWKPTVYALQRVTFGDKPSPDMASYVMIKIANENESQCVILKRDRYMDDLIHSTS
TQEEAEKSKGEVDDVLATGSFKIKEVSTLDG--EEGIKTLG
>A0A437ASN8
YEKLGHAEHYVIPHHGIFKR-DKIRVVF-DGSSINECLH------------------SGE
PLQNDITKILM----NFRRHQVVFTTDVKQMFRMTWIHPEDR------------------
RYQLILWRLKVYELNTNTYGLRSSPYIAIRTLLELATRWEQEHEVVRHNVYTDDILTGAG
SLQDAEVLMAELIQLMQSAGYELRKDHC-------------
>A0A6J1PLD9
YRDLNHQTQYYLPHHGVLKPTTKPRVVF-NGSSLNDIMH------------------TGA
KLHLDVTDVLL----WIRQFRHLVATDITKMYRQINVHEDDW------------------
NLQRILWLEVAYYLTTITYGTKAAPFLAVQTLLQLVKDEGHNFPSILHGRYVDDSFGGAD
TVQQLIKIALQLKNLCMAGGFPLAKEKNTFD--NCANKILG
>A0A821W8E1
YERLGHSFGYFLPHHSVIRETTKVRVVF-DGSSLNDIQY------------------TGP
VVQDELFNILI----RFRQHRFVLTGDIMNFYRQFSIDPSQR------------------
HLQLIIWRLEIAELQTVTYGTNSAPFLSTRCLKQLALEC--NDEVIQKDFYIDDMLTGSS
SEHELHHIYRKVIEVLNSACLPIHKTQG-DL--CKESSVLG
>A0A6J1RMK9
YIALGHQGVYYIPHHCVFKEGPKIRVVF-NASSLNDLML------------------VGP
VVQQDLASILL----RFRIHKFVLVVDITKI-----------------------------
----IFWRIEVYESVVVTYGTAAAAFVATNTIKHHAKQRAREYLCVKRNFYVDDMLTGAD
SIKDALAIRDQTIQLLKEASFELSKLGELDK--ENDVRILG
>A0A3L8DXY0
YRELGHQREFFLPHHGVTRETTKLQVVF-NGSSLNDELH------------------VGP
KLQTELTNVLT----RWRQHPYVFAADIEKMYRQIRVHEKDW------------------
PIQKILWRIQEYYLCTVTYGLTCASYLALKCVRKLALNSASTHEILLNDIYVDDVFSGAS
DLTLAKERIRQVNAALKAGGFNLRKPDHVED--TTSYQTLG
>A0A6P8MUI1
YLDLGHDHGYYLPHHGVIKETTKLRVVF-DGSSLNDALH------------------TGP
KLREDLRNILL----RFRSFQYVLTGDIEKMYRQFILRPEDR------------------
PYQKILWRIETYRLNTVTFGLSAAPYLAIRCLKQLAEDEGPRFQILRRDFYVDDALTGAD
TKDEALSVRNDLTKLLKLASLNIRKEGTLGE--SSTLKTLD
>A0A7D9LXZ1
MSDMNFGPIHYISHHEVVKPSTPIRIVF-NSSRLNDYWM------------------KGP
DLLNNLFGVLL----RFRENEVAISADVSKMYHRVLIPERDQ------------------
HVHRYLWRPDVYVKTVLTFGDKPAPAMAQTALQKTATEGEKRYEVLKKNTYMDDICDSVH
AVEQAKQLTTEIDEVLQNGGFTVKGTERLEG--PVEEKVLG
>V5GU69
YQAMGHDNVFYLPHHPVVRDTTKVRVVF-DGSSLNDLLL------------------VGP
TIQPDLIHIIL----RFRTHQYVLTADIAMMYRQINIHDSDK------------------
NLQRICWRIKIFTLNTVTYGTSSAPFLATRCLAQLSEDEGENYQALKNDFYMDDLLTGSS
TKEQTLRLRQELMKLLDKGKLPLRKGKYLNK--EEPIKTLG
>A0A4Y2VFH2
YLSFGPNEHFYIPHHHVIQETTRLRVVF-NASSLNDILM------------------IGP
KNQDDLFAIIL----RFRSHSIAVTSDLQKMYRQVNIENEDR------------------
NFQKILWRIKTYRLCAVTYGTASASYLATRVLKQLAINERSNLEVLLHNCYVDDVLFGDD
TLEEAEKLIPELQELLCSGGFKLHKTEDIID--AKSIKILG
>A0A6P7FU43
YHSQGLKFNYFLPHFPIIKTTTPVRIVF-DPNCLNQVLD------------------KGF
TVQPELFDILI----TFRHYTYILAADIKHMFLQISINEQET------------------
FLLNFLWRLQCFRFNRLPFGLSSSPFLATRVLKHIADTHAISHKTLLNSTYMDDVLSGGN
NLEEIETLHFQLSSLLSKHGFQLHKIPTSLA--GSSDKILG
>A0A2A4JL65
YKDLGHKFGNYLPHHCVIRETTKLRVVF-DASSLNDIQA------------------VGP
VVQSDLFSILL----RFRGHRFVLLGDIEKMYRQSALDESQR------------------
HLQLILWKLKVLQLNTVTYGLASAPFLSTRCLLQLAKEC--DDNIIKNDFYIDDLNTGAN
SESELQHIYINVKKVLDSACFPLRKV--VNL--TKESSVLG
>A0A1U8N891
YLSLGHSRVFYLPHHAVINETSKLRVVF-DGSSLNDVLM------------------SGP
TIQEDLISILL----RFRKHKYVLIADIEKMYRQVSIDPNDR------------------
DMLRILWRILTYRLTRVTFGLKPSAFQAIRSIHQLALDENPEFEITITDFYVDDILTGND
DFQIIIVLCDQLSKMFKKGGFKLVKSNKIAP--NDIVKTLG
>A0A023EZ22
YKDLKHGIPYFLPQLLVLRPTTKLRVVF-HASSLNDILK------------------IGP
VLQPDLFDIVL----RFRQHRIAFCADVEKMYRQVLVHPEDR------------------
ELQKIYWRLMVCHLNTVTYGTTPASFLATKCLAKLADEAEGKYKAIRRDFYMDDLVTGAD
TVKEATSLLKTIHEILSTANFPLRKQLI-FY--NENVSILG
>A0A6G0W399
YLEMDHSPCYYLPHHAVLKATTKLRVVF-DGSSLNDILL------------------KGP
KSQPDIINILL----RFRVHNIAITADLEKMYRQVRVADGDC------------------
DFQRICYRLTEYKLKTVTYGTKAASFLATRCLTKIADEV--SDRIISQDFYVDDLISSGE
SIEAVHNIYHQLHSTLIQYGFPLRKQQSMSE--DDTIGTLG
>A0A2A4IUY1
FQQKGHGFYNYLPHHAVVNPSTPLRVVF-NASSLNDIQY------------------KGT
IKQEQLIDILL----RFRMHKYVVNADVERMFTNIYLSPEQR------------------
HLQCILWRIETYVLTTLSFGLKSAPHIATRCLLQLSHETHALSTAIESDFYLDDLITGGD
DIEEVTKIVLEIDRILKGAKFILRKKLNQLG--DDSHKILG
>A0A7J6JU80
YLRRGHVNVYFLPYHGVVKETTKLRVVF-DATSLNDILP------------------NTF
IEQESLVAILL----RFRLFKVSISADIARMFRQIDLEPKQC------------------
NLQRILWRPQQYRLRTVTFGMSVSPFLAIRSLRFLGHEVSKSDNAILMEFYADNWLASYP
DLDSAVQVVKRVVACLKGACFELRKSQRSES--KTVLSALG
>A0A6G0VZ24
YESTGHSVRFYLPHHPVLKETTKLRVVF-NASSLNDVLM------------------CGP
TVQEELFFILI----RFRKHQYVMTSDVEKMFRQIAVDSEDQ------------------
DLQCILWRLRTFKLTTVTYGTTSASFMATQCLVSLAEAEQNRYSAIRRDFYMDDLMTRAE
TIQECIQLQTQITHVGKEQKEPLFV-----A--EDVIKSLG
>A0A2M4A642
YLELGHRVRYVIPHSCVIKPSTKLRVVF-DASSLNDLQV------------------IGP
VLQPDLLHIWL----DFRLHTVVATADIAKMYRQIWVTEEDS------------------
WSQCILWRMQAYRLHTVTYGEAASSYLACRALQEAGEEVRNTNDVIRDGFYVDNLSLGAA
TSDELRVLCLGVEQALLRRGMPLRKDHRIGD--REAVRMLG
>A0A811WB63
YIDLGHKVSYYIPHHGLFQP--KCRVVF-DAGSFNDIQK------------------IGP
TVQDDLFSILV----RFRQHKYVVTADVEKMYRAIEVNPSQR------------------
SLQQIIYRLKTYTLNTLTYGCSSAPYLATKCLVSLADQV--QDYAIQRNFYVDDYLDGDD
SLEKLKHTCQQVISTLDSAKLNLRKLKGLNE--NTSCKTLG
>A0A811WI07
YEQLGHEPSCYLPHHGVLKLTTKLRVVF-NASSLNDLME------------------RGP
NLQQDLLPLVL----KWRQYKYVLVCDIEKMFRQIMVREEDQ------------------
PLQSIVWRIKHYHLTTLSYGFKASPYIAIRTLQQIGLDHAEKYEAAKSSFFMDDLLSGHD
DIEQAKVLQQQLIQMFQAAGMNLRKEQLFKC--IETRKTLG
>A0A034WA88
LTSMGHDKLYYMPHHAVVKTTTKLRVVF-NASSLNDALM------------------LGP
QLQQDLFSILV----RFRTHRFGIIADIEKMYRQVYVAKEDT------------------
DYQRIVWRVRDYRLLRVTYGVASASHLAVKSLHRAALNASNASEVIMSDFYMDDLLSGAD
TFDELALLQKNVSHALSESGFELRKASKLAD--GDQIRTLG
>W8C1U1
YETLDHTDCYFLPHHAVFKETTKVRVVF-NASSLNDVLY------------------PGP
ILQADLPILIL----RWRFYKYVFNTDIEKMYRQILVNREHT------------------
KFQRIVFRISLFELKTVTFGINCAPYLAIRTLHQLADDVEKTYNILRNCMYVDDILSGGH
NLDSTIRAREEISRVMKSYGFPLRKSHLFED--TSTVKALG
>A0A6J2XJB8
YEDLGHEIHNYLPHHAVVKETTRVRVVF-DASSLNDVMM------------------IGP
AVQRNLFDILV----HLRIFNVVITADVAKMYRQIFLHESQR------------------
NLQRIVWRIKHYQLNTITYGTASASFLATRTLHQIGLNCKNTEDAILNNFYMDDLICGAS
TIEDAIELKSGLERVLSNSGLTLRKKESISS--DMKRKTLG
>A0A4Y2UII4
WLSLGIGRVHYLPHRPVIKE-TSIKAVF-NASLLNECLS------------------TGS
NLIEIILKILN----RFRRNYVGVTSDIGKAFLQISIREKDR------------------
DYLRFLWLVEDYGHRRVVFGLTCCSYLLSATLQCHLSRVEKNLEILKTAFYVDNCVTSLD
SDLEMRKFTLESQIIMSSGNFNLRG----------------
>A0A226CXJ4
WLDEGISDCNYFPHHPVFKD-TPVRPVF-DASSLNDCLY------------------KGP
NLMELIPSILI----RFRERRIGVSSDVRKAFQMIDVQESDR------------------
DYLRFLWWIKIFRHGRVVFGVNCSPFLLAAVIEHHIKKLDETRQKLLKSLYVDNCVTSVD
TPEEYEEFKTASIQIMQEAKMELRQQEGPIN--NSTTMVLG
>A0A6J1PPU8
WLAEGIDWGYYLPHRHVVKE-TRIRPVF-DASSLNECLH------------------KGP
NLIELIAFILL----RFRENKIGVVADIKKAFLQISIDKKDR------------------
DFLRFLWYIIVLRHCRVVFGVLSSPFILSTIINLHLNNYTDVSKRLLESFYVDNSVTSVN
TRESLNSFISNAKRLMNIAGFDLRG--------DNQTTVLG
>A0A4Y2HQW4
------ERISRFMQLFCVDDHKTVRPVF-DASSLNECLS------------------VGP
SLIHKILPLLL----RFRSGAIGVIADVKQAFLQIRLRTEDR------------------
DVLRFLWWIRIYRHCRVVFGVSSSPFLLNATISYHLERETESLGHLKEGFYVDNLVTSVN
DATELEQLKSQSIEIMKEGAFELRC--------QDKQMVLG
>A0A4Y2MJU0
WLDEGILYGNYLPHRPVIKETTPIRPVF-DASSLNQCLQ------------------CGP
NLIELIPDILA----RFRVKKFGATADIRKAFLQISVSKEDR------------------
DYLRFLWWLKVFRHTRVVFGVKSSPFLLASVIEHHIEASKGFNKILKQSFYVDNVVAGLD
SHEDLKNFISKSTQLMLQGGFELRD--------GWETPVLG
>A0A4Y2CNZ1
WLDEGIKRSHYLPHHPVFKPTTQIRPVF-DASSPNDCLF------------------SGP
NLIEQIPLVLV----RFRENAIGVTSEIKRAFLQIELREPDR------------------
DFLRFLWWIQEFRHNRVVFGVTCSPYLLGIVLGYHLSHVPKELNKLQKALYVDNCVTSVS
DSNELNEFIVQSTNVLAEANMNLKM---QDL--NPVIPVLG
>A0A4Y2EFH3
WENEGILGIHYLPHRAIFKD-TKVRPVF-DGSSINECIE------------------KGP
NLIEMIPAILN----RFRWGKIGVISDIKQAFLQIALNESDR------------------
DVLRFMWWTVTYRHCRVVFGISCSPFLLAAVLNHVLDQVEEPLVKLKDSLYVDNCVASVD
SVSELEHFRTEIQRILKTAKFDLRG---AVE--EKEVSVLG
>A0A226DR38
WEKEGLRPCHYLPHRPVYKL--------------------------------------RP
NLLELIPAILL----RFREKKIGVISDIRKAFQMIEVAKPDQ------------------
DFQRFLWWMKIYRHKRVVFGVKCSPFLLGAVIEYHLSQVTGEEIKLLRSLYVDNCVTSVD
TEEEYEKFKSLAVKMMCDARMELRQ---ENS--QETTVVLG
>A0A226EUJ9
WEMDGVDNAHYLPHRAVIKPTTPVRPVF-DGSSLNDLLE------------------VGP
NLLESVPSILL----RFRRGRFGVTADIRKAFLMVGVRERDR------------------
DYLRFLWWYKIYRHKRVVFGVNSSPFLLGAAINHQLEAKADEFEILRESFYVDNLVCSVD
SKEDQDRVVSQATSIMGEVKMELTQ---LPC--ESSLKVLG
>A0A6P6Y677
MINGGYELHYFLPHRPVIKSTTKLRIVK-DGTSINQALY------------------KGV
V-EADVMKTLI----RFRAKKIGITSDIEKAFWQIKVDDQDQ------------------
KYLGLIWIFQYFRMTVVPFGLTCSPFILQSTIQKHCEDTK-LYNELASKFYVDDYVNSMD
NLPDAIENKTKIQEILKEASFNIRK--------VEPVRVLG
>A0A4Y2EVX1
WEELKIETSHFLPHRPVVKTTTKIRPVF-DASSLNDLLY------------------KGP
NLIEQIPDIIY----RFRSYPIGISADIEKAFLQLGIAPEHR------------------
DFLRFFYPEIVYRHSRVVFGVSSSPFLLAAALSHLLEHVTAEDDKLKLSFHVDNCVAGVS
DAIQQEKFILKAREILSRGCFNLRN---SKS--TGTTKLLG
>A0A2B4RI90
-QRMK------STEPAVLGSTTKKRIVY-DYSSLDDCLK------------------VGH
PLQPMIFAILL----RNRLNFLCITDDIQKAFLQIKVDPKDR------------------
DALRLLWYVLQYRFTRVIFGSGPSPYILGATLQKHVSQYADKYVELLKITYVDDMQSGGG
QKEELLKLKEESSKIMKEGGFLLHK----------------
>A0A6H5HSM4
AFSRGDSSSPLHPHHGIWQHGPRLRGVF-DASSLNDVTH------------------RGP
KLQRDIWTILL----RWRRPPCSILTDMKMMYRQIWIDKRDL------------------
DWQRVVWSIQHFRLLTVTYGTSCAPLPGASHDRATVARTKPNSVAILRDRYVDDVLSGAP
DLEASTGSPRPTDPIDNKGGFRSASQTAASS--GSPGTLKT
>A0A7E4SDU3
----RYPGHCYLPYHGVIKETTSLRVVF-DASYLNDYLH------------------TVP
KLQQDIREVLL----KFRIPRTAMTAGIHQMYLQIWEN----------------------
--------VQEYQFDRLPFGLSCSPFLALRVIQQLVSDEGKDFKAILHHMYIDDTLTGAE
TLDEALELQRELIALVLSGRNGILI---NLE--DPIIKILG
>D2A334
YLDLGHSDGYYIPHHCVIKASTKLRVVF-DASSLNDSLF------------------VGP
KLQKDILTILS----RFRVHPIVFTADIRQMYRQILILPEHR------------------
KFQKILWRVQEYQLNTVTYGVSSSPFLAIRTLGELASLEKTRFEVLVNDVYIDDIITGCS
SIAEAHNLRDELIDLLSTAESDKCH----------------
>A0A336LMN1
YLKISHVISYYIPHQVFK-SEEESRVAF-NASSLNDLIL------------------TGP
SIQNQLISITI----HFRTHNIVLIGDIEKMYRQIFIDATQQ------------------
KYQGITSKLKTYKLKTLTYGTVPATFLATRCLKEVVKLYKDKYPLAERDFYMDDSLPGAL
TTKEAILWRNQVQKMLIQNGFPMSKVLRFDL--DETVKTLE
>X1WL73
LEALEQ--------------HSTKLDKK-TLQFITDLLL------------------KGP
VLQDELLYILA----RFRTYNYVLSADITKMYRQIKVANEDC------------------
NYQRILWRIQVYRLTTLTYGTVPAAFIATACLEKLAET-GNDYESIKRDFYMDDYLSGAS
TKEEAITLKHEVLAILGQAGFELRKVGDVFD--CAITKILG
>A0A7E4S6F5
YLSPGYPGRYFLPHHGVIKDSTRLRIVY-DASSLNDYMC------------------PGP
KLQNDIKDVML----AFRLHPFALVADICQMYLQIILHPEDR------------------
AFQHFVYRIQDFRLNRVTFGLNCSPFLAIRTLHQLILDEGWRYHVLMNDIYVDDILTSER
NKTEKAYCSQNMISIYVYTDLKLKCHGE-------------
>A0A7M7Q3P0
YLNLGHDNTFYFTHQPVYS-----------------------------------------
-AESDVTIIIS----MWRFSEVVFTADIVKEFRQILIHPDDV------------------
DWQRIVWRIEDYRLLTVTYGTRSAPYLSIRTLLQLASEGSVEFQVLRHNMYVDDAFVCSD
NESEAIEIRNQLIKLLSSAGMELGKEKQVEW--DEAVSALG
>A0A0J7K9N2
----SERLPRGRVHVPVMKKVDKIRVVF-NASALNDLLL------------------PGP
KLQSELWIILT----RWRLYPYAFTSDIVKMFRQILVSSEDT------------------
DLQRILWRVRDYRLVTVVYGTASAPYLALRTLLQLADDEGLKYDAIRNHSYVDDILTGGH
TLEQALEVRRQLIAILAAGGFSLSKPDK-HD--REGVSTLG
>A0A7J4G303
WLDEGYDEGNYLTYFTVKRSTTPYRVVV-NAASLNDFIH------------------PGP
KTQNSIDDIIL----NFRRRKVALTADVSRMFLQLRLTPTDQ------------------
KYHRLWWK-VPYQLDRMPFGNRAAPYLANMVIRIHLQRYG--TDQVIPNIYVDDLLVSFD
DVKEAEMLLRDTIKVFATAKMTMAKHLRLAE--DTVAGVLG
>A0A182YRP2
YISLGHAPVYYLPHHAVWKATTRCIVVF-DASSLNDVLR------------------TTP
QIQEDIVAIQL----RFRMKNVASVANMY---RQVLAEDSDR------------------
SLQRILWRIKYDTSC--------ALFLAIRSLQWIFEDHGENYA-CKEDFYVDDLLSGAD
SVEAARDTARQLYKLLGDSHFPLRKEMHATD--LGSIATLG
>A0A6H5FZC4
YESEGVDRGFFLPHHGVYRASTPLRIVW-NASTLNQLLH------------------TGP
KLQKDIFEILI----HFRLFPYAITGDVRRMFLQILVHPNDR------------------
CFQRFIFRLSVYEIDSVVFGMTSSPYLAQAVVQSLAQQEKDRFRTALQDMYIDDVTSSVE
NESLVIATYRELTAMFATAKFTLSKNNDFGK--AMATKVLG
>A0A4C1X8S5
FYESRSSEHYIIPHHGIFKSADKIRVVF-DASSLNDCLH------------------SGE
KLQKDIISIIC----NFRLYSVVFTTDIRMMFRQIVVYKDDQ------------------
MYQLIFWRLRLYKLHTITYGMRSSPFLAIRVLNQLSNDEDAKYRLLRSSVYMDDILGGAH
TEAEAKQLMLDLTKLLSSAGFELRKDHLADG--ISYIKILG
>A0A3Q0IZW4
DELAYGELAYYMPHHAVVRPTTKVRIVF-DLSSLNEMLY------------------AGP
TLYKNLFQLLI----SFCMFPITCTADIRKMFLQVYVDKEDQ------------------
KFQRFLWRLQCYQMERVVFGMRPSPFLAQRVLRQLAKDYEDEFHEVSQSFYMDDFLSSFM
SETEAVSTITELVSICDKGGFHLTKEQRWGS--DSYLKVLG
>A0A6H5I493
MIESNQGMHYFLPHHAVVKETTRVRPVF-NASSLNEHLM------------------TGP
NLLPQLVLVLA----HWRCYPIAFVADVSKMYLQVRLHPEDW------------------
KLQSILWRIENYVLTTVTFGCGPSAFLASRTLRKLAEDDGAKFSVIHNEMYMDDVLSGAF
DVGTAVQKRNQLNSLLLSGGFSLAKSDL-KV--GLGFSVLG
>A0A7E4RNW9
HLQQGHRTGYFIPHHAVFKPSTPVRVVF-DASSLNDVLF------------------VGP
KLQANLVSLLM----NFRIFAYALTADVRQMYRQILVTERHR------------------
LYQRILWRLSMFELNTVVFGISSSPYLALRTIQQLVDEEGKRFEVTPRDMYMDDLLTSVS
SLQEAKTLYRQAKDLFAAGGFELRKGDV-----FDSCSVLG
>A0A6J1RCI1
YLDSGHGHTYYLPHHGVYKLTTKLRVVF-NASSINDTLL------------------SGP
KLQQDLLAILL----RFRAEAIALTADVKQMFRQIWISPEQC------------------
NYQRIVWRILDYLLKTVTFGFSASPFLAIYCLLQLAHQYREKYAALLEALYVDDVVTSVR
TVEQARALRDQLLSLLRSAGFELRKQLCSSE--DQSQKILG
>A0A2R7VUK9
YLDLGHTSAYTLPHHAVIKTKVKLRTVF-DASSLNDHLY------------------VGP
KLQLDIGELLI----NFRLQEIVLTADIVKMYRQILVHPQDR------------------
KYQHILWRVKTYELCTVIYGQSCAPFSAQRTVIQLVKDEGRPYRALLEDIYVDDLASGAA
SVEVAMQLQAELKHLLAKTCFRLSKADCSEE--EPRIKLLG
>A0A6H5G014
FIDLGHPGTFVIPHFAIQRDTSPVRVVF-DGSSLNDRLL------------------TGP
SLQKDIAEIVT----LFRLAPVAVTCDIEKMFRNVKVDPRDR------------------
HVQRVLYRLVQYEINTLVYGLSSSPFLAQRTLQQLVADEGAEFKAILECCFMDDIAYALS
DLQTAKRYKDEMVSLMRRGGFELRKGHQNES--NPSLHILG
>A0A6J2YU61
YIDNGHNNEYFIPHHCVFNPTSPIRIVF-DASSLNDCLL------------------KGP
KLQKDISAILL----NFRLYAIAITADIKAMYRQIQLNPKFY------------------
KFQKIFWRVQEYVLKTVTFGVNSSPFLALRTINQLANDEKELFKILLSNIFVDDICTGCN
TVQEATNLQYELSNLLLKGGFELRKHLLLDS--ALTVKILG
>A0A6J1PQ95
YLKMGHSVVNYLPHHGVLRETTKLRVVF-NGSSLNDILH------------------AGA
KLQIDICDILL-------------------WIRTHKLHQDDW------------------
NLQRILWILLAYCLTTVTYGLRCAPFLALRALEQLVKEEGHRFIPMKKGRFVDNIYGGSD
TTLEAKDIIQQVKGLCEAGGFPLHEGGP-------------
>A0A4Y2C280
YDYLGNPAQYYLPHHGILRPTTKLRVVF-NSSSLNDILM------------------KGD
V-SADVFQTIS----RFRRHKFAFITDIQKMYKKILIDPDQQ------------------
DIQRIVWKVSAYRLKMVTYGMSNAPFLAIRTLQQLAEDEKSRFEILLHVTYMDDIVSGAP
DLKSSRGLKSQLRDALQTCGITLHKTDVVDT--DLSVKTLG
>A0A034W2D1
YAALGHTNCYYIPHHAV---TAKFRVVF-NASSLNDVQL------------------VGP
TLQDSLSSILL----RFRRYRVAITADIEKMFRQVLVAPEHR------------------
DYQRIIWRIRVYRLKTITYGMACSPYNAVRTLQQCARDNSAVVTAILTSFYVDDFLTSCE
SVIDAVELAKNVDAILSAGKFTLRKEQSIFH--PGEASVLG
>A0A7E5WW13
YLVMGHKRSVYLPHHAVIRATTKIRVVF-DASSLNDELM------------------TGP
VLQEDMRSIFM----RWRMHKICFASDVIKMYRMIRLDKRDT------------------
DYHRILWRVKDYRLNTVTFGTASAPYLAVKTLMKLAEDEGHLYKIIREDFYVDDLISGCD
TAEKAIDISKQIITILQRGGFELQKSKIIKL--DGIIKALG
>A0A4Y2I8S7
------------------EPTTKLRIVF-NASSLNDNLY------------------TGS
VVQDDLIAILL----RFRKHSAVFTADIKKMYRQIWAHPDQC------------------
DLQCILRKVRVFKLFTVTYGTKCAPYLATRVLQQLLSDEQDNYAA-GKDFYVDDILSGTE
DLSSALELQDQLINLLKSAGMELHKSERNPN--SETLKTLG
>A0A811VX70
YVALGHDPIYFVPHHSVINESTPMRVVF-DCSSLNDILL------------------NGP
TVQKELFDIVL----LYRYGEYTLSSDIKKMFRNILVNPEHT------------------
SLQNILWRIRCIRLDSVSYGMKSSSYLATRCLFELAKTHEHDLFIIKNCTYVDDIIYSCS
DLNQLIEAKRQLCEMLSYGSFSLHKAEQQKG--NYSMKALG
>A0A6H5IPW1
YEQMGHSHSNYIPHHGIWQQGPKLRVVF-DASSLNDVLC------------------RGP
KLQRDIWTVLL----RWRTYKFAFCADIRMMFRQICVDERDV------------------
DMQRILWAVQHFQLRTVTYGTTCAPYLSLRTLQQLCDDEGDKYISALRDRYVDDVLSGDD
NINGARELRDQLIQFMAAGGFPLRKEERFAK--DEPVKELG
>X1WT50
YLDTTHQNTYYIPHHVVIRPTTKMRIVF-DASSLNDNLY------------------CGK
KLQQDLHGIIL----RFRLHPIVFTADIKNMFRQIVVTETHR------------------
PYQRLLYRVQEYEMNRVTFGQKCSPFISIRTLHKLIDDEASNDAIVHQDLYVDDIVTGTS
TLSEALELTQNLITLFEKGKFELRNEHRERD--SCCMKVLG
>A0A6H5HLE0
YLDQGHQRTYYLPHHSVHRIPNKIRVVF-NASSLNDLLL------------------PGP
RLQLEIADVVT----RFRLDRYVFTADVRQMFRQISHHLEDR------------------
NLLRIVWRIQDFNLCTVTYGTASAPWLANRVIKDLAQSHAESHTILSNRVYVDDLNGGSN
DIQGTIHIRNQLIDVLASAKLELRKHHRNSD--TDKMKILG
>A0A3Q0JNQ0
YLEQDHQAPYLLVHFGVFSKTTPCRAVF-NPNTLAKALM------------------TGP
KLQLDIADLMV----GFRLNPVALTCDIKSMFRCVQVDKADR------------------
MYQHILWRPMEMEIKTVVFGLPSSPYQANRVIQQLASDEGDKYRTLREEIYVDDIVSGAA
SVGEAKDLRNQLISLLEAGGFTLRKEVCPDN--TASIKVLG
>A0A6G0W1K3
YLSLGHTGSYFIPHHAVFKSQDKIRVVF-DASSLNQCLF------------------AGP
KLQQDVIDVLM----RFRLPRYAFTADINKMYRQILLVPEHR------------------
CYQHILWRLKAYELNTVTYGVNCAPFLAIRVLQKIAESDCADADALMFNTYVDDICVGGD
TIDEVIALQTDLINVLQRAGMSLKKEDRDDT--CSGSKVLG
>A0A811W7E3
YELLDHPSQYVIPHHCVLRPSTPLRTIF-DGSSLNDSLL------------------TGP
KLHRDIAEIIT----NFRLHEICFSADISKMYRCVQIAPEDR------------------
KYQHILWRVRLYELKTNTYGLRSAPYIAVRTLHQLAQDEESKYRVLRQGFFVDDLLWSCS
SFDEACALQDELMSLLKCGGFDLRKELRDTL--SSSLKVLG
>A0A6H5J086
YNQLQHETTVYIPHHPVVRDLKKIRIVF-NASTLNDFMH------------------SGP
NLLEDTRVLLL----RWRLSRYAFSCDIVKMFRQFLVHPDDR------------------
KWQRILWRVQHYSLNTVTYGTVSAPFLANACMLEFATQEAEPFKILQYNRYADDFFVGDD
SESNLITKAGELVKILKSAAIDVGKVSSAPT--TLPVSVLG
>A0A3L8D4U7
YEELHHKESYFIPHQAVVRPTTKLRVVF-DASSLNDKLM------------------PGP
NLQKDLLHITL----RFRVHEYVVTADIKKMFRQILIHQKDR------------------
VLQLIFWRLRVYQLNTVTYGTASAPYHAIRCLKELATIYRKKYRILEEDMYTDDISTGAR
TIQELVQICQQLEAILLKGQFCLHKQQRLNK--EEPLKTLG
>A0A6V7JGQ3
YEELNHVSAFHLPHHAAIKETAKLRVIF-NASSLNDILH------------------QGQ
KLQNNCGDVLL----WFRRHQWVFGTDITKMFREINVHPANW------------------
SYQRIMWFLTPYQLTTVTCGTTCAPWLALRTIQQLLIDEGNNYPALREGRYVDDIHGDSD
DEGDLLEIIQQPIELCKSGGFPLQKASALFD--EMSTKVLG
>A0A0J7N046
YEVMNHKRICYLPHHEVLKESTRLRVVF-NGSSLNQHLM------------------VGK
NLLPALTDVLL----RWRWHRYVLATDVEKMYRQIVVHEEDR------------------
DLQRIFWRMSEFRLNTVTYGLACAPFLAVRTLQQLARDEAERFSVLLQDVYVDDVLTGAD
TIEEAMDTQDQLIGLCKAGGFPLKKEDRMPQ--ETNHSMLG
>A0A811WNG1
YMDQGYGKHFYIPHHAVLRDSTRVRPVL-DASSLNDLLH------------------TGP
NLQRDLFTILL----NMRLFPIAISADIRQMYLQIGVRPQDR------------------
RFQRILYHVNELEFNRVAFGLKCSPFLALRTVSQLAQDEGNKYEIVYRDLYMDDVASSLI
NAEQAITASQELIQLFKAGGFDLVKDSRFNK--DDTLKILG
>A0A146M0N4
YIDQGHSTPYYIPHHAIFRSGKKFRVVF-DSSSLNQILF------------------KGP
KLQADIVDILV----RFRLFSVVIISDIRQMYRNIMVRPEDQ------------------
DFQRILWRVQEYRLTTVTYGVSASPFLAIRTLRQLVQDEGSRYTALLEDTYMDDIVKSVP
SEIVALQLQKELVELAGRAGFELRKEHQSDT--EPSTKILG
>A0A7E5VWJ9
YIDLGHISAVYLPHHAVVRETTKVRIVF-DASSLNDDLM------------------VGP
RLQPPLRHIIM----RWRMHPISLCADIVKMYRQVKVSSEHA------------------
DFQRVVWRIKEYKLVRVTFGTAAAPYFAVKSLQQVAIDEGGSYEIIKNDFYVDDLMTGCQ
TVDQGLHLHERLTEVLTKGQFPLQKHAKIKL--DSVVKILG
>A0A4Y2C734
YLDLGHTKSYYIPHHCIYKPTTPLRVVF-DASSLNSILL------------------NGG
SIQDDLFSLVT----RFRTHKYEFSADIQKMYRQILVEPSQR------------------
YLQRIVWKIKIYELNIVTYGTVSAPFLAMRWINVVIDLKHQDFKIISRDMYMDDILSGAA
SLTSEKSLQADLSKLLRRGGFELHKSEYDTQ--SNTVKALG
>A0A6G0Y4K9
YEHSNHQPLIYLPHHHVCRLSTKLRVVF-DGSSLNDRLY------------------RGH
KLQKNIVDVIT----HFRFPALVFTADIRQMFRQIQVHEEDQ------------------
QFQGIVWRIQSYRLSTVTYGLITSPYHALRVLKQLALDEQDNYKILLNDFYVDEVMTGGD
NLSEVLHKIQELKALLNHGGFELRK--------DSTIKILG
>A0A6J2Y3C8
YLDSQYAYSYYLPHHCVIRPTTKLRVVF-DASSLNDTLL------------------TGP
KLQSDILSILL----RFRSHLIVFASDIKQMFSQILVNENHT------------------
EYLKILWRIQEYKLTRVTFGLSCSPFLAIRVIKQIASENLVKYKILDMDTYVDDIISGCD
SVSLAIKIQHDLISILKHSGFELRKNECINS--LSSSKVLG
>A0A3S2NE83
LFENNYSHVWYLAHFGVQNPPGKLRLVF-DAACLNDYLI------------------TGP
DLYNSLFGIML----RFRENKIAIIADIKDMFLRIKVRKEDQ------------------
NVCRFLWQIKHCVMQSLIFGATCSPFIAQFIKNKNALKYEDSFKIILNNHYMDDCLYTVN
NEQMAIKLVHEITSIHNSGGFEIRGDSHGA-----------
>A0A4C1Z2H5
LIENGYRDCFFLPHFAVTNPPNKIRVVF-DAASLNDYLL------------------SGP
DLLNSLTGILF----RFRIGSVAFTGDIRDMFLRVRVCAPDQ------------------
RAQLFLWRPRVYAMTSLIFGASSSPTSAIYVLNKNAETCSDEYMAVKRDHYVDDFICSTD
SVPEAAKLISDVTIV--RGGFDIRGRAY-------------
>A0A6J1MRX7
LLNKGYQRRWFLPHFAVRNPPGKVWLVF-DAARLNTNLL------------------DGP
DQLKSLPGILY----RFRERAVAVTADIEEMFLRIRIRKKDQ------------------
QAQLFVWRPKQYKMESLIFGAHSSPFLAHSVRNANAREYAETHRAITESHYMDDLVDSYN
TEDEAIETAKEINFVHEQAGFILRDDLRIEL--NSSEKTLG
>A0A4C1SMP7
LLSKGYDKIWYLPIFTITNPPGKIRLVW-DAASLNDFLF------------------VGP
DLLKPLVEILL----KFRIGKIAICADISEMFHRINVKEEDM------------------
HAQRFLWYPSVFVMRALTFGISCAPCIAHYIRDENAKRFKNKYQSIQQNHYVDDFIDSVA
NEQQAIQLANNVKEIHEAGGFTMHNNVSKDW--GSTTKILG
>A0A0S7J8H4
LEDAGYDEAWYIPHHMVQHN--KSRVVF-NCSNLNKLLL------------------PGP
TLSPSLLAVLL----RFREHTVAISSDIKAMFHQVRLLSEDK------------------
PLLRFLWRPSVYEWQVLPFGTTCSPCCATYALQKHIQDHSQPGEAVERSFYVDNCLHSFS
TEMEAKMLVDKLRDVLAEGGFDLRQDARNQL--DTFESTLG
>A0A2M4BJS0
YEAKGYPRDWYLPIFPVVNPPGKVRMVF-DAASLNKCLL------------------TGP
DQLSSLPTVLH----RFREHSIAVVGDIREMFFQVKMKAEDQ------------------
RSQMFYWCPDVYTLTLMTFGAACSPSAAQYVKNTNADRFVELYNCIKELHYVDDMLASVD
TEEEDIKLCDEVKYIHAQGGLDITNGEEGTS--RSITKVLG
>A0A7E5WWV7
LIENGYGKTFYLPHFAVVHP-RKPRIVF-DAASLKDALL------------------AGP
DLLQSLFGVLL----RFREGPVAVMADIQDMFLRVKVKEEDR------------------
NCLRFLWRPEEYRMSSIIFGAASSPATAIYVMNKNAEDFKITHKAIRRNHYMDDYLQSFS
STAEAKKISREVKEIHSKASFHLKGTTK--L--TKEEKTLG
>W5J8X7
YVGKGYEDVFYIPHFIVEGK--KPRIVF-DAASLNSQLL------------------SGP
DNLTPLFGVLI----RCREQQIAVAGDIQEMFHRVKVRESDQ------------------
HFQRILWRPDVYVVRVLTFGATCSPSCAQAAKNKNAEELADRYDAIQCQHYVDDYIDSFA
SLSTAKDTVAQVMRAHDEGGFRIRNDRREKA--ASYERILG
>A0A811X2R9
LLDNDFPRIWYLPHFGVDNP-KKLRLVY-DAACLNDYLL------------------TGP
DLLMSLYGIML----RFREKRIAVTGDIKDMFLRIKINPEDQ------------------
DALRFLWRVKTYVMTSLIFGASCSPFIAQYVKNKNALRYESTMHAICKQHYADDYIDSID
DENIAIQLVKDIVYIHSQGGFEIRNESLDQH--NQGERTLG
>W8AD81
YLNKSYPQTWYLPHFAVCNIENKRRLVF-DAASFNSRLM------------------KGP
EQPKPLLSILF----KFRQGQIGVCADIREMFHRVKIREADQ------------------
EAQRFLWRPEVYVMTAMIFGSVCSPCSAQYVKNLNAKKFEKDYSAIIDCHYVDDYVDSFD
TADEAIDISRMVKRINASAGFELRGESSSNE--VTTEKVLG
>A0A5N4A3X9
YVDKKYEKTYFIPHFGVFNVPGKLRLVF-DAASLNDFLL------------------DGP
NLIRPLPSVLM----NFRRHNYVINGDIEDMFHRVSMRKEDR------------------
DAQRFLWRVTTYKMNVLIFGACSSPCSAIYVKNRNAVDFVQQYRTIHEDMYCDDLLGGQQ
TIKDCIELRLQLSEINAAGNFRLCKCDRKST--MPIERILG
>A0A1Y1LL65
LVQKKYFKVWYLPHFGIINPPDKLRIVF-DASSLNDFLL------------------TGP
DKYNSLFNILI----NFRICRYAFTADIKEMFLQVRVKKDDC------------------
SAQRVLFRPDVYEIEVVFFGSTCGPCLAQEAKNKNAQEFKLTHPDIIEKHYMDDYLGGAD
TIEAAHKLIADVIYIHSKAGFQICNQLVEND--KNIERVLG
>A0A1I8Q088
------ACVLIAAHWSAKYKREGIRIVF-DAASLSKCLL------------------RGP
DFNNTLISTIF----KFREAPVAVCGDIKEMFHQIKIAKEDQ------------------
DCQRFLWRVEVYVMQRMIFGVTCSPTIAQFIENLNAQRFLEEVHGIIDRHYVDDYVECFD
TEDEAVSVVKDVIKIHSASGFELRNSAS-------------
>A0A4C1TIE4
---------AKSVLVLTREP--PMVISS-TSD--------------------------CP
LPLQPTN---S----VNYVGRVAVVADIREMFLQVKIREEDT------------------
DSLRFLWRPKEFRMNSLIFGASSSPCSAIYVKIKNAQEFADKYLAIEKHFYMDDYLQAFP
DIETATRTIFEINEIHKAAAFQLRGLRR--G--DHTERTLG
>A0A7D9HZN2
LFQRGH--------------PPLKDATY-TSKSLNRELL------------------SGP
DLLNNLLGILI----RFRRKEIGVMCDIEQLFHAFYVYPLHR------------------
DLMRFLWYIVDYKMTVHIFGNTSSPAVATFGLRRTADEGKEEGKFVLDDFYVDDGIISCD
TVGETLQLITITRDMLHTVNLRLHKQDKYDP--LPQQRLLD
>A0A315W1T6
MATTAPGALVFTFLWGFSSTPSQIRVVF-DSSSLNQVLL------------------TGP
DLNNSLIRVLL----RFRQEPIAFSVDIQQMFYCFTVKPEDC------------------
NFLQFLWFMTDYRMKVHVFGNSPSPAVPIYCLRRAAEAGQKDG---QFDFYVDDGLKSLP
SPEDAISLLKRIYGKLFLRGSCYKD---SDN--LPMQRSLG
>A0A2B4RXB5
AKALGIVTTKSISTTSWDLPKSKVRVVF-NCSSLNDKLL------------------QGP
DLTSNLLGVLT----RFRQEKYAFMADIKKMFFQVRVRKQDQ------------------
SFLRSLWWAEEYCMTVHLFGTVSSLACANYALQRTADNNEKSGNTLRRNSNVDDILKSGS
TEDETIKLVKDLKAVCGNGGFNLTK----------------
>A0A6A0H2Q3
------GEAWFLVHHAVFHK-KNIRVVF-DCSSLNDNLL------------------QGP
DLTNLLLGVLL----RFRQGPVASMADIEKMYYQVRVPQKHS------------------
NLMRFFWYPVEYRLRVHVFGARSSPSVASFALSRAALDAH-RSTAVQRIFYVDDFLLSSS
DPAAAELLCGEVKGLLAEGGFNLTG---VTG--AALDRVLG
>A0A6S7JPG2
RNTQI--------CSSNSSSINKIRVVF-DCSSLNDYLL------------------QGP
DLTNQLVGVLC----RFRKDSTAFMCDVEAMFHQFKVVEAHR------------------
NFLRFLWWPIEYRMTVHLFGAGSSPGCANFGLKRIADDYEVEGNFVRNDFYVDDGLKSVD
TIEHATTLIQQTKEMCAKGGLRLHKEDRNDR--LPMERALG
>A0A2B4SKX1
AEKLNLKTDCWIVPSPIQHPPGKVRVVF-DCSSLNDELL------------------QGP
DLTNSLDGVLI----RFCQGPVAFMSDVEAMLHQVQVNPEDR------------------
SELHFLWWPEEYMITVHLFGAVSSPTCANFALKKTAFDNQADHKTVEQNFHMDECLKSVD
SEDTI-LLQSRPSQLLKRGGFRLTKSDRFDH--TLTGRALG
>A0A085LLC5
YIAAGHDRTWWLPHHPVINPPSKLRIVF-DAASLNSALL------------------KAP
DLTANMTSVLL----RFRLYPVAVSSDIIKMFHQVMVQPPDR------------------
SALRFVWKLCDYQMMVQIFGATCSPTICAYTLRKAAMDSGE-ARQVINHFYVDNWLASFR
SEADAAQTLGVVTRALGRARGLVSP--------------RH
>A0A7D9IRD1
-----------GVCTNVFSQPDKIRVVF-DCASLNDQLL------------------QGP
DLTNNLVGVLI----RFRQEPVALMADIESMFHQVNVRHEDC------------------
DALRFLWWPKEFQMLVHLFWATSSPSCANFALLKTADDNSEHDDTVRRNFYVDDCLKSVG
DDSQATVLV----------------SERFDK--PSIERALG
>A0A183RKD5
HESKGYEERYFIQHHPVFNPPGKVRIVF-DCASLNDCIH------------------SGP
DLTNDLVGVLL----RFRKHKFGLSADIEKMFLQVHLPEKDT------------------
KAFSFLWYPEVYELHVHPFGATSSPFCATYALRRMAADHEDLDSTLRENFYVDDCLVSVE
TVSEAAELAINLTRLLVLGGFRLHKDDRGST--ERIQRTLG
>A0A164P5T9
YIDLGFGKTNYLAHFGVTNPPDKLRVVF-NAASLNDLLL------------------PGP
DFLTSLIKVLL----RFRVSAIGVSADIEKMFLQVKVPEADQ------------------
SAQRFLWRPSTFQMCVHVFGATSSPACCTWALWKAAIDQP--ESKVVKNFYVDNYLDSFD
REEDAMEWSLRMISMLKNKGFRLNQTERLDR--LPIERTLG
>A0A2B4S5D1
--RDID----------IIGL------------KPTLLIE------------------FEV
HRLDGREGVLS----RFRQETVGLTANIQSMFHQVRVEPKDC------------------
DALRFLWLLVEYRMVKHIFGVTSSPSVVNLCLKKTAMMVEQ-DNVIDRNMYIDDLMKSTE
TAEDAILLASEISKQLNKGGFHITKSERLEQ--LLMQSALG
>A0A7J6JUV2
HVSKGYNNRWYLPHHPVLNPPGKVRIVF-DCASLNGDLL------------------SGP
VLMNDLTGVLI----RFRRYAVAVGVPVNE-----------R------------------
RYLSFLWWPNVYEHNVHPFGAKSSPFCATFALQKTMEDNRDKSQAILDNFYVDDCLLSVC
NVEEAKRLVNELRDMLMRGGFRLLKKDKLLK--VPAQSALG
>A0A2B4RA13
IIAKGFGQVWYIPHHGVYHAPNKIRVVF-ECSSLNDELL------------------QGP
DLTNQLVGVLT----RFRQGPVAFMSDIDAMFHQVRVPEGQR------------------
DFLRFLWWLEEYQMNVHLFGAVSSPSCSNFALRRAADGAEKIGDVLRKNFYVDDCLRTEE
TSESAIQRVRGVRHARAHGGFNLAKEALSGE--LPLERALG
>A0A183A1C9
HASKGYGAVWVLPHRGVYKHSNGVKAVC-GCASLTKQLP------------------TCP
NLVDGLCGVSS----RFWPCDCKPVTDIKAAFLQVKVSVSDH------------------
DCLRFPWWPRTHRSNPHHFGTNSPHSCSSLALRTTVERNMTNDNLAKGSFYVDDCLMSVS
STEDVEKLGGILREALLMGGLPRAENF--------------
>A0A162NQN9
TLDQGYDAKYFLAHHGVYKG-TKLRVVF-DAAALNDVII------------------GGP
ALQPALAAVII----RFRQEECAWASDIEAMFSHLRLSAEVA------------------
KFFCFLLRMVTYKMDRLPFGASCSPFVAIHTIQRMAEDAG--EVAVRERMYVDDYLSSTP
TVQEAVQEASAVRNMLADADLNLQRSTGLGS--SSEEKVLG
>A0A085N843
LLRNGIGRIWYLPHHAVRHAPGKLRVVF-DASSLNTLLS------------------KGP
PLLNDLCGLLI----RFRRYEVPVSADIDRMFHQVGVPDSDQ------------------
SVLRFLWRIRTYQMTRQVFGLTSAPASCIYAMNKCLYDSG--NKRAVSQFYVDNYLDSFV
DTSEAVEFVGLLKTALLEGGFPLSKSQLLGN--SSDEGILG
>A0A0V1KZW1
DEAKGYRRHWFLPHFAVFHPADKCRRVL-DAASLNSLLN------------------TGP
NLITSLLGVLV----RFRCGRIAVNADVKEMFSQVAVPPADS------------------
DMLAFLWTPDVYVNQRHVFGATCSPAVANFALREAAKRK---DQIVNEAFYMDDLYWSDD
NEDVVIQRSHELKTAFREACFELSKEERNIQ--LPKVKALG
>A0A2G8L0W5
LVDNCYDRIWYLPHHAVVSEPDKLRVVF-DCASLNDRCM------------------QGP
DMINKLLPVLL----RFRQHSIAVQADIEAMYNQVRIPARDR------------------
DALRFLWYLRYLRMTSHLFGGVWCAASSAYALRRTITDLPS-IYAVERSFYVDDCLSSVS
SKSDAEIIIREIPKALKSGGFKLTKECR-GT--SSESRALG
>A0A2B4R9E4
RSRDCYPKQWFLPHHPVRNPPDKVRIVM-DAASLNDKLR------------------IGP
DLLNSLVGVLL----RFREQRVGLAADIEAMFHQVRIIEEDQ------------------
PALRFLWRPDVYQMLVMIFGAASSPCTANYVLSRTALDNYGASEAVEKNLYMDVFLKSVC
DEATAVRMCHEMTSLLARGGFRLTKREKFDE--LPIERTLC
>A0A3R7CGI4
NILKGNEKKWYSPHHPVLNSPHSFRVIL-DCAS---------------------------
---------------------YAYGADTTEMFMEVKIPKAYR------------------
GALRVLWWHRQFQMTSHPFSATSSPFCANFALRNTVSDWGSDMQSVDKYFYVDACLASLP
DVNVAKGLLCELSQVLSKGGFHLRKSNVEDF--QTVERTLG
>A0A5J4N6X9
YSAEF---------------ADTEK--F----EDDSALL------------------QDP
DLTADLVLVML----RFRKNPDALAADIEEIIMQVGVPKRDR------------------
GALRFLWWPVEYQMVAHPFGATSSPFCASYALRRMAEDFGSEDEAIANNFYVDDCLISLT
DVEKAKRFVPQTNKLVVRGGFRLRKSDRDST--LSNERMLG
>A0A074ZCE8
YLKQSHGFKWYLPHHPVFHPPGKLRIVF-DCASLNESLM------------------SGP
DLNNSLIGVLL----RFRRERIAVMADIQAMFHQVRVPEEDR------------------
NALRFLWWPLEYRMCVHLFGAKSSPSCAAFALNRAIIDKGKSDEEAKQCFYVDDCLFSAR
TIDEARTYAGQLKSMLADGGFNLSKSDCLNE--PSLHRTLG
>A0A6P8H0Y6
YKSEGSKPVWYLPHHAVWHPPEEPRVVF-DCASLNEQLL------------------QGQ
ENTSPLIEVIL----RFRVNEVAVAADIKRMFHQVHVVPEDR------------------
GALCYLWWPKVHQMLVHIFGATSSPSIAGYALRRTAKDNEHDMDAVYKDFYVDDLLKSFA
DVDRAIRVSKQLQTLLARGGFKLTKEERSES--LPVDRALG
>A0A2B4SKU2
LLRKGYPRTWYLPHHGVFHPPGKIRVVF-DAASLNNQLN------------------RGP
DLTNSLLGVLL----RFRQERIVLAADIQSMFLQLKVPAEDA------------------
DALRFLWWPEEYQMVFHIFGAKGSPSCANYCLKRTADDNKEISNSVQEDFYVDDLLKAVE
TPGKAISLAHELMALLEKGRFRLTKDKRLDQ--LPIERALG
>A0A8B6EHD7
IFRKGHIECWYLPIFGVYHPPEKIRVVF-DSSSLNKVLI------------------TGP
DLTNSLLGVLI----RFRKEKVAITADIEQMFFNFLVHESHR------------------
DYLRFIWHLIEYRMRVHVFGNSPSPAVATLGLRKSACDKEEHCKFIQDNFYVDDGLLSMP
DEDSAVKLIKDAQETLKLGNLRLHKDDISEA--QYLQRSLG
>A0A7M7NFF5
ILARGDKGLWYIPHHGVYHPPGKVRVVF-DCSSLNDHLL------------------QGP
DLINPLIGVLL----RFRQGPVAFMCDVEKMYHQFKVADPHQ------------------
NYLRFLWWPVDHRMKVHLFGATSSPGCANFGLKQIAEDHKK-GNFLKRNFYVDDGLKSMS
SEQEAAVLIKDATQMCAKGNLRLHKSEREQT--SPIERALG
>A0A085MSJ2
YISMGHTRHWFLPHHGVCSQPGKVRVVF-DASSLNDVLL------------------PGP
NLLTDLFSVLL----RFRERPVAVSADIQRMFHQVRVAKEDR------------------
DALQFLWRPRHYQMLVHIFGAVCSPTVCTYALRKTAEDNRA-YDKVTNSFYVDNYLDSFD
TETEAISVCQGLTQLLAKGGFPLTKDQLLDP--LPTEKTLG
>A0A1U7X0K1
NIKQGYNGKGINMIIGGNHDASINSIKF-T-----------------------------V
IHKLKRSITHE----RYDRLEESIIFDKADGYNQILMEEEDQ------------------
EKTTVITNRGTYYYRVIPFGLKNIRASYQRLVIKLFKDQHA----KTMEVYIDDIFVKFV
KLEDHIDYLKEAFDILRKYKMKLNPEKCEFG--VASGKFLG
>A0A6L2K497
------PIESKLPKKVVIHDDYPWRMCI-DFKDLIKACP------------------KDL
YPVSEIKWKIK----SLMDFKYKCFPDAYKGYHQIQITKKDE------------------
EKTTFYTDEGVFCYTNMPFGLKNVEATYQRLVDIIFEGQIG----RNIKAYVDDIVIKSK
TEPEMIKDVEETLLTLKKENIKLNLKNVPLE--WRNENTIA
>A0A699I066
----SRKPIKIELVVVFSDGGLFRRIMI-NLREEEGSER------------------VDY
YPLPYIDGKIE----SVVGFRYKCFLDAYKGYHQVQMALDDE------------------
EKTTFYTDHGTCCYTKMSFKLKNKRATYQRLVDMAFQSKIG----RNLEAYVDDMIIKTN
DEKVLIVDIAETFDNLRRINMKLNLKQCSFG--VEEGKFLR
>A0A699IBA1
----KAWPLLVTLPITLYDRSHTKTIMV-E------------------------------
-IILGRSRLRQ----LGPQAGVAIIKDAYKGYHQIRMAREEE------------------
EKTSFHTEQGTFCYEKMPLGLKNAGATYQRLMDNMFQGQLG----RNIEIYVDDMVIKIN
NEGSLITDITETFDTLREANMKLNPKKCTFG--VETGRFLG
>A0A6L2K8B3
AKKVGIYQTWVANTVLVKKKDGAWRMCF-DFININMACL------------------KDY
YSLPEIDWKVD----SLFDFNLKCLPNAYKGYHQIQMAKEDE------------------
HKMAFHALKGVYCYRKISFGLKNAGATYQRLVDKVFKSQIR----RNMKAYVDDMPKKSR
RVAKW-------IIELREHEIEFKPINVI------------
>A0A371FD49
IGNLRSYITWLSNVVLIKKNNKKWRMYV-NYSDLNKACP------------------KDS
YLLSSNDRLVD----GALGFQVFSFLDTYSGYNQIKMYPPYM------------------
NKMTFMKYGPTYYYKVMSFSLKNAGGHLPTSNGQGFCQSHG----CNLKMYMDNMVVESP
NPKEHIKDLEEIFAQVRKYDMRLNLDKCVFG--N-------
>A0A803PT16
IGFETTDMEELANPVLVPKPNGMWWICI-DFTDLNKACL------------------KDC
FQLPRINQMVD----ATLGFKLFSFVDAYSGYNQIKMHVADQ------------------
ECTRFRTKKVVYYYLVMLFGLKKAGATYQCMANRMFKGLLG----RNMEVYADDMLVKSK
TSMGHVDNLMECFEVVKKYGMKLNPKKCTFG--VKLGKFLG
>G8DCW6
---------------HVREIQCPSWMCM-DFTDFNKACP------------------KDA
YPLLNINSLVD----GVAGCELLSFMDAYFGYNQIRMHPKGE------------------
EKIAYMGGLKNYCYTVMSFGLKNVGATYQRLMDRILNGTIG----RNIEAYVDDMVVKSR
REESHVEDLKELFHTLDKYTLKLNPEKCIFR--VKAGKFLG
>A0A2N9EFL0
LLASGAYPVWLSNTVVVKKKNGKWRVGI-DFTDLNKACP------------------KDP
FPLPRIDQLVD----SASGHARLSFLDAFQGYHQIPMNVADQ------------------
EKTAFITPRGTYYYKVMLFGLKNAGATYQGMVTKMFGHMIG----KTVEVYIDDMLVKSL
REENHVANLLRVFDILRENRICLNASKCTFG--MSSDKFLG
>A0A6L2K7V1
-----------------IQEGCPSRLCV-DFKDVKKACL------------------KDG
YPLQEINWKVE----SICGFPFKCFLNAYKSYHQIQMVKEDE------------------
EKTAFITSQGIFCYTKMPFSLRNAGVTYQRLVDKEFHKHIG----RNLQVYVDDLVIKSH
TEDEIVRDIEETFKTLREINMKWNLKKCTFR--VEEGMFLG
>A0A2N9IU84
QLKVGFQTDWVVNVVPITKKDGKVKMCV-DFRDLNRACL------------------KDD
FPLPHINVLVD----NTAGSALMSFMEGFSGYNQILMATKDM------------------
TKTTFVIEWGIYCYTVIPFGLKNTGAIYQRMATALLHDMMH----KEVEVYVDDMIVKFT
TRGEHITNLRKFFERIKKYKLRLNPNKCTFE--VNAGKLLG
>A0A2N9HMA4
------TSATTDEARGHPKDQRGSREAT-EG-RVPEAHP------------------KDN
FPLPHIDTLVD----NTATNAVFSFMDGFSGYNQIKMAEEDK------------------
SKTAFVTHWGTFVYDVMPFGLKNAGATYQRAMVTLFHDMIH----HEIEVYVDDMIAKSR
TTQDHLTDLRKLFQCLKKYQLRLNPNKYAFG--VTSGKLLG
>A0A1S3C4J2
LIEAGFYPTWIANIVSVRKKNGQLRVCV-EFRDLNNACP------------------KDD
FPLSITEIIVD----ATTGHEARSFMDGSSGYNQIRMALSDK------------------
EITAFRTPKGIYCYKAIPFGLKNAGATYQRAMQKVFDNMLH----KYVECYVDDLVVKSK
RRQDHLKDLKVMFDRLRKYQLRMNPLKCAFD--VTSGKFLG
>A0A371DYM8
LLAVGFYPTWLANMVMVRKPSGRWRMCM-DYTDLNKASP------------------KDP
YPFPNIDQLVD----GASGFALLSFMDAYSRYNQIRMHPQDE------------------
SKIVFIINLGTFFYKLMPFGLKDAYATYQHLMDRIFEDVMG----TDVEAYIDDMMVKLT
TVGEHYSALQRLARRITALSRRSAKVALLIF--YT------
>A0A2N9EXL2
LLVAGFHPRWLLNVVPVKKKNGQIRCCV-DFRNLNKACP------------------KDE
FPLPNLDLLID----SIIGNAMFSFMNGFSGYNQIQMSPKDV------------------
EKTVFRTPIGNFYYTVMLFGLKNAGATYQRTMTTMFHDIIH----QEIEDYVDDIVVKSK
SREDHLGILRKVLVRCRLYKLKMNALKCAFG--VSAGKFLG
>A0A2N9FE51
------AEAWLSNIVVVKKKNGKWRVYV-DFTDLNRACP------------------KDP
FSLPKIDQLVD----STIGHERISFLDAFQRYHQIALKREDQ------------------
EKTAFITPKGVFCYKVMPIRLKNAEATYQRMVTKMFSKLLG----KTVEVYIDDMVVKSI
KSSDHVQDLRQVLDILRRHNLKLNAAKCPFE--VGSGKFLG
>A0A371GBS5
LLAASFYLTWLANVVMVKKASEKWRICT-DYTDLNKAFP------------------KDP
YPLPNIDRLVD----GVSGFAFLSFMDAYLGYNQIRMHPHDE------------------
EKTTFITDASAFCYKVMPFSLKNGGVTYQRLIDKIFKEVMG----VDIEVYVDDMVVKST
EASEHCKALER---------------KCLFG--VHARKFLG
>A0A5N6LCF0
LVEAGIDQTWVANPMMVQKSYGTWRMCI-DYKDLNKACP------------------KDN
YPLPEIDLKVD----SLSEFPVKCFLDAYKGYYQVQMAEEEE------------------
NKTAFHTDIGIICYKKMPFGLKNAGAIYQRMMDMVFKDQIG----KNVEVYVDDLL----
----------------RKYNIKLNPAKCSFG--VMEGKFLG
>A0A371FMN1
EKEARFYTTWLSDAILVKKCNGKWKMCV-DYTYRNKACP------------------KNS
YPLSSIDKLVN----GKFGFKVLNFLDVCSNYNQIKMYSLDE------------------
EKIVLMTYGPNYCYRAMPFGLKSAGATYQRLMDKVFPNQIR----KNLEVYVDDMVVNI-
SPKQHIQDLEEIFTQVRKYNMRLNLDKYVLR--VQGGKFLG
>A0A438HFT1
LLAVGFYLDWLTNVVVIPKKDGKWRVCV-DYTNLNDAYP------------------NDS
FPLPRIDLIVD----STTSHGMLSFLDAFSRYHQIPMFQPDE------------------
DKTTFVTPHGLYCYKVMSFGLKNVGATYKRLMTKIFKPLIG----RTVEVYIDDIVVKNE
TQAEHVQHLEEAFCLMRAYNMKLNLAKLAFD--INARKFIG
>A0A438IY87
QLSVGFYPEWLANVVPVPKKDGKVRVCV-DFRDLNKASP------------------KDD
FPLPHIDMLVD----STAGHSMLSFMDGFSGYSQILMAPEDM------------------
EKTSFITEWGTYCYKVMSFGLKNAGATYQRAATTLFHDMMH----RDVEVYVDDMIVKSR
DRSDHLAALERFFERIRQFRLRLNPKKCTFG--VTSGKLLG
>A0A699GH96
LVEAGIYHDWLSNPVMVKKHDGSWRMCV-DFTDLNKACP------------------RDC
YPLQEIDWKVE----SLYGYPFKCFLDAYKVYHQIQLAESDE------------------
EKTAFHTGQGVYCYTKMPFGLKNAGATYQQLVNKAFDSQIG----WNIEVYVDDLVIKSH
TEAEMLRDISETFRTLRKFNIKLNPKKCTFG--EAKGMFLG
>A0A540KRS7
LKDIGFYPTWVANVVLVKKNPTLWRMCV-DYTDLNKGCP------------------KDS
FPLPLIDRLID----STAGCELLSFMDAYSGYNQILMNPSDQ------------------
EHTAFTTDRGLYCYKVMPFGLKNAGATYQRLVNSMFAEQIG----KSMEVYVDDMLVKSK
HADQHITNLSETFTILKRYRMRLNPNKCAFG--VGSGKFLG
>A0A453IQG8
LLAVGFFPEWLANPVLVLKKNNKWRTCI-DYTSLNKACP------------------KDP
FALPRIDQVID----STAGCELLSFLDAYSGYHQIKLDPADR------------------
LKTAFITPFGAFCYLTMTFGLRNAGATFQRSMRKCLLKQLG----RNAHVYVDDIVVKTE
KRCALLKDLKETFANLRLFQIKLNPEKCVFG--VPAGQLLG
>A0A6L2P328
LLDSDIDSPWVSPIHCVSNENDGWRVCI-NYHKLNEATT------------------KDH
FPLPFMDQMLE----RLTGNKYFCFFDGFLDIFKFLSILMIK------------------
RKQHLLSRGERLSVY------VMLLSHSKWCMLAIFHDMIK----ESVEVFMDNFSIFEN
SFETCLNNLDKMLQHCKDAHLVLKWEKCHFM--VEEGIVLG
>A0A6L2MEX6
KLDKFLPNPWVSPVHCVPNEDKGWRVCI-DYQKLNDATR------------------KDH
FPLPFMDQMHE----RLSGNVFYCFLDGFSEYFQIPIDPQDQ------------------
ENTTFTYPYGTFAYRLLSFGLCNAPGTFQRCMMAIFHDMIE----ETMEVFMDDFSVFKE
SFTSCLSYLDEMLKWCKDTNLVLNWEKCHVM--VKEGIVLC
>A0A1U8HKA3
--------------MFVPNEKNGWRVCM-DYRKLNSWTL------------------KDY
LPMPFIDQMLD----RLVGRDSYCFLDGYSRYNQISITPEDQ------------------
EKMTFTWPYGTFAFKRMPFGLCKAPAIFRRFMMLIFSYMVE----DTLEVFMDDFSIVGD
SFDLCLLNLSQALQQCKEFKMGFITDLLKIS--RRLQT---
>A5B6L5
------LNLWFLGVKEVPNDERGWRVCI-DFRKLNAVTK------------------KDH
FPLPFLDQVLE----RVVGHEYYCFLNDYSGYFQIAIALEDQ------------------
EKTTFTCPFSTYAYKRMSFGLCNASATFQRCMLSIFSDMVE----RIMEVFMDDLTVYGK
TFDDCLLNLKKVLKSGEVALVHKYFDGLDFM--APFPPSFG
>A0A438G3S5
MQSSTVDSPWVSPTQVVPNEKGGWRVCI-DYRKLNAVTR------------------KDH
FPLPFIDKCWR----ESLDIHFYCFLDGYSGYFQIEIDWQIR------------------
KRPLLHVHLEH-MLRRMPFGLCNAPATFQRCMLSIFSDMVE----RIMEVFMDDITVYGG
TFEECLVNLEAVLHRCIEKDWCSTGRNAILW--YVKE----
>A0A438EJ26
LENVGIDSPWVSPAQVVPHQSNPWQSNG-KLRNMKNRSFTVMSATFGA-G----P--AGH
ELAETPIGHES----RVSRHHFYCFLDGYFGYFHIEIDVEDQ------------------
EKTTFTCPFGTYTYRRMSFGLCNAPATFQRCMLSIFSDMVE----RIMEVFMDDITIYGR
EVSFHGT--------------------------TKDCPW-A
>A0A371G4L7
--------HAVSPILVVPNQNDSWQVCI-DYRKLNQATR------------------KDH
FPLPFIDQVLE----RWQGTCRFI----------------LH------------------
HKTTFTYSFGTFSYTRMPFNLCNALRTFQRCMISIFFELLE----NCMKLLMDDFTVYGH
SFNACLESLSKVLDRCIETNLVLNFEKFHFI--ITKGIVLR
>A0A2N9IGG3
LLDVGIDSKWVSPTQVVPNQNNGWRVCI-DYRKLNSVTR------------------KDH
FPLPFMDQILE----RVAGHEYYCFLDGYSGYNQIKIALEDQ------------------
EKTNFSCPFGTFAYRRMPFGLCNARSTFQRCMISLFSDMVE----RFLEVFMDDFSVFGD
SFDDCSRSKDKVLIRCEEKNLVLNWEKCHFM--VSKGIVLG
>A0A183GEP7
----------------TKRAVNAWRFTI-DFREFNAITR------------------PQQ
SILPNIQDIID----LCANQCLYTSLDFQQGFHQIPLEDSHC------------------
KRTAFACFLGAFEYIRMPMGLKGAPVTFQRIMNDCKKHLR-----ARVFIYIDNFIITSE
TAEDHLRDIDEVLTKIRDIGMKLEATKCEFA--RKEIKFFM
>E4WSV7
LYRDGV-VKNIIPLMVKTDDAQSARIVT-QAHTVNRWSK------------------TPP
MPTDDLNDILR----QASKFKYSLKCDISQAFFQLPMAKELW------------------
KWFGVYHPFGVMCYTRCTQGWVASMGFMRQAFLRVFSPLN-----DWLLRYADDVHLIAK
TEDEFVEVIGRFLDICAYHKLTLKGSKMHVM--PVRMNFLG
>E4YVI6
EAAEGV-AKNCVSFFGKRDAPTNVRIVV-DCSKINGATQ------------------HCA
KQMDSIQRILQ----LHTKHGFIAQVDISSMFHCFALAKELW------------------
PHFVVNHPKGEMCYTRLPMGWISSPAAARELVTRILYDHL-----PYTSVYMDDMFISAN
SKEQLLDRLEKVLATLKYRNLRLKGKKCLIF--AKDVVLLG
>A0A151R3E4
LISKGL-SPWSCAAFYVNKARGAPRLVI-NYKPLNQALQ------------------WIR
YPIPNKKDLLS----RLYSAKIFSKFDMKSGFWQIQINPSDR------------------
YKTAFTVPFGQYEWNVMPFGLKNAPSEFQNIMNDIFNPYS-----NFCIVYIDDVLIFSS
SIDQHFKHLEIFFKVIKRNGLAVSKTKICLF--QTKIKFLG
>Q7XFN9
LLKLGA-SPHRSAAFIVRNHRGKSRMII-NYKRLNDNTI------------------EDA
YNIPNKQEWIN----RIQGSKYFSKFDLKAGFWQVKMAEESI------------------
EWTAFTCPQGHYEWLVMPLGLKNAPAIFQRKMQNIFNENQ-----EFILVYIDDLLVFSR
TYKEHIAHLEIFFRKVEQNRLILSKKKMEIC--KEKINFLG
>K7GYC6
LKPRKC-KSKPNPIVLVRKKDGTFRFTT-DFRMLNGITQ------------------KQN
YILPKVEDIIN----LAAGGQLGIGTRIFP--NSTNVRVEDR------------------
HLTAFSTPFGKYQYRRMPMGVCGVPHTFQMAVRKIEQYVK-----ARLFCYLDDLLIVSP
SFEQHLEDINKVLQAISQMGLKIKMGKCKFA--QKEVTFLG
>A0A423SYR3
LQSHHI--------GKKCECDGSHRFCV-DFRRIKAVTT------------------SDS
YPLPHMEELID----T-------LGQP----IGPSKLTPSDR------------------
PKTEFSDGVALWQFKGMPYGLKTAGATYQRIINFILSPALD----KHTLTYLDDVVIHSP
DFDTHLNDLAVTLTLLKEAGFKLNVDKCSFA--MDNIKLLG
>A0A5B6WTV1
LLDKGL-SPHSSPAFMVRNHRGKARMAI-NYKRLNQNTI------------------FDG
YFIPRKEVLIN----QAKQAKYFSKFDCKSGFWQIMLTEESR------------------
PLTAFSAPNGHYQWRVMPFGLCNAPQVFQRWMDSIFKKYK-----KFCVVYIDDILIFSE
TLENHRKHLNIIAREFIKHGIILSPKKIELE--KIEIEFLG
>A0A0N5B3W1
MLQNDM-TPYLSRINLIKKKKNEWRFVV-DFRLINKLIQ------------------TQS
YHIPRIDSILD----KTAEKNFYTSLDLKNGFHQLTLDKSLR------------------
HLTGFPTHMRIFQYKRISMELVGSPDFFNHVMEKIFSA-S------NNFVYLDDILLTSN
TVSEHLLNIERALAKAVKVGLRFSLSKCSFF--QTSLEYLG
>A0A1S3DZH9
LLQQGL-SEWACQAFYVEKRRGKKRLVI-DYKPLNHFLK------------------DDK
FPIPKTSSLNT----FLKDAQVYSKFDMKSGFWQLGIDPNDR------------------
YKTAFCIPNAQYQWTVLPFGLKVAPSLFQKAMTRIFEPII-----DSILIYIDDVLLFSK
DEKAHKQLLGQFVQIAQNHGIMLSEKKSQIA--QTEIDFLG
>A0A0R0LUA6
YLKEGI-GKWSAPAYPILKKNGSIRLIV-DYRALNAITE------------------DDP
HPCPSVADSFA----HLKGSSVFSTIDLNKGYYQVNIEEPDK------------------
EKTGFVILGSHYEFNRMPMGLSTAPKTFSKVALAICEGLS------FAVAYLDDILVHSP
DINSHAEHLRKIIKRIQELGGTINFSKSTFF--TNKLTYLG
>A0A1C7N163
MLELDL-GIFSSPSFLVDKRDGFKRCVI-DYRKLNKLIL------------------CTK
YPTPTVTELTE----AYAGATVFTSCDCTSEYHQLELNPDHA------------------
EYTAFVTNRGVFKYKVLPMGISPGCSEFQRVVSDIFRDYIG----KFVLVFLDDMLVYSK
TQEVHVEHLRLVFEACERANLKLKRAKCTFM--ASSTTYLG
>A0A0R0LUC3
LLEMKV-SPICSPAFVVPKKNKQLRLVV-DYRKLNSLTK------------------PDR
HPIPNLQEQLM----CLRGFSVFSQLDLNSGYHQILIAEEDV------------------
HKTLFVIPHGQFEYLKMPFGLSNAPRTFQRAMNRLLGHLR------FVRVYLDDILIMAE
NDEIHLSNIKSVFDILQENGISINFAKSTFF--KKEVDYLG
>A0A0R0M1J0
LEKKGI-SQYASPCFGILKKNGKMRIVT-NYIALNNITE------------------NEV
YHFPDVHKSMN----RLKDCTIFSQIDLESGFNQIEVAERDI------------------
HKTAFICEMGHYEYLRMPFGLKNAPKSFQRIMEEVLEGID------CVTIFVDDILIASK
NPEQHYEDLKIVLERLKEKGAKINFEKSSFA--KEEIKFLG
>A0A0R0LV59
LESKGI-TCYGSPSFIKPKDDGTGRLLI-DYRLINKITK------------------EIQ
GYFPTVQDSFH----KMAQSVFFSKIDLRKGFYQIEIEPESR------------------
HITGFTTPIGKYQFNRVPFGLINAPKFFQNTLVQILRDIK------NCEVFVDDIIIYTE
TKDQHIKTLKQILDKFTERNVIINNQKSQFL--TTEITYLG
>A0A1W0E2C1
LISLGV-TYYASPAFCIIKPNGKPQIIV-DYQKLNKKTK------------------ILP
YPFPSTREKFS----GLQNATIFSKLDMNNGYYQIAINPKDK------------------
HKTGFITPFGVFQFTRVPFGLVNPPKFFTRLMENIFGDDK------FVKIFVDDILVFSK
NEVEHAKHLEVVFKKLRLANISINFEKCEFA--KQSVTYLG
>A0A0R0LZ68
LLDRGI-SIFATPCFTIPKPNGSIRLVN-DLRQLNRITV------------------PME
FYFPTITETFY----RLKGNKVFSKIDLEKGFYQIEIAESDK------------------
FKTAFTCPLGKYEFHRLPFGMSNAPKFFNNMISRYLSEFE------NVVIFVDDILIYEK
SPRKHIKSLQQIFKKLAQFNIIVNFDKSTFF--TEEVYYLG
>A0A0R0M291
LINQKI-SNYSSPAFTTKKPNGDIRLLI-DYRKLNLITK------------------IVP
YPFPSIRDQFI----DLRGSTIFSLIDLKQGYYQIPILESDT------------------
YKTAFSILGNKYEFMRLPFGLKNAPFFFQKTMHKILSKFP------FVKVFIDDILIFSR
NEIEHYQHLELVLTTLKNANVSINPDKCQFA--QQTLKFLG
>A0A1X0Q897
LLKHGI-SYYGLPSFVIQKKNGKVRLVT-NFIELNDKTI------------------PEV
YPFPDMNDKII----NLRNAKWFSQVDLDRGFYQIELKEEDK------------------
HKTGFLLPIGHFEYCRLPMGLINSPKAFQRVMDELIGHLE------YCEVFVDDILIFSN
SFEEHLIHIREVCKIILDRGGKINFEKSKFG--STTVTYLG
>A0A0R0M5T6
LINRKI-SCYASPAFPILKADKSIRLII-DFRKLNQKTV------------------KES
FPFPNIDDLLT----GLQGATKFSSLDLRQGYYQIKMHENSI------------------
PLTAFVTPFGHYEFTRMPFGLVNAPRTFQRIVSKVLNGIS------NIRIYLDDILIFTK
QDESHYEKIKEVVNRLHSNGLEINWKKSDIN--KSMIKYLG
>A0A4Q9KVT9
LLKEDI-SDFVSPAFFIEKKNKELRLVV-DYKKMNKYIN------------------DDT
WFIPNVEESIM----NMGENNYFSRIDLRNGFNQIVLEEESK------------------
KFTSFFIMGRQWQYKRIPFGIKPGPKMFQRIISNMLENIK------NCFIYIDDIIIYAK
TRQEHVSIILEVLKILYKNNVKINFDKSEFF--KNEMEILG
>A0A1X0QKI8
LIQLGV-SDYISPAFVSVKSTGKIRLIV-DFRELNKLTE------------------KIP
YPIPSMNDLLI----TFKNSKYYTTLDLNMGYYQIEMEQNSI------------------
KYTSFILNGEQYEFTRMPFGLQNAPMTFQKAMNRLLSHLQ------YIKVYLDDIIIYSK
TLEEHHIHITEVINILTKNQVSVNFNKSKFY--QTEIKYLG
>A0A0B7N123
LLELDI-GKYTSPVFFVPKKDGKLRLVV-NFQRLNAITV------------------KDG
YPLPHIDDILD----SIGGYQCYTVLDAAFGFWQIPLHPNSI------------------
ERSGFITKMGVFSFTVMAMGLQGSPSTYQRCMNNILQEYLG----VFVYAFIDDYVVYSR
NPVEHAAHLQKIFDACNKANLRLKLAKCQFS--RDKVVYLG
>A0A5K1CRJ0
LLKIGI-SKHRTIAIIVHSKTGKERMVF-NYKRLNDNTE------------------KDQ
YSLPGINSIIK----KVSGSNIYSKFDLKSGFHQVMMDPESI------------------
PLTAFWVPQGLFEWLAMPFGLKNAPAIFQRKMDEVFKGTE-----DFIAVYIDDILVFSQ
NEDAHIKHLRVFLDRIQQHGLVLSPTKMSVG--KKQIEFLG
>A0A0B7MP39
MLEMDL-GEWSSPCFFLRKRSGELRLVI-DYRKLNAVTL------------------RDV
IPLPSLEELVD----LLAGKKYVTTLDMAQGYYQVPHTDNAK------------------
VYSQFVTPTGCFAMKVLAFGEAGGPFTFGTIMQKIFKDFIG----DFLFVFYDDAIIFSS
TEENHVRHVRQVLEKCREFNLRLKWKKCQFA--TTGVEYLG
>A0A2U1MFH9
LLNKGI-SPHSAPAFYVENNRGKRRMVI-NYKKMNDATI------------------GDS
YKLPRKDYILE----KLKGNTHFSTFDAKSGYWQLRLDESTK------------------
PLTAFSCPQKHYEWNVLPFGLKQAPSIYQRFMDNNLQGLE-----SFCLAYIDDIIVFTK
DEQDHIKAVSTVLKRIKEKGLILSQKKSKLL--QNEVEYLG
>Q93YE2
LLDNNY-SKHTSPAFIVNKHRGKSRMVI-DYRNLNAKTK------------------TYN
YPIPNKILKIR----QIQGYNYFSKFDYKSGFYHLKLEDESK------------------
KLTAFTVPQGFYEWNVLPFGYKNAPGRYQHFMDNYFNQLE------NCIIYIDDILLYSR
TENEHIKLLEKFIHIVEISGISLSKKKAEVM--KNQIEFLG
>A0A0N5C9L6
FESNDQ-SAWASPVVMVKKKSGELRKVV-DYRQVNLLTK------------------PEV
SVLPLIENILE----KIAGKETYTTIDLAAGFFQIPLEKNSR------------------
EITAFITPRGLYEYKVTPMGLAGSPATFQNVMEHTFGDPR-----EYVAVYLDDIIIFG-
KREDHMEQVKEVFRRLRATGLKVKLKKTTFM--QSRVEFPG
>A0A0N5CB30
LLREGI-SPILSPPNLVMSEGTKRQFGG-KFGSVNKILQ------------------SAH
SLVPSIFNTVQ----KIGCKGFYTMLKLEYPFYQIDIDEKSK------------------
YLTSVSTQFGNFQFNRLCYGLGESSNVIHKVVKSVFDG-E------DTTIYYDYIIFSND
NIESHFEFIGNALDKAIQFGLKLSLTDCTFV--RDRFVKFG
>A0A6V7VZJ3
MLKDGI-SQFASPVVLVKKKDGSMRFAI-DYRKLNSITI------------------KQV
YHLPLINEIRE----EVSGKKIFTSFDFKSGFHQLPMNPEHK------------------
ERTAFSCWMGLFQFIKVPFGLCGAPSTFMRAMNELKKYIS-----SSFLIYIDDVILSSN
NEIDHLIDIEQFLSVISNFGMRLKLDKCEFG--LSEIKYLG
>A0A0K0FQK3
MLEKGM-SPYLSRVVLVRKKDMKWRFVV-DFRAINQLIK------------------QQS
HLIPRIDRLIK----EASGHKYYSVFDLKQGFHQIPLDEHSR------------------
RIAAFVTHRGIYQYKVMPIGLTGSPDKLQDIMNKVLSNIP------DCYIYLDDILTCFQ
DKKSHIRNIDNTLARIAEYNMKITLNKCKFG--QKNAQYLG
>A0A0B1S6V2
MLRTRM-SKFASPIVLVKKGKDQWRFTV-DYRQINAISE------------------NET
YCIPHIQDIID----LASGKEIYSVLDFKSGFFQIPLEKKHK------------------
ERTAFSSFLGLLQFTVMAQGLKGAPGTFQRVANALVRELR-----ACCFAYIDDIIIASN
SIEEHLLDLEEVFVRIHNFGIKLTPEKCSFF--QAEVQYLG
>A0A0K0EP90
MLQQGI-SRCTSRYLLVPKPNGTDRFVV-DYRQLNMNSH------------------MEI
PCIPHIEDILN----TVCQFNWFSVFDVASGFHQIPLHPKCR------------------
WLTAFNSPWGVYEYITTPMGLSGSPGTFQRIMDHLFWDLK-----SSILIYIDDIIIFSA
DEDSHMKTITIFLQRITEAGLKLRLDKSRFG--VKELKYLG
>E3NT65
MKENGL-SPYTSPLLMIPKANGDIRIVI-DYRRLNLITR------------------SRT
YIMPNTLDITE----EASRGKIFSVFDIAQGFHTIRMHEAHK------------------
ERTAFCSHMGVFQYRYMPMGLKGAPDTFQRAMSEVEKQFS-----GTMILYVDDLIVVSK
TEEQHIRDLEEFFKLMIKMGLKLKAEKSQIG--RTRISFLG
>M5XPR8
LLQKGF-SPCAFPVLLVPKKDNTWHMCV-DSRAINKIII------------------KYI
FSIPRLEDMLD----VLEGSKVFSKIDLRSGYRQIRIKSGDE------------------
WKTAFKSKNGLYDTFMLLT-------------NQALRPFIG----SFVVVYFDDILIYSR
TKEEHLEHLKQVLRVLEENQLFFNLKKCNFC--TNKLLFLG
>A0A6L2J3N0
----------LNSLEVVSENHEELLIEG-DNETFEDCVE------------------EEV
MMKSSPQ---I----YLNALSVFSKLDLRSGYHQIQMSEADI------------------
CKIDFRTHEGHYEFLVMPFGLTNAPSTFQSLMNTMFKPFLR----KFVLVFFDDILIYNI
TKEEYYKYLEMVLQVMQDNTLFAKKIEL-------------
>A0A2N9EAX3
LLAKGH-SPCAVSVLLVPKKDGTWRMCV-DCRAINNITV------------------KYR
HPIPRLDDMLD----ELHGSSIFTKIDLKT------------------------------
---ACKTKYGLYEWLVMPFGLTNAPSTFMRLMNHALRAFLG----RFVVVYFDDILVYSK
SLDEHIEHLHCVLAVLRKEKLYANLKTCSFC--LDKVVFLG
>A0A3Q7IGW3
----ST-QHTITKAVRVTEADGNYAMCI-SNCKGFEALD------------------HAI
PLKPGMDDKLD----ELYDFVIFSKVDLRAGYHQIRMKADDI------------------
HKNTFRTHLGHYEFKAL--------------MNQVFQPFLR----KLVMVFFDDKVIYSI
SLKDRLEHLVVVSDTLSENSLYVKRLKCSFG--EPKVEYLV
>A0A6L2MVN0
---------SECKDFQWQLYGHTFIANVLTKAMLEPKLQ------------------KDK
FPILIIKELIN----ELCRDIVFTKLDLRLRYHQIRMFEDDI------------------
AKTAFKTHEGHYEFLVILFVLTNTLSTFQALINDVFRDYLR----KFTLVFFDDILIYSK
CLEDHVHHLATILSKMKDHILYAKESKCVFG--ITHVEYLG
>A0A371I5J2
ILDKRL-SPCIILVNLIPKKDGTWRMCI-GCKPI--------------------------
--------NSI----TIYGACVFSKIDLRSGYHQIRMKEGDK------------------
WKTDFKTKLGLYEWLVMPFELTNFPSTFMRLMTHVLRSLIG----KCMVVYFDDILVYSN
CVDYHVMHDVFLGYVVGYEGVKIDVEKVKGH--TKLANTQV
>A0A5A7UR86
LMDKGY-SPCSVPVILVPKKDGTWRMCV-DCRAINKIMV------------------KYR
HPIPRLDDMLD----ELHGANLFSKIDLKSGYHQIRMHVGDE------------------
WKTAFKTKFGLYEWLVMPFGLTNAPSTFMRLMNHVLKEYIG----KFVVVYFDDILVYSK
GLNDHILHVKTILLKLREEKLYANFKKCSFC--LEQIHFLG
>A0A6L2LPV9
LLEAGV-SLFASPIIMVKKKDNTWRMCV-DYMQLNKNTV------------------KDK
FLITIIKELTD----KLHGVAVFSKLDSRSGYHQIRMCEEDI------------------
AKTTFKTHQRDYEALVMPFGLTNAPSTFQALMNEVFKAFLR----KFTLVFFDDILVYSQ
TMEDHVTHLQLALETIRRHKLCAKLSKCVFG--ITHVEYLD
>A0A5N6NZ26
LCFRCG-SAYSSPVILVRKKDNTWRMCV-DYRALNKVTI------------------PDK
YPIPIVEELLD----ELHGACFFSKLDLKSGYNQIRMELGSI------------------
EKTTFRTHDGHYEYLVMPFGLTNAPATFQAVMNDIFRPLLR----RKVVIFFDDILVYSQ
SWDDHVADLQQVLSTLVQHHFVVNKQKSHLV--KLH-----
>A0A2G8KLY4
LLDKVAGPLFCSSFFLTPKKDKSLRLIL-NLRQLNKAIK------------------PKH
FRMETLSIIIQ----SLNKGMWASTVDLKESYLHIPIHPKHQ------------------
LILAFSYGGTDFKFTALPFGLSTPPRVFTRVAGVAVKELCCRR--IPLFVCLDDWLVLGD
SYREARRNVALLFELIPLTCTGSSALQCKLTV-VHNIT---
>A0A2B4S5Q4
LQDKGPEPGFVSSLFMAPKKGGGQTPVI-NLKALNNFVE------------------YSH
FKMEGIHMLRV----LLRKDDFMVKLDLRDAYFTVPVWVNHQ------------------
EYLRFLWKGTMWEFACHPFGLASAPRVFTKLMKPVVEMLRKMS--VRLIVYLDDILIMVV
SRQLANQHTQLVLSALENLGFVAREELIWWKD---------
>I1CC29
LLTKQASPGFISPMFTIPKKTGGCRPVF-NLRALNQYID------------------CPH
FKMETIQQVSL----MVQPGDYMTSIDLSDAFLHLPVHPEHR------------------
RYLRFYWKGSVYQFKTTPFGLSIVPYWFTKVTKPILEWARQQG--IRLSAYLDDWITLGK
TKAEATKHTQMILQCLTSLGWPVNLKKSQTQP-TQTLEHLG
>A0A8B6H8B1
LLEKNVNLGYYSTVFVVPKRQGGLRPIL-NLKPLNQIVV------------------PHH
FKMETLRSIMK----ALKKGDYAVTLDLADAYFHIPIHTDYK------------------
QFLRFRFLGHSYQFRAMPFGLKSAPRVFTKIMAVLAAYLRKLM--IQIFMYLDDWLISNS
DRTALVKQMHFVLRLVQDLGLIVNQKKSNLIP-TQHIEYLG
>A0A0N5BK06
LIEKDIRKINTMPLFVIV-QRDKPRVIY-DARHLNEFLT------------------VES
FKLEDAHFLLD----SIPNQFYAISFDISSTYYSITVNKKSR------------------
HLFGVKYNNKTYVYKRMPMGISIAPMIFSRVAGVITEYIRERYDNVMAFNYLDDFLVIST
NPAWLNKISIEIKELIKDLGLKINTEKSVLEA-TRRIKHLG
>A0A7S1IYK8
SRANSA-APPNSYAFVIPKNSIKCSWIF-HMVWLNEQTK------------------PPP
FYLPTTEDMAY----LCGAGLWATHVDISNCYWGFRLPKEFE------------------
EAFRLSLEGESFALLRLPFGWKFSPVLCQRALQFFLKDLKKGQ--TLVLHYLDDFMVLGH
DKALVAEVTKALVAILVEKGCLISP-KSKLDP-VQEMQWLG
>A0A7S4D101
VRTEGG--PCSASAFLIPKNQEECRLIL-NLVRMNREVR------------------PPR
FRLPQIEDLRE----WLPSKPYFVKVDLANAYWSLQMPRNWR------------------
RGFV--VNGQ--AIQRLPFGWSFSPAVFQELMSRLVRTLRRFG--VPSWVYLDDVLIAST
DRTALQEACQALLGKLRRAGFIVSE-KSVLEP-TPTIVFVG
>A0A147BHB3
MEASGL--PFLSPVQLAPKSSSESRFIL-DASHLTPHLP------------------APA
FRLDPLPKVLL----QLPKQPFFTKVDLEEAFYHISLHPQAQ------------------
RLTTFRLDGKYYSFTRLPFGIRPAPYLMQALATAIARTLRARG--VWCWSYVDNFLLSHS
DPTFLKQQTHDLVEDLLFCGFRINPKDTSLIP-SQTINFLG
>A0A8B6DC45
ASTKRSRKRFLQHIFSCQENRGHETSNK-FKNPLNKYLR------------------KQH
FKMDSLSTVLN----LVKQGDWGISLDLKDAYLHVPIYKTHK------------------
KYLRFCLKGRALQFKALPFGPTSAPRVFTKIVAVVAAHLRSRG--IRLVVYLDDWFLLNQ
EKSQLILDRELVLNLLVELGFIINLKKSTLDP-SQQITYLG
>A0A803K510
LILKQAGRGFYSLLFLIT------KATG-DLRMLNRYLK------------------RQT
FKMETLATIKS----MIRPGDWLASLDLKDAYLHIPIALEHQ------------------
RFLRFCLKDQHYQFRCLPFGLATSPRTFTKVLVVIIAKLRGYG--IEIYHYLDDLLLVAR
DPTILRSNLQRTKEVLERFGCIVNLAKSQVVP-SQRMIYLG
>A0A2G8JCK1
LLKKGAGPLFRSSFFLTPKKNGTWRPIL-NLRPLNRRIR------------------PER
FRMETLTSILH----LLRPGMWASSVDLKDAYLHIPIRLEDQ------------------
RFLAFRYKAIDYRFTALPFGLSTAPRVFTRVTRAVLAHLRRNG--VMVFAYLDDWLVLGN
SQQGALASTNATVSLLTKLGWLINVEKSNLVP-TQSIIYLG
>A0A661TEM3
MLDMEASGGCYSHVFLRPKPNGTNRPII-NLKPINARLK------------------GLK
FSMTTPQKVLE----VLAPGVYTTSVDLKDAYFHVPMHPSHR------------------
KYLRFAILGRVFQFKTLPFGLAPAPRIFTQVVKVLLKWCHRKG--INMVPYLDDWLLYHT
DRELLIEHTRLVVQMAGNLGWVINLEKSELVP-AQKFDFLG
>A0A7M7NDD2
SREKGA-CLCLSPVFVIPKRSGSLRMIL-NMKRINLHLG------------------KVH
FRMDHLATILP----SLNPADVAVSLDLRDAYFHIPIHPLSR------------------
DLLGFAFLGKFYRYRVLPFGLRPAPRIFTRVVASVMAFLRRRG--LRLFAYLDDWLLVAN
SEALLLDHVQILISTTQDLGFLINLEKSEFVP-TRTPSYLG
>A0A3B1IRS8
LLCKQAQRGWYSRYFVVPKRGGGLRPIM-DLRTLNKHLR------------------VFK
FRMLTLRQFLR----AVGPGDWFTSIDLTDAYFHIAVHPDHR------------------
RYLRFAFEGVAYEWLVLPFGLSLAPRTFTKCVEAALAPLRMRG--VRVLSYLDDLALIGR
SRDEALAHTGAVLSHIQRLGFSVNLKKSSLIP-SQKLSFLG
>A0A2B4SHI9
LLDKKA-KLFYSNLFLVEKRAGGQRPVI-NLYSLNSFVH------------------HYH
FKMEDLKLVAD----ILCPQDFMCKIDLKDAYFAVPIHPEHQ------------------
KLLCFQFQNVTYQFKCLPFGLTSAPWVFTKVLKPLVAFVRRLG--LWICIYIDDILILNS
RRGSSERCLSNDPP-AGKSGVYYEHGKIYSFP-F-------
>A0A8B6GDG0
LIEKNAHQGFYSTLFLVPKKTGDLRPVI-NLKPLNQYLR------------------KQH
FKMDTLTKVLN----LVKPQDWALSLDLKDAYLHIPVHKTHR------------------
KFLRFCIQGKCYQFVALCFGPSQAPRVFTKIVTVVAAHLRIQN--IRLATYLDDWLLVNA
QEKMLISDREKTLNLLIKFGIYSKSSKIFSYP-ITRDHLHR
>A0A8B6ETM9
LIQKGVHLGFYSRLFLVPKKNGKMRPVL-DLSVLNQYLV------------------VPH
FKMETNRSIRS----TIHLGTWTTSLDLMDAYFHIPISHKFR------------------
HFLRLVWADKVYSFKAMPFGLAIAPLVFTRIFQTVVSYLHTQA--VLIHSYLDDSLIKNH
CRSLLEEHTNLSILLLLRLGFFDFMGKIRDNS-QSEFQFPG
>A0A1X7V5R9
ALEAVPVEGVLVG--VFPLAKIHGGFK------IYHGID----------D----G--LTS
LCYPRFEVAVELI-KAAGRGALMAKLDLKAAYRHVPVHPDDQ------------------
LLLAVRWGRALYIDTALLFGLCSAQKLFTAMADGLAWGMIYE-RISHFLHYLDDFFFCPP
QSSTCERSLRVNVRLCEDLRFPVSPEK--------------
>A0A6J7ZWG4
KLQVN----VKSGTDNTNKSGTLWPIGV-CFSFINDSIP----------Q----D--KCS
VQYASIQDAIELI-KVVG-----RKSDISSAFRIINIKESQY------------------
KLFGFMWDGKYYYDKNLQMGCSSNWQIFENFSTAIEWIAKNKIMIPNILHILDDFMIVDK
TEDGCKKELERFLAICNDMGIPISKEKTF-QP-SQVMSFVG
>A0A1X7V3E6
EVSLGRPGLHTSPFGVIPKKAGTWRLIV-DLSSVNDGIY----------E----D--LSS
LSYVTVDMIADKV-CSLGPGALLAKLDVKSALRIVPVDPADR------------------
WLLGMQWRGALYVDTVLPFGLGSAPKLFSVIADMIQFIAKSQ-GVNHITYYLDDFIILGS
PNPQCGRDLSTMVELCQCLGVPLVEDKIE-GS-QGPPPKSG
>A0A8B6DBK4
----R---PSATSSSNQTPPIKETPKTS-HLSAINDLID----------K----D--LCS
MTYVKIDDAIRLI-TNYGKGTKLCKFDIQNAFKICPVLPNQW------------------
PLFCFKWESLYYFYVRLSFGCRSSPKIFDNISTAICFIAEHNYKVKHILHLLDDFLTVDP
PED-AERTMALITMIFNRLNVPLAANKTM-GP-LTCIEYLG
>A0A1W0XEH3
EIALRHDNFVCSSLGVRPKKTGAARIIM-DLSQ---------------------------
-----------------PFGALMAKLDVKYAFRIIPIQRKDW------------------
NLLGFAHDGKYYFDTVLPFGLQSSPAIFNQLADLLEWLLKVNGDCPDILHYMDDFFIAGA
PDTNCNIAVSYLTALADDIGLPLAPEKTM-GP-TTTLPFLC
>A0A521LJ77
WFETGK--FCCLPLLVVLRPEIKSRVCV-DFSFWNDRLV----------D--------CP
FTYQSIHTAVSKA-AR-MVDPWFTKIDFAAYFLQIPLAEEVR------------------
EMFGVNVGGAYYRFNAMPFGVKLGPAVASLVTSEIVKLAQAEFN-VVAVSYIDDVLLISD
GEATAKDHKKKFLWLLDKLGFVVNPAKVA-GP-SRRIAFLG
>A0A6P8QGU0
--------MMVSPLAVIPKKEGKFRLIH-NLSRVNDGIP----------R----D--LCT
VRYSSVDCALRLI-LRAGRGALLAKVDIESAFRLLPVHPQSY------------------
PLLGFRFDGAYFYDRCLPMGCSISCSYFEMFSSFLHWVVVQRAGLDAVVHYLDDFLFIGP
ADDDCSRLKGAFESMAAEFGIPLARDKSE-GP-VSSLVFLG
>A0A1D1W5V8
EVASGHPNFVVSSLGVREKKTGGHRIIM-DLSRVNDHIS----------P----E--DYS
LAFCSVDDACNML-QTVGKGALMAKEDVKAAFRLIPVRPLDW------------------
PLLGYMVSGSYYFDVVLPFGCRSSPFLFCLFSYAVHWILEHHTQHHNILHYVDDFLIIGR
T--ECPHVVSEMRRLCHELGVPLATEKAE-GP-STSLTFLG
>A0A818XN92
ELDKGFVNYRINPIGLVESKYKKKRLIV-DLSAINSLID----------K----D--SYS
LSYVTVDDAIKSI-QKLGKGAWMNKADIQDAFKLLPIKPSLW------------------
PFYGIKWNNYYYFFVRLPFGSRSSPKLFDMLSEAIVWIAEHNYGIKNMLHLLDDFFVVDS
PDG-GERTSAMISLIFNRLKIPLSVNKTV-GP-VQEIEYLG
>A0A8B6DNZ9
EIKKGR---------------------------VNSSIP----------A----E--YTS
VSYENIENVIHLV-QSQGHKALMARADVENAFRLLPINPEDY------------------
HFLGFTWNGKFYYDTCLPMGLSSSCQLFEKFSTALHWILTSSFGISNVSHLLDDFVFVSK
ASKACDYALHSFLKLCKTIGVPIKHEKTR-FP-TTVLTIYG
>A0A6J8C9H9
QYEFVNFTAGELEIITSKNIS--------KEISINGYID----------K----D--SVH
LKYPNVDALVELI-KKHGRNCLIFKRDLSRAYRQIFIDLHDV------------------
HLVGYKWNDHLYFDRVLSMGLRSAAHICQRVTNAVAFMFRQMG--FDIVNYLDDFAGVES
VD-RADKAYIELKRLLDSCGLEESFHKAV-SP-STRMEFLG
>A0A4Q3LYC6
DVAAGHDPFHVSPLSGVPKGDESIRVIH-NLSHINAGIA----------R----E----D
YAMQSFDDALVGI-RRFGRGCLLTKFDVRSAFKLVPVRPEDR------------------
ALLGLRWQEMYYYEVVLPFGLRTSGYRWEEFAEALHFLLEERLGIQLVIHYVDDFLLVAP
PGFAATQQRQRVEEFCRRLRLPFAEEKTT-GP-TTQVVFLG
>A0A6A4VVR0
QRRA--LRARISPIGLVPKKSGSFRVIH-HLSFINDYIP----------R----E--LTA
VQYGSLDEAVEYI-SH-FDHAFLAKSDIVQAFRLLPTTERDS------------------
ALLGFRWRGLIYADRALPMGCASSAQIFQTFNDALVWIAQRHFGAGHIVAVLDDFLFIGA
SQSACASSLRGFTAMCHLLNVPLHPDKTV-LP-CQRLTFLG
>A0A1Q5SY17
DLNLGRGPSFVSPLGLVPKHDGGWRRIH-DLSWLNQGIP----------D----S--WSA
IEYMTIDDVYKQV-IQAGLGCIIIKRDIKDAFRIVPVAEDNQ------------------
HLLAFQWNDSTYVECCLPFGLATAPFLFNLFAEALHWILQCLLPAFYINHYLDDFIAIAR
SPDPTGPFDKVYNEVTDYLRIPRNTKKDQ-Q--GTCVTVLG
>G7E4B9
------EGYRSSPLGAVTKEGDKVRIVH-DLSFVTDGIP----------D----G--EAI
MQCADFGSAVQAI-RETGKGCWLIKLDLEDAYHQVPVRLADR------------------
HLLGFEWRGEQYMSTRLPFELRSAPYAFNLLAEGLHWILERCALPAKIRHYLDDFLIVLP
RTSEARGVAHRALQIGEQLGLMLKAAKLE-GP-THDLTFLG
>A0A402FWM2
RALNAYFQEQGHRHGVVPKKSGEFCLIQ-HLSYVNNFIP----------T----E--LCA
VKYTPFDAVVSMV-CRCGQGALLVKYNMKSAFRLLPIHPDDF------------------
CLPGFRFRDKWYVDKAMPIGCSIACAAFETFSSFLEWAVRVKGQLNDLVHYLDDFLMAGP
VANACIAWLQVFQQVMVDPGVLLADEKTK-GP-ATTITFLG
>A0A6P5AC02
ELSLGASFAVPIPLQTVEKRDIERRVVV-DCSFINDAVP----------K----D--YYK
LTYPSVDTLSHMI-LDKGRGCLLYKTDLKRAYRQIPVDPKDY------------------
KYLCYCWRNKWYVDTRCPFGLRSSAFICQSTTSAVTFIQQKKG--YSICNYLDDFGGAEY
PQ-VAMEAFNSLQGTLHSLGLEESVEKAV-EP-TTCMTFLG
>A0A1X7TD39
EFGGGKEVVHVSPIAIIPKTSGKYRLIV-DLSAVNDGIS----------P----A--LAT
LSYTSVDEAVAMV-IEAGQSAWMAKLDIQSAYRKVPVHPADQ------------------
PLLGIHWRGVTFCDRALPFGLRSAPLLFTAVADGLSWAMECC-GVHNLIHYLDDFFFCSR
AESECEQALRTAVNLCQRLGLPAAPHKVV-GP-CTTITFLG
>A0A8B6CAB5
EIQAGRSNLRLSPIGLVAKKPHGWRMIQ-HLSYINSFID----------P----Q--LAT
VQYTSFDKVLGTI-SKLGKGAEMARMDIVSAFRLLILHPDEF------------------
VLFGFRFQDNFYFQKALPMGCSAACALFEKFSCFLEWLVRFQSHKESIEHYLDDFLLAGE
ARGECLHLMNNFRTICSDIGVPLAEEKTL-GP-TCIMTFLG
>A0A432R1B6
EIKQNRSQFHISPLNIREKKDGKHRLIH-NLSFINANIP----------N----Q--SKT
VHFASVRDAINIL-LLLPHSSYTAKTDITDAYRLIPIKPEDH------------------
PKLGMHFDGKYYFDKCLPQGCASSCKIFETFSTAIQAIFQHYHPQAHCVHMIDDFLILAD
TQAKCRHNLNNLLALCRDIGIPMAPNKTT-NP-STNTTFLG
>A0A2B4R6M2
EVRLGRPKLHISSFSVIPKQGGKWRLIV-DLSSVNDGID----------P----E--EFS
MHYIRLDEIIRMV-AAHGIGALMGKFDVESAYRNVPVHPEDR------------------
YLLGLKWRGQYYVDLALPFGLRSAPYILNSLTNMVQWILVHNYKISDLVHYLDDFILEAP
PGQVCHHNLATALTGCQQLGLPLHPKKCV-GP-STALTILG
>A0A369K150
EISLGRDTAHLSPLGSVPKKYTKRRRIH-HLSHVNDTIP----------T----E--YGS
IIYDSILHAIDRI-RTCGPGAFLYKADLEAAFRHIPIHPHDW------------------
WLLGFEWLGRIFLDLFLPFGLRTAPRIYNYFAEAHHWILGHRYSLRLIQHYLDDWLNVTE
AAGRAEQARAAFREVTAELGFSMSDQKEE-GP-THCLEFLG
>A0A432I204
EVALGRLDFQVSPIGLVPKKHNKFRTIF-HLSFINHSIS----------K----E--DHS
LQYITIDNAIKGI-LHFGQGCFLAKTDVESAFRLIPLKPSDY------------------
ELFGMHWDGKYYYDKFLPFGLRSAPFIFNLLSDAVEWILLNKCLISFVCHILDDFLIIEP
AAQTCKQSLSSMLLTFKNLNIPIAVDKTQ-GP-CTVLEFMG
>A0A6A4WEV3
EVEAGVPGFRVNPLSARVKDNGRARLIL-DLSAVNDLIN----------P----D--QCT
VRYASLDELARLI-FAQGAGTRLFKADVRAAFKLIPVRPDQH------------------
AALGFCWQGQYYYQIALPFGCRVSPRLFNEFAELLRDLVRVMSGNNAVLNYLDDFFGVEP
AAPGAVTTFSCFLSLCDRVGVPLAADKLA-PP-ATRVEILG
>A0A409WWP8
MISNQQPDLRCSPLGSVTRKRAKRRLIN-HLSWVNDGIS----------D----S--EAA
IQYDLFERAVEDL-VASGPFSRMAKLDLKEAFRHVPIRPEDW------------------
HHLGFSWRGKLYYCVVLTFGLRSAPYIFNMFAEALHWIIQRH-IPSRLRHYLDDFLLTFQ
PGPLCTEAVEWVIGLGHSLGLCFQDEKTL-WP-TYIVDFLG
>A0A1D1VSF7
EVRLEHPNFVCFSLGLRPKKNGGGRLIM-DLSRVNDFIN----------K----D--FYT
LRYCTVDDAIALI-TKAGRSCLLSKTDLVGAFCLIPVHPSDW------------------
HYLCFFLNGKYYFGQFLPLGVRSSPALFNQLSLILIWVIKKA-GYTSALHYMDDFLFVGA
PESQCNDILTFMKAVCADLGVPLAPEKTV-SP-TTTLDFLG
>A0A7M5XHR6
ELKQGTDQCQINRFGVIPKSDGKFRMIT-DLSFVNDGIS----------K----E--NST
VSYTGLTAAVKKI-LALGKGCLLAKFDIQRAYRMIPLQEDER------------------
NLVVIKWKDYYFVDLALPFGARSAPRIFTRFSDVLEWIFLQKGPVKHMQHSLDDFLVLGL
SQNDCQKGLENSLRLCQELGVPIEHRKTI-YP-TTRLVFLG
>Q55H52
LHQQPIE--STINGQTRLLHGKTRYQES-LPPRISRSTI------------------QRL
IPLRVERF--T----LPLENNAVRVIDSSSYLYNVKTFLNTR------------------
DLFRFVWKGSHYRWKTMPFGLSTAPRIFTMLLRPLLRMLRDIN--VSVIAYLDDLLIVGS
TKEECISNLKKTIDLLVKLGFKLNLEKSVLEP-TQSITLLL
>A0A3M7T3D2
LIDRSI--PFLANASVVPKPDGTPRLII-DYSHLRKVIK------------------APK
QYLPSVYEIFN----KYLAKTYFNKLDLMNAFYNIPLHPDTD------------------
HVTMIRFKRRFYKFTRLPMGIQSAPYHCHKIMTVVADWIRKKG--FDCSIHMDGILVSSH
RRASHFLGAQWSIDKLQRPKKMNKVSYFVKRP-HK------
>A0A2B4RNW1
-MNRGAERSVYIDHVYDPTDQ-QDSSNL-QSKIAQQTCD------------------CKK
IKLESVDLVKT----LMKKGDYLMKLDLTDAYYSIPISQEHK------------------
QFLRFQIMGKTYEYQCLPFGPASAPRAFKKLTKPVLALLRAAG--IRIVLYTDDFLIVHR
DFQETMKMFKFIVQLLTNLGFVVKREKFSVAP-TQELTFLS
>A0A7S3Z3G3
LLQKGIPSGFYSPSFVIPKKDKKKRLTS-DLRNLNTFLE------------------HSH
HKIPGISTIMR----HIRKGDWFIALDIKDGYFNVPIHRDFW------------------
KYFRFTTVGKMYELRFLPMGLTTSMEVFRAFLRPMKTAISRLLPHMLVFSYVDDFLFRIP
PHKEAQYYSQQLQLILEVLLVPVNYSKTNWNP-SRKLKN--
>A0A803KB01
FVRMEVRKGIYSRIFLVPKPDGRFRLII-DLKYLNRFIL------------------KEK
FRMETIRSALN----ILQKGDLMITLDLKDAYLHVPIHLASR------------------
KFLRIALGGKHFQFRALPFGITSAPRVFTKLIVVIAAHLRKQG--VFVIPYLDDWLIKAS
SKALLSDHMNLTMDVLTKHGWIINKGKSNLQP-STSAVFSG
>A0A3M7T2A5
LLKTKIIPRFCGTFFLVSRPGSKVRPIA-DFSALTRVIE------------------APK
FTLKSVYQVVN----DWPNHLWYTKLNLKTAFFNINLHPKSY------------------
FMTTFGYGGKFYHFTRMPFGFSLAPYIQQSLLNCILAFIKHHT-NLQQYGHLDDLIIAHQ
DRRKLQVPIDVLRAKLRNAGWVINRKKSELDP-VKKIKFLG
>A0A814C8M2
MVKQGI--GFHTDMFCVPKDENSFRPIF-NFKKLSKYLK------------------APK
FMLPSVYQILQ----KWPSNLFWVKLDIKQAFFNININKKSK------------------
YILTIKVNGKYYRFIVIPFGVSIAPFVCQQMLNAIMKFIRTFT--KFTWGHIDDIIIGHH
DPTYLSNIVRTLITKMNKVGWMYNEIKSVIVP-TINLKFLG
>A0A391P437
MVSNGVPVT--VGLFLVPKETGEQRPIV-DLRYTNQVID------------------KQR
FRLQAFQALRD----LQPSGWPFMRVDLRKGYWQVLLHPSDR------------------
QYTGIRVQGRTYVHRALPFGLSLAPITFQTITEELARIVVRAG--VVILVYLDDYLLLAP
SEDQLWRLRRVFNEVCAALGAVLALDKSDSKP-MYRGVWLG
>A0A391NQ35
EIQKGN-ALAHHKMFPIPKSSGGHRLIH-DLRSLNKAVR------------------VPK
FTMQPWRDVRD----VVQGGFWAIKIDLTAAYRQVALSADSA------------------
KWMGVLTPGESWVPVSLCFGLSPSPAFFQIVAKTFVEALAAEE--QSQIVYLDDFLFLSR
SRAALRRLVAIIKDKAELMGVLINWTKSVLEP-TQRVEFLG
>A0A2H1W6Z8
-------SRRQDRLFLHPKSDGTWRFIL-NLKELNKYVN------------------TCH
FKLEDLRTAIS----LMHPGCFMGTIDLKNAYYLISVKKKDR------------------
KYLCFLLQDSLFEFTCLPFGLSTAPYVFTKIMKPVIGYLRSLG--LLSTIYLDDILCFAD
TYDKCLHNITVTRNFLENLGFIVNC-----------LQYLG
>A0A0N5BWB8
LVGLGIEVKIVSRLYDIPRTNGKVRLIH-DLTPLNKQLP----------E-------PPH
FHCDTIKTVID----MITPNCYFAKVDISLAYYHFNIKETSQ------------------
PYFAFRLDDEYFTFQRLSMGFSYAPYLFNTALASVVALLTKKG--IMVVRYYDDFIIINK
TRESLDKDVKEVRRMLNSFGFSLNEEKE-GEI-TQEGEFLG
>A0A5J4VBN2
GIQKQI-AKFYSPMFLVPISDGKDRFIL-NVKMLNKHIA------------------QIP
FKMENHTVVAQ----TLWKGSWLIKFDLTEAYSHIPISEIDQ------------------
QYLGFEAFGNSFRYMTLPFGITCAPAIFTKLMRPKLAKIRSF---AQTVIYMDDGLIISP
TFEEAKNSTVRTLQILQALDLTINFNKSQLIP-TQKLDFFG
>I1C6B0
LLSKQAPTGYHSNLFVIPKNDGGLRPVL-NRKPLNRHLP------------------IKH
FKMETMQKITN----LLQPGDFLTSIYLQDAFHHILIHPRHR------------------
HLLRFRWKQQTYQYRVLPFGLSLSPLIFTKVLKPVVKWARRQG--IQITAYLDDLLIMGN
L-----------------------FQQTQLFT-QKMITHLG
>A0A7S1IKF5
YAAEGAGTRYWVPVFGEPKKDGALRLIT-NLRWLNRCFP------------------TDK
FKMDSWATLRA----ALPALKWGLTLDLKSWFHHLQIHSSSR------------------
RWMRFKLRTEAFEIEALPFGLSCSPYWAHRLAKPILSWVRNTLQDVTVVWYVDDIAILGP
SPEAVEKAAARLTEFLTDLGVQVNADKSMSRA-ASRIDYLG
>A0A0K8T700
LLKQNMATGCISPMFLVQKLDGTHRPVF-NLRMLNKFLV------------------TKP
FRLINHFKLPQ----FLQAGDFMTSIDLSQAYCHIPVSTRHQ------------------
RYLSFVYREVVYNWICLSFGLATAPQVFGQLTNWVASVLRQKT--ICTIVDLDDFLFAHQ
DAMALQAHTSKVLHLLSFLGKISTKSKPEDKV-SG------
>A0A6I9Y928
LLDIAAGRGCYSILFLVPKASGEVRAIL-DLKKLNIHIA------------------YKR
FKMQSFQNILG----CIRQGDFLTSIDLKEAYLHVPIHPVHR------------------
KFLRFQFANQHYQYKALPFGPSSASRTFTKLLAAVAAHLRTRP--VRIICYLDDILLMSV
SRQRACQDLNATIHALQQHDFSVNLEKSHLEP-TSRIQHLG
>A0A6H5H3L6
LLTTHVRSGFVSRLFLRLKANRTLRPIF-DLRALNRHLT------------------LKR
FRLITHFRIPD----FLQDGDYMATLGLSNAYCHLTIVQRHR------------------
RFLTFFYNGTFYSWRALPFGLASAPQAFAQLTNWVASWLRQQG--LRITVYLDDFLLAHQ
SEQTLRAHTDLAILTLKSLGWNVNTAKCNIAP-LPTERL--
>A0A0N4ZIN9
MAEQGIPHFQLLPYFYVGRKDCKIRFIL-DATTLNSVTE------------------KKP
FKLKTLYDIRY----FLQEQDYFIRYDLSQAFWSVSISPCSQ------------------
HLLSFKYLNRTFSFNRMPFGFSLSPYYFNYLLKRPLNLVLTYK--IRGFRYIDDILLIDK
DPQKLTTAGEFFVKLMEDLGLAVNYSKSETCP-QKIIDFLG
>A0A0N5C9A7
LLRSNS--KWISPLMVVTTS--KMRLVL-DLSSLNDYIQ------------------HFS
FKCESIKDVTD----LLEPKAFLTSIDLSAAYHSCAVRPHQT------------------
EYLGFRWNNKTYIYLVLPFGASSAPRLFYRITNTLTATIRANG--IKMTRFYDDFLITHT
DKDLLTRHTEYCMNLLRAAGFSINEKK--------------
>A0A7M6DR42
MLQKGAPNHFLSSIFLVPKSDSGHRPVI-NLKNLNKYVP------------------YLH
FKMETLGLLRE----LLVKGDFMVKLDLRDAYFSVPLHNLSR------------------
KYVSFRWKGKIYEFLCLCFGLGPAPRIFTKLMKIPIALLRRLN--VRLIIYLDDCLLMAS
SIEELLMARDTLVFVLQHLGFSINFEKSVMDP-THNIRFLG
>A0A811WDV5
LKEQKISPSFVSPIFLVAKSDCCKRPIF-NLRNLNRYLH------------------QFK
FRLINMYRVPD----FLQQGDWAIKIDLKQAYFHIPVARSHQ------------------
PFLRVLYTVELLQVTSLPFGLSSAPKAFATVSNWVAQLMRNQG--LRVVVYLDDYLIVHQ
ERQTLIEHVAEAVRILKILGFTINFEKSALIP-SRIVEYLG
>A0A162DCU3
RVMEDQ-------------------------LRLLDDPI------------------YRH
FKMEGTAMLKH----LLKKGDWMVKIDLQDAYLTVPIFPSHC------------------
KFLQFKWKGRVYEFTCLPFGLSSAPWGFTKILKPVVGFLRKNE--IKLIFFLDNILILSP
TKEKAKLDFNVAKELLEEIGFIINHTKSRATP-GQTMEFLG
>A0A2B4RSL5
LLHKGVEGDFLSTIFVWPKKDGSYRMIL-NLKPLNEFVS------------------YHH
FKMDTIKTALK----LMRPGCFMASVDLKGAYYSAPVAKEDR------------------
KYLKFEWQGSYYEYTCIPNGLDCAPRLFTKILKPVYSHIRSMG--HLCMGHIDDSFLLGY
DYAACKRNVQDTIDTFQNLGFVIHPVKSVFIP-TQEIEFLG
>A0A139W8L4
LMTQGASNQFISPFFLVKKPNGSERFIL-NLKHLNRFLK------------------PPH
FKMEDSRTVTK----LIKENIFMATIDLKDAYFLLPIRKSDR------------------
KYIRFKFREQLYEFTCMPFGLSTAPYAFTKLMKPVTSFLRIHN--IVCVVYLDDFLIFGK
SEQSCQNNVKTVITLLQNLGFIINFEKSNCQP-SQRCKFLG
>Q55H48
LLLDDAKRVFYSNVFTVPKPGTLHRPVL-DLKRLNTYIN------------------NQS
FKMEGIKNLPS----MVKQGYYMVKLDIKKAYLHVLVDPQYR------------------
DLFRFVWKGSHYRWKAMPFGLSTAPRIFTMLLRPVLRMLRDIN--VSVIAYLDDLLIVGS
TKEECLSNLKKTMDLLVKLGFKLNLEKIVLEP-TQLITFLG
>A0A8B6HNJ7
LLKMNVINEFISPIFVRPKKNGEYRMIL-NLKELNKHIE------------------YQH
FKMDSFESALN----LIKENAYMSSVDLRHAYYSINIAEQHR------------------
KFLRFVWKEKYFQYSCLPNGIAMAPRLFTKIMKVVYASLRKMG--YVNVGYIDDSLLLGD
TELECKNNVTETVNMVSSLGFIVHKDKSVFTP-KKCIKFLG
>A0A811WK47
MAAQGVGPGFESHLFLVKKSDGSHRPVL-NLKALNNFLV------------------SGK
FRLVNMYKVPY----FLQPNDWMMKIDLSQAYFHVPVAESHR------------------
RFLRFVAQHCVWQMTSLPFGLASAPRTFATLSNWVAQQLRLRG--MRVLVYLDDYLLVNQ
SRRRLRDHAHQAKALLHELGWVINKGKSSAQP-VQNIEFLG
>A0A0C9Q0M0
MLRQGVETGFISPMFLIPKTDGKFRQIF-NLRCLNEYLQ------------------PPK
FRLINQRKIPY----FLQKDDFLAKIDLSQAYLHIPIKLSHR------------------
RFLCLSYKDQLFNITCLPFGLSTAPLAFSRITNWIADVLRQKG--IRVVVYLDDFLLAHQ
DAQQLQNQIQMAMGLLRSLGWAVNEEKSTINP-THKVEFLG
>A0A0N5BKD0
LLQLGF-PSYVAPIFLVDKKTGDKRVVF-NAKKINENIV------------------VPH
FKYNDIREVKR----ALIKNWFGITIDLSNAYMSISLKEEMK------------------
KYTQFRVNNILYEYNRLPFGISYSPYCYSRLTDYVAGYFREEFPDLLIFKYLDDWYILGE
NKDELRKNGQVIVQLLEKFNFSVNIKKSSLEP-SHVCIFLG
>A0A6J8CDJ6
VDKRSH-GSIPKQLVLSTQKRWGQRPVL-NLKILNQHVM------------------YQH
FKMEGLFMIKD----LLKVGDFMLKIDLKEAYSVLSISQNHR------------------
KFLRFKWEGTLFEYTALPFGLAEGPRLFTKIMKPVIGILRRMG--VRMIIYLDDILLMAE
NPQKLEIHRNSTLFLLQKLGFLINWKKSSLNP-TQKIEFLG
>A0A2D4M3Y6
LLEIEAGQGFYSHFFVVPKNSGGWRAIL-DLKRLNRHII------------------QKK
FKMHTLQSITN----SIREGDFLTSIDLTEAYLHIPIRSSHS------------------
RFLRFCYDNNHFEYIAMPFGLSSAPRTFTKILAALIARIRAIP--LRIQCYPDDMLILSA
TAPHGQRNTTWASQILQDHGFLINEAKSHLSP-STKLLHLG
>A0A162QI74
NGGKKCRSLLCERVFVVSKSDGGSRTIA-NLKHWNRFLV------------------YRK
FKMEGISNLRE----ILFGGEWLTKIDLKDAYFSIPVNAHHQ------------------
PFLQILFENQVYQFSCLPFGLSSVPWAFTKIFKPVVVFLRGKG--FKLIVYLDDFLLISS
SRSQARRDFLFVVELLESLGFVINKIKSSGEP-SQSREFLG
>A0A162SCA3
LITKGAA-GYISR--------------------------------------------YRH
FKMEGIVTVRH----TVRQGYFMAKIDLTDAYFTIPVFKEHR------------------
KFLRFRWKNKTFEYTCLPFGLSSSPWVFTKLLRVPVAFLRRLG--IRLVIYLDDILVVGA
TFQEWIASVKKVISTLESLGFLINFKKSVTTP-SQCIEYIG
>A0A0N5BIH0
MQDEKICRYHLNPIFVHHGTK-KDRIIV-DCRNLNSVVK------------------VEK
FTYESIEFVSS----LLSKRLFVTSIDLSSAYHAIYIHKDSQ------------------
YLLCFKFKGRVYKFHRLVFGLSTAPYIFQRILKVPLNKFRERS-SILLSSYLDDIILIAE
ERSNLHEETKALCQLLNKCGFSINYIKSVLEP-SRELEHLG
>A0A2B4REE5
LQTKGALNQFTSTLFIVKQTT-KERPVF-NLKNLNRFVD------------------SQQ
FKIEGLEAVRK----LIQSGDFIMKLDLQDAYLSVPIHNSHK------------------
KYLRFVFQGITYELQCLPFGLSSAPRTFTKLLKPVIILLRRQG--IRIVIYLDDMLILDQ
SPERLSSIFQSVVALLQRLGFLIKQEKCSQAP-SQCLEFLG
>A0A164M267
LSRKGAS-GFISNFFIVPKTKGKFRPIF-NLKNLNLFVS------------------YEH
FKMEGTDKLKY----LIRNNDYLVKLDLQNAYFLVPVVKEHQ------------------
KFFKFFWKGIIYQYVCLPFGLSSAPRVFTKVMKPLIARLRALG--IRLIIYLDDILIMGS
SHDEASRHLKVTIDLLQSVGFLISWEKSVLFP-AQTIEFLG
>A0A0N5B908
MVQQGIDVKFVSPIFLVPKKE-SYRPIL-DCRKLNSYLT------------------VEH
FQLEDIQVISK----LAGKNFYQLSFDLEQAYYTIPICAQHQ------------------
GYLSFYFKGEYFAYTRLVMGLSSSPFIFTRLSSVIMRHMREEFPEIVSLRYLDDFYMCGP
SSISLQLCGEYFSALMTKLGYTINYAKSVTTP-TKSLDHLG
>A0A0K8SFG0
LLSMGAGDQFVSPIFLVPKPGGKSRFIL-NLKVLNNYVT------------------APH
FKMDDHRTLMR----ILPSKFFGVTLDLQDAYYAVSIAPEDR------------------
NFLCFDYDACRYSFNCLCFGLACAPYTFSKLIRPVVAALRQRN--ILCLNYLDDFCFLGQ
SPSECSEAANQAISLLDSLGFKINFKKSVLQP-SCVFRFLG
>H3B8L7
AQRWGTDHQWVSNMFVVPKAG-GFQPVV-DLKPLKQYVC------------------APR
FRMEGLKDLRF----LLQRSFSMTKIDLSNAFHSIPIAPRHR------------------
RFLQFHWKGELWQVTCMVFGLASAPWVFTKILKPFMVCLHSWG--VRLLVYLDNILLMEP
SAERLQEQMKVAVHLLTALGFQVNQGKSTLTP-TQSIEYLG
>A0A4D5REV5
LVRKGAEVKFLSPFFIVPKKDNKVRPIL-DLRQLNESVQ------------------HNH
FKMEGWHSVRD----LIQQGDSMIRIDLKDAYLSVPICHQDR------------------
PWLGFREGDKVYRWNVLPFGLRSAPRVFTKLLKPVAAYLRSKG--LRIVMFLDDILVMDQ
SPSLLANQGHLIVNLLQNLGFAVNLEKSVLTP-AQDLLFLG
>A0A226DEU9
LISNGAVGQFISPVFTVAKSDGGRRFVL-NLKKLNDFIF------------------APH
FKLEDVRMATS----LVTNGCYMAVIDQKDAYYMIPIALESQ------------------
KFLKFRWNDVLYAYTCLCFGLNLAPWLYTKIMKPVLAYLRSNL--FLNVSYLDDCWMMGN
TFESCLANLKFTIKLFEALGIKINYKKSQLVP-SQQVKFLG
>A0A0N5BR41
LRERQISLKWCNPIFNVPRKNGLPRLIV-DLSPLNSFLN------------------IEH
FKLEDISSAID----LVFKGCFFISIDLSDAYYSIGVKADET------------------
FFLGITSNNKFYKFNSLAFGIATAPKIFTRVTRPIVCFLRKQG--WRICRYLDDFLIVAP
DYKDAYKKSTYITNLLTKLGFLVNKEKSQLIP-QKKILHLG
>A0A7D9IN06
LLQLGVAGECISPIFVVPKPDGSYRLIF-NFKRCNQAVL------------------YRH
FKMDTLAAILS----LVTPGAYMASIDLKHAYYTIPIADEQR------------------
KFLKFVWNEQLYEFCVLPMGLTSSPRIFTKVMKPVLATLRQKG--HINSGFIDDFYFQGQ
EFSDCAVNVSDSVRLFISLGLHVHPDKCALIP-SQELLILG
>A0A0B1T6Y4
LLKKGATQVWSSHIFLVPKKDGRFRTVI-NLRPLNAFIE------------------HNH
FKLESLGMVKD----LLNPGDFMAKVDMKDAYFAVPIHEESR------------------
PYLAFQYNQELYWFTALPFGLSSAPYVYTRIMKVVAARLRRQG--VRLLVYLDDWIFFGS
DAEGLRKDVSNALSFFAQLGLTVNYEKSQLVP-SQTIEFLG
>A0A0B7MW62
FLKAGIDRSYLSNFFTIQEPT-KRRPIL-DCTRLNQHLQ------------------VQH
FKMEGIPALRD----LVEPDDYIVKVDLKDAYVVVPIHPSSQ------------------
KFLSLENRGIVYQYSSLAFGLSLAPRIFTKLMRYAVEPLRAQG--IRLIYYLDDICILEK
SKSKLKETVQLVLQHLQDLGFLINHGKSVLTP-NKIQEFLD
>A0A3L8DG69
LCRKGAAGQFLSSFFLIPKSSGGMRFIL-NLRDLNEYIS------------------P-H
FKMEDWRTVVS----LMTPNSWMASVDLEDAYLLVPVHPSHK------------------
RFLRFRWRNIVYEFTSLPFGLSTAPYIFTKIVRPVVRVLRAKG--FPSVVYLDDFLLLGD
SKESCQKNVRETLDLLSSLGFLINYSKSELVP-SSKRKYLG
>A0A1T2L0C8
LLSKGAEDQFISTIFVVHKPNGKFRPII-NLKFLNEFVQ------------------YNH
FKQETFNIVLD----LVQPNDFMTKIDLADAYFSIPIHPSHW------------------
KYLKFYWNSILYCFVCLPFGLTIAPYLFTKILRPIFAWFRQQN--IRSSYYIDDSINFDQ
VRAVCQRNSNRILDTLQSLGFNINQKKSVLIP-CQRLVFFG
>A0A6S7JKP0
LLAKGVPGEYISPIFITPKKDGWYRMIL-NLKQFNEHVA------------------CHH
FKMDTLASAIS----MMKPLCFMASVDFKDAYYSVPIASTDQ------------------
KCLKFIWDGQLYKFVCFPNGLACCPCMFTKLLKPVYANLRQQG--YESSRYIDDSYLQGD
DFADCVANVKVTVHMFDSLGLITHPEKSVLIP-TQRLTYLG
>A0A653BK08
LLTKGAKDQFLSPYFLIKKPDNTYRFVL-NLKKLNEFIP------------------VSH
FKMESHKTAIK----LISPHSCLMKLDLKDAYFLLPIDPFYR------------------
KYFRFVFNNTLYQFNCLPFGLNIAPLIFTKILKPVVRYLRERG--VKLVSYLDDWLFIAK
SHDECLHFVAMAKDLLGNLGFIINTKKSSIRP-GKEIEFLG
>A0A146LQD6
LEASGAEGQFLSPIFLVDKPSGDKRLIL-NLKRLNEFVS------------------APP
FRLEDHRTVRQ----LVWQGAYGTVVDISDAYYAVNVRREHR------------------
KYLRFMVGNDIFQFKCLPFGLSSAPYTFVKLMKPILAHLRSQG--VTLANYLDDFVILGH
SSDVCETHANKLIELLTSLGFIINVDKCCLKA-STSFTFLG
>A0A0P4W0U3
FLEQRIGHGFLSNIFPTIKRDGTARVIL-NLKELNEYMD------------------HIH
FKMDTLKDVLP----LIHQNCHFMSIDFKDAYFSVYVRPEDR------------------
NWFKFTWRNSTFRFTCLPQGLTSAPRIFTKLLKPVLSHLHKLG--IFVSCYLDDCIFIAD
SADVLGSNVLYALHLFDSLGLTVNPHKSVLEP-TQEIEFLG
>A0A226D534
LMQLGASDQFVSPIFLVPKPDGSKRFII-NLKRLNEYLQ------------------YSK
FKMEDLRSAIR----LMENDCYMTTIDLKNAYYLISIRKTDR------------------
KFLRFSWKGQLYQFNCLCFGLSSAPRTFTNILRPVMRYLRRSG--IRNVVYLDDLLTIGN
SYENCLSATVSTIRILEKLGFIINYDKSKLIP-SKSQKFLG
>A0A5J4VXK0
ELEEGILVKCWNPTFIVPKSDGGWRKIL-EATHLNNEIL------------------PLH
LQMHGVEDVKM----KIQPMDWLIKLDLKSAFHHLTVYEPHS------------------
PYLAIEVEQVCYISKGMSFGTQHSPIFFTEAMNRILAEVRKTW-DLRIINYSDDILQLHQ
DQMILKQQPIQLRAG---TETGDNVFRLNLKF-NNNGTI--
>A0A5J4V948
ELEEGIQVKWWNHTFFIKKSNGTWRKIL-DASKLNKEIE------------------KLH
FKMHRLEEVQH----HANQVDFATSLDHKSAFHHITVSPNSI------------------
PYLAFYFNNNNYAYRAMTFGTKRSPVFFAEAIESILRQIRIHS-EIKILNYCDDILLIHQ
DKQILKTQTIEIMRTLKQMNIESEGNQYKNVG-GKKV----
>A0A5J4V207
DLQQNISAILHSPVFLAKKTSGKYRRII-LCKTVNQHLN------------------VEH
FHMERLIDARK----IIINQGWAITWDLQQAYSHLSVSTVLR------------------
QYLAFRFKGQTFQYITVPFGISTTPRLFTKVMRVVLAHLRTKV--IFTTAYIDDDMAWFQ
TRAQAEEGMMQIKISRNLMGCKENASLMSRQT-AEDNTG--
>A0A5J4WQ79
QIKEGIQIKVINPIFLVHKPGNKWRKIL-DCIQVNAITN------------------LIK
LKNEGSDIIKQ----ILEKQDFAKALDLENEFHHVKVLSDLL------------------
HYFCLAFQGKLFTYSDLPFGYKNAPYLFNKVLSIAVRSNKQRQ-YIKISNYIDGIVLLHQ
DKDYLKRTTQEIIAFLQNFGFKIQLKKSYLYP-SRVLNYLG
>A0A5J4WP64
ELRNNMNAKFYSPIFLFTKSTGGFRKII-NCHELNYSLN------------------APH
FKMEDARTWCD----LIFPGAFMVTVDLQHAYFHVQVSEEAS------------------
KWIGFEWRIQTYMQKTLCFGLYTAPYSFTILMRRVLASLRPYF---TIMAYLDEVGIIDH
SFIEADDTVLYTLKQFFLLGLTVEFDKSKLQP-SHKAEYQG
>A0A5J4WDS5
EIKEGIEVKLHNQTFCVPKHSGDQRKVL-DARLINNEIL------------------KKH
FKMHSVQTVSE----AISKDYWLASLDIKSAYSHIKVHPSLK------------------
PFLGFAVRDKSFLYRAMPFGLRLAPLVFTKTLAISIKQIRKSI-KSTILHYADDILLLNK
NKMILSQDIQTAVNILQAMGWIINFRESELTP-QQSIKYLD
>A0A164FH48
-----------------RGRDGSVRLCW-DGRCVNLCLQ------------------EQT
VTLSHFQKALE----LTRPKDFQVIYDLKSAYHHIKIHRSQT------------------
KYLGAATPEGYFTFLFLPFGLSSAVHCITKLFKPINAYLHNKG--IRHSIYLDDGRITSD
TKCQAEKDRSIVYDILKKSGWIIEKKKSDNDA-SQCKEYLG
>A0A5J4VJB5
ELRENIQARWFNPTFIIPKPHQKWRKIL-DASELNKEIQ------------------TIQ
FMMNGTDQVRD----LIRKGDWETSLDLKSAIHHLIVYPPHK------------------
PYIAFEAMGKVYQYSAMPFGTQHSPIFFAQAQAMVLTKIRRES-HIRILNYVDDLLLLRW
NKGRLREQTLTIMKIFETFGWTIAQEKCEIEP-KQQINFLG
>A0A5J4VY81
KLQQGINMALQNRVFLIAKKESEKRKIL-DFSMLNEELA------------------PQP
FKMEDVKVAKQ----LIQRLDYAVTLDIHSAFSHVPVDPELT------------------
PYLAFNFKEETYAYIAMPFGIKHAPKTFHKLMRPVIGYIRTNF-NLRRVVYCDDLHLLEQ
DQTVLKAKSVQVLQFLRNLGWIINECKYILDP-SLTFKFLG
>A0A5J4UAV4
---QSNEK-TWTNEQWEKRTGNKQRKIL-DNKRLNRAIT------------------QQR
FLMEDVITVIR----TIKHEDYAIQLDLEKACHHLKENKDLQ------------------
TYMRFKFRGKVFCYVGLLFGWNRSLLLFCRVMRSIVRVIGKKF-NVKVIQYMDDLLILTK
KMKQLECETVQIIQFMKGLGWKMQLAKSQVIL-KRDFQFLC
>A0A5J4UJG1
ELTQGIKIKVYNPTFLVSRSDGRPRKIL-DCRKLNSITQ------------------QVH
FKMEGIQELKQ----IIEQGDFTTTLDMKNAFHHIKVNQKLQ------------------
TFFGFKFQNRSYCYVGLPFGWKRSPFIFSKTLSIAIRAIRKQW-SVKIQSYMDDIILLHK
SKEYLKQNTKEIMIFLQDLGWKFNT----------------
>A0A5J4WR31
ELEAGVQAKWINRCFLIGNPDGSFRKIV-NCRKLNEELV------------------SQH
IKMENIQELQD----LLTKDCYSTLIDITQAFHHISVVGELK------------------
QYLSFQFKQKTYQYIVMPFGISLAPRTFHKILRPMIVNIRCKW-NVRILSYVDDIIIIGK
DKEVLEKKTYEISNYMSTLGWVISEKKSRITA-MQEFEFLG
>A0A5J4VY02
ELNQGIQVLLQNRTFAIKKQGGGLRRIM-DCGPLNTHLK------------------FQH
FAMNDVNKVLE----IWKKDDWACLMDIKSAFNHVALTGEME------------------
KHLAFTHRGVHYTQVGMSFGISIAPMTFAKTKQIVIDRVKSKS-PVRIVNFADYILFLMQ
DQKQLEKEIKWIVQKFRKQGWIINENMSILKP-DQQFVFLW
>A0A5B7GTV7
MLLQWVGHVFLSRPFLVPRRDQDPCLVV-DLSALNSHIE------------------CHH
FRMVTLKQVRE----TLLPHSWLTSLDLANAYWHVPIGPRFR------------------
SYLAVQNCSRVLCFTVLPFGLNIGSRVFTKIMKTLASMLA-DV-NI-RIMYLDDWLVQGS
SREEAQAATTRTVSISEFLGFHFNFPKSRLEP-TQDLQWLG
>A0A0D2NLB6
FVRVSAGPAVVHPISVAEKPTGALRLCI-DANYTNIFEP------------------YRP
VTFELLQNVFP----LLQRGDLVSASDLTKGYLHMRLHPSAR------------------
RFLAIRFDGVTYVFSALPFGLQSAVWAFSSVMRAMYLPMRMA--GWRLSFMIDDALTLWR
RMVDACLGASVFVRILCSLGCHLSLRKCRLGP-NPAVRYEG
>A0A6A5C1B9
AVFVTLKDLVLNPIHLVTKKGDLFRLIL-DLRKMNLGID------------------LES
FKMETLLNTIK----ILKPGTWATKIDLSKGYYHIPIHPNSR------------------
KLLGFIWNNQFYHFNVLPFGLSSAPRIFTKIMKQVVKKWRFQG--MIIFIYIDDILILSF
GKEHCRMQTLQVLADMKYLGFMIQPSKCILEP-TQSIEYLG
>A0A5J4VDJ9
EIASGVNIRIPNPTFIVSRPDGKLRKIL-DCRAINSITR------------------LIK
FKMDGAEHIKQ----ILERGDFATILDLQDAFHYIRVSEQHL------------------
PYFGFKFLNKTYTYRGLLFGYRNSPYHFNKTLTLALREIRGRW-KLKISNQIDDIILLHL
NKNQLKLITIQVIQYLQSLTWKRQQKKCRIYP-STTFIYLG
>A0A5J4UV70
DLKENIEIIHFNRVFTIPKKDGSLRRVI-DCRAVNNLTE------------------PIH
FKMDHLSRILE----SVYPGDWFTSLDIHAAYSHIKVDQSLQ------------------
PFLAFSVNKNIYIHTAMPFGLSRAPYIFTKILHDCLHPLQVQQ-RIKIFAYIDDILIISK
TYAEAESQVNRVANHLTKLGFLLAEKKCIKIP-TQTITFLG
>A0A5J4UIG9
EIKQGIEALFFNWTFIIPRKDKRLRKIL-DCRPINKFLK------------------EES
FKSEDIKTVTQ----LSLINDWATVIDIHNAYNYIQVTKELQ------------------
QFLAFAFNHQTYTYIEMPFGLKTAPFIFHKHLHPAIQIIRKEG--IRVIVYFDDILILCQ
DPTLLHQQTNKVIQILENLGWIISPK-LVLIP-MQEIKYFG
>A0A5J4U818
ELQEDIDLSWVNPCFAIPKAQGKWRKIT-DCSILNKFLR------------------GTH
FIMEDMMTLRQ----IIQNTDFMIKIDLEMAFHHIPVDPAFR------------------
PFLGFHHNNRFFRYKAMCFGVKHAPLVFNKTLKPELKVIREKL-QIRCIAYCDDLLFLSQ
SKEELEEKKVQIINILEQFGRKLSEKKSVLEP-QQTTEFLG
>A0A5J4TNH5
ELKENILIKWYNPTFMIKKANGKWRKIL-DAKTLNRQIE------------------DFH
FKMHDSNEVKQ----TIRLGDWGTSLDLSSAFHHLIVQTESQ------------------
PYLAFEFQNNYYTYRAMPFGTKHSPIYSATAMEPIMQQIRMKT-EIRIINCVDDILLLHQ
NKEYLKNMTQKVIETLIHFGFTMNTEKSETEP-NQAVIFLG
>A0A5J4VTJ1
ELLEGTEIKLWNPTYLEPKPNGEWRRIL-DCRTLNRELV------------------AKH
FKMTDIRDTIQ----MLRKGDWMCTLDITSAFNHIRVNQLLQ------------------
QYLAFRIQGVNYTQVGMPFGINIAPYTFAKTIQPTVERVREKC-ETQIQNYADDIILFNN
DKTQIQEEIMKIITIFEEMGWIINRNKSKLEP-NRQITFLG
>A0A5J4TYH2
ELIDGELVAFWNPIFAVSKKNGGFRKIL-DCRRLNSELM------------------TET
FQMDNVNSIKQ----IVKQGDFATSLDIHQAFHHIGVAAKSI------------------
PYLCFSFLGQSYAYIGMPFGVSIAPRVFIKTLIPLIAQLRRML-SSNIITYMDDILILNQ
NPLTLQQETLIIKDYLAQMGWILSMEKSNLNP-SQDFEFIG
>A0A5J4X765
EIEEGSDISFYSLIFLFPKSNGGFRKVM-DCRTINIYAP------------------LTH
SKMDDCRTVRQ----IIQCNDWGDTVDLKQVYSHIPIEIESR------------------
KWLGFMYKDKNYRQRAMCIGLLTAPQTFTLLIRRVIAQLRPL---MRIVTYLDNFLLLFK
TKEEAETLTVVALQLFTSLGLTIVWQKSKLIP-THRFTYLG
>A0A5J4X0F6
EICQKIYIKLFSPTFCIPKRDGSYRQIL-NARATNEQTK------------------KIH
FKMISPFDVQQ----ALLKDSYLTSIDIKSAFNHITVHPSLK------------------
PYLGFQVEDRSFVYIDMPFGLRLAPIVFTKTFQMAQAAIKKGL-SSTILQYSDDILIINQ
NPLESSKETQLVKNQLQKFGWIIDNKKSEMEQ-MKEIRYLG
>A0A5J4WD04
ELKLGVEILHWNPSYTVPKAGGKRRKIL-DCRELNAATK------------------PAH
FQMENINTVMQ----LIQKGDYSTHLDMEKAYHHVRVSQELQ------------------
KYFGFHFRGKAYTYVGLPFGWNRSPMVFCRIMKQAVRAIRERW-KVRVIQYIDDILLLSQ
DKIQLQTDTLEIMKFMEQLGWKIQRLKCRTNA-QKTFEFLG
>A0A5J4TVD6
ELQEGIQVKWWNPTFLVPKPSGECRKIL-DASLLNEEIQ------------------PLH
FQMNGVEQVRY----LLIPNDWAVTLDLKSAFHHLIVYPPHR------------------
AYLAFEVDNHHYQYGAMPFGCKHSPIFFTQALTILLTEIHNRT-DIRIINYSDDLLLLHQ
DKNWLFYQTQHIINTLEHFGWTIALNKCQLIP-KQEIDFLG
>A0A5J4WP53
ELHLGINVQLWNPVHIIPKPDGSLRRIT-DSRTLNKELV------------------TSK
FKMEDIQSLLT----LVEQEDWACSIDIKSAYNHIQVSSELQ------------------
PYLAFSVGKKTYTHIGMPFGISIAPRIFSKTLSPAIAKIRETS-EVKIISYSDDILVLHQ
SKEYLRHQIQVIDQFLKSLGWVISEKKSRLNP-SQEFIFLG
>A0A5J4TMB5
EIKDGIEVKHWNPSFIIPKAGGKFRKIL-DCREVNKATQ------------------QLH
YKIEGTKEVME----VIQQGDFATKLDLEGAYHHIKVEERLS------------------
KYFGFRFEGRDYVFRGLPFGWVRSPAIFCKVLRIAINAIREQV-GVRLVAYMDDLLLLGQ
DRRVLEGD---TVQKFRVLGMELGDNEVGGKS-AQ------
>A0A5J4U2T7
ELKEQVDLKWINACFAILKQKGKWRKIT-DCRILNSQLC------------------SKY
FVLEDMQILRE----ILKLEDWILQIDIESTFPHITVDKEFR------------------
PYLVFTHQNRYYQYRAMCFGEKHAPLTFHKKPQPVIRIIREEL-GVRILAYCDDIIIIHA
DNEKLLSVSIFKDLFCISLKYGSERRSAQRIA-AASRQLLQ
>A0A5J4VVP4
ELHQGVQIKIYNPSFIVMRPDGRYRKIL-DCRLINQLTK------------------SVH
FKIKGVLELSK----LMEKGDYATTLDIKDAFLNIRVSPTLQ------------------
PYFGFMFRIRSYTYAALPFGYKRSPYIFSKILSKAIQTIRKTW-PMKIQAYMDDIVILCK
NKESLKTYTLQINQFLKDLGWRISYQKCRTYL-RHANAPLE
>A0A6A4VZM4
LTQHGH-AKSAYRLFALAKDNKRARILY-DLSPLTPHLD------------------PPP
CFLPRAMDLLQ-----SPVPLWAIKIDLRHGFYHIPLHPALQ------------------
PYMGVRLHSEEYLWTVLPMGLATAPALMQAVMASVVKFVQHRIPGITGKVYLDDFLFYST
RPEDLLP----IPALMTEIGLQMNVNKSVLQP-TQRLTYLG
>A0A7R9RRK7
LLQAGVKIKNAFSAFLVPKGTGNARLVY-DTSSWKGVIF------------------TDH
FRLPKVESVVK----N--QAQYLVKIDIQDAFYRMRLAQKRQ------------------
GFMGIYYKKRYYAFARLPMGLSVSPYAMQRTMTELLHQRLTNQDQVEWQVYLDDVLVSTS
NPQHVL-------YLLQ--DLHLNPRKTEIRP-HETITYLG
>A0A7R9J991
WVQTGL-CADVFPLFLLGMRNKGIRIIH-DFSNWTEYIN------------------APY
FSLVSAGAALR----EILEGHFLIKTDLRSGFYHIPLTPDSK------------------
RFAGVYYAGTKYCFTRLPMGNALEPYKLQSIMKEVLAAIEDWLPNVKGIAYLDDLLFHAY
DPETLKE----IPKILEEVSLTLNYENFELTP-SRRIGNGN
>A0A7R9FZV0
KTDHHWQDCNAFLLFAIPKANGGIHIIQ-DMSYMTPYVH------------------TAE
FSLKTAGAAIN----CIPKKSLLWKVDLKAGFFQVPLSRPSR------------------
RHVGIYYRGRKYSMTRLPMGHSLSPAILQRVSLEIVQIIKDTLPNTKGIAYLDDFLFHSH
RRKELEQ----IHRTLQQVGVTINRDKSSRTA-SKSITYLG
>A0A4X3NZF0
WVQSGITPPLLSPLSVAD-S--EAQANS-RSFALNKFIP------------------TTR
FRIDDLKSIWD----SLPEGGYLALFDLKSGYRGIRFQK---------------------
-VHGFTWKGQNYRTKALPFGLNCAPWVFTKVFRTLVIRWRSMG--IQCALYLDDCIITAP
TEAQCLSASNQVRNDLREVGAIVAEDKTNWTP-AQSETKGQ
>A0A6J8BRV6
-------------IQRRIREDYIDYRGA-ISQPLTHISA------------------EGS
LFSGNLKRPPR----LVRKCDLMSSLDDKSGYDHIFLDENSR------------------
KYFGLQFGGYYFVFNTIPFGFKASAYIYQMTGLTATGFCRSLG--VPCLQYIDDRWIGEL
MQENAFKSLYVVCEVLIRLGYFINIEKYKFVP-STVIRFLG
>A0A150FZB4
LLAARSQPRMVCPLGVVVQG-SKRRLIW-DGRAVNKHLE------------------IPS
FRYEDLKAAPG----FLLPNDYVFTLDLKSGYHHVDIRQDCW------------------
TYLGFKWRGKFYVFTQLPFGLAPACWAFTKLTREVMRGWRRQG--WRCSGYIDDQFHADQ
DPDRLVRRRVDVLSRLERLGFVVNREKSMLPP-ARLFRYLG
>E4X2F4
LKLMGGRTKFV-PRPYEITSQGRRTLAI-PNQES------------------------VR
ERADDVTQQLK----LLKKGDLMVKFDDKRGFHQMPLAEESK------------------
KMACFEWGGKKFVNNILCFGLPAAPGIYQSMNLVGINFLRKNG--IKATLYLDDRLVVIT
PKAHVCKEAWVTAATLVALGGFVNIEKSEFIP-KQRMEFLG
>A0A0G4ESN6
EMAKGHAPQWTSPASWTDDPLKPRRLVW-NFTMLNECLK----------D-------PKP
YTLPRLPNILA----EIPPGGFLAKADFQKAYKQLPVHPDDR------------------
PFLSFHMSSDFLSWRVLPFGLKTGPSLLLRHTAAMQAF---MP--FATYCYVDDWLIGGE
DERRVAENFGEFRELTEDLGWPVHK--VV-EP-TQELTYLG
>A0A6J8ANH1
RLKSES---------------SKPRLCH-DERFLNLWIK------------------DNP
FQLENLKHVLR----IVSKRVEMIALDDKSGYDHVKITRESE------------------
TFCGFQFGGWVLSYTVLPFGWKASAFIYQSIGMQVTSFFRKLD--ILTLQYIDDRLLIAS
DKGNINTISYALVELLTRLCYTLSIKKSRFNP-SQTIKFLG
>A0A6J8AFX8
---------KNPSIGAIEKSNGDVRIIH-DASLLNSYTT------------------DTS
CSYMDLRHALK----IIKRNDYLGKIDLKSAYRSVKCHDSDY------------------
PLTGLQWNGTYMYDAKLPFGHARSPKIFQQLSASVCEIMKCTN--ITCIAYLDDFLVIED
TFHKCQTGIRLLIDTLRRLGFNISWNKIE-GP-SQSLTFLG
>A0A2K3DSD1
MLSKGLFATVISPLHVVTKADGDLRPII-DPTRVNACMS------------------PLP
CPLPSLSTILR----DLPANGALGKRDVASAFHHIILDPSAR------------------
RYMAFRHPNAIQRWVVLPFGASQSPAIWVELANAACRIFDRRGLNIKIHVYADDFMLLGA
THDDVVAAFEVMDSLGADLGLEWKAAKDAGTH-LQEIEFLG
>A0A2G9TSR6
LLSTGAQQLHIHPLSVAK-G-KKLRLVL-DLSHLNQFLH------------------VPK
IKLDDMSSILN----VLPEKGFMATFDLRSGYHHVRISESHT------------------
EYLGFRWGERVFKFLCLPFGLASAPFIFTKLLRSFIKVWRAQG--RGLAIYIDDGIIFER
SMEACAETVSIVRADLRRAGWFFAEDKCKWSP-SQTCKWLG
>A0A2D6FFC2
WLITKAQIDLVTPLVMAPDPDKKPRMCH-DGGYEKEIEY------------------PIP
CKMEDLKTVLP----NIKKDDYLTKLDDKRGFHLLKMNKESR------------------
GLTVFQYKGRNLTYRAVPFGCPKSPAAFQRANAMAMAYGRAFG--VRSNLYMDDRLCCDS
SNTQVPQNCFLTSMLCIASGGFISLTKSDFEP-KKVQEFLG
>A0A0M0JVC2
GLLAGAESSTISPWTIADQGGGKWRLCH-DYSVTNRVVP------------------SAA
FTLPSVWDARA----DIKPGSHFAKYDIRDGFWHVPIAEDSK------------------
KRLVVRHPGRLMWATRLPFGYIESPRLFCGITEAVIARLRKQCLGIHFHVFVDDVLVIGD
TEELTRQGMTLLEAEFAARGLQWAPHKKR-GP-CRCIEFLG
>A0A2G5TUW2
LEEEGVEPRCVSPLHVVEQG-KKKRMIL-DLSELNKSLV------------------PPR
FKLENLKTAWP----FLENAKFAATFDFKSGYHHIKIHRESR------------------
DLLGFSLSNPYFLFKGLPFGLSTAPWLFTKIFKILVQKWRAEG--IKIFLYLDDGLVVGE
TEREVARAVRKVREDLHNAGVCVAEEKSFWVP-DDKFTWLG
>A0A6J8BB88
EIECGNTPRIISPLAVIPKPDGGVRIIH-DCSRVNSFVG----------E-------IEK
QRFQTLDEASK----LVTPNCYMDKVDLKTAYRSVNLSSQSQ------------------
EVTGLKWPDYTFHDTKLPFGSKPHIHVFHRLSQAVRRMMSRRG--FTIIAYLDDFFICET
TKQRCIQALNILLALLRKLGFMINWSKVV-DP-TTKLTFLG
>A0A1I8JA32
EVVAGRRPTIISPLGAVPKADGAIRLIH-DASALNDLYK----------P-------RQK
MKFANVEDLTR----QLAPSWFISKVDLRHAYRSVQVHPDCY------------------
KATGLRWELTYLVDTRLPFGAAASVNIFHRLTQAVKRFMYRQFSKFVVIAYLDDFCIAAR
DYEVCLQLHNFLLVTLQRLGFEINWAKTQ-SP-ATSVTFLG
>A0A6H5JIS8
LVARGCRPRLIMALSVEE---TKPRLIY-DARPLNQFFK------------------RMP
FSMDTVARVAN----VASPRCYMTSLDDSSAFHHILIRPSSW------------------
PLLGFEYGGVDYVWCVLPFGLSISPFVYHTLSEAKAAFLRSLG--IPALAYLDDSFLTNL
EWLAACEATHISVLVSYFCGNFLSPKKCDWRP-TTVQKYLG
>A0A6H5KLE3
LAATGCKPHLVLPLGVEP---KKPRLIW-DARWLNLMCL------------------HSP
FSMDGVGKVAQ----CAWQGAHQVTIDHKAGYHHVALDPDSW------------------
QYFGFEWEGEMYVFTVLAFGWCSAPFIYSSLSEAVARYLRARD--IPVLTWIDDFYLTNF
RFQAALTAAYVALEVFYRAGYFLSIKKSELSP-TTCLVFLG
>A0A1I8HAA6
EIENGRKPTMVSPLGAIPKDNGKVRLIH-DCSTVNDNYT----------K-------KLS
PRFESVKKVAA----SIGKGWFMAKLDLSQAYRSVAIHPDDY------------------
QATGIGWKGTWLVDTRLPFGSCASVEIFYRLTQAVKRMMVRRG-VANISVYLDDFLVAAE
SEKECMDALKELIKLVRQLGFGVNWNKVV-EP-TQCLVYLG
>A0A424IHH9
QRDMKGDAAYVSPLTLAKRFSPKQRICF-DASRLNERLR------------------EYK
FRYTDFPFILS----HLREGCFMAMVDLRSFYLQLPMAPEFT------------------
KYLSLRDTGELLRYLRLPFGLSTAPAWASAVSAEVRKVMLARG-VKAVFVYLDDYVCIAD
TYEECLAALKILLGVLQELGVAVAQEKVV-MP-TQRADILG
>A0A0G4HCV3
LEAEGRKPWLLTPLGFVVKGA-KKRIIF-DATALNAACR------------------VPS
FQFPKHTELLR----YVPRNGWMVKIDYQDGFFHLPIHPDHV------------------
PLLGFRHSGEFYVYRALPFGTSIGPYMFQGFAELSMKALPESF-GVRPKPYLDDTMTAAL
RKKIAARKKATLVTCMKALFWLVHPEKQE-GP-AQQLDFIG
>E4WZ46
WTVTGANPLLTSAIIVVPKAGEMYRVCY-DGSPIKKIEH------------------KHP
CKLDECRKILP----FLKKGMLMAKVDDKSGFHHVQLDPFSR------------------
NMACCQYGGIQFRYKAAAFGIPAVPGVYQLVNSVPVNVLRKAG--HHCFLYLDDRIFLIE
PKSEEPEGPYLGLLLMTAAGTYINRAKSVLLP-TSKMEYLG
>A0A432I2M4
RLLTGAPPWLVLPLTVEP---SKPRLCI-DARYLNLWMV------------------DTP
FSLDKLAQVPR----FVYSGSYMSKLDDKSGYDHLLLTEDSQ------------------
TYVGFEWEGWWYVNTTLPFGWKNSPFVYQSVGMAAMSYLRNLG--VACSLYIDDRLIGEL
SKSAAETALYITCRLLVALGYTLGLKKCVLAV-CCRLRYLG
>A0A6S8DWF2
LIAVGAQPHVTALVNVIPKATGKYRLIV-DLRPLNQFVL------------------ERS
FSYETHSVFRD----VLEDGDDMISFDLESGYYHVDVAVEDQ------------------
KFLGFELFGKRYVFCVLPFGLRDACYAFTEVCKVPVGRIRALG--IRVLPYLDDFLCALQ
NMS--AEIADEARQVFERLGFLINFAKSVTVP-TKRIENLG
>A0A7S0VWH1
MVAQGAELHCVCAIDVKVNSAGRRRLCM-DARPVNQYEV------------------KRK
KKLEGLDKERE----VFGKKKVGATVDLSSAYHQIDMHLDSQ------------------
KYLGFYWNGRYYKFRVLPFGLHSAPWCFCRVVGEVVRKIRSKG--VTMLAYMDDFPHGAE
SEEECLRYSAIIIGTFREYGFLVEPEKKCDKP-LKVLPALG
>A0A0D2LN16
LEQSQVRPAVVSPLGVVEQE-GKLRMIL-DLRYVNKHLE------------------HHK
FKYETVAQLGD----VLLPGDYIFCLDLKGGYHHVDMHEDAW------------------
EYLGFAWDNQYYVFTQMPFGLAPACWVFTKLMRELLKHWRRLG--RRITNYIDDFCGGAA
DKDSSFEFQEDCKRDCADLNLLLSGGAKDAEA-VQLRKYLG
>A0A1Y1HI15
LKATGTPPFLVSPLGVVPKAEDKLRLIL-DLRFLNKFLQ------------------VPK
FKYESIRLVSE----LCLPKDFLFTVDLKAGYHHIDICESHW------------------
KYLGFQWQGQYFVFTQLPFGLAPACYVFTKVMRQLTKSWRARG--YKLIHYIDDFFFTCR
DVAEFTRVQASVLADLAAAGLVVSLEKCQLSR-SHVVKFLG
>A0A0B1S9B3
LLQSGAETIRINPLSVAKG--KKLRLIL-DLSDLNKNLE------------------KHH
VKFEDIAKIKN----ILPRHGFMTCFDLKSGYHHLLIHQAFR------------------
NYLGFKWRGKIYVFNVLPFGLSSAPFIFTKLFRPLLARWRGRG--LGVAIYLDDGLIWGK
NIEECKITSLIIRKDLEEAGFFVATEKCVWHP-CQKLTWLG
>A0A7S0RGH3
LLMSGARPHCVCALGAVPKKGAKFRLIC-DLSPVNDYLV------------------TPH
FKYEGLDVICD----VLQPEDWCFTMDLSSGYHHLDIHADYM------------------
TFLGFQWEGQFYVFRSLPFGLATAPWAFTKLTRVLVHHWRRQG--IRCSGYVDDFISGHK
ATSVALQHQTTMLRDFKECGFQVAIEKSIFEL-AQHIPFLG
>A0A7E4V160
LLKSGAQVQVVSPLSVVSNAEEKLRLVM-NLTTVNPFIT------------------ANK
FRLEGVALAKT----LIPQSGYLLTFDMKAGYHQARMADADL------------------
PYLAFSWRGTLYAMRALPFGLSSAPEYFTKLFRRPLAVLRSSG--VECCLYLDDLIVWSD
SYEGAIQSARKVRALFDLLGVVLNDEKSSVAP-AREVKWLG
>A0A4U5PF94
LLSSGARPKVVSPLSVVENHNGKLRLIV-DLSWLNQFLE------------------VRT
IKFERLETIAA----LLPKGGYMVSFDMKSGYHHVEIRPEDR------------------
RTWGCRGAERTLCSMCY-HLVYVSPYDFYKDISPSLAEMERSR--YRMCDYLDDGLVFAQ
SKDQLLTQTRTVRADLASAGIMTSQEKCQWSP-TQRLTWLG
>A0A368G6A9
LVQTGAKPAIFSPLSVAEG--KKLRLIL-DLSWLNEHVV------------------KES
IKFEDMTKAWD----MLRGAKYLSTFDLKSGYHHVSVHPAYR------------------
KYFGFRWRNNFYVFKVLPFGFSPAPYIFTKLFKPLLKKWRRAD--INICLYIDDGLICGQ
SEEEVSLAVATVCEDFKRAGVTLSWEKCRLKP-QSLSTWLG
>A0A8B6CK77
LQKVDLPVSPVGR----LKAIDEWRLIT-GNTHI-IDVI------------------QNG
FKYEDTKLARE----IFHQHDFLYGYDLNSAYHHIEIVELHR------------------
EYLGFAWEGRYFVFNVLPFGLATAGYIFTKVLREVVKYFRSKG--KQIIMFLDDGLGGGK
DFESCQKSSQFVKFHLQKLGFLIAHKKCVWDP-CQKLKWLG
>A0A150FYN4
GVQSGVPPTIVNGLRVVEG--KKLRLCM-NPMYVNQFMD------------------VPA
LKYESVKDLPG----YLRRGSFMFTTDDKSRYRNLQLHPSMY------------------
PYAAFEWQGRVLYWPVLAFGFAPACWTYSLLKQELFRPLRERR--VDLLYLIDDCLAAAA
LRPVAQYLCCAVVRLLSALGFTLSLDKCQLRP-AQRVPFLG
>A0A1Y1HZT4
MLVNGSKPKVVNPLGVVNL--PKGRLVL-DAGYVNAFLK------------------PRP
FKYETLRDILT----FLAANGFFSTWDFKAGYYHVLIHPRFR------------------
TYFGFRIGKAYFRYNAMCFGWSEQCYAYTLITQEAAKELRIRG--VPVSSYLDDGLTANQ
SYALCLWLIVVIIQFLTLLGAVFSLSKCQFWP-SQTGEWLG
>A0A553P8H4
LIESGAKPWFILPLQLVHRDGKPPRLVV-DASQINPFLF------------------KRK
VRLPTLGEINQ----GVERGDYWASLDLKSGYYHLRIHDDYQ------------------
KLFGIRWYDRFFVWTVCFLGISDLVRTFTKLGKPLLGFIHAQG--IPVSLYIDDFFTHAN
SESKCAHNVASIRDVLNNAGFMEAKAKSTG-P-TQRGVFLG
>A0A7S0QVN1
MVDIGA-STWTSPMFLVPKGTNKWRVII-DLRLLNRYCR------------------DFS
IKYETLKKLKS----LAQKNDYCFSLDLADGYYCLGIREEDR------------------
DYFTVNYRGRLLRLACLPMGWNASPYVFCMLMQPLVRYLRSKG--IRLLPFLDDYLFLAS
TYEEALSVRSHVQATLERLGLSRNEKKGYWEP-VQVLEHLG
>A0A6J8A4K8
LLIRGLQPRVVNPLTVSASDGRKKRIIL-DLRHVNKHLW------------------KSS
VKFEDVRIAMQ----FITNNSFCFQFDIVSAYHHVNIFMPHT------------------
EFLGFSWRNKWYKFLVLPFGLSSACYIFTKITRPLIKKWRGEC--KQVLMYLDDGLGTHT
DEETCKTMSNQVRQDLIQSGFVPKNEKSKWSP-MKLLVFLG
>A0A7D9IUT3
LLKGQYPPYCVNPLSVAKG--KKLRLVL-DLRNINGHLL------------------KQS
FRYEDLRSLSQ----LFEQKFWFFTWDLKSGYHHVDIYVAHR------------------
KFLEFSWNGRYFIFCVLPFGLSSACYCFTKLLRPLVKRWHMMS--HASFVYLDDGISGHK
CRIDASAASIIQKKDLSCSGLKTNEEKCHWEP-MQIGEWLG
>A0A3M6V3G2
LLLAGSQVHVCSPLGVVPKKNGKRRLIL-DLRFLNKHLA------------------KRK
FKFEDLRVVVE----ILQPGDWFFTFDLRNGYHHVDIFQEHW------------------
KYLAFSFTGRYFLFCSLPFGLGTSPYVFTKLLRPFFSHWRSQG--IRISVYLDDGISTDS
SKDSCSQEAQLVRGDLYRLGLLVNEEKSNFEP-RQKGEHLG
>A0A7S0Z4Q6
ATALGT-FDFIAPAFIIEQR-NKLRLVI-DFTSINACCV------------------DLS
CRYEGLRDIKH----IMQPNDWMLSLDLTDAYWHVPIASEHR------------------
KYLTFQVDGRILQCAALPFGWKGSPLNFTKVVRAFVRYLRSRG--IRCLPYLDDIAFFSG
SYDRALRARQVIEEALEGAALSRKPSKGVWEP-THRLDHLG
>A0A250XTY5
MLKKKVTPVVINGLRVVDDKLPKLRLCI-NPMYCNLFWR------------------YQR
VQYERLSDASH----LAGPGDFAFSTDDKSGYWQIPLHPAMW------------------
KYLAFTWEGRVYCFTLLPFGVAPACFIYTRVKQELYRPLRKWG--FRLVALIDDQLSLQK
GEARTAFQASAMARLLEALGWSLSIPKCQLLP-SQFLKFLG
>A0A1Y1I905
NLKSGAPPEVISPMGVVESA-GKERLIC-NDRYVNAFLE------------------QIP
FEYEKLRDILA----FTLRGFFMATADLRSGYFHVPIHPAYW------------------
KYFAFKVGKTVFFYKVLCFGFAQACYVFTKVMRGPILELRARG--VPLSGYIDDSFTAAP
TFGRALRQILFIVRLMGALGAHFGLPKCQLEP-VLLLKWLG
>A0A7M5XH70
LLEEEK-LLLLTLCQWQSPS-VKKRLIL-DISFLNQFLW------------------KEK
IKFDNWKVFED----FIDSDACLFKFDLKSGYHHVDIHCDHQ------------------
KYLGFSWNKRYFLYSVLPFGLSSGPLIFTKIVRVLIKFWRAHG--IRIACFLDDGLSIEY
AREKAKENAVFVKGSLDKSGFIVNEEKSQWEP-LTKIQWLG
>A0A1X7U5H8
LVDNGCKPFICSPLLDVQNSVGKKRLVI-SLKFLNLYLW------------------KFR
FKYEDFKTALD----YFEEDAYLFTFDLKSGYHHVDIHSEHQ------------------
TYLGFQWE-KFYVFTVLPFGLSTACYILTKLLRPVVKYIRACG--IRLVLYLDDGIVSIK
SESQPIATSKLVEDTLVKAGLVTNKEKSNFVP-SKHASWLG
>A0A8B6BHI7
LLETGAIPFVINPLTVSVNASGKERLIL-DLRHVNQFIE------------------KRK
FKFEGVAEALQ----YTIKDGYMIKFDLTSGYHHVSVHKDHQ------------------
TYLGFSWKNKYFKFSALPFGLSTAAHVFSKVLRPVVKHWRSQG--LRVILYLDDGWGVES
NAQSCKVLSNILQLDLKSAGFFVNQEKSVWKP-TQKLTWLG
>A0A7M7NWF3
LTRKGCKPEVINPLTVAGNK-EKPRLVL-DCRNINPHLF------------------KQK
VRYEGEDIAKE----MIEEDDYMFTFDLKSAYHHVEIFREHR------------------
TYLGFSWDDRYFIFNVLPFGISTAGYIFTKLTRPVIAHWRSQG--NNVIMYLDDGLVICK
DRMSAITLSRQIREELKQLGFLVAEEKCNWNP-TTRQTWLG
>A0A7M5XH02
LLKDDCPPHCVNPLTVAEGN-SKLRLVL-DLRHVNRYIK------------------PKK
FKYENLKQVSE----LTNKNDFLITFDLKSGYHHVPINPDFQ------------------
TFLGFAWDGQYFVFKVLPFGLNIACLVFTKLMRQLVKRWRSMG--IKCAMYLDDGIIGNN
SYNSLITMRDLVLNDLQSAGLTVNFTKSSLVP-GRTKTWLG
>A0A5J4X4Y3
LITRE-RSTRSTNFEGAAGNSQGRKMEN-DNRLLSIEQT------------------SPF
NQNGRYSKSLT----TTATQGLHGKIDLESAFHHIQVDQDFR------------------
PFLGFTFNHKYYQNKAMCFGVKHAPLIFHKTLLPVIKFIREVH--VRIIAYCDDIIISHQ
NQEELICKKQLIIIILTNFGFKISMNKSQTKE-DKPNAEQM
>A0A5J4VL13
DFHQKIVTELYNPVFLVLMSSGYCRCII--------------------------------
---------------SCKQQGWAITLDLQQAYSHVTVSKQLQ------------------
KYLAFSHQGKTYTYLTMPFGISTAPRFFTKIMRLVLTVIRQKG--ILTSSYLDDGIAWFQ
SQEKTIEGTIYIINLFQELELTINFRKSFLVP-TQTPDYLG
>A0A5J4TP13
WKQIGAKVHFRAELDKGLKKGDKWRKIL-DCRRLQEEIV------------------KIQ
FKMKGVRKVIE----SMQGGEFATTLDLKSAYHHVKAEKSPS------------------
PYMGFSFDNRSFMYVGKPFRQTRSPAIFCNVLRPDIKEIRERG--LRAISYIDDILLIDQ
DKEKLGRGIFEVMKFLEEFSWLLALD---------------
>I1CTE1
--VRQL----------CPQKVVRSATSL-QLKGTQPVRR------------------LSS
LQDGNHPRHII----NDQTGRSLSRYRSFDAFLHLHLHPSSR------------------
KYLRFVWQNRLFQFRTTPFGLNIVPFWFTKTTRLIVQWARQQG--IRLSAYLDDWIIMGE
TKEIFQRHLQKVLSCLRNLGWLVNDEKSNFEP-SPTIEHLG
>A0A8B6H5A6
--NK---GFVHKQHFSGTKEGRGSKTCY-KSKRPKCFFT------------------LRT
FQNGGNSFVKR----SSFEERLDVKIDLTDAYLTLQIAKNTE------------------
NTSDFLAGKN-NGIQVLPFGIAVAPRIFTKLMKVPMTLLRRLG--VRLIVYLDDILIMNQ
SNQKILSDLSTVLSILRGLGFLINTNKSVMEP-SQTMEFLG
>A0A0B7NDY8
----------------IPKKDGGHTPSL-QSQTTRPVYA------------------WSS
LQNGHVGSITN----DSSKRLHLVSIDLSDAFLHTDLHSESR------------------
RFLRLKWKGQVYQYRTIAFGLASSLYVFTKVCRPILEHLRSQD--IRISAYLDDWFLVAD
NKKLALQQSQMVVSLLQQLGWIVNLKKSVLTP-TQQLEHVG
>A0A164MR36
ITATGAIKGFISSLFVIPKKTGEFRPIV-NLKQLNTFVV------------------YRH
FKMEEFSNLKH----LVSQNDWMGKLDLKDAYLTVPVHKDCR------------------
RFLKFIWEGLLYQFNCLAFGLSSAPWAFTKILKQGVTLLRQQG--IRLIVYLDDIIILNS
DREKLIEHIVRVKNLFELLASLAYIRQLKLVL-VISTVC--
>H9JTW1
LVNQHVTPSFMSKLFLRKKSDGSMRPIL-DLRELNKFVK------------------TKR
FQLISHTVVPD----FLQPEDWMIKLDISQAYFHVPIKKSHQ------------------
IFLRISYQGQLYEMTCLPFGLASAPHLFASITCWVAETLRAKG--TRVLVYLDDFLLVHQ
DKSKLKLQAAEAVKLLDYLGWHTILQRVYN-----------
>A0A5J4TY04
QLVRAGPGLFRQQEFNIRNEEKRLKKDP-GLSNLEQQTE------------------NGV
FQIEEIIDIQE----IIMAYDWATRIDLYLTFHLIRAAEEMR------------------
PYLYYSFNGYFYNYNGMPFRVSTISRTFIKCLQPVTVEARMRR--SRIFVYIDDILILNQ
VPTILLHEIQQVRKILQEFGLKIAMGKNQIKY-AQKVEFLG
>A0A5J4VRF5
---------LGDKERYLRSPDGSFRKIL-DYSKLDKELK------------------VKH
FKMESVENLME----IIEQKDWIALIEIKIDFHLIKIEEKLS------------------
DHLAFQFNSKTYKYVAMPFCISLTPMIFAIILRPIIQEIWNNK--LKMVVYADDMILVDQ
DQQNLGQKILGIIQYLDKMGLAISGKKCRIVT-TDSLDGWG
>A0A6S7JLU2
TGRLKYVTGFLSTLFVVPKKGGGHRPIF-NLKQLNHFVQ------------------YEH
FKMEGIHMLRD----LLQPNDYMAKIDLKDVYFTIPIWKDHQ------------------
KFLRFLWKDTHWEFMCLPFGLASAPRVFTKILKPIVGLLRKQG--IRLIIYLDDILLIAS
TAETLSHYVTLTVALLELLGFVVNYQKSQLNP-VQSLEFLG
>A0A164MH56
MARKKAEEGFVRGMFVLPKKAVGFRFVI-NLKQLNDLIV------------------YRH
FKMEGVGLIKH----LVYLNDWMVKLDLKDAYFTVPIHAEDQ------------------
RYLQFAWEGMVYQFTCLPFGLLSAPWAFTKLMKPVVALLWRQG--IRLIIYLDDIIIPNQ
SRETLEEHLERASELLRTLGFVINGEKLLTIP-TQKIEFLG
>A0A162RAT6
LVKKEAEQFFVSGVFIIPKKSGGFRPIV-NLKALNKFVY------------------SPH
FKMEGISSLQE----IIRSNDFFTKIDLKDAYLTVPLSKDDR------------------
KFIQIRWEGQLYQFKTLAFGLTSAPLLFTKILKPIVTFLRSQG--HRLVIYLDDLLLLSF
CKKEAEREFLVTTALLENCGFVINAEKSIGNP-RQIIEYLG
>A0A402ETG6
LVTIRAGQGVYSFLFTVPKKNGDWRAIL-NLRFLNTFIP------------------LRK
FRMETLRAITE----AIQQGELLTSLDLQEAYLHVPIAVEHR------------------
RYLRFCAEGRQYQYRALHFGLSSAPRAFTKLVVNLVAILRQEG--IHIHPYLDDLLIRAP
TLRLAEEFTKRSIEVLEQFGFLVNREKRSLVP-TQHLEHLG
>A0A164W7N8
KLNRRGRGDRWQSFFENDRGGRGKRYVP-TQNALFVSMP------------------HPP
PLCGGLDAVKQ----LLEPGDFMTKIDLKDAYLFVPVLKEHK------------------
KFLRFCWGDKNFQFTCLPFGLSAAPRVFTKIMKVVMGHLRAKR--IRLIIYLDDILILSR
SFSEALDHCAVVAETLTALGFVINEAKSVKQP-VQRIDYLG
>A0A164T8K5
LLVKRASDGFVSSFFCVKKQAGKFRPIV-NLKPLNQFIR------------------YQH
FKMENLESVRY----LVREGDWMVKVDLKDAYFTVAIEKTFK------------------
KFLRFRWRGRIYEFNCMAFGLAPAPRVFTKILKVVMASLRRQG--IRIIIYLDDILVLNG
TKEGTLADLKSVVDLIYSLGFLINWEKSLVIP-SQVMEYLG
>A0A5J4WMF1
-----------NSILALPNKTEKCTKVV-DCHLLNEHLQ------------------TER
FKMEDLQLLKE----VICKEDQTIQIDLASVYHHIPVSKNLK------------------
QYLGFKFKRKSYDYAIMRFAHTHVPLTFQKIIRQTIGYIRSTQ--IRCVSYCDDLVFLHL
QKEALNLLITQILGILAKFGWQVTAEKSDLIQ-TQQFVYPG
>L8GLF5
LVATGAGIRYVSPVFCVPKGPKKWRLVI-DMRRINLGIA------------------ERR
VRFEGLSSVAR----VAGRGWWMITFDLAQGYHHLLVEEESC------------------
QLLGFRVGDRWFRYRVLPFGLRISPWVFTKVVRAMVRDWRRQG--IVVTSYLDDFVVMAP
DCEALRRIRDTVIPTLDQLRWLREPTKGEWEP-TQCAEVLA
>A0A371FT81
KLDEGY-FPLGGVLLSAKKKDGESRLCV-DYHQLYKLKI------------------KNK
YSLPMIDDLMD----QLRGATIFSNINLRSGYHHIRVRDRDI------------------
QKTAFKTCYGHYKYVVMSFGLARSPTVFIYYMNKFFHPFLD----KFVVVFIDCMLVYLR
THEEHEKYLRVVL-------------EVEFW--LEEVNFLG
>Q2QUG5
MLAAGL-SPFASPVILVKKKDNSWRFCV-DYHRLNDLTV------------------KNK
FPLPVVDELLD----ELAGTTYFSKLDLRSGYYQIRRQESDE------------------
YKTAFKTHHGHFQFRVIPFGLTNAPATFQCLINSIFAHFLH----RFVLVFMDDI-----
--LEVVNSYVVD---SQAQSLLTELAASSNA--QGYSLSHG
>A0A2G5B4Z4
HLQYGI-AFAQLPIFTKSKPNTERHVLF-DDSANNSLMI------------------SVG
MQLPTPMECAL----FLCDAHIVSSVDMASFFTQLRLAGDVA------------------
NYWTYDSEHGKLRNRRMVQGNSESPAIAQAFILHVLNGILE----DRLLAYIDNIYLKST
DMDAHIADVGHFIRCLAKANVTINMRKSLWCA-MHDVEVLR
>A0A099NW38
LLKQGF-SPFNSPVLFVKKKDGSMKMCV-DYGLLNNNTV------------------KDK
FPIPRIDELI-----------------TCFGGASVRIAEDDM------------------
EKTAFSTDYGHYEWVVMPFGLTNAPSTFQRMMNRILAPYLN----RFVQVYLDDIIIYSK
TIEEHYNHIRKILELLRRNKLITKKKKCSFY--FKTLGFLG
>A0A250X008
AESMF--------AMCGV-TDENICIEY-AGQALIGNAI------------------KNA
YPLPSVQDILD----RLNGATVFSKMDLAQAYYQVRVAPKSQ------------------
HLTAFRCRYGLFEWKVMPLGLCNAPATFQRLIMDVLRPYLD----DFVMPYLDDLLIFSK
NDEEHLEHLEKVLVKLREHKLYARPKKCEFG--KRRMKFLG
>D3BRX1
RLNKGW-SPFGSPILFVSKPDGGWRLCV-DYRELNKITV------------------RDD
YPLPRINELLN----NTRLAYWLSKLDLLDGYHQIRINEGEQ------------------
YKTAFKTTFGTFEYTVTPFGLAGAGANFQRLMDHIFQLEIL----NKICVYLDDILIMTN
SLDDHINDLIEIFKILQKHDFKVKLSKCKFA--RREIEFLG
>A0A388M5K3
LLRLGF-SPWGVPVLFACKADGTLRLCI-DYRGLNRYTV------------------KNS
YPMPRADELFD----RLAGNRFFTKIDLRSSYHQIRVATEDQ------------------
PKTAFRSCFGHYEFTVMPFGLTNAPATFQTAMNDIFRDILE----EYVLVYLDDILVYSR
TLEDHIRHLRDVLQRLHTRGFYAKLSKCRFA--QRKVDFLG
>A0A388ME32
LLEKGW-SPFGAPVLFVPKKEGELRMCI-DYRGLNAITV------------------KNK
EPLPRIDDLLD----RVQGAKYFSKIDLKSGYHQIEVHPDDP------------------
YKTAFRTTYGHYEFIVMPFGLTNAPATFQRCMNDLFRPWLD----KCVVVYLDDILVFSR
TFEAHQGHLRQVLEKLREANFKINAKKCDWA--KTQVLYLG
>A0A0B7N4H6
------------------GKKDPYRVCV-NYKPVNKVMV------------------DSG
YPIPNINFLFT----LLKDTKFYAVYDCLKGFWQLPLHENSR------------------
DLSGFACSMGQFRWTRLPMGMKLSPLAWQAQMDKIFFEELM----QHFICYIDDGLTYSA
TFEDHLIHVETVLRKAEQAGLSLSIAKCKFG--YSEVKLLG
>A0A5A7SNL7
-----------------KKKDGLMRLCI-DYRELNKVTV------------------KNH
YPLPRIDDLFD----QLQGATVFSKIDLRSGYHQLRIRDSDI------------------
LKTAFRSRYGHYEFIVMSFGLTNAPTIFMDLMNRVFKDFLD----TFVIVFIDDILIYSK
TEVEHEEHLHQVLETLRANKLYAKFSKCEFW--LKKVTFLG
>Q9LJT2
LLLSGT-SPYASPVVLVKKKHGTWRLCV-NYRELNGMTM------------------KDR
FPIPLIEDLMD----ELGGAVVFSKIDLRAGYHQVRMATEDI------------------
HKPTFKTHSGHYEYLVMPFGLTNAPATFQGLMNAIFKPFLR----KFVLFFFDDILIYSS
SMEEHVQHLQQVFEMAKPNNTQTVKSICGLA--GYFSWSQN
>A0A5B6WG73
F------HFEVHQFFFVKKKDGSLRLCI-DYRQFNKVTI------------------KNK
YPLPRIDDLFD----Q-----------LKSATYQLQVKDSDI------------------
PKTAFRTRYRQYEFLMLPFGLTNAPAVFMDLMNRIFRPYLD----RFLVVFIDDILVYSR
YENEHADHLRIVLQTFLEKQMYDKFSKYEFW--LRKVNFPG
>A0A1Z8JKL7
LIKQGF-KSFNSPVLFVRKKDGTMRMCV-DYRILNNNTA------------------RNK
FPLSDIDQLIS----RFGKAKVYSKLELMPGYYQVRIADEDV------------------
EKTAFFT---------LAIMNGCASATFPQMMNNVLPERID----RFVQVYLDDIFIYSE
DVETHGKHVKEVLSTLRKHKLITKKSKCRFF--YQEFRFLG
>F2UDX5
LLAKGL-SPYGAPILFVKKKDGTRRMCI-DYRQLNAQTV------------------KDS
YPLPLIDDIID----SLCDARIFSTLDMRAGYHQVRIRAGDE------------------
DKTTFRTRYGTFRFLVLPFGLTNAPPTFQRLVNNVFKQEMD----KFMAPYIDDLVIYSK
NEKDHEQHLRQVLQKLRDHRLYCKGSKCHLF--QTEVEFLG
>A0A0C4F386
LQKAGF-SAWSSPILFAKNPLGKLRLCV-DYRALNAVTK------------------KDR
HPISLIQECFN----SLRGARYFSKVDLQQGFHQMKIAAKDV------------------
PRTAFGTKYGHYEWLVMPFGLNFMILWPKCMMTHIIREFID----VFIQVYLDDILIYSK
NEDKHLQHVQKVFEVLRREELKCSGAKCSFG--QTEIQFVG
>A0A2P4X786
KLRKGW-SPWVSNIFAIPKKQIPFRWVF-DYCYLNSVTV------------------IAK
IPLPLIEELFD----KMVGCVIYTLIDLAQGYHQMRVVTSSR------------------
PYTAFRTHKEMYQWCVVPMGVAGMPGTWSRLMHALFDKF------EFVVVYLDDICVFSK
SMEEHVEHLRAVCEVLRREQLYAHLSKCSFG--QTEVAFLG
>A0A1K0GE26
NLAKGF-SPARLLVLFIPKKDGGLRLCI-DYHGLNEITV------------------KNQ
APLLLIKEQLF----LLRRVKIYSKLDLKAAYNLIHITIGDE------------------
WKTTFGTQLGLYKYLVMPFGLANTPAHFQSFINHIFCDVIR----VYVVVYLDDFLIFSD
MEEEYIKHVTEILTQLQEHRLFAKLSKCEFH--RDTIEFLR
>A0A250X4B0
YLEKGW-SEYGAHVLFAWKPDGSLRLCI-DYRSLNAQTI------------------KDR
GPLPLTSELFD----HLHGAKYFTSLDLWSGYHQCLIHPDDS------------------
HKTAFKTRYGLYEFTVMPFGLTNVPAAFMRQMSHVLKAYLD----KFVVCYLDDVLIYSK
TEAEHLQHIKLVLEAFDRCNLKVKLPKCSFA--TTSTRFLG
>A0A507FCJ7
LLKHHR-SPFGAPVFFVKQKD-KLRLVF-DYRAVNRLTV------------------KNR
AALPNILESLD----RLSKAKFFTKADCRSGFHQVRIVESDI------------------
PKTAFRTKYGHYEWVVMPFGLANAPGVFQTTLSTIFQDFID----VFVIVYIDDILIFSD
NEQDHLRHIEMVLQRLQDHKLHLRLSKCSFF--QTQLEYLG
>A0A1W5D2R1
AVKAGI-SPAASPVMFVPKSDGSLRLVI-DYRGLNDITI------------------KNR
YPLPLISDMLD----RLQGAKKFTKLDCKDAYNRVRIKGGDE------------------
WKTAFRTRFRLFEYLAMPFGLTNTPATFQAFIDKALGEFLD----ITWVMYLDNILIFSK
NESDHEDHVQQVLAALQRYDLHLKISKCSFN--TTEVNFLD
>A0A6G0W9X5
--KKGW-SDWVSNIFGVPKPNTPIRWVL-DYRHVNSQTE------------------IPK
IPLPNFEDLFN----NMHGCTVFTKIDLASGYHQMLVEPHAR------------------
KYTAFRTHKEILQWCVAPMGLAGMPGIWSRLMRCLFDKF------PFVVVYLDDICVHSK
HLNEHVNHLRCVLEVLRKEKLYARMEKCAFV--VPKVDFLG
>A0A388JQB2
IQVLEQ-SPWSAPVLFDRKKDDTLRLCL-DYRGLNEYTV------------------RHN
YPTPRADDLFD----RLSGHHFFTKIDLCSGYHQIRAAEEDQ------------------
PKPAFRSRFGHYEFTVMPFGLRNAPATFQTAMNTMFQDLLE----DSVLVYIDDILVYSR
ILEEHLTHLRTVLHRLRDHGFYEKLSKCHFA--QPKVDFLG
>A0A834RZS7
MLGKGF-SPYASPVLVVKKTRGGLRICV-DYRGLNAVTR------------------KNR
NAPPAIKETLA----RMAKVQIMTLVDVIAAFNSVRIKHGDE------------------
EKTAFLIRYGLYEYLVMPFGLCNAPGTFQTFINETLHDHLN----VICTAYLDDVLIYSD
DESKHEQHVLTVLGKISKAGMFLDAKKCSFS--TKRVRYLG
>A0A1V8V4T0
MEGKGW-SPAEAPTIFVAKPNGKLRLVQ-DYRKLNDITI------------------RNR
YPLPSIEECQD----RLIGANWFTKIDLRDAFYSIRMAEGEE------------------
WKTAFRTQYGLYEFLLMPMGLTNAPASCQALVNNVLRDLLD----VTVFAYMDDILVFTR
GLQQHIRDVQAVFERLSTTSFKTAPEKCEFH--KKSVKFLG
>A0A0U1MBD9
FYIAGY-APNSVQDLFVPKKDKTLRMVL-DYRPVNNQTI------------------DDA
NKAPHQEQKRD----LLQGAQIMTMFDIQWGYYNLRMKEEDI------------------
PKTAFLTDQGLYEWVVAPMGLKNLPAQFARYMTHVLREYLN----DFVAVYFDDIIVFSK
DPSKHDEHVRKVMTKLMNAGLTLKIKKCEFD--TTRVNYLG
>U6JXZ7
LTAKGW-SPICAPTIMVDKKERKMRMVV-NYQALNALTI------------------APE
FPMPSVQSVLE----MLGGATVFSTMDLEAGFHQIRMARTDR------------------
WKTAFRSVQGLYEYKVMPFGLKGAPATFQANINAYLQQLLG----NGVIAYLDDVLTYSA
TLESHTQLLKQVLGIFLRHQFYPKLAKCRFG--QRELTYLG
>A0A1X0QHS8
LLDLGI-SPWSTNPFLVSKKDDEKRMVI-DYRDLNSITI------------------SKK
FAIPRIDLTLD----ALSGAAIFTSLDLISGYHQFILDETDR------------------
DKTAFSCSSGQYRYKVLPMGLVKAPYIFQRVMTKLFKEYIN----VFVVVYLDDILVYSK
DEESHFKHLNLVLEIIKEYGLTINLKKSKFF--MSELLYLG
>S7ZWC1
NLRKGY-SPAGHPILFVPKKNRKLRICI-DYRSLNAITI------------------KDR
NSLPQINESLD----RLIKATHFTKLNIIVAYHNLQVAPKDV------------------
WKTAFRCRYKLFEYLIMPMGLTNAPASFQTFMNHVLKDHID----KICIVYLDDILVYSK
NPEEHRQHVITVLEALDKYNLKVELEKTEFE--VTECEFLG
>A0A388JSN1
LFDKGW-SPYGAPVLFVRKKNKDLRLCI-DYRKLNAQTV------------------ENV
GPLSRIDDLLE----RLGGTQFLLKLDLKSGYHQISIRPQDR------------------
YKSAFKTRYGHFEWIVMAFGLTNASTTFQATMTNEYLAMLD----RFVLVYLDDILVYSW
TLEDHLEHLRRVLETLRRAKYKANRDKCEFV--WQELEYLG
>A0A7S0G1E5
LISKGF-SQWWAPVLFVNKKDGGLRLCV-DYRALNNVTE------------------RLK
YPLPKIDELLD----RLAGAAILSKLDLRSGYWQLRIREEDE------------------
PKTAFISEFGHFQWRVTPFGLTSLPAYFSRLMSSVLQKFIG----RFVAVYLDDILIYSR
NAKEHEGHLRQVFAELRRHELFLHPGKTELF--LRGVTYLG
>A0A2Z6NQM2
LLEKKF-SPWGAPVLLVKKKEGSMRLCI-DYRQLNKATI------------------KNK
YPLPRIDDLMD----QLVGACVFSKIDLRSGYHQIRVKTEDV------------------
PKTAFRTRYGHYEYTVMPFGVTNAPGVFMEYMNRIFHSFLD----KFVVVFIDDILVYSK
SGEEHKEHLRIVLQVLKEKKLYAKLSKCEFW--LEEVSFLG
>A0A7S0MHT3
LLDRGW-AGHAAAVVFARKPDGSWRICY-DYRGLNAITR------------------PAV
EPLPHIDALLD----GTRGSRFFTKLDLASSYHQLRVRPADR------------------
WKTSFRSQLGQFEWRVVPFGLQGASSLLMRVMNQALTGPLG----RCALVYMDDCLIHSP
TLEQHLLDVAEVLEIFRRRKLFAKSSKCEFG--RQELGFLG
>A0A507DKC2
LLSKGW-SPWGASVVFAVKKTGGIRVCW-DYRGLNAVTI------------------KDR
TPLPNLREMCN----QLLGARFYTLNDLKDAYHRLLIAPEDR------------------
EKTAIRTRFRLFEYVIMPFGLCNAPGAFQRLMNQVLGNLYD----ICVICYLDNILIFSP
NPNKHRRDVAEVLQRLQNHSLYVNAAKCHWG--QKEIEFCG
>F4Q719
GLASGR-SPYNSAVLFVRKKDGTLRMCV-DFRALNKQTV------------------ADR
FPLPRIDQLIE----KIAKAKIFSKIDLKDGFNQIRIKDEHT------------------
HKTAFSTPSGHYEYTVIPFGLRNAPSAFVRAINAAFADILD----TFVIIYIDDILIFSE
NENDHYEHIKQVLDRLRSNKLFANKAKSSFL--VKEVEFLG
>D3B7X1
WYKRGF-APHSASCHVVPKKSGEGRLVI-DFRVAKANTL------------------PIS
FPIPRIDDRLN----KLFHAKWISIFDMVEGYFQFLLHPDTC------------------
STTAFSDGETLWEFVVLPFGTSQSPSAFAAAVQEILSQED-----NNDANYFDDLFVGSE
DIDHHEKDIRGFLQKLRRNQIYLKKSKCQMF--QTKVELLG
>M3JU13
YLEQGF-SGFNSPVVMVPKSDETLRMCN-DFRELNENMT------------------WER
FPLPNLEDMLN----GLEDAKVFTNLDLKQGYHQILLEETDR------------------
HKTAFQTPSGTYHWKVMPFGLKNAPGHFQRVMTHIFQPNKN----SFIKIYLDDLIIYSR
SLKEHETHLRKVFEIMREHRLQLKPSKCNFF--KKSIHFLG
>A0A0G4HAY4
YMDRGF-SPFGAPAFFIKKKDGIFRMVI-DYRPLNKVTV------------------KDT
FPLPRAEELME----TLFGKKWFTKLDLHQFFHQLRIAMEDS------------------
YKTAFVTRWGTFKWLVMPFGVLNAPPTSMQLITLTMRPPLG----RCVIVFIDDILVYSR
ILAQHVKDVKWVLDLLRANNLYIKIKKCEFF--TNSTHFLG
>A0A2G8JGE0
LLKEGI-SPWRAQVVVTKNDNHKKRLVI-DYSEINRYTL------------------PDS
YPLPRIDDIVN----SIARYKVFSTFDLAVLT-PNTLTAEDR------------------
LYTAFEADRGLYQYTRLPFGITNGVPCFQREIDNFIKEEGL----EATFAYLDDVTVGGA
NEAELVRNQAKFLDAARRKNITFNENKSVIA--TKQLSILG
>A0A7M3Q015
LEQHHL-SSDRAQVLVVANENHKKRMVV-DYSQINRYTL------------------LDA
YPSPRIDEMVE----RIANYDTYSTLDLKSAYHQIPIRVEER------------------
PYTAFEACGSFYHFCRIPFGLTNGVACFQRTIDDIIARERL----KNIFVYVDNITIFGN
GLAEHDSTLQKFLSVAEKYGLTFNEAKSFIA--TKEIKILG
>A0A085MZC2
LLNEGV-SPWRAQVLVARDEKRKSRLVI-DYFQIHRFTL------------------QDS
YPLPRIDSLAH----SLAKYRFFSSIDLKSAYHQVPLHPQDK------------------
PFTAFEAAGGLYQFTRVPFGVTNGVACFQRIIDLFIKDEHL----EGTFAYLDDITVCGS
TQAEHDKNLENFLKAAQRWNFTLNKDKCTFS--TRKLRILG
>A0A0V0RFN6
LLAENI-SPWRAQALVVTNDNHKKRMVN-DYSQINLFTL------------------LHA
YPLGKINDMVQ----AISKYHFFSTVDLKSAYYQIPISARDR------------------
PYTAFEAGGRLYQFKRISFGVTNGVTCFQRVMDNILPVEKL----KDTFVYVDNVMICGM
NQEEHDENLNRFREVAEKYNLRLNNDKYHCN--S-------
>A0A7D9DU69
LLSEGI-TPWRAQIVVSKDPSHKKRLCI-DYSQINQYTE------------------LDA
YPLPRIDDMIN----NLAQYKVFSTFDLKSAYHQVPIKESDR------------------
KFTGFEANGRLYQFCCIPFGVTNGVAAFQRAMDNFVDEENL----NDTFPYLDNITVAGR
DQKEHDVNVQAFHEAVQRRNLTLNESKSIES--KTSINVLG
>A0A023AWT8
-------PNFT--LPTRVVKDR---VTH-DCRPLLPYVN------------------DRF
PNIQSCWPIIT----WGAQQARLAKIDLSKAFHTIPLPPDQV------------------
GTYAFRHRDKYYAYKCMPMGATNAPKHFHHTMGTILKRLRFA---EHVRYYQDDIFIAAE
TSQQLKLRYEQTKQLLTTHGFKINNEKSQLQ--C--TSILG
>A0A1S3Q7Z3
-------PPRGHLFFFVEKKDKTLRLCT-DYRGLNDITV------------------KNR
YPLPLISSAFE----PLQGATVFSKLDLQNTYHLVRLREVDK------------------
WKTAFNMASGLYEYLVMPFGLTNAPAVFQALVKDVLRDMPN----RFIFVYIDDILIFSH
IVQMDLHPCAVFSHRLNATEKNVFQHVFRIH--GLPVDMVS
>A0A699JL91
LSNKGF-SPWGASVLFFKKKDGSFRMCI-DYRELNKLTV------------------KNH
YPLPRIDDLFD----QLQGSSIYSKIDLRSGYHQL-------------------------
--------------RVMPFGLTKAPAVFMDLMNRVCKPYLD----KFVNVFIDDILIYSK
NEKEHEEHLKVILGLLKEEKLRIMEHVTRRG--QNTLPN--
>A0A814C6H1
LDKC-S-PSWSSPVVVVRKIDNSMRVCI-DYRKLNKITH------------------TEK
WPIPDPRDIFD----RLRDSAWFTLFDLKSGYYQIEMDEESI------------------
NKTAFSTPDGHYEYLLLPFGLKNAPIDFSRVIKEFLGDLI-----KFVEAFIDDITIHSK
TFEEHLEHIKIVLNRLKKAKLKLNPDKCVWC--AKSNIR--
>A0A6H5IL95
-------EIESSPIVMAKKKGGAYRFCV-DYRKLNDLTE------------------DTA
QEIPRITDALR----DLGEAKVFTTLDLKSGYWQIPMDADSK------------------
KYTAFTTPTGAFQFRFMPFGVKGGPGTFQKLMSQELAGYLN----EFCIVYLDDIVVYSR
SWEEHFVGVTYMLERLSVHRLRCSTEKLHIG--QRSI----
>A0A3Q7I2D9
--------------PIAKKKDGTWRFCV-NYRGLNDFTI------------------KDT
YQIPIVDDLLD----ELHRAVIFLKVDLWAGYHHIRMRVEYV------------------
HKTTFRTHIGHYKFRVMPFGLTNAQTTIQSLIMRFFNRFS-----VFCFSLLDDILIYSR
SRDEHLRHLQIAFETLRANVRFSKNYKCSFG--QAHVEYLG
>A0A1L7XJP3
LHKKDKPTPFGCPVFVVWKNS-SSRPVI-DMRPINKYAI------------------FDA
YSMPRQEEVIE----SLRGMAFITVIDGSKFFFQFLVKEEHR------------------
DKFTVISHRGLERSKVALMSFKNSGAHAQRVMDSKLRPFH-----HFARAFIDDMVVFSK
TKEKHLHHLRQIFELFVEMRLHLSPVKSFLG--YPSVH---
>S3CBB0
LVQSGKPTPLAFPVFVVWRGD-KGRMVV-DIRDLNKMTL------------------PDS
YPMTSQDEIMA----MIARAKYISIFDAISFYYQWRVHPGSR------------------
WAFTVNTPRGQFSFNCLVMGYKGSNAHVQRQMDTFLQTQ------EGAKGYCDDVVQADP
DFHTHYKETRQLLSIFRHRNVSIGPAKSFVG--FPTMEVLG
>A0A162ISE9
LHDQKRHTPSAYPVFVVWKRGEKGRVVV-DIRNLNAIAE------------------PDI
YPVQQQDDLLR----RIGGKKYFTVVDAASFFYQWPVAYRHR------------------
NRLAVVTHRGQEVFNVAPMGYINSIAYVARQMAITLRGCE-----DYSCVYVDDIVIYSD
SFTDHLSHLSTVFSRLNAINITLSPSKTYIG--FTNVKLLG
>A0A1W5CSX7
LHNQGRPTSFSYPVFVVWREDGKARVVV-DICGLNKITM------------------PDS
YPLPYQSNIIA----AVKGCPYISTMDGVAFFYQWLVAHKDR------------------
HKLTVTTHRGLEHFKVAVMGFQNSPPYVQRQIDRILRAHR-----SYTRAYIDNIVVFSK
TLEDHLIHLNEVFNLLASLDIVLAPTKTFLG--FPSTTLLG
>L7N6E2
LTWQGHGTPCSWPVFVVYHEG-KPCPVV-DLRQLNDVVD------------------PDV
YPLPTPDKLRE----KLAGAKYITMFDLCKAFYQMLLHPDDH------------------
WKATVLTHCGQETLSCTIMGQSHSVSFLQQVLTEAFKDRLS----TMAFVYVDDFGVHSN
SLDEHMDHIHTVLGVIQTLGLTLAQDKAHVA--CKEVPLLG
>A6REX9
LQQAGRPSPAASPAFIVWRNG-KPRVVI-DLRRINTRLR------------------PNA
YPLPRQDTILS----SLGDAVVFSTLDITKGFYQVPIRTKDR------------------
WKTAFVTPRGHQQLTVSSMGLASSPGFFQNMMETILRKFLW----SSLLVYIDDIVIFSK
SLNQHLSDLQAILSCLEASGLTLSIKKCHFA--YSSVSLLG
>U1GAA6
NVRLGRHSPYSLPVFVVYKPEGKARPVV-DLRPLNDIAE------------------SDA
YPLPLQEDILA----SLAQASYISSIDFVSSFYQHFLHPNDQ------------------
YRTATVSHRGLEQFCVAPMGFKNSPAHNQRTFERLFTGLLW----KIVNVYVDDVNIFTK
AFEQHLYDLDVVFRRLADAGYTFKASKTYLG--FQKLVTLG
>A0A537JEL8
QRRQGRGSPVGWPVFVVKKGS-KWRPVV-DLRGLNKLIA------------------PDA
YPLPRQDEIVQ----AIKGMKWLAIFDILSAYYQRRVHPKDA------------------
WKLAVATHRGHEEFNVTPMGLSISVAHQQRYMDKLLGQFRW----RVAICFIDDIIVFSA
TFEDHIRDLDDILTLLEDAGLTVSPHKCFVG--YHSLKILG
>A0A507DVN2
MAAAGK-SPTSMRPILVAKKDGMWRIVF-NFSPIGRRIV------------------PMA
WPLEPCDKVLQ----RMVCWTFISMFDHSLGYHQCPMDETCR------------------
WLTAIVFPRGLRQYTVAPMGWKDSVEWMAKHMAIMYDDALH----DHMSLSCDDGSIGTN
SIDEHIYYMNRMLDCVKCHMGSLSDKKSVWF--VQRAVV--
>A0A0D2KUF9
LGEVGFSDPYAANPVNKKDAQGEKRFCV-NYKRVNLAQQ------------------PNK
YRTPSPEELFQ----RLSGATFFSHLDMRAGFHQLPLAQSSR------------------
KYTQFWAPTKLMRYTRLPFGGINCSAEFQRRADDALIRGLG----HCACAYVDDIIIWSR
TFKEHLQHVRAVLRALKAVGFKVHPTEIAKP--GNALR---
>A0A6A3MPF2
LLHTSP-SQAVSPLTYAHKPDGDIRTCF-DARGVNVILV---------------V--VDK
HPLPLIKETQT----GFKCKRFVSALDLKWSFHQFIVALCDR------------------
SKLSFTWEGVQYCFNGCRFGLTSVSHHVQRVSQGALHDLY-----YCCRVFIDDITIFS-
DILEHVEDIRAVLSRLNDINLKLRTDKCHFV--YPAIRSLG
>A0A507FB23
WFAEGSSSDWNSPLIAPPRQNGKYQVCC-NLRRINSQTK------------------PYY
RDFPTVRDSLE----KAADSHLFSAIDLEGAYQQFSIRPEDQ------------------
LLTTFTWKGKMMCFTSPPFGLRNMPNQFQEAMDNIFQGT-------STIVYMDDICIHSK
IWAEHTLDTIETIKTLTKANLRIKPSKCSFG--CTEIKLLG
>A0A0B7N9E3
WLDEGVHVEYNSPLLCVKKNDGKPRVVC-DVRQLNSILV---------------V--DDK
QQLPLISSIHE----RIGDKTIHSCLDIHACFTSYGILPSDS------------------
HKFSFTCPNIQYSHLKSAYGIRHVGAVVTRTLQNLIADLNN----YTAVCYVDDVVLSSR
SLADHCELVSEVIRRLTKANLVLNPDKVVFA--QQSIHLLG
>A0A163MLY6
WKAEGTNNQWNSPLTLAPKASGKKRPCL-DPRHINNLLP------------------DDK
FPIPLIREVFQ----KLKNSKVFTTSDLKNAFHRFQIDPKDQ------------------
HKTTFTYRDEQLMFQGCPFGLKPLSSKFQRVTSLILKDMD------YATSFIDDIVVYSE
NMEQHAMHVRAVIDKLTEVRHRIYLATIFTL--FGLRLKLN
>A0A0B7NF65
WLEKSV-SPWNNPVTFAPKGDGWRLDHY-------------------------------S
IKLP-SKIFKQ----TTTGAAIYSCVDVTSAYLRLPLFLPDQ------------------
AKTTFQHRNSAYCFVSCPYGIILIGSVWSRLLDDILGDLS------FCFTYIDDVYCITR
DMEIPAKQLGVIIDRITKKKLILNMAKAHIA--KTAIVVLG
>A0A1B7W7V1
WLRDGVSSPWNLNLVVVNKDPGKFRVCL-DPRPINKVTP------------------NDL
HPLPHILDYLD----DACGARVFSSLDLKGSFHQFDVYGPHR------------------
NYLAFTWNQTQYRFRRGPFGLKALAGQFQRVMSDILGDLP------YVRVYIDDIIVFSS
SIEEHTSHLMVVLLRLNTHLLRIQPPKCRFY--RPSVPYLG
>A0A7S4HQ34
WLDIGTDSLWNSPLIVVPKSTGAIRLCL-DTRGLNAILE------------------DRN
FTLPLIKDIFD----RISGFEFASRLDLADSFNQLPIKQSHR------------------
IKTTFTFNGTRYMFNGAPFGVKTLTSELQRILAVLLEPFK-----DFCIHFVDDIVVFSS
SLRLHIHHVSLVVQALNEANFKLRVEKCLFA--RKVIELLG
>A0A0B7MPK1
WRDNGIGTPHNSPIFPVRKAQGDYRVVI-DCRLINAALD----------I----K--IDR
FPLPLISDLHK----KMSKHSLYTVVDLSDCFHSFKIHSQSR------------------
AYLTFTDMNFTWSFAHCPFGITMISSVCQRILSILFADLK-----DQVTNFIDDVTIHTE
DLQKHTDVVKLVLDRLTKTNLRVNTAKMHFA--QKSVFILG
>I1BHB9
WLRTGTNTSFNSPLLLVPKKAGNHRICL-DVRLLNNILP---------------P--TFN
YPVPLIRDIFD----NLSGKKVFSTIDLSNAYHRFKVAPEDV------------------
HKLTFTHDNAQYSFIKGCFGIKMLTSQFQKCLAILFDGIP------CVQNFVDDCIVASD
SFEQHAEDVKLVLEKLTSVKLIVNPDKCVWF--QHSVRLLG
>A0A068SGQ1
WLRDGVPTSWNSPITLAPKLFGDKRPCL-DPRHINRLLV---------------E--PDR
HPLPLINDIYA----ELRGSKVFTTLDLKSAFHRFEIYEPDR------------------
PKTAFKVDGFQLMFRGCPFGLKPISSTFQRTMDIVFAEMP------FVKTFVDDIIIFSK
NIEEHADHVAAAINKLTSVNLILNPQKCHFA--QKAVYLLG
>A0A0C9N6C7
WLDAGINGLFNSPLIAVSKNDGKIRVCM-DVRRINQHMP----------N----N--TNQ
FEIPNIQDIFT----RIQKGTIYAKIDLRNAYFSFKISDASR------------------
NVLLFNFRGKTYRWLGCCFGLRPITSVFSSVMNILFSDMP------NVEVYVDDLCLVSS
SLSSHCELIKEVLRRLTNANLKIGVEKCSWF--RSSIYLLG
>A0A0B7MU93
WLQNKISSVFHSPLLAVGKENNKLRICC-DLRKINAAID----------K----Y--HEN
LAIPKIQEIFE----RVANARIISKIDLFQAYFSYGVHPDSR------------------
NALIFSHNGLFYRWARAPFGLAFMSSKFVKCMSILLEGIHY----GGVEHYLDDVVLYSR
CAKSHVILINLVLKRLTNVNLKINVAKCTWF--KTSVFLLG
>A0A2P6MMT6
WIEQVVDIRWNNALLTVPKPDGRVRVCI-DPRPINMVSQ------------------DDK
YPLPDAKELLR----RMKGACIFSTLDCTDAYHSLPIAEKDQ------------------
HKTAFTWNGKMYVFVRAPFGFKQIPGKFQRVMHIIFRNTH------FVIIYMDDITVYSF
DLEHHSEHVCHTINLLTENGFRLNITKCKWA--LTRITFLG
>A0A4Y2FGZ2
LMTLDI-SPLSNPFHMVKKANVGWRSCG-DYSCLNAVTV------------------PNR
YPVPYIQDCTQ----LLEGKTIFSTIDLSMVYNQIAVFQDDI------------------
TKTE-----------MTTVCLSKAGKNFQRFINLLSSCL------NFCFPYFDDILIATS
IEEENKSHLRIVRYRQMEYSLTLNASKCILG--QISVTFLG
>A0A2K1J2I2
QQAKRL-QAFFTSTKYKTTDNIDLHFPC-FVKHAKAIGD------------------DDT
YPLPRIDDTID----QLRGATIFSTLDLVAGFWQVPLTKASK------------------
EKIVFVCREGLFQFNTMRIGLYNVTHTLQRLMNMVLGRLQW----ECILMHVDDVNVYSR
GFAAHVNDLHNIFTCICIAGLKLKAKKCKIG--LSELVYLR
>A0A0F8D8U4
AMEEGI-SPWASRAIAVPKGDKNVRICI-DYRALNSVTI------------------KDS
HPLLNMDDALN----KAAQHKIFCVIDLKEGFYQIAMSEEDM------------------
EKTAFLTPFGLYEFMVMPFGLTNAPATFQRMIDKLMSEHQ-----AYTCGLIDDICIMAD
TREELEERTRAVLKTLADANLVLNVDKCVWF--AEEVKLLG
>A0A6L2MXT8
EHSGGL-SLFSGKYYGQSEGLTSIHGLL-SGRELNKLTV------------------KKH
YPLPRIDNLFD----QLRGACPFLKIDFRSGYNQLRVHEDAI------------------
PKTAFQMRYEDFESTVMPFGLTNAPTVFMDLVNWVCKPYQD----KFVIVFIDDILIYSK
TKDEHEVHLKLVLESLRKEKLYAKFFKCEFW--LEEVHFLG
>A0A0G4HR59
LKSVGI-SPWAAPVVLVKKPDGLTRFCL-DFRRLNAATK------------------RDL
FPLPRIHKILD----KLAGSSVFSTLDYTSGFHQLSLKEEDR------------------
EKTAFITPFGLFEFLCMPFGLVNAPALFQRAMTLVFVSLPQ----EIALVYVDDVIIFSR
SHAKHLQGVREVFTLVCAAGLKLRLEKAQIG--KAQVEYLS
>A0A7S2QR73
LEKRGI-VKYCSPTFLISRKTSTKRPIA-DLKRLNQFIV------------------AVP
FPLPELECTLQ----EVGQGNQFSQVDLTLAYFSFGLTEQSQ------------------
QFTCVRVGAWYFTFTRLPMGGGSSPSIFMQQMDQIFGDLYG----GGVFVYFDNIVISTK
DEQLHFELLEEVFHWIVDYNLVIRFVKCSFF--ESNIVCFG
>A0A3Q7ICQ4
--------TELMLQGSFRRKMGRVETRE-FYKGWTRYKS------------------QDK
YPIPNIDELLE----ELHGTTIFSKIDLCFGYNQICVQPNDV------------------
YKTAFRTYSGHYEFLIVPSGITSAPSTFQNAMNDLLMSYLR----KFVLVFFDDILICSP
DSQTHQQHLQIFLHLLFVNSFFSNPKKCLFG--QHQVSLLG
>A0A5C6N273
-------CCSAATVAATVAAAATLRPCI-DYRGLNDITI------------------KNR
YPLRLIYSAYE----LLQGAKIFTKLDLRNAYHLIRISERDE------------------
WKTAFNTPTGHYEYLVMPFGLTNAPTVFQALVNDVLRDMIN----KYVFVYLDDILIFST
CLEDHIHHVRTVLQRLLENSLFVKVEKCEFH--TQSVAFLG
>A0A354GI41
LQKHGINSTFASPAYLIAKLDCGYRFIV-DFSLLNTVIR------------------NTP
SILPKIDITLN----AMRSCVLFSCLDLTQSYYSLSLDEQSK------------------
PLTRFVCSEGRFQWNRLPQGLSLSASTFSEIAQKMVHCDEI----DCCAVYLDDVLLGTK
AVAHHFKVVDKLMKRLAFHKAKISFRKCSFA--KSRIKYLG
>A0A3N5IBU3
LIKFGYHHLYGMSSYLVPRPNCLGRLIV-DFSPVNQLIE------------------SPA
SVVPEMSATLQ----FLQGKAFFSSIDLRYAYLALRIDEASR------------------
PLTTFLTPSGSFQWLALPTGAANSPPYFIDAINKILHHEVL----PEALSYFDDILNATK
AFSYHFEMLEKIVKRLAFHGAKISVPKCDFA--RTKILFLG
>A0A813HDF3
ELALGHLSAWSTKVHIVHKKDDMGRLIC-DFRPLNKSTI------------------KKP
ISIGDCHEKAR----TLSAKRWKSQFDALYGFNQLPATERAQ------------------
KLMTVVTSQGLRQWTVCPFGVTNGPSCYQGLMLDLFKDQVD----TVFEIFLDDGCIGTG
DYDHHLAMFQQVLTQAQTANLRLKLSKCFFM--QYTVELLG
>A0A177B588
LLRDDV-SSK----------DGTDHMVN-DFCYLNSFTV------------------RDL
YPHHDIKEALD----LLEGFKIFSTMYFTNGFWQISLVKSDR------------------
WKTAFTTSFKMYQYKVMPQCLTNSPATCQRLMEKILRNI------PCVTVYLDDVIIGFK
IIDQHKKDLIKVFEAIRAAKLTLNPKKCVIG--SH------
>A0A1D8NEN3
MLEEGL-SVYGAPVLIIISKDGEFRMCT-DHRILDDRSI------------------NDR
FWLPKTDEILS----QIGHNGVFSKLHLFSGYYQAFKKPTGL------------------
-------SNNVISIFPLDLREDRDNHLGLSEVLDQLGGCLS----GVAFEEFDNLIVCSK
DRETHTADLDNVLRVLRQRHIYVNKYQSDMF--KSSLELLG
>A0A822H2L7
LQAIDV-ELRPSPPAAKLPINKEFRFCL-DYQHFKQQRI------------------PDL
YSDRNIQAGLN----CLIGYEYYSLLAVDSRISQVPTFPGER------------------
EKPYSVRPLGFYECERMQPGYCQSLADYQAMMETVLHDMNR----VKLLVHMDYIIVFGK
TYAQHSKRLNEVMLRLAIKGITILLEKSFFN--GSTVEYAG
>A0A6P6YC49
LIDDDI-SEWKNQIVPIRKSNGSIRLTI-DFSELNNITK------------------QDL
YPVPRKDRIIR----YLKSSKYFSKINMNDAYYQIKMDKNDR------------------
EKTAFQWNHNLYHFKRMPYGLLSAHQTFIRCMSKIFGKL------KYVKIYDDNILIHSK
SKSDHYNHLSEVFKLFKTFNLSINSSKSSFL--VEKIDDLC
>A0A670J3L3
RFAWNS-CV------------QLEKFKL-IFSGLWPNRL------------------KHV
LAHLQDPNLIE----KLGCAKFITVMDLTKGYWQIPLSPEAA------------------
EKSAFTTHVGLYQFKVLPFGLRNAPAAFQRLINSLIHDMS-----EFCCAYLDDLAVFSE
SWPEHLKHLQRVLARLQEANLTVKMSKCQFA--QGEVVYLG
>A0A818RT05
MLDQGI-SPWASPVILAPKKDGTLRFCV-DYRKLNSVTI------------------RDA
YPIPRIDDTLD----SLQEAKFVSTLDLRSGYWQVEMDKNSR------------------
EKTAFVTHKGLFEFNVMPFGLTNAPATFQRLMDIVLAGLKW----QCCLVYIDDVVIFSP
TFEQHIVDLEKVFQALQSANLTLKASKCTYP--YVSNCSIG
>A0A7E4RY27
LLNKGK-SPFASPAILVKKRPDKYRLCV-NYKEINKIIE------------------HVH
WPLPSIKNVVD----QLRDAKYFSILDLNKSFHQIPLHPDSK------------------
KYTAFVTPWATYQYKYVPFGLSIGSSVLSILIDKLFGNVKH----KFLWSFIDDLLIYSK
NLDDHIKHIFTPLSTHQKNDPVLGEIIR-EM--EQGHPRKN
>A0A090MTF3
WIESGIILSWASPLMLAREENKKPRLCV-DFSGVNRSVV------------------ELK
YGIPHTFEMFS----SLDDAKFFCHLDLQSAFLQILISKRLQ------------------
QLLIISTHRGHFKFLKLPFGFCNSPMLMQKVIEGCLPST------PWCKKYFDDLLIFAE
SKEMLYKRVMHIRGLLDARGFRFNMGKCVFF--TSKICFLS
>A0A0N5BQ76
WEEEGISPKWGSPLLIVPKDD-SIRLCC-DFSGVNKMVK------------------IDK
FNIPDTSQLLQ----DLATAKYYSHLDLRSAFLQMKVTPKLS------------------
KLLILTTMDANYEFLRVPFGYVNSPMQLQRALQFVVSSI------PNVKVYADDLLVYAE
TRQQLQEYTLAVCKRLNEFNFRLNMDKSKIG--VTEVNYLG
>A0A0K0FRL5
WEKQNIIAKWNTPLCLVKASTKPLRICM-DFSAVNRVTS------------------TRC
TLLDNFDVLFR----DLSDAYFFTHLDLSSAFLQLRLSDSLS------------------
SIMTFKVLNTTYKWLRCPFGYKNSPYHMQTFLSWVLRDCV-----EFTKIYYDDILIYAS
NMSDLTKYTFQVCEQLDYYNFVLNVQKSVFG--SNVVCFLG
>A0A0N5BCJ0
WVRDGIVPRWASPIMLARENGRKPRLCV-DFSAVNKCVE------------------PLS
YGIPDLPSLLN----DLYQAEWYTHLDLKSAFLQVPISKRLQ------------------
DIMVLSTQHGHYQFKKLPFGYINAPLIMQKIMEICLSDAMK----SFVKIYFDDVLIYGK
SRDEIIRRTNVVCSLLEKHGFTLNMSKSRFA--VQEILFLG
>A0A699GG89
LPGLPP-SPWGAPVLFVKKKDGSFRICI-DYQELNKLTV------------------KNC
YPFPRAGDLFD----QLQGSSVYSKIDLRSGYHQLRVREEDI------------------
SNTTFRTCYGHYEFQVMPFGLTNAPTIFMDLMNRLCKPYLD----KFMIVFIDDILIYSK
NKEEHEEHPKLILELLKKEELSCVVHQLWLY--LKEAKIDG
>A0A085N4A7
--VADC-DQWHERMILLSKERIARKQTV-TLRRLEEQIV------------------SST
ISTQTITGCYE----RLNATVSDSKIDLARAYFQIRMTKADQ------------------
PKTAIITSFGLYAYTRMPFGLRIAAQTFQRMMDAVPRAL------PRVFAYIDDILVFSR
SEREHQADLRAVFARLQQHGLTNRPEKCLLG--QTQINFLD
>A0A819AC67
FQSTGL-SPYAAPALLVKKKDQTWRLVI-DYKKLNAITI------------------KDN
YPLPNMEATLQ----TLAGYHYFSKLDLKFGFWQLPINEKDR------------------
FKTAFITPFGLFEWLVLPQGLRNSPPSFQRIMNNVLGAYS-----EFCLVYLDDIIIFSK
DFNQHLNHIEQVLNASKSHNLILNPAKCEIA--KQQIEYLG
>A0A7S1VFA6
LDAKGR-SPVSAAPVVKRDEDGGWRVCV-DFRALNAISV------------------ADG
YPMPTVAEVLS----VAQGQWLRSKLDVKSCFHAIPLDQDSV------------------
ILTNTKFGQLRRSFLVSPFGLVGLPATLQRAMDETFST-------ARRRAYMDDLLQRS-
TQATLVADIDDLLSRASTINMCFSPEKCMLG--YEQVSALG
>A0A2G5B133
LLKKGY-SPWGAPVLFVKKKDSSLRLCV-DYRRLNQKTI------------------HDA
FPMPRIEELLD----DTCRATIFSKIDLVQAYHQVRIRKEDI------------------
PKMAFRTKSGLFEYTVVPFGLTNAPAVFQRVMNHALSDLLG----KTCIVYLDDILVFSQ
NMLDHAHDLDDVLAQLKKHNLRSKPEKCAFF--QKSIDFLG
>A0A6L2NCQ5
LLEKGF-SPWAAPLLFVKKKDGSFRMSI-DYRELNKLTV------------------KNH
YPLSRIDDLFG----QLQGLSMYYKIDLRSGYHQLRIKEEGI------------------
MITAFRTRYGYFEFQVIPFGLTNAPAVFIDLVNRVCKPYLN----KFVIVFIDDILVYSK
DVDEHEKHLKIILELLKKERLYAKFSKCDFW--LELIQFLG
>A0A811WXQ2
MLSEKI-SPWSAPAVMVSKKGGDIRVCI-DYRQLNAVTF------------------PDV
YPLPKHQQLLH----DARQMPFMTTIDLRSHHWQLALREEDQ------------------
IKTTFTTPFGMFKFLRMPLGLRNAPSTIQRLMDKFRISLSH----IHLAVSLDCLVCLSP
TFHQHLKDLQEVFDKLKEYSLTANKAKCRFC--VDRE----
>K0KSJ0
AVKEGV-SLPVVPMFVTRNRNGKSRIVF-DFRALNHYIS------------------SYD
FPVPQARDLLN----AAANHQFHTTLDIKAAYTHINLTGD--------------------
-GIGVVSKFGTFKIAKMLFGLRSSPGVFNRCLHRVLSNVLK----VTINIYFDDISISSG
SEKFHKKVVDEVLEVFQQHHISLNKEKIQYC--TTQLKYLG
>A0A7M5XDE8
MVNEKQ-SQRASPIVMVKKPDRLYRLTT-NFKELNKCIK------------------DEI
HPIPKIRQVLD----KLLGKKVFTVIDLKDGFHQLKLDEESQ------------------
ELCALITPIGVYQYLRMPMGIKVAPSIFQREIAKILEDT-------PGELYIDDIILGAD
SIESLYEQTNEVLETLAKRKIVITPSKCHFG--MTKVKYLG
>A0A6H5IQV0
LAAEGF-SDWCSAPVLVKKQDGSYRFCI-DYRDLNKVTV------------------QDQ
YPIPNMDGILD----KLRKARYLSKVDLKNVYHQIPMKANSK------------------
KYTAFAIPAGLWHYTRMPIGLCNAPQTFQRLSDLLFGPEFE----PNIFGYLDDIIVGTD
TFGEHFHSLKVVLSKLQEAGLSVNRKKCEFC--CQRLTYLG
>A0A3N5IEA8
LQKAGV-SEWKSNVVMIPKKDELYRICL-DFRELNSILI------------------FPQ
SQFTSIDSLLY----TLQGK-KVVSMDISSSFFIIPIREEDK------------------
HKTSFWCNDREYEFESLVMGLKSSPWWLKKFMEKAFSDSFE----KMMKSYFDDCFVYAD
TYEQLFIAFKLVLVAARKAKIKFSIEKSTFF--CTELKVLG
>A0A2S4PM14
SLIDKL-GPWAAPLVLIPKKNTVWLVCV-DYRELNKITK------------------KQA
HPLTNTYDEIQ----RAAGHKIYAFLDLENGFWHIRMHINDR------------------
EKTAFVTPYGIFEWLVMPLGLCNAPATFQNFMEEVLSPYR-----SFVAGLLDDVAVWGD
TVEELHSRLVTILKRFVTYGLLLNTSKCYLF--VTSGVFLG
>A0A164MPC5
MRADGI-SPWSSSVVLVKKKNGEIRFCV-DYRRLNSVTV------------------KDV
YPLPRIEDVLD----RLGGAQFFTSLDLESGFWQVPMAKEHQ------------------
EKTAFVTPDGLFEFSRLPFGLCGAPPTFQRLMDRVLDGLKW----TECLVYMDDILVFGG
SLTEHNERLHRVLQAIGNAGLTLNLRR-YFP--RRELDWQ-
>A0A166VNH7
-----------VSLLLIPRDNDLPRVVG-DFTPLNRVSI------------------PLS
YDTPNTEDMFH----TASRHRVFSKVDIKDAFHHLILDETSR------------------
HLTAFATPDGDFQYCRLPQGWCNSPAYWQRFITFVLRGLLG----LSCFAFADDIIIYGM
TDKELFVRERQVLKRLNSAGLVLNYKKCLWH--KPSVPYLG
>A0A1Y1HWG3
LEEAGI-SGFAANSVMKKDPEGLARFCT-DLRAINEQTA------------------QDG
YPMPLPEEVLE----GLGHAKFYSTIDIRGAFHQLVVKKEDR------------------
RKLAFWSSSKLYCWKRCPFGARNASAWFQRAIDRTLR-GLE----SFARSFVDDLLVAGE
TVEAHMELVQQVFDRLREGGLKCHPEKCRFA--ADSVEYLG
>A0A150FUT8
MKNANI-SKYAMNSTMKKGPDGDRRFCQ-DARALNAATR------------------PDL
CRPPLPEDLFQ----QIGPAKWLTKMDCRAVFLQIPLSTEHR------------------
ERTSFSWRRELMQYRRLVYGLRNAMSHFQRVMDFHIRQGLQ----DCVCCYVDDLLVYSN
SAEEHLQHLRQVLEMLRSINIRLHPEKTLVA--GHSVEFLG
>A0A250XTB7
LIDVGF-PVMSHECVIKKNPDGDKRCCV-NYGGINAYTT------------------QDF
YQLPLPEDLFR----KTEGSKFFSVIDMKSGFMQTPMDPTVR------------------
PYCAFWWRKKLWQPTRNNFGLKNMPAYFQQVMDKTLADGLA----AHACVFIDDVLIFTE
DLKTHLQVVAKLFAAFKLVNLKAHPGKSRIC--FPCIEYLG
>E4YXA2
LVETGV-SSWTSPSMIIKKKNLKYRLVT-NFRWLNPLLS------------------VPQ
WPIRPIRSILH----SIGGPIKFITVDLKSGYFTLNIAPEDR------------------
KFTAFPTPKKLLQYKKVSQGLSIAPAVFSQFIAEIYESPKA----FRIETYLDDCILVA-
TEKTMPLALEWLLKTTYDNDIILDIQKCSFG--TNNVEFLG
>E4YVU9
MNDSGI-SGWNAPLLMIAKADKSIRIVQ-NYSSLNERLI------------------MPR
WPIMPIRSILT----TISGRIFFVGIDIRNAYYTLSLRNSTR------------------
ELTSFIFSDKQYEYTKMSQGLSTSPSTFTAFISKLFAKLDY----FYTTCYMDDILITG-
VGRHMNRAIDQVLGLFERENIVVSLKKCSFY--EKETKFLG
>W6UC39
MLRDEV-STWVPPIAPVKKNDGSLRLRI-DYRKLNAVTK------------------TDA
FPLSRINDSLD----SLHGSQWNFTLDLKSGYWQVEVAEADR------------------
EETAFILPNGLYEFQTMSFGRCNAVATIQRLMKITLIGLFP----KPCMIYLDDILVFGG
DIQEHNANLKLVLDRLRDARLTLDPKKCRFL--QRLVTFPG
>A0A6L5CGB3
MLENEG-YADVYEKKTEKVAPEKWRMCQ-DYQILNSKTE------------------VRT
HSMPKLSYIFA----QLGNAEAFSVLDLSQEHHQIDVEPEDR------------------
HKTAFTTPHGTFQYLRMPFGLKGAGFTFQATMEQVLAESLY----RHCMCFLDDIVVFNP
SWEDHTDHLNDFLSKLHSAGFTVNPKNIKIG--GDTINLLG
>A0A164Z278
LLVNKI-SPWAAPVVLVKKKNGGIRLCM-DYRKLNGITK------------------KDS
FPLPRIDDVLD----FLHGQKYFTTLELASGYWQIEMDDSSK------------------
GKTAFIVDNNLYEWKRLSFGLTNATGTFQRLMNYILRSVIG----KICLVYLDDIICLLK
IERRTFSK---FMTHLQPLRRSRFKTWLE------------
>A0A6L2NNM2
EITQLL-SPFSSPMLLVKKKDGSYRFCV-DYRALNAVTV------------------KDK
FLIPMADGMFD----ELGGATIFTKLDLRAGYHQIHVHERNV------------------
YKTAFRTHDAHYVFLVMPFGLTNAASTFQATMNRLFSPYLR----KFVIVFFDDILIYSA
SLAAYLEHLQCVFKCLQDNTFYVNQSKCVFG--ATTVEYLG
>A0A6P6WZ90
MMRHRI-SPFASLVLLVKKKEGILRFCV-DYKRLNEMTI------------------KDR
YPIPNIDELIN----ELTGSRYKTKLDLTSGYHQIRIKPKDT------------------
HKTTFQIHCGHYEFLVMPFRLTNAPATFQSLMNQIFQPYLR----KFVLVFFDDILIYSS
TLELNLEHLKIVLSVLRKHKLFTKRSKCSFA--QQKVDYLG
>A0A1S3Y5Y7
MLDQGI-SPFASPMVLVGKKDGSWRLCV-SYRNLNKYTL------------------KNK
FTIPIVEDLLD----ELGGSKIFSKIDLSSGYHQLRMAKEDV------------------
PKIAFRTHSGHFEYLVMPFGLSNAPAIFQGLMNFIFQKFLI----KYVLVFFDDIFIYSS
TIEDHLIHLRSVFVEMSKHQFFAKKSKCFSG--VQRIEYLG
>A0A354GG95
-------------MFLVPKKDKSWRPVS-DFRALNKQLE------------------DVY
FPIPFITDLLD----SLHGTQFFSSVDLRSGFYNIELDEDST------------------
GCTAFSALGQTYKYLRLPQGIKSSPIIFQQIMTELFHGD------PSCKVYMDDVLVASK
TETEALKDIQKLLQRFLQHGFLLNPAKCIFG--SKKLDYLG
>A7TKG9
SLENGL-PVAVSPVFALPQSSEKIRIIT-DLRKVNKCLQ------------------YTP
RPIPTTQSILS----ELSHHTVFSAFDIRKAYQQLPLTGD--------------------
-KLGIITEFGTYKFTRMPYGLASAPYWWGEFLQRIINDITT----TVIRYYYDDILVASQ
DHDEHYQVVLKLFEALHRHGLSISEEKIQLA--SDTVIFLG
>A0A267ENI1
MEMQGI-TPYISPILLVKKKKPVYRLCV-DFRDLNQILV------------------PER
QCMPRIPDLLA----KLKGSEYFTTLDMAQAFFQVALEEESQ------------------
KYCGISTPDQTYVFTRAPMGLQTSPAALSRAASLILQGI------NRVSTYVDDLLVFNE
TFEDHLETLKATLEALGKYGMKLKLQKCKFA--KPTITFLG
>A0A6H5GW79
MLHSGV-SSWASPVVMVRKGD-SYRFCI-DFRKLNQFTK------------------KDS
YPMPNINTLLD----SLRRAVYLSKLDLKQAFLQVPLDEDTK------------------
DLTSFIVPGGLFRFRTMPFGLTNSPATFQRLVDSVFLDLY-----PHVIAFLDDILICTS
DFETHCTLLKEVFRRLYESGLKINEDKCEFG--CREVRYLG
>A0A498LW63
MLAAGI-SGWASPVVLVPKKDGSLRFCV-DYRKINASTE------------------NDA
YPLPNITEILE----SLSGASVFSTIDLNSGYWQVSMDEESK------------------
PKTAFVTHLGLFQFNVMPFGLKNAPATFQRLMECVLGELRG----NICFVYIDDIIIYSP
SVAQHFSDLQAVLHKLEVAGLTINLKKIINI--TLQEECTS
>E4X8D3
WQDLGI-SSNNIPLIILRKPDKSIRISL-DARGLNQLLV------------------KDR
FPLPHMTTVFS----RIGESCFISSLDLSRAYWQVRVAEEDA------------------
FKLAFSHNGRHYQANRMLYGTATAPSAFSRIMAKIMT-H------PSIIIYLDDLICIDS
CFSEHLKTLEFIFRTCYDHGLLLSAKKCNLC--MRETDFLG
>E4XIC2
WCKAGV-SDFNLPLFFVKKGKDGVRPVL-DARRLNMLTI------------------PTR
WPIPSLKELMS----KLSESVFVTSVDVASAFNQVRTAPEDS------------------
HKCAFSFLGRQYVSRRMCFGLANSPSVFAHVIDRLCGHI------DGLAVLMDDIVLVHG
SFEEHLRAVSEFLAILEEHGILLKIAKSHFF--VKNFDYLG
>E4X2E3
WERMSI-SQNNSPLFFIRKKCGKIRPIL-DARGINRETL------------------EER
WPLPSMDSMLN----EISDRVFISVTDISSAYSQLLLTEDSR------------------
KKVSFSYGPDQYTANRVLFGLRNAPSSFSLLMRNVLRDV------KGCYCLIDDIILVHE
NFDDHFAALKSVFERFNAVGLTLAPQKTHLC--VEKFTYLG
>A0A6S7LSI3
MVKTGV-GEWASPIHVARDPDGDFRLCG-DFRRLNSITD------------------LDR
YPLPSINDVNA----NMLGAEIFSKIDLKTAFHQVEVWKQHR------------------
KKTAINTPYGVFQFRRMPFGLKNAAQLFQRNVHLIFKDF------TFLFIYMDDLVIFSK
SLEEHLGHLQIVLSKLEENCLRVNPAKCELC--KLDIKYLG
>H3B5T7
LLQADI-SSWAAPVVLVKKKDGAWQFCL-DYHKLSSVTI------------------KDS
HPLPTVEDALD----GLSGSACYSTMDLTQRYYQ--------------------------
QKTAFITGSGLY-FKVIPMGLTNAPATFQRLMELVLRGLPW----KICLVYLDDVLIYSH
SFEEHLQHIEEILSRFQSSRVKLNPLKCPFA--QGHVIFLG
>A0A2G8JFQ9
LVRLGI-QSYTSPVFLIPKKGTDKRVVT-DFRYLNSRIK------------------RLN
HPFPLLNETIR----TISGAKILGVLDLKSAFFCLPLSVHAQ------------------
QYTGIASHGKHYYYKRLPQGLNLSPAIFQSQINDILATISN----KFCIAHHDDIIVYSA
DKRSHKQHLQAIFKVLMDNGLKISPKKCSIF--QNSVRYMG
>O15725
FIDLGI-SNYSSPIMLLKKRD-SWRVVH-DYRQLNKVTV------------------RDD
HPFTPVDSLLN----QCKDSKLFSKFDMIMGYFQVLINPEHA------------------
KYTAFITHIGKFEYTRMPQGLVNSPSTFARLMVEIFGKI------KSLLQYFDDLLVHSK
DYMVHFIEIIRMLLYCRKYLLFISREKSEML--KTEVDFLG
>A0A349AXA4
RIRNGW-CRFASPVVAARQPGKTRRICG-DYRAINDICL------------------LHQ
SPVKDAREVTA----QFKGAKYFGKADMYKGYFQLRLDEEAQ------------------
ELLAIRTPDALYYPLTLPFGPASGPAQFQMRVTEVLGDLEG----HGVASYIDDLGLYAT
TFEEYLQRLQTMLERLDSYDIRLNGGKCQFG--QTSMDFLG
>A0A7J6N4J0
LLSQDL-SEWQSPVMFIAKKGGGWRVVQ-DFRRLNQLTE------------------IPR
YPLPLVAQVLD----ELSSSRIYSAFDAKSGFWQVPLASKSR------------------
YLTAFGTHMGQFQWRRMPMGLAGSPPTYQRGMNRSYAPILY----RCCILYLDDAVLYTL
LMVDHFEALDLFMDLTRDADITLTARKMQLF--RTSLKYVG
>F7VNV8
RLKLGH-SPWGSPVLFVPKKDGELRLVV-DYRYLNNETV------------------KNR
YPLPLIQEMRD----RLGKAKIFSKFDLTLAFSQIRMKKGEE------------------
LKTAFRTPLGHYEYRVIPQGLTNAPASFQARIDAVLRQFAG----EFVMAYIDDIIVFSE
NEEEHEKHVHKVLAALEKAGLSMDPAKVK------------
>A0A485LN59
MVRDGL-SKWATPAFLRPKGGSAWRMVN-DLRLVNQATK------------------VVS
SPLPRIDDILD----RVAWSSVFTALDLASSFWQVRYGPGCA------------------
EQFSFVTEDGTYQPTGMLMGAVNSAGAMQTYITKTLGDYVG----RFVEVYIDDILVHSN
NEVEHEVHVNLVMARMAEYGWTLRQEKCEWN--VRTIDYLG
>A0A0V0VK44
MLKQGI-SPWMAPAVYTPKKSGEVRICV-DYRELNKKTR------------------KDA
YPLPLPDDIFD----KVRGAAVFSTLDMQSGFWQIPVNVNDK------------------
EKTAFSPPMGLFQFTRMPFGLTGAPSTFQRAMDSLLKDL------PFAVAYLDDIIIFSP
DSTTHGTHLEAVFTQLRNAGLTLKGSKCKIG--VSEVCYLG
>A0A3N5I9C6
LVEKNI-SNFLSPCFFVTKTASRGRLCY-DYRKINEKIK------------------SLN
FPLTHQSNFFE----TCSNFKYFCVVDISNAFLSIKLTESAQ------------------
KLLAITTPFGVFLPTRTPFGLKTSPSAFCFALDQIIGHL------PFLTFYMDDIVIGAN
TPEDMMDNLLTVLQILSDNNLKIQLTKTKFF--EKEIKILG
>A0A023AX45
MINNDI-SPWAAKPRIVFDGAKPIRICG-NYIPLNTCLQ------------------NNA
YPLPNTESLLQ----RVAQGRYFTKIDLSKSFWQIPLDEMSK------------------
KYTAFYGPDGLYEYNRLPFGLKTAPAIFQKVIDEVLSGFT-----TFAFAYIDDIAVIGA
DPLECRLRLKEIVDRLEGHGFTINQAKSVFEP-QHQIEFLG
>A0A7C8IHI1
HLGIH--GPWGSPALLTPKEEVIWRFCC-DYREVNKATK------------------KRA
HPLPNAGDQIQ----KAAGHSHYAFIDFKDGFWHIAVHEPDI------------------
EKTAFVTPFGLYEWLVMPFGLCNAPATFQAFIEEVLEPFR-----DWVAGLLDDICVWAD
SRGQLHKKLLLLFTRLVKYGVMINSRKTLLF--VSEGVFLG
>A0A177TYE3
LLQWDV-SPASFPVLMVRQY-GKWRFCV-DYRQLNASTI------------------PDR
YPLPTVDSVFQ----TLCGKRIFSSLDAIRGYHQLPVRPSDR------------------
WKTAFTCHRGLFQYRTVPFGLRNAPAVFQRLMDRLLGALRW----QDAVVYIDDIVVATA
NLDDHLRALESILSSAEREGLRFSPGKCTFA--VGSLVLLG
>A0A7E5WZ59
MLTDGI-SAWAAPALLVPKKDGTYRFCV-DYRRLNAVTK------------------SDS
YPLPVIEDLLH----STKREGYMSTIDLRSGYWQVSVSPTDR------------------
DKTAFVSPFGTYRFIRMPLGLKNAPATFQRLMDRFRSGSID----VTLLVYLDDLLVLSE
PFQKHLEDLEAVFNRLRVFGLRANRDKCHFV--CSQVKYLG
>A0A814BB13
MLASGI-SPSASPIVLVRKSNGSLRICV-DYRRLNEVTI------------------KDC
YPLPRIEDLLV----MLSKAKYFTTLDLASGYYQIRVAEKDR------------------
QKTAFVTEFGLFEFNVTPFGLTNAPATFQRTMEKALKGLIG----IICLVYLDDTLIFSE
TLEEHYLHVRTVLERIRAAKLKIEWQKCYWF--QTSIDYLG
>A0A3Q0JAQ4
MLEMGV-SDWSNPLIMVKKPDGSYRPCL-DFRKLNEVIK------------------ADN
YPIPNMTTILN----SLESCKFLSKIDLEKAFWLIPLSEDCM------------------
KYTAFQVPGGFYEYTCLCFGLKISPPVFQRLIDQVIGADLE----RFVKRYIDDVIVATD
TFEEHLSILSKVFERLRAANLKINWGKSEFL--ASELKYLG
>V9H1C7
MLKLGI-SPWSNRTTVVMRPG-KNRFCL-DARKLNSVTV------------------KDA
YPLPCIEGILS----RSTRL-ILSLASTLSSRSGNRDGGEEQ------------------
GVYGVYCTRPLYQFRHMPFGLCNAAQHFE-AHDKVIPANLR----SNVFVYLDDLLIISA
DFPTHLKYLELVAECLRNANLTIGMAKSKFL--FRNLNYLG
>A0A1D8PI28
KLEAGV-IAWLHPIFPIRKANQSTKIAV-DLRRLNKVTV------------------RMY
TYPTDTKDLLS----SLTDSHYFSALDLKNAFYQVSIHKDSI------------------
KYFGISTSEGNYCFTTLPFGAINSPTIFTNFVRQILEGI------PCIFIYMDDILIHTK
TLHDHMSLLRRIMEKLNEHQLQMNYNKMQLL--TTKINFLG
>A0A226D5N4
MLKLGV-SPYAHPILLREKPDGTFRFCV-DFRHINKLTP------------------NDS
FPIPRIQDILR----RLADAKYLSTMDAEKGYWQIAMEEKSK------------------
KYTAFCTERGLFEFNSMAFGLKNAGASYQRMMNELLEGLT-----NFCLVYLDDVIVFSK
TFGDHKRHLEIVLKRFRDAGLTLKRSKCFFG--KSWVEFLG
>A0A1Z9ABV2
LLELGM-SPFGAAVMVIPKPGQKFRMVI-DYRRLNALTV------------------PDK
WPLPDIGELLD----DVKGHRYWCTFDLCSGFYNVPILPEHI------------------
ERTAISTPLGNYEWRVLPMGLKNAPSIFQRNMQRVFKDV------PEVRIFVDDGIVGGA
TVEELYLNLRKVLDKLRENNMVAKKSKLQFF--KDELKFLG
>A0A7E4RFZ1
LVKQDI---------IKKGQENKYRLVV-DYRRLNEKLR------------------YFD
FPIPHIKSAID----LFANHKYFSSIDLNKSFHQIRLTK---------------------
--DTFTDGKKMYQFKRIPFGLKVGSQAISLLMSQLFHDM------SFVWAYIDDLIIFSK
TYDEHIENLHTIFRRLRGAGLTVNPNKIQLV--KRELKFMG
>A0A1X0Q9P2
MLLKGI-SPWNSPIILVPKKDNKWRICV-DFRLLNNITK------------------EES
CPPPTTQECFD----VLGVSNYFSTLDLEAGYHQIPMDEQSK------------------
HMTAFTTVTGKYHYKKMPFGLRNAPSHFQNIMYVVLQKFIP----NKCIAYMDDIIVFSK
GKEEHYNILKEILNQLAEYGLKINLDKCQFI--KKEIEFLG
>A0A5B7GS36
LLALGL-SPWAAPVVMVPKPDGTSRLYI-NYMGINRVKI------------------PDS
FPLPRIDDLVE----PAI-SPSLTCCPATF---KFPSLKK--------------------
--QNPCLPHGLYQWEVMPFGFRNSSATFQRLMNKLVAPLL------EVVAYLDDIVIWGS
SWEEHQGRLQAVFEVLCKANLKMS----HFG--QASITYLG
>A0A0A9WT73
LMNMGV-SEYSTPVFLTKKPGTEYRILM-DYRKVNECLY------------------RPK
INSPTAEQILS----SLNQARYITRVDQSNAYFSVPLHEESR------------------
HITAFYGQTVKYQYRSLPMGLAVSSYHFHRATQYVFNDMLEA---KQIFIYADDFLLPAQ
NFEQVLRNLEQVLQKAEKYNFKLKLSKVEVA--MEEIKVLG
>A0A4Y1ZQ29
LLEAGI-SSYCFPVIFIKKPEPKFRMVV-DYRLLNSITE------------------RFK
ICLPKISEIIK----NIASRKIYCVLDLKSAFFQIKLRDEDK------------------
RKLAFCTEVGNSEPTGLPFGSKNSTSYFHTLISKCLNGITG----KNVQFFLDDIIIAAD
SLCELKVTLQEVFDRLIKFNLTLDPAKLQLC--KSEITYLG
>A0A4Y2WYD6
LIEAGL-SQWSSPMVLVKKPPASYRMAL-DLRLLNTILE------------------NST
YPLPKIPTLIN----EISKYPFYTTIDFCKAYWQILLLEEMQ------------------
DVLTFTTPFGTFANRRLVFGLNTAASIFQALVDLLIDELGT----AGIYAYQDDIVIGTH
SFQEMHNKIRSVLDILIKYNLALSPEKCVFF--KSTIDYLG
>A0A023AXA5
MLGMGV-SPWGARPVFVKKKTGEWRVCI-DYREVNKCMT------------------LDA
YPIPNLWEQVQ----QAAGHKYYICLDCNQGFFNVPLEEESQ------------------
PLTAFVSKKGTFQYTVVPFGVKNSPIVFQRIMDQIFAGIIG----NGVSVYIDDIVIYAN
DLDVLFERLEQVLDRCCAEGLYLKLKKGEYL--KDWVKMLG
>A0A443QDD2
MLDAGI-SPYASPCVVVPKPDGSFRLVH-DYREINEQTD------------------QYP
FPFPLIDDIIN----TFGGSNYLSKVDLKDSFYNIEISVHTR------------------
KFTAFVTPFGHYEYVRLPQGWKNSPAYFQKYIQQVLNDLLKK---EPVKAYIDDVGIGGR
TREDNATLNYLVLKALYDSNMAVNMNKCVFG--AKQITLLG
>A0A226DPM3
LEKAGL-CSSTSPTLLVKKPNGSLRLVI-DMRKINSTAL------------------HDC
QVLPEIEDIFT----MLSDFKYLSTTDLSNGYWQVPIDSRDQ------------------
HITGMSTPDGTYEWLVLPQGLTTSPFIFQNIMRKIFHQQIF----KSLFVYLDDLIVFSC
SWPQHLIHLRQFFEKLRAVNMTLSPSKCLFA--TGQARVLG
>A0A023AX67
LMDKGM-PAWASPALIVKKRDGEPRLVI-DYRMANLQTS------------------NSY
SALPHLASILQ----SFAGAKIFSKLDLKSAFWHLPISPDSE------------------
KITGFTLGPHHYQWTVLPQGHKCAPTEFQRVMDSVFADLYEG---GHVKIYMDDIIIGTH
SISAHTTTLLEVLNRLRKHHFTLARDKLALF--QEEVPFLG
>A0A0K0EG18
LIENKI-TPYLHNMILVKKSDNTYRTCI-DRRETNKVTV------------------VDQ
YPVGDLRETLS----SLQGYTLFSTIDIKKAFQLIAIQPENQ------------------
DCFGIYSYRGTYKYTKLPFGYVNSAQIFQRSIDSCLLKELT----KYAKAYFDDILVKTN
SVEHHLEVVASVLSVLMESRLSINLKKCKIA--CKAIEFLG
>A0A7S0W802
MLAKGW-SPSGAPILCVAKPDGSFRIVQ-DFRLLNSVTK------------------KVN
TPLPVFENLVC----TMGGCRYFSTLDISQMYWQIRVPVKDR------------------
DLYAVATPYGQYNLTVMAMGLAGAPLTAMTLMTDILREHIG----LHASVFMDDVCIHTK
DLATHKRVVREVLQILAREDLHVSLKKCHFL--RRNVEFLG
>A0A5C6MH20
LLESQV-SPYASPIVLVRKKDGGLRLCV-DYRLLNSKTR------------------KDA
VPLPRIEESLD----ALSGAHWFSTLDLASGYNQVPVAEQDR------------------
PKAAFCTPFGLFEFNRMPFGLCNAPSTFQWLMQRMFGDQQG----QSLLLYLDDIIIFSS
SVEQHLQRLEMVLGRLQGQGLKVKVEKCAIF--QEQVLYLG
>A0A4Q3ER58
LLERGI-SSWLNAVVPVPKPDGVVRLCI-DARKLNAITK------------------KNR
YSQMNLERIFA----RIGKARYFSSIDLKDAFYQIPLREEDQ------------------
VKTAFSIHGGIFAYQRMPMGLVNSAATLCRLVETVFNCSTE----PEIFAYIDDFIVCTD
TFERHIEILEMIANKLNEAGLQIGLKKSKFC--MKRLKFLG
>A0A151Z4Q0
YINQGI-SSFSSPILIVKKNENQYRIVG-NFIKLNKRTI------------------KDN
YPVPQFEDVLV----SLSKAKIFSKVDFKNGYFQIKVWPEDV------------------
DKTAICTFEGLYNHLVMAMGLVNAMATFMRLIFDIFQDFIF----KWMWPFVDDIILFST
DLEEHKKHLHLFLQKVTERNMYLNTKKCQWM--VDEIIFLG
>A0A388LDJ8
RKERGV-YEFGAPVLFVPKGNDEFRMCI-DYRGLNKITR------------------KST
EPLPRIDDLLD----MVQGCTVFNKVDLKSDYHQIEMAEEDV------------------
YKTTFKTRYGTYEFLVMPFGLCNAPGTFQTEMHRIFRPYLD----KFMVVYLDDILVFSK
TAREHAEHLALVFQSLRDSQYKINREKFSFG--VPSVIYLG
>A0A1B6EKA2
LVQAKI-TEYASPVFLVKNKDGSDRMVA-DLRKINAQLK------------------TDA
HPIPSVNLVLS----SLNKAHTFTKLDLKNAFYSMEVRKEDR------------------
HILAIKTPDRLLQFCRLPMGLSTSTTLFSKALNAILNRHLY----NKVICYVDDLICYGD
SFENDLQNLETILEELEKANLKLNTKKCKFL--YKSVNILG
>A0A2S2QEP6
LLEAKI-SKFAAPAFLVKKKKGSYRLVV-SYKELNERVE------------------TDQ
YPIPRTTDLLR----ALEGSQYFTSLDLNSGFFQLPIKFEDQ------------------
YKLAFTSIHGLMTFTRLPQGFKNSSAIFQRILNESFSPLLY----KSLIIYIDDLASYGK
NFKQSLENLKNAFIIMDKMNFSLKTNKCLFF--NDKIELLG
>Q1KTA8
FLDKGF-ADYSSPVVLAKKPLGGLRFCI-DYRKLNSITK------------------LMF
YPIPLVEETLE----ALEGATVFSVLDLEAGYHQVRVRECDR------------------
YKTTFSTRTGSFQWLRMPFGLINAPFTFQKIMNTILSPHLH----KFVKVYLDDIMIYSK
SWKEHLEHLDCILGILDRLALKANATKCHIA--KDSVDYLG
>A0A267F757
MLDLGV-SDYCSPVCLVAKKDGSVRFTV-NFKALNELVA------------------FDS
YPMKNIEDLLE----RVAKAKFISKLDCCKGYWQIPLYEDSK------------------
RLTAFAACGKLYQFTVMPMGLNCSSATYQRLMDKLFQGL------DNADSYIDDIAVFSA
TFEQHVEDLREVFGRLKAAGLTVQPRKCYLG--GNSADYLG
>A0A2G8KAL9
MLENGI-SPWSSPILLVPKEDGSQRLCI-DYRKVNSVTV------------------TDS
HPIPRLDDCID----RIGNSKFVSKYDLLKGYWQVPLTKRAK------------------
EISTFVTPDGVWACNVMPFGMKNAPSTFTRLMNIVCKGL------KGCGTYIDDVILYSD
SWQSHIEQTKDFFERLKSANLTINLNKSDLG--KASVTYLG
>A0A6A7FWV7
WLELGI-SLWASPVVVVVNKDKSIRVCI-DYRQLNKHIQ------------------VDP
FPMPQIDNVIN----KLANAKFITKLDLTKAFFQIPLTNNSR------------------
KYTSFVTEFGQFEFCVVPFGIKFATAVCNRIIGGLLQEF------DFVDSFVDDIIIFSN
NLEDHFTHVSLVLEKLSDASLTLKSKKCIFG--ARSVKFLG
>A0A023G4Q1
MLELGV-SDYASPMILVEAPGKDPRPVV-DYRKLNSLTR------------------DQV
YPIPNIEERVE----QVSRAAYVTTLDLTRGYWQVPLTERAS------------------
RYAAFVTPTGSYQPTMMSFGLKNAPFCFSRLMDRVLKGCE-----TFAVPYLDDIAVFSD
SWADHMVHLRAVLSLLRQAGLTVKAEKCCLA--RATVDYLG
>A0A432I2N3
MLEMKI-SPWASPVVIVPKPDKTIRFCV-DYRKLNAVSK------------------MDA
YPLPRIDAMLE----KVAVANVISTIDLTKGYWQIPLEISSI------------------
EKTAFITHRGLFEFLVMPFGLKTAPATFQRMITHVLKGLE-----EFADGYIDDIVVSTN
DFDRHVEQLRQVLQRLRTNKLHARPSKCKVG--MTEVNFLG
>A0A151NX15
MLQLGV-SPWRSPLVPVRKPDGSLRLCM-DYRHLNAMVV------------------FDV
FPMPHVAELVE----RIGDARYISTLDMAKGYWQIPVAKRDR------------------
QKMAFGTPWGLYKFLRMPFGLHSTATTFQRLMDQILVPHT-----EYAATYIDDIIIYTQ
TWEQHLGALRAVLVELRCVGLTANPRKCTFA--QKETKYLG
>A0A131XKF8
MLAQGI-SPYQSPIVVVKKKDGSMRLCI-DFRQLNRVVV------------------MDN
EPIPRVDMMFA----HLGKARYFSKFDFTKGYWQVPMAKDSK------------------
HMTAFQSMSGLYQFRFMPFGIKTAPAVFTRLMRKVVAGI------PHVHHYFDDVLIATD
TWETHTDTLECFFRQVRRGHLTIKPSKSEIG--STSVKFLG
>A0A147BPF4
LLEWDF-SSFAHPVVCVAKKDGSIRMCI-DYRRLNAILE------------------ADS
FPMGNVTELLY----DVAKARYISVLDMTRGYCQVPVDEDSQ------------------
RYTAFATPRGLYAWKVMPYGLKNSAATFQHVMNEVLKEHQ-----GYASAYIDDVAVYSE
TWEEHLEHLQKVLETVQVVGLTVNPIKCRFA--QPKVKYLG
>A0A2T7NZ60
MLKLGV-SPYSSPVLLIKKKDGSIRFCV-DYRSLNQITQ------------------FDA
EPIPDPEAVYV----KLASAKFFTKIDLAKGYWQIPVKQEDR------------------
YKTAFQTTKGLFQWSRMPFGLVTAPATFARAMRLLHLEK------FATYHFFDDLLTGSD
TWDDHLSHLKGVLSTLSQYQLTARPSKIHSG--YTQILYLG
>A0A015IZV2
LLKAGL-SQWTSPVVVVEKKNGKKRLCV-DYRKLNKVTK------------------KDC
YPLPRIDDMLE----TLSGSQWFSSLDLASGFWQVELDPEDR------------------
EKSTFITRFGTYEFTVMPFGLCNAPATFQQLMDTVLRDIFW----QFVIVYIDDINVGSK
TFEEHLSHLEQVFSRLAQAGLKLSPEKCFFF--KDKIPFLG
>A0A443SHA5
MIKMGI-SDWASPIVIILKSPGKRRFTT-DFRKLNNVTI------------------KDP
YPMPLASDIFP----CFAGAKVFTRLDLNNGFWQIPLRETDT------------------
DYTSFITPDGLFKYKMMAMGLCNAPASFCRTMDKLLGKHKW----HGVVVYVDDLLIYSP
DMISHLFLFIDILDLFIDANLTLRPSKCTFA--TDSIIMLG
>A0A226DGM3
LLNKGI-SPWASGVVIVTESEGSPRLAV-GYRNLNSQIQ------------------QDS
FPLLNIQTVLD----WIGSANFISVMDCSKGFWSIPLEEESI------------------
PLTSFICSLGLFEFLRLPFGISTGSQAMQRVISIILCGLMW----ESVLAFIDDIILADK
TIQNHVRHLRATLARFREHGIKLNVEKSYFL--KPNIKILG
>A0A1D2M200
LLKKGL-SDYTSPIILVSKSSGQQRLVV-DLRRLNKIAV------------------NDN
HPVPYMDSTLE----ALAGNNYFFSLDAEKGFWQLELEEASR------------------
KFTAFVCWLGIYEWTVLPFGFCNSSAIFQREMEEMLQDLLY----VVCVVYVDDIIGFGV
TFEEFLRNLEEVLGRCIKYGLKLKIDKCSFG--HDEIDCLG
>Q15F66
LARVGI-SRWNAPTILVPKRTGGFRLAL-DYRQLNDRTI------------------KEV
CQPPTIEECLN----SLSGARWFSQLDLERGYYQVPMAKESK------------------
ELTAFMTPIGKFQFRKMPFGLTNAPATFQCLMYKVFRDLIN----TKVCVYMDDITIYSR
TEEEHHRDLAEVLQVLLDNGLKLGKEKSVFC--TQRVDLLG
>A0A267DUG4
FRQKGI-SEYSSPCLLVEKKQGQLRLVT-DYRKLNKLIR------------------APS
IRPPKIPDLLH----RLKNAKLYTLCDLADAFYQVRIDPEST----------------K-
YDTAFIAPNLLWEFNRLPQGLKSSPSLMCRLVALLTADS------PNQIAYLDDVMLIAE
DFTGMLKEIERFFQKLRHHGLRISLRKCIFA--KTEVQYLG
>A0A2H8TVD7
MLKAGI-SPYSFPIFLVPKGLPQYRMVL-DYRKLNNITV------------------KES
FPLPVIQSIYD----CLAGNKFFSCLDAMSGFHQLKLSKKAR------------------
ELTAFCTTTGKYQFKRMPMGICNGPSKYQEAMNKIMTNLNY----KINVNYIDDCTCFGK
SFDEHLISLELTLERFKQFNLKLKLSKCKFG--YTELSILG
>A0A147BNG4
LLQKGI-GPWGFPVVVVTREN-KKRLCV-NYIPLNKLTI------------------SVV
QPLPIADDLMN----DVAGCCLFASLDLKCAYWQIGLRKEDQ------------------
DKTAFVTHQGAYKWTRMPFGLKNGPATFQRTMNNIFESLKK----CGARVYLDDVLLFAT
SFAEFLDLLEEVLTLLLHSGLKVSLTKCKFG--VESIRFLG
>A0A7J6R1T0
MEELGV-SAWRFPCVYVYVKNGKVRMCV-DYRKLNQACH------------------TEA
YPVPRPDDVQE----HLSHAKVFSTLDLRSGYWQLPVRPEDQ------------------
HKTAFCPPFPLYEWCRMPFGLASAPATFQRLMDMVLGHL------PYVRVYLDDVLVFSR
SHEEHLRHLEEVFRLLEEANLTIAGDKCEIA--RSEVGYLG
>A0A2P6V2K7
LLENGR-SPYGAPCFLVKKKGDAWRMVI-DYRVLNSQTV------------------KWV
YPVPSIDEMLD----RLAGAKWFTTLDLTDGYLQIEMADESI------------------
RKTGFRTRWGQWEFTCMPFGLCIAPATFQAMMSDMLPKDHA----AFVLAYLDDLIVFST
SLEEHLRHLERVLELLLSRQLYCKPQKCCFA--SQRVSFLG
>A0A443SAP6
MLKHGI-SDWCCRYLFVNQPPRPRRLVN-DYRPLNNVTK------------------KDR
FPVPDIAELFD----RVSKKRIYSKCDMAKGYYQTLVDPGSR------------------
HKTAFSTHRGLYQYKRLPFGLANAPANFQRIMNKVFAKLR-----HLVACYIDDSIIFTD
DVDAHLIAFELYLQCLVEAGLKINPKKCEFF--CEEIEFLG
>Q15F60
YLKEGI-SPWRSPIVMKRKKSGEYRLCV-DYRSLNDVTV------------------KDK
YPIPRVDDVLD----ALGEAKIFTKLDALSGYHQIKMREEDI------------------
EKTAFACREGLFEFLRMPFGLVNGPATFQRAMNRILRPFLG----RFVMVYMDDMIIYSR
DKREHEGHVREVLDALKQAGLKLNEEKCAYF--QDEIKILG
>A0A418RMC7
MLALEV-APNYSQVHLIKKPRNKYRFTV-DFRLLNSVTK------------------PIG
GVLPNIPRLLE----DIQRPEWFAVMDLTSGFHQAPLDVASR------------------
KYTAFVTHRGIFQWKRVGMGLRNSPAYFQNMMEQVLKGLIG----DCCQLYMDDCIIYGR
TAEEFLDRLNRVLKRFQDYGMTINPDKCKFG--LQEIEYVG
>A0A226DRM8
LLAQGI-GSWSSPCFFVPKDDGSQRFTV-DYRSLNRITK------------------KVQ
WPQTRIDDIFQ----SLRGKKYFTSLDFTSGYYQVPMTPDAQ------------------
EKATFVTREGTFAPTVLPFGVSNGPARFAELLDEVLSGLKG----EVCQNFFDDIVSAGA
TEEEALEKLRLIFERIAAEGLTLKPYKCDFL--QDEINLLG
>A0A418RIY2
LVKLGV-SEIASPLVVLVKPDKTLRIAV-DYRGLNDIIK------------------PNA
SQIPYMKSLFT----ALAGNKWFGKMDNLWGYYQLRLSEKSK------------------
QATTIITPWGLFQFNRCPFGISTAPGIYQDRMAVILKDLFL----QGAVVFIDDTIVHGK
TCEEFIQRLDQCLSALATFNVRLKPSKCSFG--YDSVVFLG
>A0A0M4HYG5
MLKHGI-SAYSSPCLLVQKKENERRLVC-DFRLLNKYIP------------------TDQ
QSLPKISELLA----KLNTAKLFTVFDLRHGFWQIEIEKESR------------------
QYTAFKTYNQVYEYNRSPMGLSNSPATMSRLTAYMLAGC------TNLLHYVDDILAYGE
DFERLYEATEKALALIQRQGLKLQPTKCKFF--RDNVRYLG
>A0A2G8L3V0
MLQLGI-SEWASPVVMVEKKDGTYRLAI-DYRAVNAVTK------------------QSN
YPIPIIETILH----SMYDSKVFSTFDLSLDFGSLPSIRMTS------------------
IKLPLFVKRDCLSLEG-YHGLRNASQQFQNLVDIVFQSLSR----RSYYPYIDDIVIHSA
NLIDHLKDLRCALDCLRKAGLTVNPAKCHML--CSQVKFLG
>G0W7Q7
LLDKGF-SSYSSPIVLVTKHDGSYRLCV-DYRELNKVTV------------------KDP
FPLPHVDELLG----KVGSASVFTTLDLHSGYHQIPMNPTDM------------------
DKTAFVTPTGKYEYTVMPFGLVNAPSTFARYMADLFRDL------EFVNVYLDDILIFSN
DLESHWKHIDVVLSRLDQEKLIAKKKKCHFA--QSEVQFLG
>A0A3S3PEC7
FLKAGL-SNWSSPAILVAKPSLHYRLVI-DYRFLNNITK------------------ADV
YPLPLMQSSIE----KFAGKKFYSKFDITMGFYQIALDNKSK------------------
EKTAFITPFGLYQFNVLPMGMKNSPGTFQRVMNKIIEPLQQQ---ECVGAYVDDVGAASN
DFNSHEILLENLFKAVREANIKMKPTKSEIF--MESISYLG
>Q9XZR7
LLVKGC-SPHTRTYSNGGRKNGKWRLCV-DFRQLNSRSI------------------KDA
YPLPRVHHILD----QLREARYITSLDLKDGYWQIPMEKSSR------------------
PLTAFTVPGGLFQWKVMPFGLHSAPATFQRALDQVIGPDMM----PHAFAYLDDIIVIGR
TRQEHMDNLREVFRRLRAANLRINIDKCDFF--KKELKYLG
>A0A3S3RGN5
LIQRDV-SEWASAVVLVNKQDGSKRLCG-DFRELNKLTR------------------RDC
YPLPNIELLLH----RLQGKMVFSKLDCQDGFNHLKIRECDQ------------------
PKTAIITPIGLFEYKAMPFGLKNAPSQFQRAMDNALKDVK-----KEAIVFIDDIIIASL
SVEEHLIDLNKVFHCLKSSNVTLKAKKCKLF--QDSVEILG
>A0A168PDK8
MLEKKV-SDWCSPVVLIKKPNGSYRFCV-DYRRLKKVTI------------------KDK
YPLPRITELLD----KLQGSKYFSTIDLKSGYWQLPMDPKDA------------------
KKTAFVADGALYEFTCLPFGVVNGPASFMRFMHGVLRSL------NRIMVYLDDVIVFST
SLEQHKADLRQVLDRLDEYNLKISVNKCQLF--LKEVKFLG
>A0A0C2IKL9
MLRTGA-SSWVSPIVLVKKKNNSYRLCV-DYRKLNNVTV------------------KDK
YPLPNIEEIFD----RFSGSKVFSTIDLKCGYWQLELNDDSK------------------
SKTAFIPPAGLYQFNVLPFGLCNAPPAFQRMMNKVLEGI------PGCAVYLDDVIIFSE
NEAHHLKTLHNVFEAIHRAGLKLNREKCKFG--YGEIEFMG
>A0A0C2IFQ4
MLENKI-SSWRSPVTLPLKKDGSRRFCV-DFRGLNEVIC------------------HDQ
YPLPNIREMLD----RLAGSKYFTTLDINNAYWHIPIEESDK------------------
QKTAFSVQYGIYEFEVLPFGLSNAPASFQRTIDSVLKDE------ANALAYMDDIVIFSK
SWEDHLTHIRNVLKLIAESGFKLSPTKCHFA--KTKIRFLG
>A0A7E4S9P7
LLQQGV-SPWASPAFLVSKKDSTKRLVI-NYKKINDNIK------------------FIS
WPLPNIQDIFT----HIYGARYFTTLDLSNAFFQLPLDAESR------------------
QYTAFKTPYATYEFKRVPMGLSLGTQALTEYLDNIFGEVKY----KFIWNYLDDILIFSK
SIEEHVEHISTILQILRENGLTLNPNKIDLL--QTSVKYLG
>A0A1B6H681
LLEQDI-SQYSSPAFLVGKEDGSERLVV-NYKELNKKLE------------------GVS
YPIGDMHELYY----HLKGNNYYSVIDLTKSFYQISLAKESQ------------------
ELTTFSVPFGSYSFKRIPFGLLIGSGVLSSYMNKILGELRF----TCTLAFLDDIIVYSK
TLEEHYMHLKQVLECLKKNNLTVNPEKVKFC--YNEIKFLG
>A0A533ZX04
LLYKGV-SRYSSPAFLVPKKGGKTRMVI-DYRRINTHLK------------------LDS
TPMPTVESAFQ----HLGQANWFTLIDLNQSYLQIPLDSQSS------------------
QYTSFVVPFGQYEFKYLPFGLASGSNELTKLIDKILGDIKY----KFVFAFFDDLCVYTT
SFEDHLKHVEEVLTRLQRAGLTVNPEKLTVA--ANSVEFLG
>A0A267DJJ7
MRQHGV-SPWASNLIIVRKKNNDIRVCV-DWRALNNLTV------------------KDA
HPLPHLHQALD----SLAGCSWFSTIDMRQGFLQVEVREEDR------------------
PLTAFYTPSGLMQFRKMGFGMCNAPATYQRMMELIMTGLSW----EEVIAYIDDLIIFNR
DFENHVQSLSKVLHRLRSAKLKLNPGKSFFA--YRSVTYLG
>A0A0A9WWC1
MLRLGI-TQPTAPCFLIPKETEKFRLIC-DFRKLNSKLE------------------YHS
YPLPTVESLLA----HLNGAQYFSLFDMNKAYHQISVTEASR------------------
HLVSFSTPWANYSFTKVPFGLATGSQVLSELMQLVFGDVHG----KFVVWFLDDLLIFSK
TYEDHKKHVCEILDRLRKAKLTINPQKIKVA--TKSVKFLG
>A0A6H5GP33
LLSNGT-SPIASPCFLVDKNDGKYRLVV-DYRALNKEIE------------------YFQ
YPLPTVESAFM----YLNGARFFTCLDLNQAFHQIPLDRASQ------------------
RLTAFQTPFGCYCYKRLPFGVAVGSQALSCLMDEVLGDLKY----TFVFNFQDDVFIYSE
TLADHLQHIRIVLTRLQEAKLTVNLTKASIA--RSSIDFLG
>A0A2P4XZG0
MLQQGV-GAWGFPVVIVRKKDGSVRFCI-DYRALNAVTL------------------KDV
YPLPRVDETLE----ALHGSQRFSSLDLHSGYWQLGVAASDK------------------
PKTAFTTRRGLFQFTRMPFGLCNAPSTFQRLMDRVLRGLTW----VCCLVYSDDVIIFTK
SVAQHVVELAIVLERLSEAGLSLKVSKCSFA--TTRMEYLG
>A0A432RAE8
MLELGV-SPWGSPITIVPKKDGTLRFCI-DYRRVNDITV------------------KDR
YPLTYIQDIFD----HLQGATIFSTLDCRSGYWQVNMAEQDI------------------
PKTAFVCHRGQFEWLRMPFGLSNAPSHYQRCMNQVLAKHIG----KRVMVFLDDIVVYSP
DRKTHLKDLKLVFEELREAGLTLKRKKCHFL--KEEVELLG
>A0A177T6R8
HDALGI-GPYASGVVLVQQRD-KIRFCN-DYRPLNKVTV------------------DDY
YAMPTIDAIYD----ELGGARFFTVVDANKGYYQFLLDQESR------------------
DLTGFITFRGLRRYRRLPFGLKQAPSWLQRAMDSILGSARW----VFALAYLDDVVIYSK
TFGEHLEHLDSILAAIERAGLTISPSKCRFA--FDSVALLG
>A0A1J5X524
LQEDGV-SPWAAPVVFAKKKNGELRMCV-DYRELNRVTR------------------KCR
VPIPRIDETLD----RLGSAKIFTALDLKSGYHQIPMAEEDI------------------
PKTAFSTRYGLFEYKKMPFGLCNAPATFTRAMNQVLRPLLD----KSVVVYLDDILVYSK
DRETHREDVKQVLRRLEEHGLKINEKKCVWN--KEKVNFLG
>A0A6V7LWY5
LLGKGY-GNWASSPVVALKANGGQRFCI-DYRALNRKTK------------------KPA
YPLPQMGSILS----QLHQAKIISTLDMSKAFHQIPMEEESR------------------
HYTAFVVEGGLLEWIRMPYGLTGAPSTFQCLIDKLKRNHWI----DKLFVYLDDWVLVSE
NLDEHLTLLAILFEVLREAKLKINRQKSSFA--CREVRYLG
>A0A6J2YVZ2
MLQLGV-SPYCSPVLLVKKANGEYRFCF-DGRPLNEVTK------------------HDC
YPLPNVERILS----SLRNSKFISSIDLRKAFWQIPLDERSK------------------
EKTAFAVVGGFFQFVTMPFGLRNAAQTQQRLVDAIFSPKFE----PHIFTYLDDILVISE
DFYHHIKLLTEVKEKLREAGLSLNLKKCDFF--KTTLKFLG
>A0A131XIW6
MLNAGI-SPFASPITIVPKEDGSLRLCT-DYRQINTQTE------------------LYP
FPMPFIDDIIN----DTGGCKWFSRIDLCKGYWQVPLQEQSK------------------
KYTAFITPFDIYEYNRLPFGWKNSGAWFQRMMNTVLKEFIG----DFCNVYVDDIIVYSR
TEDEHCSHLSQVLEALSSSRLKINKRKSEFF--QRKVVFLG
>A0A1R1X278
LYKAGY-STYSANPLIVPKADGTPRVVI-NFRPLNKITI------------------RDE
YPLPRIDIILN----QLFGCKYYSKLDVLKAFYQIPLHSDSV------------------
EASAFSTPDGHHEFLVMPQGMSNSPATYQRNIDRTLRECIDS---GYCAAFADDILVFSK
TREEHLIHLRSVLSKLKEKGFKLNPKKCIFA--VPKVDILG
>A0A1W7R6D0
WLASGV-SDWALLIVPVTKKGGKVRMCL-DARKLNERTR------------------RDA
YPLPHQDRILG----RLGASKYLSTIDLSKAFWQIPLDPESR------------------
KYTAFRIFGGLFQFTRLPFGLVNSPATLSRLMDQVLGYELE----PNVFVYLDDIVIVSN
TFEEHLRSLEEVARRLQAANLSINIEKSKFC--VPELPYLG
>A0A7S3XV63
LLKQGV-SNFNAPIVMVAKKSGETRMCL-DLRALNAITT------------------PSK
FPLPTAREMFD----NLAEAYYFTSLDMLWAYWSVPLREGDK------------------
SKTAFTVRNRKYAFNVMCFGLTNAPATFSHLVNKVFQGCQY----EFALCFLDDVLCYSP
NFTLHLYHLSQIFKRMRAANLKFKLPKCIFG--AAQIPFLG
>A0A5J4NGT9
MLSEDV-SPYNSPVLLVKKSNGKYRFCV-DFRRLNEVTQ------------------NTV
VPIPSVADIFD----KLQQAKLFTVLDLRSGYWQVPIKPTDR------------------
EKTAFTVGEKQYQFKRMPFGLSGAPFTFRRLMVQLVKRL------DNVAVYGDDIVIYSN
TESEHAAHIDAVLNRIKNSGLRINADKSQLG--RSSVVLLG
>Q54AS8
ALDKGI-SQYGSPIVLSRKN-DKIRFCV-NYKKLNDLTI------------------KDR
YPLPLISDCWY----YLKDAKVFSKIDLTSGYYQIKMKEEDK------------------
DKTTFVSHMGQFRYVVMPFGLCNAPATFQRYMNELLKDELR----KSNIGFIDDCIIYSK
NNEYHIEHVKLLFEKFKEKGAKLQITKCEFE--KEEIKFLG
>A0A2G8K7Z5
MLKEDI-SSWCSSPVMVPKKHGQWRMAI-DYRALNKVTV------------------PDR
YPLPTTEQLLD----SLHGAKVFSSLDLKGAFWQLKLAEKDK------------------
YKTAFDISGGLYQFCRVPFGLRNASACFQRTMDKVMMPQTG----RNSCHFIDDILIFSP
TPEQHLFDLDETLSTLENAGFTLNLDKCTFM--TTKLPWLG
>A0A834R8W7
MERTGI-SPWSSPLIAIEKKDHTLRLAV-DYRKLNKMTI------------------FDA
QPAPRIDEILA----GLRNACVFSKIDFRQGYYQVPLREEDK------------------
PKTAFQFKSKLYQFNVMPFGLSTACQTFIRMVEQLFGEL------EFVKTYIDDVLIFSK
NEEEHLQHIEKVLSIVNNASLSINLEKSEFF--KKEIEFLG
>A0A0B7MVV3
LIENVI-TEWGSSVTVVPKPDGSVRLCG-NYVKLNAITK------------------PVK
YPFVNLHLALQ----SLGHAKVFSKVDLLSSYHQVPIHESDK------------------
VKTTLVTATSTYIFHTMGMGMKNCPAIFQALMDKVLGDMRY----RVAIGYQDDVILYSL
TWEQNLKDLNQLLQRLQDANLTINLDKCEFA--VEKVKFLG
>A0A0R0LVS4
LLDDDK-TPFLSPVVLVAKSDGSRRFCI-DYRALNMNTI------------------RQQ
YPIPHIQDMFN----LLKKARVFTKLDLESAYHQVRIHPDDQ------------------
AKTGFITQDGIYEWKVMPFGLKNAPFTFQRIINKVLKDAIN----IFVLVYLDDICIFAE
NEDENLRYVQWVLTRLREVGLKINVKKCQFL--KSTVQFLG
>A0A6J7ZWE1
LLRQGV-VPITSPVVLVSKRLSKFRFCC-DFRYLKSMTQ------------------HFS
YSISDLQDLTE----AFSNPNFLTSIDLSSGFFQLPISKESQ------------------
RYTAFNTCFGTFKFLRLPMGLRSSPASFQLLMDKVHKGLTF----KSCLCYLDDIRVASE
TFDQHIEDLRNVFQRLSNAGLKLGPKKCTFA--QNSCIYLG
>A0A6H5IJA7
WEKEGV-SDYCSAPVLVRKQNSEYRMCI-DFREVNKKTI------------------KDA
YPVASMDTVLD----KLRRARYISEIDLKAAYHQIPVEKGSR------------------
KYTAFAVAGGLWQFRRLPFGLVNAPMTFCRLIDHLFGPEYE----PHVFYYLDDIIVVTE
DADSHLIWLEKVLRRLTDAGLEINKDKCEFF--CSCVKYLG
>A0A6H5HVT5
MLADGI-SQWSSPVVMVRKVNGKYRFCV-DYRKLNACTK------------------VSA
YPLHNMDAILR----KLRDARYIKTLDMSAGYHQVPLHEDSY------------------
EYTAFTVPGGLYEWLRMPFGISGGPATFQELMDRVIGPDLE----PFAFSYLDDIIIVSS
TFAEHLEKLELVLKRIADANLTINREKSFFC--QASVKFLG
>A0A388JUZ9
FEANGW-GPWSFPVVIVPKKAGGIRICI-DYRKLNDITI------------------KDV
YPLPHIDELLD----VIGSARFFSKFDVRHGFHHLLVREEDR------------------
PKTAFVLFEGMCQWIRCPMGICNAPATFQRAINMVFQNIIN----YYVIVYMDDILVYSS
SYEGHVQHIEWALHALRDAGFKVAFEKCQFF--LSTISFLG
>A0A1Y1LMU5
LLEKGI-SPYASPVFFVPKKDSGKRLVV-DYRAINKIIE------------------YDP
FPPANQQAIFA----YLQGAKIFTLFDMNAAFHQIQLAEDSK------------------
KYTAFVTPTSHYEYNYLPFGLKISPTGLNRLIAREFADIRF----KFLINYFDDFIVFSK
SPSEHITHLQIVLERFRMCGITLNPEKARFA--MSKLRILG
>A0A6B0VGX1
MIDTGV-SPWGFPVVLVPKKDGSSRLCV-DYRKLNEVTR------------------KDA
YPFQSIDSILS----NLGGARYFTTLDASRGYLQVRMEPGDE------------------
EKTAFVCHRGLFEFTRMPFGLAGAPMTFQRLMDNVLGNARW----SHAMAYLDDIVVYSD
TFEDHLRHLKDVLEKLRAAGITLNPNKAQIA--ETRISLLG
>A0A498LAW3
MLQDDI-SPWSSPVVLVPKPDGSYRFCV-DYRRLNSKTV------------------PDA
YPMPFIHDILE----SLEGASWFSALDLQSGYWQMEMEEMSK------------------
EKTAFITTKGLFQFKSMPYGLRNSAATFQRLMERVLTDLRG----KICLVYIDDIIIYSK
TLEQHIQHLNTVFQKLTQANLTLNMKKCHFF--KRQLKFLG
>A0A7J6KQJ3
LQKAGV-SPWASATWLIPKRGTEYRMVV-DYRPLNKLLR------------------DDA
YRPPRIDSLLE----ALNGACYFTSLDLRMGYHQLRMEKSAI------------------
EKTAFIAENGVYEYTRLPFGLKTAVAIFQRCMEQVLVKSLG----RCSLVYLDDVIVYSK
DPQQHLRDIELVLSELQNSHLVLKLTKCQWM--QDTLEYLG
>A0A139WKX9
MLRDGI-SEFSSPIVVVKKKDGQPRFCI-DYRKLNTQTV------------------DEA
SALPRIDDTLR----DLGQAKVFSTLDLRSGYWQIPMEDESR------------------
RYTAFTTPDALYQFCVMPFGLKGAPGTFQRLMTQVLPGYLH----KFALVYLDDIVVFSN
DYQSHLQHLRLILERLTIHGLRCNPGKCHFG--LQELDYLG
>A0A391NS33
LLEAGA-SPYSSPLVMVRKKDRTWRMCV-DYRKLNAITR------------------RMS
FPLPRTQELLD----LLAHKKVFAIVDLTSGYHQAPISEESI------------------
AKTAFATPD-LYEFVRLPFGLCNAPSYYQREMQRVLVGLLY----KACLVFVDDIVIFGE
TDEEFLENLERVFARLLANRLTLKPKKCTLG--APKVVYVG
>A0A0B7FGV3
WLELGV-SAWGFPVIVVYSK-GKPRLCV-DYRQLNKVIV------------------PDQ
FPLPRQVDILH----SLQGAQYLTTLDALAGFTQLSIKEEDR------------------
DITAFRCHAGSFRFNRMPFGIIFGPSKFQREIGKVLAGKLW----KGVLAYIDDIVVYGK
SFEEHNRLLDWTLNAIEKSGLTLSPNKCHIG--YESLLLLG
>A0A250WPX0
LLDKGL-SPFGAPILFLPKPDGTLRCVL-DYRELNAVTI------------------KNR
HPIPRIDDIID----QFRGASVFSNLDLVSAYNQFQLQPEDQ------------------
QASAFSTPQGHFEWKVLSLGLTNAPGVFSRAMYDILSPLMN----RCIVVYLDDIAILSK
TPEEHVKHVEMTLKLLHDAKLLVKLRKCHFF--QPEIKFLG
>A0A2H5TQ31
MLKEEI-SPWSSPVVIVNKKTGDKRFCI-DFRKINQMTI------------------TDA
YPLPRIDDLLE----KFRVAKWFTTIDLAGYYWQIEMEEEDK------------------
EKTAFICSQGLYEFNVMPFGLKNAPAIFQRTMNKIFKEYLD----KFMNVYIDDIIIYSK
NWNEHLQHIKIVLEELRKANMMLKLKKCEWA--KRNVEYLG
>A0A163LV02
LCDLGI-TPFTAPIILVKKKNGDYRMVV-DYRKLNAQTK------------------VDA
YPLPKIDDLID----ELGNSRIFSALDLRSGFHQVPLKQNSK------------------
ELTGFVTKFGTYQYEMLPMGLVNSPATFQRLIDLCFGSLLN----KCLVAYIDDLNIHSR
TLQQHLKDLRQVFICARHGGLLFNIDKCTFF--KEELKFLG
>A0A6A3JZ17
YSEMGF-RPWASPVLMIRKPDGGIRFCI-DYRKLNAVTV------------------KDC
YPMPLINDILD----VLGGAKLFSTMAIASGYWNVPMHEDNV------------------
AKTAFTCKYGLYEWLVMPFGLCNAVPAFERLMETVLVDLKW----RVCLVYLDDCVVFSD
DFPSHLVRVRQVLTRFRDAGFKLKMKKCHWG--RNQVAFLG
>A0A085LZE7
MLKDGT-SPWSFPVVMVRKQDASWRFCV-DYRRLNAITK------------------RDV
YPLPRMDDVLD----RLGGARYFSKLDLKNGYWQIPVEPSDR------------------
EKTAFVTPDGLYQFTKMPFGLSNAPASFSRLMDQALVDLKW----TVCLTYMDDILVFSA
TFEEHLNRLRAVLDVLSRNGLRLQPTKCVVG--AEKTEYLG
>A0A3S3PEZ9
LLKANV-SCYASPVLLRLKANKDYRLLG-DFRGLNATIK------------------NNN
YPLPRIDDLID----SIYGSSVFSKLDSHSGFFTLRIAEKDK------------------
FKTAIITPYGLFEFNRLPQGLKISPNNFQMAMEKVYADVLF----YCVLVYLDDCLIHSK
NEELHFEHIRKTLDCVRKANIKLRTDKCCFF--QREIDFLG
>A0A1J5WFE4
LLEKNL-SNWSSPVVIIEKQIKKMRLCV-DYRRVNEQTT------------------DEV
YPIPTVNDLLN----EVREAKYFSTIDIIKGYWQVPMSQAHK------------------
EKTTFVTKFGTYKWNVMPFGLKNAPMTFQRLMDGVLSPARH----RFALVYIDDIIVYSK
TKQEHKEHLGVILKLLKDANLKINREKCTFM--RSEVTFLG
>A0A7J6SUU7
LLDNGWGVSNILPWVLVPQASTPLRMCL-DFRQLNRCLV------------------SNP
RDMVNCRDTLH----QWRAVERGYTLDVIKCYYCIKMDPKHF------------------
KFMVVMIGGKLYTMVVLPFGIAIAPKVATGVIRWLLMR--P----YPVSAFLDDILIEEQ
DESDDPPAVVAVRKALARGGMLCKPTLIIGS--S-GSRALG
>A0A6A4VR48
WIAQGWEAKGLVPLMAVQQSKAKVRPVM-DYRELNGFVS------------------AHT
ADADVCADQLR----KWRRGANVAVIDLKRAYLQVHVEERLW------------------
PYQTVMVRGQRFCLTRLGFGLNTAPQIMKAVVRSVLEQD-Q----RAVLPYVDDLLVNED
VLSA-----DSVVAHFEKFGLNCKPPERAA----SGARLLG
>C5K708
LLKSGALAYHYMCGVPVFANSTRCRICI-DARELNNFTN------------------KEG
AADMDLQSRIL----EWRASKRVDCEDLKKAFWSVHIDKSDV------------------
KWLGMCVGSRIIRWIHVPFGTNWSPWALSSVLGKILKQIGA----EAISFYVDDVLLRGD
SCSEVSKIRREVVPALEERGFEVHQDKRMSN--LD------
>C5L4J0
YLKKGYPARHFIPHQVVYKPSSKVRPVW-DARSLNSYLL------------------AGP
WLHPSLFRILL----NWRQAKFWTIGDLQEAFLRVPVFIQDT------------------
WYLSFVWRNRVYKFLVLPMGLKCSPHLLQLKLSSILTE--S----PYFSIYMDDISIHSP
DELHRNETLSMLKRRLEPANQQFNDLKWITE--SEPKSIVG
>A0A7J6KNY7
WLEQGFDVKHYLFHHPVIRVTTPVRPVI-NGQSLDPYLN------------------ETV
CELLRIVDILV----GWRQARKWAAFDLSKAFLRIQMRKEDC------------------
PYLGIYWKNQSYVFNVLPFGLSMSPSWLTANIKEVLVRLSS----SQVLPYMDDLMLLVQ
DGVDIITQQHALVRRFEEDGFPIATSKTVWF--TESSKILG
>A0A7J6KMR3
MVLSGIPIRHYIPPRPVFRKTTSTRLAI-DSRLINHHLQ------------------KLN
GEQHKLLEVLT----AWRGSPHYTSLDLKKAFNSVGIGIRSQ------------------
PWLGLRLFGRSYVWAFLPFGLVCSPAILLRALRDPMEVLCP----CTPLCYVDDIGLRAD
TIDELHEAERRATGELEKKGFRTQPKKRIST--DVVKKHLG
>C5KRL1
MLQKGWPVRHFAPLRPVFRDTTSTRVTV-DGREINQYLR------------------VGS
DGQLLISEILM----AWRAQPHVINLDLTRAFNAVKLHPSAG------------------
EWLAFVAYGATYTWSRLPFGLCCSPAGLFQCIHIALDGLLR----RNISIYVDDISIRGS
TILTTKRREKEVIQRLKSKGFDFQQQKRVSS--IDQVKNLG
>A0A7J6KP76
LLEEGIEIRYFVPITPVFKESTKTRLTV-DGRRLNNFLR------------------VGS
EGQQPLSEVLT----AFRTSQHFVGLDLLRAFNQVQMHENSK------------------
RWLGFTLFDGWFVWAMMPFGLSSSPATLYQSLSLALKDGNT----MPYCYYVDDFGVRAQ
AVADLVHNEEVLTHRLEESSFPTQPKKRISS--EKEVKHLG
>J9L3T6
WKDAGI-SPYASPVLLVSKKDGDARLVV-DYRKLNSQTV------------------RKV
FPTPNLDEHLE----RLQGAKMFTTLDLASGYLQVPLSESAK------------------
EKTAFITPSESGQFERMVFGLVNAPYEFSRLMQRVLHPLK-----KVAMWYLDDILVPST
SIPDMLNRLQQVLEALKGAKLTLKLSKCYFG--YPEVAYLG
>A0A433CYQ6
MIKAGW-QPFAAQEFLVFEKEAKPRWVI-DYRGYNQSTE------------------PIP
FEMPTSQEVQL----EITQGGFIWQADVTKAYHHIAVEKHHA------------------
NLLVVRTFNGRYRPSRMLFGIHNAPRAWQGFMKYAFEPLVR----RLIPPYIDDTAGGGK
TIQQHDHSLEEFLKICRRHCIKLAPKKMALR--QQEISLLG
>A0A4Y2HL66
SLKKGH-FFKHDPVVTTNENKKVYGFTH-NERGPSKPVY------------------MKP
YKTNAPEEWRE----NETVYCFFITLDLEHGYLQIPLTEKAK------------------
QKTPFITPDETGRFERMNFGLTNSTEELQRLMYLVLDPFC-----LGVLCYLDDILITAK
TWEEIIEKLIEVFERFRSANVTLKLPKCKFG--KQEVDNLG
>A0A520B4Y5
GLANGW-ATQACNTLFVPKKNNRLRMCI-DYRPVNEVTR------------------RDG
YPLPLIKSTLH----QVIGASCFTVLDLEAAFHNIRIMPGQE------------------
GLTAFRTSRDVYEYLVMPFGIKNGPSIFQRYIERILEPHR-----AYCKVYIDDILVYSE
DKDTHMTHVKAVLNSLAEHSLKVSLEKTQAA--LTEVFYLG
>J9L8N4
WKQHGV-SPYASPVILVKQGA-KNRLCV-DYRKLNKQVL------------------RHN
FPLPDLQEQVE----PLRNGNYFVQLDLATGYLQVPLSKAVQ------------------
TKTAFITPDDTGQFTRMPFGLAGAPGEFTRLMRKVLGNLR-----KVVKNYLDDWVIDAV
DWSDMLNKLTMVLERLKEANLTLRPSKCLFG--ARSVEFLG
>X1XD76
LLKNGV-SEYSSPIVLVKKKSDELRLCV-DYRELNKRCC------------------RDR
YPIPLIDDHLD----LLRGKKYFSSLDLKDGFHYIEVAESSR------------------
KYTSFISPLGQYEFCKMPFGLCNGPSKFQRFVNNIFIELIT----NKVLVYFDDIIIATE
TLEDQLNILSQVFDLMRKHKLQLRLDKCQFL--KREIIYLG
>A0A4Y2NDC1
WLDQGI-SEYASPIVLVKKKDGTARLCV-DYRKLNRKLV------------------KDR
FPLPLIEDVLD----KLQDAKVYSTLDLKNVFFHVEVNEDCK------------------
HFTSFVVPDGQFEFNKVPFGLSTSPSVFQRYVYSIFRELMK----GILIIYMDDLIIPAK
DEDEERWNFWVTLLKTEQYALQLQKTI--------------
>A0A4Y2RFM8
WLEQGI-SEYSSPVVIVRKKDGTPRVCI-DYRKLNKVVV------------------KDR
FPLPLIEDILD----RLQGSRVFSTIDLKNAFFHVDVNKDSR------------------
KYTSFVTHEGQYQFLKVPFGLCNQSMQFQRYINTIFRPLID----GIVLPYLDDIIILSS
SFQEGIERVERVLSIASEYGLEINFNKSHFL--KKHIEFLG
>A0A7G3AWI1
LLDNNI-SEFASPMVALQKKNGDLRLCV-DYRKLNALIV------------------KEH
YPMPSVEEEVH----KLQGKAVFSTVDLMMGYHQVAVEEQSK------------------
YLTAFVTPSGQYEFNRVPFGLANSPAVFMRTMSHVLEPLK-----DTLHCFVDDIIVATT
SVEENLAVLEKLFAELAKHNLTLKLSKCKFL--HSSINFLG
>A0A182GXU0
MLAKGI-ADDHCKVVLVKKKNNTFRMCV-NFRPLNKLVI------------------RDN
YPMPVIDDLIV----KLRNKRYFTALDLKNGYYHVDVNENSK------------------
KYLSFVVEGGQYEFNKLPFGFANSPAAFVRYIRKVLEPFIS----GTVIVFIDDFMISTD
TLEEHYEVLAAVLARLSDNHVKLQLNKCCFL--KTALDYLG
>A0A0J7K6D6
LLRRGI-SPYCARVVSVRKKDGRLRLCV-DLRPLNSRVV------------------KQK
YPFPIVEECLS----KLSNKKIFSLLDLRDGFHQIKIHENST------------------
KYFSFATPDGQFEFTRLPFGYCEAPAEFQKRLIQILNPLIQ----DKVIVYIDDVLIASE
TVEENIGILKEVLQILKKYNFELNYQKCKFL--RKKIQFLG
>A0A6H5JGV3
MLEWGI-SAWGSPCTLVAKKNGSPRFCV-DYRHLNRHIV------------------RKT
WPMPNLESCLD----AVGQALYITVADILSAFWQIPVAEEHV------------------
DRTAFVTPTGKYCFKRMPFGVANAPWLFQHVMSLALGHLGD----SGVLSYMDDLICINH
TFEAHLSSLEKMFAALQAAGLTLKPSKIQFG--QKEVDYLG
>A0A443S326
LLVNGS-SPYGSPVTTAMKADGTHRLVI-DVRELNKITV------------------DDI
EPMPNIDDIIE----DTVHSRFFTKLDIKWFYHHFQIAEEDI------------------
RKTGFVTQDGHFEFLVVPFGAKNAPFFCQRQLRRLLRKHR-----KHVISYLDDILIHTA
DLKTHLLILREILEIIRQNNFRLRQKKCTFV--ANSVEFLG
>A0A4Y2WDD0
LLQAGL-SPYSSPVTLAFKRDKNTRLCI-DFRKLNALCT----------T----K--SDS
EPLPLMDSLLD----KLSKAKIFSSLDLASGYWHVPIHPKDT------------------
GKIAFCTNFGLYEWCRLSFGIKVAPAIFNRLIRRILTKYK-----DFACNYFDDIIVYSS
SELEHWKHVKTIFEICEKENIKLKLSKCVFA--ETKISFLG
>A0A146KYH2
LLEAGI-SPYSSPILLVPKKNGKMRMAT-DFRELNSNTV------------------SER
FPLPLIQDQLA----RLSNQNYFTSLDCASGFYGIPTSEDTR------------------
QMLAFSTPDSHYQYRRMPFGVKNAPACYQRAIITALGDLA-----TYCLAYLDDLLIVSS
TKEEAFTRLEEVLGVLDKAGFSLNPDKCSFI--KKSTIYLG
>A0A0C4EP09
LLELKVHVEITTPVIIAWHND-KSRMVG-DFRALNNYTK------------------ADN
YPIPRIDHSLH----NLANAKYITTMDVLKGFHQIPIKEESR------------------
QFMRIICHLGVYEYLRMPFGIKNAPSHFQRMMDTIFGSFIQ----SWMMVYIDDIIIYSA
NWEDHLDKIRLVLRTAIKAGLKMSIKKCNFG--FKELKALG
>A0A2S2NC39
WKSAGI-SPYASPVLLVDKGGGEKRLCV-DYRRLNVQTR------------------NQP
YPMPDIDDLLS----RLAEGLIFTTLDLSNGFLQIPLSEEAK------------------
QKTAFVTEETTAKFERMPFGLKGAPGMFQKTMNIVFQDLKA----GLVHVYLDDIIIPSK
DWPDMLSVVQRVFDALRKARLTLKLKKCTFG--ADKLNFLG
>A0A821N8H0
LLSKGI-SDYASPIILVKKKDGSDRMCV-DYRALNSITV------------------KEK
FPLPLIDDHVD----KLGSYKIFTSLDMATGFHQVPMRDDSI------------------
SKTAFVTPEGHYEYLKMPYGLANAPIVYQRIISKTLKTLIA----GKALTYIDDVLLLSN
SVEEGLDTLKEVLHTLKTAGFSINLKKCTFL--DSEIEYLG
>A0A2R5LCV1
WEKNGI-SPYASPVIVVDQPHTPKRLCV-DYRFLNARTR------------------QRA
YPMPRVDSLIR----KITGSKYFTKLDIKKAFLNIPLREEDV------------------
AKAAFVTEDGHYEPVRMLFGLSTAPATMQCVMNEGLRELIT----GHVCVYIDDVCVHTN
DLELHITLLEKTLEIVKNLGLRVDIKKCEFV--TSSIPFLG
>A0A2S2PQS7
LLESGL-SPFAAPVTLVYKKECRSRLCI-DFRELNKLVI------------------PEP
QPFPRIEDIMV----KAGDCAWFSAFDINSAFWSIPIRQKDR------------------
KKTAFVTQNGHWQWTCLPFGLKISPSIFQRTLANIIRRYNN----DFCINYIDDILIFSN
SFKQHVQHIELLLRSMKEEGFRLKMAKCNFA--KSSLKYLG
>A0A834VGD0
LLEKDL-SSYAFPVVLANKKDEKKRLCV-DYRKLNEITY------------------NEI
FPIPHIQDIED----RLIHAKWFSVLDISNGYHHVPIDPKDR------------------
DKTAFITKYELYQWKVMPFGLKTAPMVFQRIIWNILKKHEN----KFAHNYLDDIVVFSR
TAKEHLIHLRKVLMACRKENIRLKASKCQIK--MSSISYLG
>A0A2S2QIS3
LKGANI-SPYASPIVLMKKKTGDVRMCV-DYRELNKKTV------------------PDK
YPLPRIDDQLD----RLYSNNFFTSLDLFSGYYQVPIKPSTR------------------
EKTSFITPDGHYQFKRMPFGPTNCPAIFSRMVSLALGNLL-----SVALAYLDDIIIPSK
DVGEGIEKLKLVLEALKDAGLTIRLEKCRFF--MRRLDYLG
>A0A443Q864
LLDAGI-SAFNSPLVVIRKKDGTHRVCV-DYRRLNAVTK------------------RET
FPMPFLEELLE----GTASWSIFAILDLASGYYQVMVDEKSR------------------
DKTAFSTTSGQYHFTRMPFGLVKAPFTFNRVMEESLRGLP-----ETLKRYMDDLIAGAS
DFE-LFRKLAKTFEALRKAQLTLKLAKCKFA--WTEVTFLG
>A0A034VPR8
LLELGI-SLYASPIVLVRKSNGEDRLCV-DFRELNAVTE------------------KQP
WLMPTVDGVLA----TLAGKKFFTTLDLMSGYYQIELEEQSR------------------
YFTAFVTHNGHYEFTRMPFGLRNAPCAFQRMMSNLVAPLS-----NKVISYVDEVIIASH
TEDENLLHVKEFLEIIEQEGLTLRLSKCTFM--RRAVSFLG
>A0A3M0IHE3
QSDQGH-SPWSTPVFCIKKKSGKWRLLR-DVRKINAMME------------------GMG
TLQAGMS-PPT----MLPDW-PVLIVDLKDWFFTIPLRPDDR------------------
PKFAFIVPAQRYQWKVLPQGVCNSPMLCQWYVACALSGVRD----AHVYHYMDDILVATP
TQDELLRLQPQLLNALHSHGLQVAPEKVQQQ--P-PWKYLG
>A0A1V4KFV4
QFNQGH-SPWNTPIFVIKKKSDKYRLLH-DLRAVNEQIH------------------PMG
ALQPGLP-NPA----MLPEW-SLLIIDLKDCFFTIALHDNDK------------------
QRFAFTLPDQRFEWTVLPQGMRNSPTLCQLYVDAALQPLRN----VMIYHYMDDILLAQT
VPF-TQDQKRQLTVQLQQQGLVIAEEKVQET--S-PWKYLG
>A0A485PJ89
QLEARH-SPWNSPVFVIEKKSGKWRMLT-DLRAINKIIQ------------------PMG
ALQPGLP-TPA----AIPDW-KIIIVDLKDCFFSIPLSPKDS------------------
ERFAFSVPISKFQRKVLPQGILNSPSLCQLFVAKPLRYLRH----AKIIHYMDEILLALP
ERHDLHALFLAAQATLSKYGLLIAEDKIQFE--D-PLFYLG
>A0A3M0IK83
ELQKGH-SPWNTPVFVIPKWSERFRLLH-DLREVNKKIQ------------------PMG
PVQTSLP-MSS----MIPGQ-PCAVLDIKDCFFSIPLHDEDK------------------
ERFAFSIVNLRFQWKVLPQGMVNSPTICQITVDRALEPVRT----VTIVQYMDDILIAAP
SASQVDRAVSTVSETLKTNGFEIASAKIKKG--P-CVTFLG
>A0A3M0IV60
QLAKGH-SPWNSPVFVIKKANGKWRLLH-DLRQINNVIE------------------DMG
SLQPGMP-SQA----MLPNW-NLAIIDIKDCFFQIPLHPDDA------------------
SCFTFSVPRKRCHWKFLPQGMKNLPSICQWYFSSLLSPVRE----AIILHYMDDVLMCAP
NDDLLSQALDLTIDSLVAAGFELQEEKIQRM--PDATQYLG
>A0A3M0KBF5
QLAKGH-SPWNSPVFVIQKLGDKWRLLQ-DLRQINNVIE------------------DMG
SLQSGMP-SPT----MLPNW-KLAVIDIKDCFFHIPLHLDDA------------------
PRFAFSVPFYSYHWQVLPQGLKVSPVICQWYVASLLSPVCK----AIIHHYMDDVLVCAP
TDDVLSHALDLTINALVVAGFELQEDKVQKM--P-PWRYLG
>A0A7Z1MW46
MEKEGKENPYNTPVFAIKKKDTKWRKLV-DFRELNKRTQ------------------DFW
EVQLGIP-HPA----GLKKK-SVTVLDVGDAYFSVPLDEGFR------------------
RYTAFTIPGIRYQYNVLPQGWKGSPAIFQSSMTKILEPFRD----IIIYQYMDDLYVGSD
EIGQHRAKIEELREHLLRWGLTTPDKKHQKE--P-PFLWMG
>A0A238BKA9
QLQLGH-SPWNSPIFVVKKKSGRWRLLQ-DLRKVNETMV------------------VMG
PLQPGLP-SPA----GIPAT-YKIIIDLKDCFYTILLHPNDC------------------
HRFAFSIPARRYHWKVLPQGMANSPTLCQKFVDQAIDPVRE----VYLVHYMDDILLAHC
IEGILLQAYDLLLLQLTKFGLQIASEKIQRS--P-PFSYLG
>A0A3M0JYT5
QCAIWL-SAFNTPILPVRKHNGSYRIVQ-DLRAVNKITE------------------DLY
PVVANPYTLLT----CLTELTWFTVLDLKDAFFCLPIREDSQ------------------
KIFAFEWEKSQLTWSVLPQGFKNSPTLFGEQLAKDLESWEE----GKLLQYVDDILIATR
TKEACIAWTVSLLNFLGLQGYRVSTKKAQVV--KQK-----
>A0A3M0L903
VLWHGT-SLWHVGKCRVKKPDGSYRLVQ-DLTEVNKRTR------------------SHY
PVVPNPYTLLS----KVPQHQWFSVVDLKDAFWACPLAKESR------------------
DIFAFEWEKQQLRWKKLPQGFTESPNLFGQALEKILQAFSG----IQIIQYVDDLLLSGE
DEVEVREATIKLLNFLGEKGLRVSKGKLQFV--EPEVKEEG
>A0A3M0K8V8
SIANGL-CKFNTPILAVKKADKSYRLVQ-DLRAINKITR------------------DIH
PVVANPYTLLT----TLTELGWLTVVDLKDYFFFIPMHKDSQ------------------
ELFAFEWEKTQLTWTVLPQGFHNSPTIFGNQLAKELEDWKE----GAVLQYVDDILIAEM
IAYDLLSKVV----TCSSGQTLIASEKMKPS--ERK-----
>A0A3M0JAG5
LETQGV-SPFNSPIWPVRKSDGEWRLTV-DYRALNEVTP------------------PLS
AAVPDMLELQY----ELEAAKWHATIDIANAFFSIPLAAECR------------------
PQFAFTWRGVQYTWNRLPQGWKHRPTICHGLIQAALEKGE------EHLQYIDDIIAWGN
TAMEVFEKGEKIIQILLKAGFAIKKSKVKGP--AREIQFPG
>A0A663EFR6
LREQGI-SPYNSPVWPVRKPNGKWRLTI-DYRRLNANTG------------------PLT
AAVPNIAELIA----TIQGHQILATIDVKDMFFMVPLQEADR------------------
DRFAFTWEGVQYTFTRLPQGYCHSPTIAHYALAQELNQITG----VKVYQYIDDVLIGGP
DTTVVGQTQREIISHLENLGLQIPAEKVQLP--SPEVKFLG
>A0A7N9IGE9
LKDAGM-TPFNSLNWPLQKTDESWRLTA-NCHKLSQMVT------------------PIA
AAIPDAVSLLE----QINPGTWYAATDLANAFFFILVHKDHM------------------
KQFAFSWQSQKYTFTVLPQGYTYSPASCHNLVHRDLDHISN----ITLVHYIDDIMLIRS
TEQEVANTLDLLVRHLHARGWEINPTKIQGP--STSVKFLG
>A0A3Q2TRV0
LERVGI-SPYNSPIWPVRKPDGTWRMTV-DYRELNKVTP------------------PIH
AAVPNIASLMD----TLSIETYHCVLDLANAFFSIPIAKESQ------------------
DQFAFTWEGRQWTFQVLPQGYVHSPTFCHNLVASDLANWNT----VKMFHYIDDLMLTSD
SIEALEKTVPSLITYLQEKGWAINPQKVQGP--GLSVKFLG
>M3Z4H7
LLKRGI-N-FNSPVWPVKKPNGKWRVMV-DYKNINKNSP------------------KMP
GQLPDIENITK----EITKPKWMVTIDLSDMFFAIPLHPDSR------------------
EITTFTWEAKQYQFTRVPQGYKNSPIIAHSVIQQTIPWNKN----TKVLTYVDNIIILGK
EEKELKLATDILIDALCNNGWTINMDKVQGP--SHQVKFLG
>A0A151PAZ2
LEQQGCASTRLGWGIAKPGKPNEVRLVV-DYHEANKRCQ------------------PLM
QPSPSMRPQMA----QFQDAWVGTTLDLKDMFLSIPINDVE-------------------
GVRNMCVNGTMYKWTVCPQGYRNALALATGAMNDTLKEFIE----LKFWSYIDDLAIMGR
TQQAVAKVTNNLVTHLSNKGWTVSLKKSKLQ--PADITFLG
>A0A674GP21
YLRRGI-SSSNNPLILLKRRGRGSCLSL-DCAALAAATP------------------AAP
RERPDRDGILT----SINRSRFFSVLDLCSACFAVPLAPECR------------------
GRFAFTFRGRQFQFARLPPTFRDAPSIVQRRVAAVLRRLEA----LGVFHYADDILIAGK
RRRQAEHRTRRVLALIQSAGFKVNRAKAQLV--QHRVDFLG
>A0A663MEJ6
LLASGV-SASNVPLEPTRKRDGTWRLTL-NCKALNKVTP------------------LVE
QVLPDKINLIS----TLSKSRYFSVVDLSNSAFAIPLTTSSR------------------
AKFAFTFRNRQYLFTRLPQGFHSTNFILQQRVSEMLSQLPE----PWVISYVDDILIAGR
NQNETKARTRRVLKLIQKTGFKAKFEKAQLV--RPKVDYLG
>A0A803JEM1
LEAAGV-SKCNNPLWPVKKQDGSWRLTI-DLRVLNKYTP------------------PSA
PIVADIPDIMS----KLMNAKFYSKIDIANGYFSIGLTESCQ------------------
YKFAFTFQNQQYKFLVLPQGLHSSPTWFHRALADVLATFSP----ECLLQYVDDILLQTV
TEEEHLILLAELFELIYNSGFKMNTRKVVFL--KPEVEYLG
>A0A3B5PU39
LGALEI-PITNSPIQAVKKPAGGWRPVI-NFKALNRRTI------------------ANR
ASLINPQGALK----TLR-KKFKSCIDLANGFFSLRLARQSQ------------------
GKTAFTHKGKSYVWQRLPQGYKNSPNVFQSAVMEVLGDV-------GATVYIDDVFIADD
TEEEHLERLRKVVENLTKAGLKLNLKKCQFG--QFQVNYLG
>A0A5F8HEG2
WMELEKEETPSRFMDRIIEFLEENYDDM-DLRAVNNHVI------------------KRH
SVVSNINTIIF----SIPTATYFTVVDLCSAFFSIPIHENSR------------------
DIFPFTWKGCEYCWSLLPQGFVDSPSLFEQILSQDTDNIKN----SKLIKYVDDLLLAST
DAETCQEDSKHLLLELHKIGHKISKDKVQWC--LPKVEYLG
>A0A3P8TXN9
MLKAGITPICKTPIFPVKKANGRWRMVQ-DLRAVNAIVA------------------PEP
VEVANPHTLLN----SIDQDKWFSVVDLSNAFFSVPLDRESQ------------------
DLFAFQYGGQMYTYTRLPQGFTNSPTLYSQALRASMTKCSN----GQYLLYVDDILITGH
TKQDCELNTLIVLRHLYAEGHKVTKTKIQLC--QTKVVYLG
>A0A670ZJT9
YLEHHI-SPWNTPILPIPKGDGRFRPVQ-DLRPVNLATI------------------IIH
PVVPNPYVILG----LIPEAQWFSVIDLKDAFFTIPIHKKSQ------------------
HLFAFEWENPNTGFK-------NSPTLFGAALARDLEALHP----DVVLQYVDDLLVTGY
AEDACWQNTADLLSLLQELGYKASRKKAQLI--QQKPPMGH
>A0A6P8UJC2
MLKAGIDASCNTPIFPVKKADQSWRMIQ-DLRAVNDAVQ------------------STA
PTVPDPHTLMN----GLKNMAWFSVIDLSNAFFSIPVEKDSQ------------------
GWFGFTHEGTKYTYTRLPQGYVDSPTIFSQEIANCLATLQT----SQILVYVDDILVASP
TQEESTKVTLQVLTHLAKTGNKVSRQKLQFV--KEEVIFLG
>A0A6P6HRC8
LLDFGV-SAWNTPLLPVHKPNGEYRPVQ-DLREVNKQVM------------------DIN
STVPNPYTLLS----ALSEKQWYTVLDLKDAFFSLPLVPKSQ------------------
ELFAFEWTNGQLTWTRLPQGFKNSPTLFDEALHEDLSEYRN----ITLLQYVDDLLIAAK
TPEACIQGTEGLLRTLETLGYRASAKKAQIC--KSEISTTP
>A0A3Q3M3X8
LLQQGV-SQNNTPINPILKPGNKYRFTQ-DLRKVNEAVF------------------PMA
PVVPDTNAILA----ALPDSKWYTVVDLCSAYFSIPVHENTQ------------------
DLFAFTFKGEQYVWQRLPMGFIDSASVYSAAVNAHLSQLVP----SSLLCYCDDIMIASP
TESDCIQDSLALLTHLALGGHRASLAKLQFC--LPMVNYLG
>A0A663E1S1
FLEKGI-SPYNTPILPVSRHDGEYRFVQ-DLQVVNECVI------------------APR
PVVPDPSLILT----QIPWAQYFTVLNLTGAFFSIPIAEESQ------------------
PIFAFTWQGKQLTWTRLPQGFTSSPTIFSQILKNYLQDLVK----SVLVQYVDDLLLASK
TENDGIRDTEYLCIQLVKKGHRASPSKLHHF--TAAILI--
>A0A671L2H2
LEKRGI-STTYSPCLPVPKPNGKWRLCI-DYQCLNKVLP------------------KAT
PIVANPATILS----KVSNASWFTVLDIKNGFWSIKVKREDQ------------------
WKLAFMVNQLQYTWPQHPAGLHNSPAIFHRAVADALGPELT----GEVVHYVDDILIATE
PLENHLQLVDKVLQILGKAGFKMKKEKAQIA--QKEVHYLG
>A0A3M0JWJ6
LLKENI-FPDDTPILAIKKDEGKFRLVQ-DLREINKRAI------------------ARH
PVVPNPYSLLS----KIPEHTWFTVIDLKDAFWACPLAEECR------------------
DWFTFEWEKQQLRWTRLPQGCTESPNIFGQALETLLVPKSG----VQILQYVDDLLISGE
TEKEVKDVSIQLLNFFGEKGLKVSQIKLQFV--ETEVTYLG
>F6SYS9
LTQQAI-SEYNTPILPIKKQNDTYRFIQ-DLRAVNDHVI------------------KIQ
SIIASPAAISS----SIPQARYFVMVDLCSAFLSIPIHKDSQ------------------
KIFAFTWEKTQWTWTSLPQGFCDSLSQFSQILNKDLKTITE----SKTVHFVDDILLASP
SAKVCLRDSKILLIELYKHGHEISKAKLQWV--LPHVECLS
>A0A3B1II10
LVKRGI-SVSNSPVWPVRKANGTWQLTV-DYRVANQHID------------------KLT
PLVADPSTIFD----GIPAHSVFSVVDMANGFWSVPLASQSQ------------------
PWLAFTVGDEQYQWTRLPQGFHNSPSIYHQALRNHLSQAHS----SVIVQYVDDVLLSSE
SEETHDRDVKALLDFLASKGHKASRDKAQLC--CTGVQYLG
>A0A6P6IUV9
FVQQGV-SPYNTPINPIVKADGTWRLTQ-DLRAINQLIT------------------PLA
PIVPDVPTVIN----SIPTHKYFTVIDLCAAFFSVPVHPDTQ------------------
PLLAFTFQGQQFSWTRLAQGYVDSPAVFSAAVQRTLAKMDT----VCVLQYADDILITGE
TQSDCEKASIIVCNVLAQAGFKASKDKLQWV--QSKVTYLG
>A0A5F4DGD1
LKQQGL-SPCNTPILPVRKPSGVYRLVQ-DLQLINEAVV------------------PLH
PVVPNPYTLLS----HIPGTPHFTVLDLKDAFFTIPLHPDSY------------------
FLFAFTWESGQLTWTVLPQGCCDSPHIFGQALAADLQECLA----STLLQYVDDLLLCSP
SLLTSQEDTSTLLNFLGARGYRVNPSKAQLC--TPSVTYLG
>A0A3M0IRD0
FLTQGI-SEFNTPIFPVKKPNGKYRLVQ-DLRAINKIVK------------------DIH
PVVANPYTLLT----SVSKFKWFSVVDLKDAFFCIPLALESR------------------
KYFAFEWEKRQLTWSRLPQGFKNSPTIFGNQLAKELEEWES----YVILQYVDDIFLATE
EKETCLKLTIALLNMLGQAGYRVSKEKAQLL--KESVIYLG
>A0A674F7R7
LLERGI-ARCNSPLYPVKKGL-KWRITV-DFRGINKHAV------------------KIT
PVVADLAYLMA----SIPDSEWYSVLDMKNRFWSVPVAEESR------------------
HWFGFCCQGEQFKWARVPMGFTNSPTWYHSALKQSLKGWTG----SVLVQCVDDLLLASK
DEETHMRDLTTLVDYLAEQGHKASYEKAQLA--KQEVTYLR
>A0A3B4U985
LC---------MPMLPIPKPNDEWYFVQ-DLQAIDSIMI------------------PPA
AVVTDTNAILT----SLPNSRYYMVVDLCSAFFSIPLHPDSQ------------------
YLFAFTFKGRQYTWKTLPQGFVSSPTVYAAAVKRDLDNLEG----SIFLQYTDNLLIASP
LEEACHTDSILLLQRLAECGHRASLARLQFC--RAEVTYSA
>A0A4W3GRR4
FLEQGV-SPCNTPILRVLKKNEDYRLVQ-DLRAINKIVK------------------EAY
ALVPNPATICS----LIPETEVFTLIDLQNAFFSIPLDKSSQ------------------
YLFAFTFQGRQYTWTRLLQGFVNSPTIFSTTLQSQLRKIKG----STVIQYIDDLLLASS
SRDANEKGSVQLLNELKNLSKWIEAYPTTCN--TAE-----
>A0A3B3DLR5
MLKSGVWAQCNTPIFPVKKAEGQWRLVQ-DLRAVNQAIE------------------SRA
PCVPDPHTLLN----QLQDKAWFTVVDLSNAFFSIPLHPNSQ------------------
GWFGFTIGGKKYTYTRLPQGFCDSPTIFTAEINNCLSDFPH----SQVLVYVDDILIASD
TKEHNLETSISLFKHLCSKGSKASPSKLQLT--LQSVIFLG
>A0A3B4EGT2
LLSLGV-SAYNTPIDPVPRPDGSWRFTQ-DFLCLNDAVV------------------PIA
PIVPDVSSILT----SIPQHAFFTVLDVSSAFFSIPVEPDTQ------------------
TIFTFTHRQRQYTWSRLPQGFCDSPAAFAVSLRYLISDLSG----AVLLQYADDLLISAP
DSSTCTEASKLVLMRLATLGFKVSLKKLQFC--LPRTTYLG
>A0A4W5MLS8
LNQGQV-SPYNTPILPVKTPTGKYRMEQ-DFRHLNQVVD------------------SEF
PLVPDPSVILS----RVPEASTFSVIDLHGAFFSVPLHPDCH------------------
NLFSFSYKGTQYTYNRLPLGFCESPSIFNRVLQNDLRDVVG----STLVQHVDDLFICSP
TPEICKIDTLHLLKELAVRGHKVSKEKLQLW--KPKVLFIG
>A0A672FP86
LLEAGIPSPWNTPILPVQKKEGKYHMVH-GLWAINTAVT------------------TPQ
LPVPNPFSALG----DLTSHKFFTCIDLANAFFSLPLSPAVA------------------
PIFAFTWKGRQYSYSRLPQGFELSPGIFNAILKSLLTGLVG----VLLVQYVDDLLLAAP
TESTCLEATKSLVLWLHSKGFKCSRGKRLTK--SCLLQP--
>A0A3B4BME9
LLMAGV-SEYNTPLFPMKKSDVNWRMVQ-DFRPINEVTA------------------GES
HPVPDPYIALN----NLLQHQFYTVIDLANAFFTINIAPESQ------------------
KCFAFTFNGKQYTYARMPQGWKHSPGYFNNFLTKDLTDLTK----CTLIQYVDDILIAGP
TSQDVLQATVKLLTHLSTKGYEVNS----------------
>A0A3P8QWF9
LWKAGV-SFWNTPILPVEKHGGKYRMAH-DLRAINAMLR------------------TDT
VPVPNPYTALT----EITDQKWFTCIDLANAFFCLPLHESLR------------------
DIFSFTYRGRKFRYTRLPQGFALSPGIFNQVLKEALSPCQG----CTLIQYVDDLLIAAP
SAAACTAASLVVLNRLAECGFKVSKEKLQLV--RPEVTFLG
>A0A669EMB6
LLKAGVTSPVRTPLFPVKKINVEWRFVQ-DLQAVNKAVI------------------PRA
PVVPNPHTILS----QIPGAMWFTVADLTNAFFSVPVHPDSQ------------------
FWFAFEFQGKAYTFTRLCQGYCESPTIYNAALRDSLSDLIG----TVLLQYVDDLLLCAP
TQEQCLADSLTLLTHLHHKGHKASKSKLQFC--KEQVTFLG
>A0A3B3BQX6
LLEAGV-SPCNTPILPLLKADSKYRLVH-DLRAVNEVVQ------------------DWP
ADVPNPHTLLT----NIPRAKFFTVIDLCSAFFSIPLAEESQ------------------
YLFAFIYRKKKFSYTRLPQGFKHSPHVFNQILRRDLEGLRS----STLLQYVDDLLICSD
TIEECHKDSMTLLKRLSEGGHKVSQAKMQYC--QTQVECLG
>C5K5T7
MEKEEKVAVVQLEPVLVDKHQHRYRVTL-DMRPVNQMVL------------------ATD
QHQSSAQDILR----SIPEANFFAKIDLSEAFYAIETPNGIR------------------
RLASTRTQDVFWRFTRLVQGWTWSPIYFSRAVQYILDTIRG----VVVRHYQDDLLVCGA
SADAVNLALAELSSIFTSHGFHVNDKKTVFA--TDTIVFCG
>A0A7J6Q599
AEREGKPALVVSEPVLCDKLGSRWRLTL-DCRTLNSYAL------------------VEV
QFQRTAMQILA----AWPSRSHFARIEIRDAFSGIARPPGTK------------------
GIFVTRSVEHYWSATGLTQGWCLSPLLFSRAIDRVLLEVDL----VKTAHFQDDLLLGAR
DERSLRQAVAVVKEVLARYGLEVAADKLE-L--GTEAVFCG
>A0A7J6U7G0
QEAEGKPARCISEVVLVDKRKPSWRVTA-DNRRLNSLKL------------------CRI
QHQRTALSILQ----GWPNREYWACVDISEGFTQIELPKDLQ------------------
SIFCIRSYQCIWASTRLSMGWKMSPLFFQKAISTLVSEARP----IYISHFQDDIIVGAA
TVELLKKGLKVLEDVCRERMLPINADKCE-Q--GDTVRFCG
>A0A7J6L5U8
FVQQGRWDQYISPVFYIRKKS-ALRMLC-DLRSLNADIV------------------TEY
GFVPHLLASVN----TIPGAKFYTCDDIANAYWTLPIDPSCR------------------
HLFTISLHDELLCYNYCPQGLSSAPEQFCQSVWLTLQHGLY----RWYRCYIDDLLTFGP
TREAVLGRRRVLRCILAHFGRYFADVSVTDP--VEVIDYCG
>A0A7J6KMT2
EVKAGHRALWISPAFAKGKGRQEARILI-DLRRLNSLVE------------------VP-
LGNANVETFMR----TVNDSCWFSCIDIDSAFESLEVTEEGS------------------
NLLCFNIMGKVYKSTVALQGFSYSAMCWTYHLRHGLQAALT----DMCAIFVDDILVFGK
TYDQCMARRRVICAVLRALKKKISTKTPATV--TTHIDCVG
>A0A7J6TSX9
MVAAGVYTDHISNCFVIKKTS-KFRLVT-DLQRVNSRVQ------------------ELD
DYVEDVHGCLQ----RLKGEIFYALLDAKDAFHNIPLVAPSR------------------
RYFTIQFINHYYQYHYLPQGFCHSSQHWLYNVALLLRTVTC----VGIVWYMDDILIQAT
SHIMCTKIMKFVQVALQTVGIDTND-KLTQP--SLSLEAFG
>A0A7J6KXQ8
LEAQGVPDLHVSRAFAIHKKAVKWRLVV-DFRQVNSRLV------------------TLS
DFVDCQEVLIR----NVSTERYYAVVDVSNAFHCIPITNASS------------------
LVVGITNG-RFWKYKKLPQGLSCSPLWWAYALKIFISRLVG----CGYATYVDDIIVFAD
DEITCQRRLQRLLKALRLAGLTPNEGKTQMV--SSRVEICG
>C5KV83
LEKNGIRQVWISPAFAVPKAAAAYRLVV-DERCINESVM------------------DLL
TYMRSVDECLS----ELPSDVWYAGIDVGQAFFNLEYDESCV------------------
HLFGFSYYDQYALFRYMTMGFKLSSFYWAYSIHSLLSTAIP----THILTFVDDILAWSR
FMDECVHLKSLLVYILERVNAKAPIAKRKGP--ARKIDYLG
>C5LP46
LERDGFLHIWVVPAFIVEKNSAHFRLVV-DERPINECCK------------------PLP
GYQLPLLQCVE----SIGN-SWFATLDIKNAYFCLEYHPSVQ------------------
RYFAFSYFNHYALHRRMIMGWTHSASYWCYALRRLLDTAVL----PYMVTYMDDCLLWHP
VRAQCEAMLQAVIFAVRTAGAEVPPHKVRGP--DREVEFLG
>C5LV36
YEKKGYKDQWISPCFLKRKKS-AWRLLT-DLRSVNKRLP------------------I--
-----------------PWATSFASLDVKDAFYTVRVSHQSS------------------
ELLGATVGYHTFRWKVLAQGLCTAPYWWSRQIHWILSGISR----VVVLTFVDDILICGD
AVETTRAVLEIICKRLADYHIPISPEKTQPP--TDIIGFLG
>A0A7J6R6P0
LVSRGILEPWVSNGFAIPKGT-KWRFIV-DLRKVNLRLD------------------TSD
EVSPDVMSLLS----SIPDASFFASIDLRDAFFNVRLVESSK------------------
RYLITRFGHRYVRWNRAPQGLALSPSFWSSWITALLRRGGV----SCVRVYVDDLIIFGR
SEHEVNRKVQELLKFFQDCGVAVSLEKVVKA--GRRLAALG
>A0A7J6NFV0
LVSEGKPTQWISPVFLKRKATAKYRVLN-DLRGVNARLM------------------VHS
PGDGNTPLLVN----QIPWCKAYACIDISSAFHCVEVDVPSR------------------
RYLGGVLAGIHFRWRVLPQGLGLSPYWWAKFIRGILSQSGR----VVILIYVDDVLLCGR
EAKDVREAYDQLCAVLAAANIPLNESKSKRP--SSAIDFVG
>A0A0K0DZW5
QVKKNWKISEGWNQIIVERPGKQPRICY-SCLNLNKYIQ------------------LPE
VDLPNIRKILF----E-ANTTVFSCWDINSAFSRITVSPECR------------------
KYFNIITPVGLYQSNVLVFGMKSSPAIYYNTMIEIMKGL-E----KYLIIYLDDILNIVP
-EDIHEEINIELLKLLRRFNFKLSNDKCCVS--VKKLTFLG
>A0A0K0EFR9
QVEKGWEVENVNSMVLVKNNSDPVRVCF-NCTHLNRFLK------------------VPE
EELPSIKDLLH------IDVEKISLFDIKSAFNRIDIEEECR------------------
QYLILGTPYGLFRSRVLVFGLKISPYIWMKTLKIVLKPV-L----EYVRIYYDDIVNIAK
-GELHDQVNCTIIQCLDQMNMQLTSHKCAIG--VNKGIFLG
>A0A0K0EAB9
AISKGWNVENINQMVVVIDDEGNVRICH-ACLNVNKYIK------------------LPE
PELPNAKELLL----M-HGLETLSLFDIKSAFNRISLDESCK------------------
KYCYIGTPFGVFESQVLIFGLRISPYLFYKAMRLLFEDM-E----DKVKIYIDDLINISP
-LSIHDEVNAEICRRLRRYNLKLSPNKCFVN--VKSAIFLG
>A0A0N5B1U6
EIRRGIDGERSFAVIVDNGPNKDPRICL-ALLNINKYTE------------------LKP
YVLPKIRDLKI----FKSNFNVVLVLDISGAFNTIGLEDDSI------------------
PLTRFGLPFGIYEHVRLPFGWKKSSEIWIEVITKLLQPV------ESLTIYMDDHFLRSH
-VSYHGKLLRQIINILMNHNIQISLHKCKFI--ADSVPYHG
>A0A0K0EBY2
QVELGWAILCTCPMVVRYETN-KIRICQ-ALGKINKFLD------------------DIQ
IPLPSIDSIIA----SSLSTTRITILDCTKAFHSFALDLESQ------------------
AYYGLETQWGVYIATRMPMGCKQSAQLFYNTLYSEIGNV------KGVNIYIDDIMILVD
-EKDMEHTILQVMRGLINIGCRINPGKCHWN--VTTAPFLG
>A0A0N5BYT0
EIEKGWEITSAGNLIVVHQHNEKLRLCY-NIRNINDYTP------------------DPD
MNLPSLKSLLE----TLDNIVTFTKLDISDAYRSIGINESDQ------------------
WKTAVRTPIGTLVSTRLIFGHKLSPQIFCQALDEALSGI------PFLKCYMDDLLILAP
-YGKEDDTIISTLKALKEAGFRINLKKSEFK--VKSTTYLG
>A0A0N5B361
EVEKGFKEMEISRARIVSNENKDPRLVV-MPMHINKYII------------------CEQ
QTGLTQKQIRE----G-GVSLYKTVMDLKSAYKMQALDEQSQ------------------
LKCIFTTDIGVFQPLRVNFGFKDSPSAFLKHLRTLLGDI------PYVTWWMDDLYIYAP
-EKIHEDIVCTVLERLEKANMKISLEKCQFM--KKEVEYLN
>A0A0K0FTG8
DVEKGIDSPWLSNAFTISQDGKKPRLVI-NPKHLNSQIS------------------IPS
RRFPTARDVFC----LKSNDYCFSSFDIQSAYHNYRLSSDQA------------------
KFLRFKTEYGIYEPQTLIFGLNVSSHLFICELEKLMNGI------DNIIFYSDDGLVVTE
-RKHHSTVVVNILSRLLSVGWKISIRKSVWM--TDTLEYIG
>A0A1I8D3L2
NVERNFKDMEICRCMMVSQPDKDPRLVL-IPKNINKHLR------------------AEA
KVMLTLKDLLK----S-AGSSMYSTLDIKSAYNLIDIKKEDR------------------
KFCCFSTEFGVYQASRLQFGFKDALSHFISVLDKILANI------PFTAKFMDDIICYAS
-PDSHKDTVIRIIEELGKANFKLSLKKCHFM--KPAVKYIG
>A0A6G0Y8U0
MLKLEI-SPWSSPIVCTEKKNGDNKLCL-DARKINIVII------------------PDR
ECPTNIEETLM----KFQDIKYLSSIDLTAEYWQCPLRKDVV------------------
---------------------RSPPFYTKKMLDQVLGPEIL----QLAAVYVDDIHIKSK
SFNEHVQHLERIFQKLSQHHITINRKKSQFL--KNQIVFLG
>A0A821RAN1
WVRNGL-SVCNSRISLDLKPNDKVKIKF-YYGDLNKSSV------------------KET
THREDLTKAIE----GIILGKYYSVIHLFYAEWQVPLDTYTK------------------
YRTAFTFLGKQYVWNRLPGRFQNKNTRLSDALEKVLDGNVR----KRVTYYIDAILISGE
TEKECREFTDKLWHHLRDHCFEIRPAECQTC--QPAVKFLG
>A0A6L5CKR1
MLQWGI-TQYINPIIPVKKKDGSIRPCL-DARKINKIIL------------------PDY
DRPMPPEEMLQ----RFHGCRYLSTMDLAQAFWQVPLSAKSR------------------
KYTGFLYKGESYVFNVVPFGLSTSVASLNRCLHDRLGPEIL----EYTTVYVDDLLIATP
TFELHIQQLEKLLKKLIEIGMTIKLSKTLFC--RDKVHFVG
>A0A7S3Z2T1
WLAHGK-SPFNTPHVIAPKPTPFFRLAT-DFRRINECLQ------------------PYK
FPLRKIDELIE----ELALKKYKSGIDQDQAYTQIPVDKRDR------------------
GKLAFSTRNGKYHFCCLPYGLVISGDLYCQRKHTVLTHLLW----LYIWTYVDDDSVGTD
TVICHIFILCVIFDRFLIFGFTIRIAKCKWL--VLELKYGG
>X1WJ94
MLALGI-SPWSSPIVCVEKKNGDVRLCL-DARKINTVII------------------PDR
ECPTNMEETLI----KFQGMKYLNSIDLTAGYWQCPLREDCR------------------
EITAFLHRGKNYQFKVLPFGLINSVVEFQKILDQVLEPEIL----QFAAIYVDDIHITSK
SFGEHMQHLEQIFQKLSYHNITINRKKSQFL--KNQVVFLG
>A0A7S3Y738
MLKQKM-SGWNFPVFTVPKGDGKRRVVF-DLRKINEATV------------------SID
FPVPHVRQLLD----RLAGKSWYSSIDLKDGFYQQEIHEEDR------------------
HLFAFSTRNRKFQMTRLPMGWQNSTGHFQETIQQILGDLCM----GPVCQYIDDILVFTD
DLESHLAALDELFRRFVKAGITLNFSKCKFL--QNEIDYLG
>A0A6H5HK59
WLNLGI-SCHVSPLVFVEKKNGDLRPCL-DGRHINKYIK------------------PQF
ECPRRQEEILA----MCQDVGAISILDMSSSFLQVELSRDSC------------------
KYVAFNFLGKIYEFTRVPFGLKTSLSALLRTLDNLIPEDFG----SNIGAYVDDIGIFSK
SIADHLLHLRALFQRCRELGVHLNLEKCNFM--KEELPMLG
>A0A2S2NBD6
MIELDI-SPYSLPIVPVFKKNGEVRLCL-DARKINEIII------------------PDR
ERPMTIDAIFS----KFENIKCISTLDLRSGYWQVPIAKQNR------------------
DPCSFLVNGRNYSYKRLPFGLNISGSEFQKSMDMVLGPLLN----TCVTVYIDDILITSE
NEDAHYEDIRSVLQRLQEYNVTVNKEKCQFF--REEVIFLG
>A0A146LDL4
MLSQGI-SRFISPLVVVKKANGEIRLCL-DARQINLLIH------------------KCG
EAPLTLDEIFQ----KFQRAKFLSTIDLTASFNQVKLQPESQ------------------
QYCSFQFKQETYCYTRVPFGLKCSGPALQRALSRVIPEEIQ----GNIIVYIDDIYIATS
TFQEHLEVLKSLFEAFAKHGVTVNFKKTILF--KETVEFLG
>A0A0J7KIJ7
LERTDI-TQYVNPLVVVVKKTGEIRLCL-DARKINKRME------------------NDH
DQPPTIDEIFR----RIGSRKYFSTLDVSKAFWQIPLRECDK------------------
RYTGFKFDNQTYVFRRLPFGLKTAGSSFTRAIIKALGDDCH----EYAIIYLDDILIASD
SLEEHLNHLKIILDRLSRVGFRLNKAKCEFL--RTEISFLG
>A0A1Y1MEL5
MLSEGI-TNVINPLVVVKKKDGTIRLCL-DARELNKRTE------------------PQF
ESPQRIESLIG----RIGRNKLYTKLDLKNSFWLIPLEAGSR------------------
KFTGFSVDGSTYQFKVVPFGLASSCAALVRAMQEILD-KYD----SFCLHYVDDIIIFSN
TVEQHKKHLEIILRTLNENGMKLHLDKCEFF--ARNVKFLG
>A0A6H5HTR0
MLNYGV-TPFINPLVVVPKKDGSVRVCL-DARQINDRMQ------------------EDH
DGPEEIDQVLR----RCQSIGVMSSLDLRASFWQVPLAKESR------------------
KYTGFSHQGYTYQYTAVPFGLKISSAALNRAAEVILR-DMH----ESVIPFVDDWLVVSP
NMEQHLSDLDELLSRITKENVTVNFNKFEPL--RKEIRFVG
>A0A1Y1KY18
MLEWKV-TPYVNPILPVIKKDGTVRICL-DARKLNERVV------------------MDY
ECPVPASELLC----RIDEPLCLSTIDLTSSYWQVLLREEDR------------------
KYTGFAFENRIYQFRVMPFGLSTSVAGMSRCMDLVFGG-KY----SFILPYVDDILITSS
SFKTHLDHVRFVITKIKSAGMTINPQKCAFM--QPKVKFLG
>A0A811W5D5
MEEQGI-TPYCSPLTFTLKKDGDVRVLL-DAREINQFMI------------------AET
EKPPMQLDVIN----SFHGANFISVVDLNNAYFQIPISEESK------------------
KYTGFSFNGKSYVYNVLPQGLKTSVGSFSRAMDKILGHEVR----EYCVNYLDDLAIITT
SFDDHLEHIDAVLGKLSKAGMTCNLKKCEFF--SKEVKMLG
>A0A1B6G9I6
METLGI-STFINPIIPVIKKSGEIRLCL-DARKLNQLLI------------------PDY
ECNRSVNELLG----NACNAKWLTSIDLTASYWQIPLSQESR------------------
QYTGFQFRGKTYHYKVVPFGISTSQAALVHALDRVFADEVE----DFTLIYVDDICVISS
NFTDHLSHIETILNKLTKANMTVKFSKSTFC--QSSIPFLG
>A0A2S2NZ20
MLQWGV-SPYSNPIICVGKADGSVRICL-DARRVNKIIL------------------PMR
DSSPPLDEILA----RFGGKAIFSSIDFTAGYWQVSLHRDVR------------------
KYTAFVYDGRTYQFCVVPFGLNISNTAFQQALESVLSEDGL----GDLHIYVDDVLVSST
TFEDHIRRLRLLFKKIDVSGMSLKFSKCKFL--RYKIKFLG
>A0A1B6DFS4
MIGDGL-SPYTNPLVCVAKNDGNIRLCL-DGRHLSKHII------------------PDM
ESPPDINTLLQ----KFIGITYMTSLDLTQSYLQIPLHKDDR------------------
PYVAFRVHGRNLQWTRLPFGLNVSGSIFIKNLNAILGPELY----PFVTTYVDDILITSH
TFEEHLEHLDIVLSKLKEHGATIRLSKSHFL--KERIKFLG
>A0A6V7JTR6
MWELGI-SQYCNPLRIVGKRDGSVRCCL-DARFLNDQIE------------------GDN
ESPPKIDEIIQ----KHNNKKFLTTLDLTHGYWQVLLEPNSR------------------
QYTAFLFDGTLYQFRRIPFGLKTAGSGFMRAIRMALGGDFD----QFLTCYVDDLLIANE
NFEDHLIGLEMVFKRLLKHNFTLRINKAMLC--QSEVKFLG
>A0A0A9VWG3
MQEIGV-SSFINPLRIVHKQDGSLRLCL-DARNLNQYLL------------------DEP
EGPPGLDNVFA----MFQGAQVFTSFDLTNSFWQVPLAKSSR------------------
KYTAFLFENQVFAFKVVPFGLKSSTSALLRALGDLFPLESA----TFCLRFVDEILIFSQ
SLEDHFHHIEFVLRMFSDNGLTIKLGKTQWL--KAEVKFLG
>A0A2J7PRQ5
MLKDDI-SPILNPLTVVNKEGGKIRICI-DARKVNQFTI------------------PDR
ERAPPLQELLQ----KFNGARYLTSLDLSSAFLQVPLHEESR------------------
KYTAFLFDSTVYQFKRVPYGFKNSLPAFIRAIKLALGGSSL----ENVVFYIDDILVYST
TFDEHMKHIDAVLSKLTKAGFTINAAKCRFC--RDEVKFLG
>E4XEH5
MLSEDVDGGFNSPVLPIVKKDGSIRLCI-NFKNLNKCLS---------------K--SDP
YHLPSMEDTLT----QISGNRYFSCCDLRSGYWQCEIKESDR------------------
YKTSFQWGGKSYAFKRLPFGYRCSGNIFSRIVNQILDSPTR----EKMLSYIDDVICFEK
SFSAYYTVLENFFKSLRKFNAKLKSDKCSFS--QYNLTFWA
>E4XRK5
MLEDKVDKGWNSPIILVPKKDKTTRFCV-NFAPINKVAS---------------K--SDP
FIVARMDETIS----SLEGQLYFTVADLKNGYWQVKLKEDDQ------------------
VKTAFQWRSKTYKFIRVPFGYTFSGSIFSRCVAKMLDHKMR----RNVQSYVDDLIQFGS
SFIEYRESLRQLLKAVIKFGVKLKASKCQFL--QKEAHFLG
>A0A2D5AIF1
MKKLGVDKGWNSPLQPVEKDDGRVRICV-DFSRLNLRLT---------------R--VEP
YPQPSVDEVLN----EIANAKYFSNVDLLHGYWQIEIAEEDR------------------
HKTAFWFGEENLQFARLPMGLKSSGNIFSRHVGKALGGELD----ENIFKYLDDVSVITE
DFESHMKSLEKLFIALIEHGLKLKPSKCCFL--NSGVKFLG
>Q6GV78
MAKDGIDKGFHSPLVIVRKKTGGLRICS-DFKSLNQCLD---------------T--TDI
WPLPQMDHLFA----NIHGHRIFTSLDVSKAYWNLLIDPRDR------------------
HKTNFTFDNKCWMYVRLPFGLKFSGDAFCRSISSMLDRSLK----SNFCNYVDDVLAYSS
DCETHVKVLQQIFSACRHFGARLGAKKCTFG--QASTAFMG
>E4XSX8
LKQIGVNCGWNTPLGAVTKSNGGTRLIL-NLNLVNPLLR---------------N--ADT
FAIPNIDASME----LPLGMRYFGVMDIANGYWNIRVRESDQ------------------
VKLSIFWNDECLKFSRLPFGLKSSGHLFVRAITHALKGKYR----DNVKIFVDDALIFAK
DFDTYCAALAELLERIEEYGFVIGGSKTKLL--FPENKWLG
>A0A0K0ENQ8
-PNNDIWPKTILNIHCVPKKDTKVRVVL-DARPVNEIYK------------------EYQ
YPLPRTDKILN----DMKGGKYFSVIDLNSYFLQLQINEKDQ------------------
EYLAFRDTYRNYQFQRLPFGIKNACSYAQNISEKIAEGT-------VAKLYIDDFILVTK
DWQEHVQEVIRFSQKLKDLGVTANISKSRFG--CEAISALG
>A0A0K0EBX3
WEEQGVFPQTVMSLVCTRKSNGGVRTCL-DCRAINQVIP------------------HYD
IAPENITLNIH----KLRDSEIFSVLDLKEYFTQLTLNKNNR------------------
KLLGFQDPTITYSFQKLPFGLRHASAMGQTVLNRILAKH------TNTIAYIDDIICFSK
NPTDHIKEVEDVKQTLAQYNLFTNESKCLYN--VKKIEYLG
>A0A0K0E9H5
WLKNDVFAKSILNLTTTPKPDGSIRTCV-DSRPINPLLE------------------NFD
YRVPNFKQVIH----KLANSEWFSTIDIKQFFLQIPLPVQSQ------------------
DLIGFRDPDSLYAFKRMPFGIKSATSICQRILDIILKGE------NNCIIYVDDILVHSP
TKEEHLKLVERIKQKLMKAGLVINEKKSTPA--SRETRYLG
>A0A0K0FER9
WIQADVKPQWIMNLLLTTKQDEIYRCCL-DCRPLNKAIR------------------NFD
FRMPVIRDKVE----LLSNAKYYSVIDLIQYFNQIELQDDDK------------------
QLFGFRDSEIPYVFKRLPFGVKTGSAIAQAVINQILEEC------SFCFSYIDDIIIMSK
SLEEHYGHIEKVLQALKKANLKVNKRKSVFG--ATQVNFLG
>A0A0N5BI78
WKRQGIWPHSVLNLIAVPKPSHGIRLCL-DARPINQITC------------------RFE
YPIPAIDDILQ----KHKGHKWYTVIDCAQYFLQLKIRDEDM------------------
PYLSFKDMKRVMMFQRLPFGTKNASSYAQRVTDFLIENT-------CASGYIDDLLISTN
TLEHHAMEVAKLLSNMEAMRIKANHEKFKFA--EKEVLVLA
>A0A0N5BQ84
MVALNISTKYIVPLRVVNKDHRELRICQ-DFRELNKKIF------------------TDF
YCSPSFKELFM----SMKSFSFASRIDLKKAYWQIPLHPNDV------------------
GKLGFFFNRKVYSLQRLPFGLSSSPGIFQRVIDEVMCDI-------PSLVYQDDILIIAG
DYDSHKEFVNQAIQRLHAHGLVINLSKSTFF--DAQCVFLG
>A0A0N5BP40
WLNSGTYVKYLQNLVCTRKKDGTWRVCL-NCKPLNSKLQ------------------DYY
YPSPTLKQIIP----ILSNGDWYTCLDLCQFFTQIGLDDESS------------------
QYLGFVALNKTYKFTRLIYGLKPASSIAQRLINEVTHKF------KNVVAYIDDLIVTTR
SFSQHIQDVRNLLIELREMNLVLNGPKCQFA--CKQVEYLG
>A0A0K0FW66
LILNDIEVEFTFNLVTALKKDKSLRLCL-DVRPLNQIMA------------------SCH
YQTPTFRDIVQ----KLAGGTYFSNIDLTNSFFQIEMPLASQ------------------
KKLGFRTRKGTFRMKRLPFGLKVSPPYFQKNIEAALSHL------NCTICYLDDILIVIK
DIVDHYNEVRQVLKSLRQSGFKINFTKCTFC--SNEIVFLS
>A0A090KZR0
FVNLQITVRYVANTLGVKKSDGTIRMVT-DFRNVNSIIV------------------KDR
YVSEKITTIMR----DLQTYTVCSLLDITSAYSQVPLDDSNC------------------
DTLGCRLKSETFSYQRLPQGFCNSPSYFQRIIDHLIGNI------KNVIVYQDDILVLSP
DITSHTVTIETVVSILVLNGFKLNINKCQFF--KEECEFLG
>A0A0N5B5L8
MLSTGIKVKFVANSIPVRKKDGSVRLCQ-DLRVLNKIVI------------------KDR
YQTMSVRSIFR----DMEKFEFASSIDITKAYWQIPLSEKNK------------------
ELVGFRLGNETYAFQTLMFGLCNAPSYFQRTMDEILRGV------TGVMIYLDDILILTK
G-ENHKNKVMEVMSLLNAANIKINIKKSFFY--RKEIDFLG
>A0A0N5A5W6
WAENNINVRWLMNLVLVPKRDNQDRICL-DSRPLNKVLG------------------GDL
YSTPTLADIRC----KLVNGKYFTTFDMTQSFMQITLDENSS------------------
KKLGFRSPDSTYRFTRMPFGLKIATSVFQRIIDTVLRGL------DFALSYVDDILIVTK
NIEDHYMHIRMVLDRLREFNLKINSKKSQWC--GNSVTYLG
>A0A0N5B8W0
MVESGVDAKFMFNLVCAYKPSGSIRLCL-DLRPLNVLVK------------------SFQ
YRSWSVKDFCR----EFQNFSYVSSIDLVQSYYQVPLCEEDL------------------
NLIGFRWGDNCYTMMRLPFGLKTWPQISQKIMDQMLLNT-------KARSYQDDIILPTS
SRDEHLAALADLLKVLETYGFKINLSKSKFM--AQECTFLG
>A0A0K0FFQ9
LVKSNI-PTFVSNVLLVQKCEISFRIVI-DLRDLNKITI------------------PIP
FCSESVEDIIY----KTYTPKIFSSIDLSQSFYQFLIPECKQ------------------
KLFGLRFMGRVLTLLRLPQGYKNSPALLTDVLRKAFLKFDG----SSLNWYIDDSLLSSV
TYENHINALIVLFKTLKSLNLKVNIRKSTLA--RETVKMLG
>A0A0N5B5L4
LINLKV-TPFIRNLV-VAYKDDKLRVCA-DLRRLNTCVK------------------KIA
TYIPTPDVIIS----KLCGANFFLQVDLQAGYHHVQLDVSIQ------------------
DYFAVFTPMGLFKFCSLPFDLTNAGVSVTD----------G----VDLAIYIDDIIACSK
TMDGLVDLTHRMFKAL--QGCKLKRSKIQFR----------
>A0A0K0FFE4
MVNADI-VPYIHPLYCIPKPGAELRVVA-DLRSINAQTV------------------PYN
FESELSREMFA----RLSQAKKISKLDMNNAYYQLSLSEKMY------------------
KYFGVQGPNGCYFFKRLPQGAKNSSMLFNATLENLLLPLK-----DNVLIYCDDIVIYSD
-NDNHFEIVMSILNKFSETSLRINISKCNFE--CSRITFLG
>A0A090KVV6
MFDQGIDVEYISNFTLAKKKNGKVRPCV-DLRRLNSAIK------------------ARV
TILPEFGEIIR----KIAGK--SSYFS--NSFLQIPIGKRMQ------------------
KYLAVFTYRGIAKFTRLPFGYINSTYIWNNTLENILGPIY-----LNVVSYVDDVLGFAA
SHEELWNLALKLLSSIEERGGRLNLEKSKFF--CTEITYLA
>A0A090MSQ4
MLNHGI-SLMTLPYYLLRDEKGRKRFIL-DCREINHKTR------------------VVP
FHCLSLQILLQ----QLKEFDFGSTIDLHQGYFQMLLNEADR------------------
PLFSFKYRYQVYQFKRAPMGAKNSPSFFQNNMEILLANIRH----TNIFIYMDDILILTK
TAALHLQVVETIIKEIHSKQGKISLTKCCFL--RTSLSFLS
>A0A0K0FX96
MEHYGI-ALEIQPFYSIKDKNNRVRVLF-DARELNHKTV------------------KIN
YEPNTLAKIIQ----SLRRFTYASVIDLHQGFFQIKLNPENG------------------
ENFNFKVGTTTYSYVRLPQGCINSPIIFQRSIELLFEEFRN----FQLEIYQDDIILLTS
DITHHLQILKDMLSILSEKDAKLSVDKSKFL--KREIEYLS
>A0A0N5BZ45
WEDAGI-PDITHPVILIDKQKDRYRLVC-DFRCINEFTH------------------KHC
EISMNITNSNL----INRLFVFCSKLDFKTAYGQIKLHPSNT------------------
RSFNITIGHKKFNYLTLPQGAKNSATLFKIVMMNLFQDLFQ----QHLQWYHDDMLIMTH
DAQEHCDLLELVFQRMESKNVKVSQIKSQLF--QKSVSYLG
>A0A0N5BRM8
WLQAGI-PKIIAPTIVVKKKTDKARLVT-DLRKINSITN------------------KID
IISPSIHNLLL----TSPRYSFVSKIDLKSAYSQVLLNPANR------------------
RDFGLYIANVPYCYNVLPMGGKNSANLFIQAVHQKFEDFIE----GSLLPYHDDFLLRSV
DCYKHYDLLDRIFTRMKENNIMASKGKSKLF--QEEINFLS
>A0A090KVS2
WQHAQI-ARINHPVIIVKKANAKYRFVT-DLRRINSITE------------------KIY
YNSPSIFNLLQ----NTTKIKWLSKIDLKSAFSQIKLNKNDI------------------
GKFGFSIGNKSFIYKCLPMGARNSSILFMIAIKRIFQELIN----EQMWIYQDDVILKTT
SLERHINLIHETLKIMKNYGIKASYGKCLFC--KKQLDFLG
>A0A0N5C4H9
LVQSNV-GDVIHPVILIRKPNGKQRFIA-DLRRVNSITE------------------KMV
SQISTANNLLS----SLQCFKYISKFDLTQGFFQIKINSDEK------------------
RYYGIKIGEHYFYYNTLIQGSKNSSILFVSVMQDIYSTINH----SKIYIYVDDIIVVTH
NRQDHIEALECLLQTTIKYGLKLSPDKSQLL--ATETIFLG
>A0A090KW06
LLDKGI-TPFVTNFILVQPKSSEVRFAV-DLRALNEITQ------------------PDM
YVTKTPMELMN----YLSKAELFSTLDIRKAFWGMRIPNEDI------------------
KYYGVYTPMGTVCFVRVPFGDINAMANFQRIYDTIIRESIP----NNSVAYVDDLIIYSK
NTQKHVKLVNEAMKGFAKYGIKINKDKSLLL--QKSIKFLG
>A0A0K0EPP4
MVKHGI-AVEICNYYLIDKPNTEKRFIL-DCRPVNNRTR------------------KMW
SENRKTTSLIN----QFHVFQFASCIDLRSGYNQVNLAKEDL------------------
HKYNLQFLHQRYTYTKLPQGSTNAPIIYQKLMEDLVTPIRL----HAIIVYLDDILILSN
SMSEHKNIISYLCQHFSNKNVKLNWSKCIFL--NRTICFLG
>A0A0K0DS37
WVKAGV-ATINHPTMLVKKPNGSYRLVT-DLRRINDITK------------------KVE
IRQKTVLETLY----EMKPFYFCSRIDLKSTYAQIMLHENNR------------------
NDFGLTIGSRNYIYLTLPMGTKNSSNLFFIEMQKIFKPLIS----KELILYHDDALLLTD
DPHEHYNLLRKFFSIMLANKLKASFEKSSFY--LKQVDFLS
>A0A0K0EK66
MLRSDI-ARYIHNVIIVRKHGDLYRAVV-DLRPTNAMVE------------------RVD
FGSIQIEDFIL----LKENYNYFCSIDLTQCFHQFELSEGDR------------------
EYFGVSFPNMTMRYKRLPMGFANSPSILRQLLEKRVPP-------NIVKFYYDDGFKGTS
SLEDHVKSVELILRHLHKANLKINLDKSILC--AESLEVLG
>A0A090MQK3
LLETKT-AKLLHNVICVRKRNGELRACV-DMRYSNKYMD------------------KCQ
FPIPHLEQFLY----KTRGFKYYSVLDLPSAYHQFYLAENQR------------------
NLLGIFFRGKTYAYQTLPQGCKNSPMFMQMKLSSLLDE-------DIIAWYYDDGIICSN
NFEEHLEKLSIVLKKMVSVGLKISHSKSIFC--AKSVDFLG
>A0A0N5BU31
LMAKGVDAKMLSNVIVVKKKDSSFRPCV-DLRMVNKKAV------------------RDY
YPIPSLESLLD----FASNACYFANLDLVNAFFQVELNDDDK------------------
SMFGIWFKGNVYSFDRVPMGYSNAPFILQRIVDEVTSGI------SCCRWYFDDCIICTE
SVEKHLQNVEMVLRRLYKHGLKISMKKSNMI--TKSVKFLG
>A0A0K0DTS7
LEVKGV-TENLYNVLIVKKPNGSFRTVT-DLRTTNKNTK------------------KTN
YPAPNISIVLN----TIAGADYYCTLDLLEAFHQFPLNWADH------------------
GKFGIYFEGQVYYYIRMPMGYINAPMLLQKEMNAITEEC------PVLKFFFDDGLIATK
SLDSHLKNVESALMCLMGKGLNVSLDKSVLV--AREVSYLG
>A0A0K0DU34
MLDSGT-AKMLHNLIPVRKKDGTIRPTT-DMRRSNDAAP------------------YID
YPVHRVDEAIH----DAVGGDFYMLCDLVSSYHQFRLHKDNV------------------
GDIGIYFNSKTYRYLTLPQGFRLSPQLMQEILDSLAPE--------GLRWYYDDGILKTV
SLNTHIENVRKVLLMLKKAQLKVSWTKSTLC--SDTINYLG
>A0A0K0ERQ5
LYKLGINPLYISNFVLAGTAKSEKRICG-DFRSLNSIIC------------------KEA
TYLPRYHDTIY----KLNNATVYFAVDFTKSFWTIPLDSSIR------------------
PYFSMFTNYGIRQFTRMPFGYLNATAVFNKALNNLLQPIID----TGIILYVDDLVGYSD
STKKLNNLMTDILTLFQSNNIKLSLSKSHFF--CDTITFLS
>A0A0K0FR94
LIANGVTPKFISNLIVSIRKKDKKRVCA-DLRSLNSCIE------------------RIP
TYLASPETIIA----ELSSAKWFAKFDLCSGYHHIKLVPEIR------------------
DYFAMFTSKGLYRFTRLPFGFVNSTVYFQYGMNAALSDVHD----AGLIVYVDDLLAYAS
TRQLLHQLIEDTLIAFESCGAKLKSSKCTFF--SNEISFLS
>A0A0K0DTW4
YIKNDI-SNYVAPVMILNKSTGRKRFVL-DVRETNSITK------------------YIN
YEPPTLQSILS----SIRKYNYASNIDLCSGFLQLKIPESIR------------------
DRFAFQTTQGIFRFKRLVQGAKNSPGIFQRTMERIFSSMR-----DNMLIYQDDLLIVSE
NEVKHTELLHQFFTIARTHGLKVNFNKSKFF--RRIVSFLG
>A0A0K0E4M5
LLQADI-TKFVSNYVIVQSSGKEDRFAI-DLRAINAATV------------------RDS
YPTRTVQEIFQ----EIKGSKHISTIDATKAFLSLHLNPSDY------------------
QFYGVYTPYGCYCYKRMPFGDINAMAAWQRVYDAVACESQ-----SPAFAYADDMIIIDK
NIHQHLQEVKRLCETANNHGLKFNVDKCKFA--QSELTILG
>A0A0K0ETC8
LQKSGV-VDYIHPLLVIPKKN-SWRCCV-DLRHINSITQ------------------SQH
IPSLNTLELID----QIKGFDFYSSIDLKSAFFQIGLHKDNY------------------
SFFGVRVFNYTYRFLRLPQGNKCSPILFQKVANQLVNGL------KNVICYQDDFCVATQ
TLQQHMNAVFELLERFQAAGLKISLEKSHFG--GECVRFLG
>A0A0N5C0W7
LTEAGV-YKFISPTMLVNKSCGKVRMVC-DLRKLNKCVK------------------KFH
FPMPLLKTLLG----QCHGMKWFTKLDQNSAFWQIGIPKSCQ------------------
KYFAIYTTRGIRVMKRMPQGYVNASAEYQSIISELLKDI------KGVVNFIDDILIMSE
TLEQHMEIISTVLSKFRSVGMKICFEKSSFA--GSECTFLG
>A0A0K0EJ17
LEASGV-SPYAMPIIVLNKSDGRRRIIE-DMRSINAIVK------------------PIY
YFPSLINRAIL----KMRSCSYFTKLDCNNAYFQIGVPENSQ------------------
QYLAVKTPYGVYKFKRMVQGFINSASKYQRLGEELLQGLE-----EYCTNYLDDFVVHTA
TLQFHINKVKEVLMRIRNADFRISFNKCNFF--GKSIKYLG
>A0A0K0FNU4
LENAGV-TIYTHPCIILQKENNRLRMIS-NMRSTNSMVV------------------PHY
HAAPTFKEILG----KLNSSRYFTKLDSPNAFFQISVPSNSV------------------
KYLGIRTPFGTYCYQRMPQGFLNRSSEYQRLCENMLKNI------DDVINYIDDIVVYGG
NEKEHFDIVRKVLQCFRQNKLKLSFDKSTFC--GSKIQYLG
>A0A0K0ETE0
WIDNGL-SNILHPIMLITKPDKSRRFIA-DLRQINSITK------------------SVN
YNTPKIQELLH----SLQSFSFITKIDLKNAFFQLSLPPQSR------------------
KFYGIRTPIGNLQFRRLPQGGKVSSAIFQRTMEEAFSKLR-----NNCLIYCDDILLLSS
TIKDHEYIINQFMEIANDLQLKVSLEKSVFF--ARDVKFLG
>A0A090KZI5
MLNQGI-STKIHPTLLLKKPNSEYRFLF-DGRLYNQLMI------------------KIN
SYPNDANKIFL----EIKDFTHISKIDLSNAFHQFSIHKENR------------------
EYFAFNSQLGTMQYKRLIMRGKNSTILFQLAMERTFKEIK-----KYIKIFVDDVIILTS
SFDFHRSILFKFFNICNNLEMKVSLAKCQFN--AKYIKFLS
>A0A0K0ETN3
LIKAKV-SQLLHPIMIIKKATPKYRLVG-DMRGVNSITK------------------RFR
YNIPNQRELFQ----KIGNFSFCSKLDLCDSFYQISIPPESR------------------
KYMAIRTRMGEYQFTRLVQGATNSAAEMQRALTNAFREFS-----DYVHIFVDDILITTP
TRQFHESILEKIFAKCNDLELKINFDKCELF--GNSCTFLG
>A0A0K0EMM4
KVNPNS-QTNCSQITIVSKG-KDVRICG-SYVRLNQFIK------------------DGP
MDMTNILTILA----TPKQFKYLSQLDIKDAFKQCTLPEHIL------------------
DAAVITTTEGYFRPLKEVFGIKSIPNWFDLELATRFKYL-------PIVRYLDDIIIMAE
SLQQHDSILSQCRTILHEWNLPTNPKKEKIL--VPEVEFLG
>A0A0K0FHL8
EVDLGC-RKSAHPVVIVPKE-NSVRICG-DYTYLNKSVV------------------KPS
VELANIQSVLS----IPKKLRYLSKLDISNAFKQCLLPPNIL------------------
DHSVITTQFGFYKPLRGVFGISSIPILFEQELSYLFQDL-------QVIRYLDDLFIYGE
SLEEHNYFLSKCKEIMAQWNLPVNESKEQIL--APEIEFLD
>A0A0K0FSF7
NILRDY-HVITNPCSIEKNKNSYLRLCL-DGRKINSCFD---------------K--YCA
MNLPSPVKVLN----DQKENSLLTTLDLQDAFMQVKIPSECY------------------
KFSTVSTIFGMYACTGLQFGWNVSSKLFHEEFNKLITG--I----PNCTQYADDVVISGR
-KFEQEESVLELLHRLSSARLKLNLGKCHFF--QKNVQFLG
>A0A0K0FER7
EILDGY-YSHAVPVTVVHGT-NGYRVCN-DARLQNHNII------------------PMD
IQLDNIISTIL----RLTEERFYSVFDLKSAFKNFSIVPERR------------------
FLSNIITPLGIFTSDRLIFGLKSASALFHSTFLNLLEQEGC----YNFALYVDDLIVYGS
-MTEQIQNISKILLLCSRNHIKLNIAKTGLF--LKETVYLG
>A0A0N5CDW8
EIKLGH-DIVALPITIE-PL--KNRVCT-DSRWINRFIH------------------GCD
LSVPSKEELLI----KISQSEYFSTFDFRRAFKLMRINKEFE------------------
KFNVISTCYGYYSSDRLQFGIKSASGLFHLMISDLLRSLS-----KNALWYVDDVLFFGD
-LDSQRSAIIEFVKICSINGLKFNIHKMQLF--KKSVTFLG
>A0A0N5B2Z2
LLRLDQ-SIFSSPITSVISP-NKTRICH-DSRKLNQYMS------------------NVD
LQLPKLKEILG----RIPEDLVFVQLDLRDAFKLIGIADEHQ------------------
HYSTISTVWGNFYSPLLQFGYRCAPGMFHNYFASLLNTHEF----PDCIQYMDDIIFYGN
-VSSLSDTLPKFFRKCSEKNFKLNLPKCKFF--VNTITFLS
>A0A0N5BDS9
EIVNER-NRVTSPVRIVLEP--KPRMCM-DARRINKYLA------------------EVE
IELPNLVEIQQ----KLSQNECFSKADLKWAFKNLGISDGSQ------------------
EYSTIVTAYGTFQSNRLQFGYKSSSSIFHKWFESCLKEFGV----EKYILYIDDLCLLGS
-KQDQIIEWIKVINCCAHYNIKLNFAKCSFF--CNDMEFLG
>A0A0K0DTT7
ELVARR-TKMTSPISMVRKNDEEYRPCI-DARYVNRHMV------------------SVE
CRLPSKYEIQC----LWSEQGTVGKADLCQAFKSFQVVEDKQ------------------
WISGINTHLGDYISPRLQFGYKASSAIYSNKLRQLLEEAGI----AAIVNYVDDLAFVGK
-KEKQVDSWVRFINMCSRYNLPINLSKCEFQ--MEKMSFLG
>A0A0K0E4M4
EIREGK-SVLSSPIHIVGNK--KMRMVI-DGSDVNRSIK------------------PIS
IKLPSMQEMKL----KMVHWEVFFRFDFSSAFKSLKVDEHTS------------------
YIQTFATQFGYYKSNVLNFGYKVSTALYVKEIERLMTEYDL----NDFIVFVDDSVIGAK
-KEESEDKICRFIKMCAENSLKLNLMKSEWN--VDKIEFLG
>A0A0K0F365
EIQLGY-NRQSSPVVIIEKPDKSLRVCG-DYKWINSSVI------------------IPE
KMLPSIKEILQ----HG-RFSYMSCIDIKNAYKQFNLKEGDR------------------
WLTTISTPIGYLQSTRPAFGISSIPSIFNNVMQSLLGR--V----QGLYIYFDDLLFLHD
NPDDHSNAILETLSVVFEKHIKVNMSKCSFF--AKELKFLG
>A0A0N5C5G5
ECKLGY-SSNASPIVVVPKSNGEICICG-DYTRINKFII------------------IPE
HDNILIKNILQ----LRKDVRYLSSIDLKDAYKQFTIHGKNQ------------------
ELATINTPFRFYEPLRAVFGIASVPALFNNALADLFNP--I----PDTYRYFDDIVVISK
TESGHRAALSQLFQVLEDNNIVCNCQKSQIM--VNSINFLE
>A0A816XLC4
MMANGL-SQYNSPVMFVRKPDGKLRLIL-DLRQVNIHSK------------------IFN
WPIPSVDSILQ----QLSGFKTFISSDLINGYYQTIVHPDSR------------------
KVLAFTLPTGKYQLTRMPMGHVNSAMIFTAAVSKALGHVLRPM-ATRAFLYIDDAMGGFE
SHAVLLVVLKAILKRMVKFNLKWKVSKVKIA--MKSVSFLG
>A0A7S0EBU3
MLDRDI-STFSSPVIFVKKKDGTARFCV-DLRKVNKLVE------------------NYD
HPLPVVQQLLE----RLGRRVLISSMDLSRSYWQVELEESSR------------------
PITAFICPMGKFNFKKLPFGLISSASISQKFLETILTGLD------DVFSYIDDVTAVVG
TIEDHDKAIRKVLDRFREQQLFVKKSKCQF-----------
>D3BRG8
LEELGI-EVVESPIFAVYKNNVFDRLVN-HFKKLNDATV------------------ELE
YKIPVVDEVIN----SLRGCKYFSIGDVVKGYFHVKMDLESR------------------
KYTAFRTRKGIYWYLRMAMGLNGAPARFAEFIEENFSD--------IVKNYFDDLISGDV
TLEENVVRVIRMFIRCRERQIYLSRKKLKLF--RLEIEILG
>A0A4T0X6X9
LLEKQL-ATNHYTTPFVAKGK-KPRMVI-DYWALNAVTE------------------PLP
PSVPTFRELSV----NLS-GTVLSALDLSSAYHHLRLKPTTA------------------
SATTFRFNNQFYSWEVLPFGLTNAPEVFSRFLSKLLEPLH-----DFTRVYLDDILVFSK
DAATHQDHLQQIFELLSAENLHLNLEKSKFF--QNSIEWVG
>A0A7D9D1J3
LLAAQF-PTKLYSVSFITRQANRPHMTI-DYRQLNDITV------------------PLS
SSIDSFQTLTR----EVH-GSIFSTLSLKQAYQHLRLDPITQ------------------
SLTTFNTKFGYFCWQVLPTGLSNAPELFCRFITSLMSPFS-----EFTRCYLDDILVFSP
DFESHKKALHQVCSLLSENGLHLDFEKCNFF--KSTVTWVG
>A0A816VV82
MLEAKI-SLYNNPLHLVRKKDGTARVVI-DMRSVNAELA------------------LPP
SPLITVERVMS----DLNGSKIYSQLDLLCGFHQLLVHPESR------------------
PLTAFTST-HRYQYVRLPFGCSQSPIEFSRLLNLALADLLQPM-VQHFHLYVDDILVNSS
NEQDHLELLNMLFNKLKENHLKLKLPKCFFM--QPSVTFLG
>A0A6H5KBF4
LLDRGI-SPWAAQCLCVKKKDGTMRLCI-DWRVLNKLLV------------------ADS
GGLGDMQTIFD----GLKGKRYFTQIDLASGFHQIEIAEKDR------------------
YKTAFRDADGLYEFTRAGFGLTVLPSAFTRRVKSALGIVD------GVFSWLDDILVANE
TWEEHLAALVLVLTRLRAAGLSVNFPKCIFG--ASSQEFLG
>A0A816XKB9
MQKAGT-SKYNFPVLAVRKRDQKIRLVI-DSRRLNEISV------------------ADN
FQLPRLDVLLR----DLGSFKYFQSLDLANAFYQMELSPKSQ------------------
DYFSFQLKGEKFKLTRSPMGHKSTPGYFQRNMNFALGDLLKPM-VTRTLVYLDDILASAE
SELVLLRVTELILARLQKYGLKLKIDKCTFS--TKKLNFLG
>A0A183CNU7
WLKTGV-TPWISNIVLVQKKDGGLQPCI-DFRKLNEVTV------------------PDH
FPLPRLEVVLE----KVGNCHWYTSLDLSSGFLQIRLTERAS------------------
RKCGIITEDDVFQMTHMPLGLRNATSAFARVMAHVLSGLE-----ESVIAYVDDFLIYTK
DFDEHLEALRQVFGRLRQYDLKVSPKKCVMA--SAKMEFLG
>A0A2G5VME8
FLKDGI-ATFTSPVILVKKKDATLRFTV-DFRTLNSCTR------------------KEN
YVIPCVSEILD----LASGSFIYSAMDFISGFFQIKLKKEHR------------------
PLTAFETDCGTFQFRTMPMGVSGAPHTFQEVARYQQSITK-----ARLYAYLDDLLLVSQ
SEEEHLKDIEELLRNTIDVGLKVKLKKCMFG--CKELEFLG
>A0A816ZLT1
MIEGGI-SPWNFPAMFIRKEAGKLRFLL-DLRVCNSRAK------------------LFH
FPLPSVSGLLE----QTAGFKIFSGGDLCNGFFQAPIDEASS------------------
RIMSWTTGTGRYSLKSLPQGFVNSPMLFSAAITQAFGEVLSPM-SQRVHLYIDDIFSEAE
DLATMFTITEMILEKMVKFGLKYKITKCEFA--CKEAKFLG
>A0A820JAW3
LIAQKQ-SRYNFPILPIKKRTGNIRIVL-DLRLLNKKAI------------------KFD
YPIPDISILLQ----KLGGFNLYTSLDFTNSFWQLPLDEKSQ------------------
DYMSFSLARVKYKLTRAPQGFINTAAAFQSSMNYVFGDLLFNK-ETRLISYIDDVIILAE
SEQVMELMLELVLKKLTEYQLKLKISKCIFS--SIKLDFVG
>A0A1D8PC70
MLEIGLPPGYNSPVLFVRKSDSSYRLCV-DYRLLNLIII------------------SKQ
FSIPRAEELVR----DIAGHRFYTRLDMTAAFHQLRLEASSK------------------
YYTSFSAFGRRYHFNVLPFGLSISPASLCEVMSEVLDGIE------GCKSYIDDIIVYSN
TLEEHEEILRELFSRFRKYTFYLKPTKCSFG--DTTTSFLG
>B9W6M9
LLDLGF-SQVYAVAQVVPKVAGQFRMVL-DYRAINAITI------------------PIP
PHLPAFKNLVP----GLHNAKIFSTLDMKQGYYQLKIHESTQ------------------
PHTAFRVPGGTYCFQVLPFGLTDAPQVFGSYVADLLQEFA-----VFTRVYLDDILVFSS
SLKEHYQHLFQVISKLHAHSHVLNWDKCVFG--QPSVTWIG
>A0A0A9VSG4
HLDEGV-GIWQSPCLLVPKIDGSWRMVV-DFRKINKITE------------------PEF
FPLPHVQDCLD----QMSGSQFFTTLDLRSGYHQVRIKEEDI------------------
EKTSFATQSGVWAFQRMPFGLCNAPATFQRMAFNLVKALGS----KRALAFLDDIILFHT
SWEVQIEELCSLLQLFREANLKLQLVKCHFL--QREVHYLG
>A0A0N4X776
LLAAGR-TPWLHNTVLVKKKDGSLRVCL-DFRPLNDITV------------------PDR
YPLPRIEDLLE----RVAGKRYYTSFDLASGYMQLLLSPESQ------------------
AKCGWATHRGIYQFVYLPFGLRNAGAYFCRAMSRILAGLD-----NNCLAYLDDIIVFDS
DFDAHLQSLRKVLERFRIFNIKVSGKKLSIA--QSKITFLG
>A0A2H2HZZ6
LIRSER-TPWTSPIVLVKKKSGALRVCL-DFRRLNDITI------------------PDN
FPLPRIDAILE----KVGGARYFSSLDMANGYLQLRLDAESS------------------
YKCGFITETKVFAYTHLPFELKSAASYFQRALKTVLANMD-----RDVLVYIDDILIYSQ
DFGQHIATLRNVLDRFRQFNLKVSPKKCEFL--KKAITFLG
>A0A0N7LBD9
MLAQDL-SPWSSPVVLVSQGD-KTRMCV-DYRKLNAVTK------------------KDV
YPLPRIDDTLR----VFSGKQWYTSLDTNKGFFQTMNTAEDC------------------
DKLAFRTHLGLYRPKRMPFGVVNGPSVFQRGMDITLGNSKW----KHTIVYIDDTFTYSD
TFEEHLRHLKDVLQRIIKTGMTLSLKKSNIA--HTKIKALG
>A0A6H5JF70
GLAAGT-SSWCSRIVPVPKSDGTYRICI-DYRDLNKLIK------------------KDS
GGLGDITGMLD----RMKGSKFFSSLDLAQAYHQLELEETDK------------------
HKTAFRDPTGLLESNRCAFGITTIPAVFSATLGDDLRELLG----KGLEKWLDDIALHTK
TLEEHFVLLEKVLTILKQKGYTGHFVKSEFL--LPELEFLG
>A0A4Y1ZMP8
LLDAGI-SPYCAPGLLVKKCDGSFRLVA-DLRKLNSKTI------------------PDN
FPLPKIDEMID----QLSGAKFFSTMDLTSGFHQMSMHPDHM------------------
HYTGIATEFGLFEYKRLPFGLKNASASFQRLMSIVLAGLSD----LQIACYIDDVIIASH
NFQDHLQRLELVFQRLTAANLKVKPSKCSFL--QFEISFLG
>A0A1X0QI84
LERKNI-SDWNSPALVIPKANGKHRLVI-AYNYINELFV------------------KEI
TPPPLITEVID----NLREAKYFTTIDLTDGYYQIALHPNSR------------------
KITAFIAGKIKYKFNRLPQGLVNAPSIFQKIMNCILNEEIG----TFTTCYMDDILIYSE
TKEDHLLHLEKIFKKLGAFNLIVNKKKTKIG--YNYACYLG
>A0A2P2ID42
MLDSGV-SPWCSPVLLVKKSDGTHRFCV-DYRQLNAVTK------------------KES
YPLPNIIETIE----SISGAEYYTVLDAKNAFHQVEMEETSK------------------
PLTAFHTSTGSYQFNRMPFGLFGSGITFMKIMNTVLRAQIG----RFAYVYLDDVVAYAK
DFNEHIKNVKEILQEFRQAGVKIGISKCHFA--KPQVKYLG
>Q6UUT3
-----RLPRVAGEPVVIPKANGKLRMCI-DYTDLNKACP------------------KDP
FPLLRIDQIVD----STMGCNLLCFLDAYSVYHQIRMAWEDE------------------
EKTASITPVGTFCYTTMPFGLKNAGPTSQRMTRITLSNQIR----HNVEAYVDDLVVKTR
QKDTLLQDLAETFDSLRSTRMKQNPERRDNA--V-------
>A0A371E0Q0
EEESGFYPSWLSNVVTVKKPSDKWRIYT-NYTNLNKACP------------------KDL
YPLPKINALVD----EASSYDLLNFMDAYLGYNQIWMHPCDK------------------
SKTTFMIDKGDFCYRVMPFGLKNVVATYQRLMDRIFKEHIG----NQLEVYEDNMVVKSK
IEEGHVDSLSSIFGVLKRHQLKLNLEKFSFG--IKVAEKSN
>Q2R467
LLKAGFHPEWLANPVMVRKANGKWRMCV-HFTELNKACP------------------KVH
FPLPRIDQLVD----STAGCELLSFLDAYSGYHQINMAKEDE------------------
EKTAFIMPFGVFCYIKMPFGLVTAGNTFQRTVQGALNDQLG----NNVEAYVDDIVVKTK
TSDSLIDDLRETFDNLRRYRLILNLEKCTFG--VPLGKLLE
>A0A484NGE7
LLEVGHYPEWLANVVLAPKGD-TWRMCV-DYTDLNKACP------------------MDS
YPLPSPDQMVD----ETAGCELLSFMDAFKGYHQIFMAEDDE------------------
EKTAFLTPDGTYCYKVMVN--------------KLFRPLLG----RTMEAYVDDMLVKSR
ASGTHAQDLEKCFEIMTRHNLRLNPKKCVFA--ETLYL---
>A0A6L2KGI3
WLKAEIYPTWISNLVLVKKADGSWRICI-DFKNINFVCP------------------KDY
YPLPEIDHKID----SVMGFPFKCFRDVYKGYHQIQMTEEDE------------------
EKTTFYTDQGTFCYTKIPFGLKNAGATYQRLIDEAFKSQIG----RNVEAYVDDMVVKSK
SEREMIVDIAETFDNLRRINMKLNPKTCSFE--VEERKFLG
>A0A6A4FJL8
------LSKWCSPPLIIKKVEGDFRMTV-DVRRVNAQTL------------------RMI
WPMPILEVVMD----YLTDSELYFLLDFFKGYWHFLLSLECQ------------------
ELFSFLTDMGIFTPTRVLMGGSDSVAYCQAPVQEMFEEFLY----NGLLIWLDGLIGYAK
SEEGLLKLLRGVLKVCATIGLEIEPIQVLVL--PQRSPMGG
>A0A6A4Z9U0
LQAAWLRSKWCSAPLIVKKPENDFRMAV-DVRPVNAQTE------------------RII
WPMPMLEVI-----------------------LDHLADEASQ------------------
KMFSFLTDTGVYMLTRVLMGGTDSVAYCQSSVQEMFQDELY----RSLLIWLDHLLGYDK
SKEGLLASLERVLVMCESRGLKLNPKKCRSQ--ARPQTHQG
>A0A6A4ZPW6
FEAAGLRATWASAPRIVPKKDGDLRTTI-DSRPINACTE------------------PMP
LG-----------------ARVFFTLDWFKGYWQLALHEDSQ------------------
MYYSFMAPFGVYTPTRVLMGQTDVVAFCQSAVDFMFADLLF----KGLLAWFDDTLGYAE
TPEYLL---DQVLTSCSSFGLQLNPKKCDFF--LTKAVWCG
>A0A225WV86
LVEYGYFYCRKAGGN-------EFCITC-DYRGVNNMTV------------------PVA
ASGPNLAVITS----CVKGATAIRKFGLFKGLG--------C------------------
EVFSFQTDESIFTPRRVPQGAST--------MQTTFEDLIN----EHLLVHVDDVILFAS
SHEEYLQVLEMVLRRLKDLNLKRNSKKCTLY--QESVTWCG
>W4GJ73
LEEAGLRSCWASAPRIVPKKDGDLSMTI-NSRPINACTE------------------PMP
WPMPNL--------------------EVAMGYWQLSLHPDSQ------------------
EYYSFMTPVGVVTPTRVLMGQTDAVVYCQGVVDESFGDLLM----HGLLGWLDDLLGYAP
TTDELLHLLRKVLEICHAYGLKLHPGKCVFY--TTRTVPVE
>A0A225W722
L-KNGIISLWACAAVPVPKANNEFRLTI-AYRPVNAVTI------------------PIA
IAGSDLTSSSE----SVDGAYGVAGFDMPSGFSQLPLDKDSQ------------------
DPMSFITDEGVWTPNRVLHGTMDSPLLFQNQMNVVFGDMLR----THLLIWIDDILLYAR
SPQEFITACAVFWTELVNRRSGVGVPESVAF--VNN-----
>A0A6J8BVR8
LECKGVSVEYIKPSFLVKKASGGFRLVT-AFADVGRYSK------------------PQP
SLMPDVDSTLR----TIAQGSIYNQVCFTSAFYHNPLANDSM------------------
KYCGVATPYGDCVYTRSAMGMPGSETALEELMCRIVEDFLQ----KGVAKLADDLFCGGN
TPEELLHNWECVLQSLQKSGICLSPSKTVIC--PKSITILG
>A0A6H5JCK9
PVVLGLQAVSASAAMATPKK-GGYRLLS-DFRAANNQVE------------------KVP
GVMPNPEASMA----QFSATKFHGSLDLLRAYCQRPLSPEAQ------------------
KIFTIATPRGLHTPKRVPQGILNATSYFQATLSRILEGL-------NCLVWVDGVVNRGM
EEDDLLNTLDMIVERLDGAGLTWPPTNARFL--RPASHGAG
>A0A024UI62
LEKAGVTSRWACAPLIVRKPHDEFRMTV-DLHPVNSQTE------------------QIA
WPMPMLEIVVD----HLRGATCFFILDFFKGYWQFSLDKSCQ------------------
EMFSFLTDTGVYTSTRVMQGGSDSVAYCQSTVQAMFAEQLY----RCLLAWLDDLLGYHK
TPTGLLSALAEVLEVCAKRGLKLHPKKCQFY--AKEAKWCG
>A0A2P4X9F3
LVTDGLAARWFQCGN----------------------QA------------------LAT
SVMPSAAVVME----VLLGQKVFARFDLTQGFWQLPLHPDSH------------------
ELFSFVTPDGVYTPKRIPQGAMDSALHFQAQMQTLLAPLIH----HSALVWVDDVILFAP
TMDEFLEVLKKFFTIVAEANLVLNMEKSSLF--ELEILW--
>A0A2P4XNR0
LEAAGLNSRWSCPALPVAKQDSEFRITI-DYRPANNLTV------------------SLA
GAASNLSVVVE----SVLGAYGFGTFDFHKSFWQMPLHPRCQ------------------
EMFSFVTEDGVFTPTMVPQGASDSAVHFQAQMNDVLKDNLF----HSVLVSIDDVLLYAT
TPGAFLENLSKFFSILRQRNLKLNAKKGKLF--ARRVKWCG
>A0A6A3KVD3
LVELGWESRWCCPALPIKKPNDEFRQTT-DYRPFNAVTE------------------PIA
GVMPSLEVALE----HCKGKMFYAMFDFLKSFWQLPLDESCQ------------------
EFLSYMTDKGVFTPTRVPQGSTDAALHFQSTVEMVFGELVN----KCVIVWIDDLLVFAD
TEEELVDAIEAVLTKLDGYGLKLNPKKSALF--LTEVRWCG
>A0A225VFN1
SDQLGFQSHWASAAVPVAKPKDDFRMTV-DYRPVNALTI------------------PIV
GATQDVTDSAE----EAEGSYGYGDFDMPKGFWQLPLHPNSQ------------------
EIMSFITTDTLVFLKEQASQQHTSR----TMCIRFLAAMLY----VYLLVWIDDILVYVK
GSTIFYRSPQAIFWTLRAHRLKLIVSKSCLF--RKEIRWYG
>A0A081A2M0
------------QTVPVAMVGNEFRLTV-DYRPVNAATV------------------PIA
GTGADLTSSSG----IVAGGYGFAGFDMLSGFSQLPLDKVSR------------------
EPMSFITDEGVWTPCRVPQGAMDSPLHFQNQMSLAFEDMLR----TNLLIWIDDILLYAP
SRVVFVAALKRFLARARKLELKLSVMKCFLF--RKEAKWCG
>A0A225WG09
LQNFGLASRWACAAVPVRKAGDAFRLTT-DYRPVNRMTV------------------PIA
AAVPNLSVVTS----RVRGAKAMAKFDLFKGFWQLPLAEDSQ------------------
EVFSIKTDEGVFTPTRLPQGTVDAAMHFQSTMQEVFGDMMN----HNLLVYVDDVVLYAP
THEEFLMVLDTFFQRLHASDRGWAVSQVRDW--NADVPVHE
>A0A6A4DF14
AEKHGFAAKWACAAVPVRKPGTEFRITI-DYRPVSNVKM------------------PIA
GTTPNITVVSS----SVRGTKSISKFDMVKSFWQLPRDVASQ------------------
ELMSFMTEDTVYTPNWVAQGAMVSAIDFQMQMQDVMALMLQ----RNDLVCVDDVIIFAP
SVEEFLQALKEFFIILRDRRLKMSAAKSSLF--QLYV----
>A0A225WUN9
LIKLGWDSHWACPALPVRKPGNERKQTI-DFRPVNALTQ------------------ALA
GGMTNNETHLE----DGRGTKHKQTADFIKSFFQLALAPESQ------------------
ECQPYMTGDGIITPTRLQQGSVDSSLQFQQSIEKVMRDLLF----KNVLVWVDDLLIYAS
TIDEFLTVIDSIYSLLEKYGLFLDMDKTCLY--TSNAKWCG
>A0A225W1J5
--HTYTKSQWSISVLLVKKSAMDLRKTV-DYRTMNALTD------------------IMV
AVMPIISLVSE----NAHGMNHFDIFDFINCFRQLPLDELCQ------------------
ELFSYMTDEKIFNPRRVPQGCADAAINFQKTMEARFTSLLY----QHLLIWIDYLSLYAE
DIETYLEKLDLLFLLMDHFGLNISAK---------------
>A0A484DSB5
PCASRLHSHWSSPALPIRKGPSDFRVTV-GYTRVNSLSA------------------PIA
SAMPDMRTVAV----RVDGRKFYARFDNYKGFWQLAFHSNCQ------------------
EQFSCVTEDGVYTPTRVPQGATDRAMHYHNQMHTVYASMLY----DSLLIWIDDIIGFVA
TRKQFVDRMDQFFDLTMRHGLKNSVTKSQLL--CREVLWCG
>A0A225V8L2
LVNFGFKSSAD-----------SFRITN-YYRPVNKETV------------------SIA
GVMPNLDVALD----QVSGSYGFAKFDLMKGFWQMPLHPDSQ------------------
ELMSFMTEDSVFTLLRVPQGAMDSSNQLQ----DGFRELLG----RHCLIWIDDIIVYAA
SAMEFITTLRP----DARIWLKLNVNKSVIF--CKEVAWCG
>A0A3P3Y6I3
LLENDFQSRYASRADVHEKDFRGYRMTA-DYRPVNRQIE------------------RVA
WPMPHLDVVLM----YLRTATIFMLFDAFKGYWQFPLHVDSQ------------------
EVCSFMTHEGNFTPKRIMQGICDAVFAFQSGMQEVLGELLY----LCVLLWIDDVLGYVS
DFKEYFTVLKRILKKFASFGVKCNPNRCHLF--LKKVKWCG
>A0A2R5FEA8
YIECGKNDEVYSPALKPEKLGRKYRLTW-DLRAANKRVR------------------PLH
YPQPTADAVID----SLCTPTAFFSCDIKDAYWQIPIDEKTS------------------
VFYTLVTAKRLVQPRSLPQGSRNAPAAFCMKIQETFEDIMA----DGMVAFVDDAAGSAP
NIEELFRKLERFLTRCMERHIYLSPSKFVAY--TKRLPYLG
>A0A2P4XNQ9
LMQFGFLSKWASNAVPVRKSDTGFRVTN-AYIDVNKRTV------------------PIA
GTMPHLSVVLS----FVAGVKFIAKFDMFKGFWQIMLAEECQ------------------
EIFSFMTHDGVYTPLRVPQGATDSALHFQNQMQTVYKPLLY----KGALVWIDDVIVYGK
TEEEFLANLKLFYELTAEYRLKLNAKKSVLM--SFEVSWCG
>A0A0G4J378
LVRFGFSSPWGSPSFAVATVGRTFRAVV-DLRQPNAQML------------------RSS
YPIPYVPALGE----YLVGSSLFFTADAFKGFGQIAIAGD-I------------------
DALTLLSPLGPLTPQRLPQGYGDALFIFQGSMNQVFRPALL----RDLLIFADDFLGHST
SEMDHLHKLRIFLERCLNVSLAKRARRRHRT--RFSMR---
>A0A0H5QZN7
LIEFGFHSQWASPVFCVSKSGRSLRSVV-DLRVPNSFLK------------------RLV
WPMPYLSMAGT----YLSTSRVYAVFDAFKGFWQFPIAGA-L------------------
ESQSMMTPFGIVTPCRLPQGNTNSVFAFQRGMDQIFRSVLM----NELLIWIDDLLAHSP
SPEALLLVIRSVFSQCHAFGLKLNASRCSFY--LLEAKYCG
>F0W7B6
------RLTLGSAPRIVSKKEGDYRMTV-DLRAVNAATV------------------PMS
WPMPHLEVLLA----SLEGAKCYFSLDCFRFYWQLPLDKDSR------------------
DYFTVVTPGGLYTGKGVVMGSTDAVAFAQQVAEQVMKPVLH----HGVQVWLDDFLGYAE
TESKLIDVLEVVLSRCEEYGVKLHPKKCVFL--AFETIWCG
>A0A225UYH6
LEKFGFHSKWCCAAVPVRKPGTDFRITT-DYRPVNRKTI------------------PIA
GVTPNLAMVTA----KVQGASSFGTFDLFRGFWQMPLATDSQ------------------
EIFSFSTGDAVYTPTRVPQGAIDSALHFQTQMQGVFRDMLY----DSVLIWIDDIALYAT
DDDTYLERLAAFLQVLREYNLKLNAKKCVLF--CRTIHWCG
>A0A6G0XS72
LLDAGVQRQWCSPVNPVIKPEKYYRLTN-DYRMVNARTI------------------PKA
GTMPFQSTITQ----HLRGKKALGTFDMPKCFWQFPLDPSSQ------------------
DMLSFMLNGWVMTPNRVMQGHVDSALYVQATSEDCYAPLLN----KHLLVWIDDILVYAD
DPDEYTAVLDKFFDLVHKYGFKLSPTKTKLY--TKQVNKI-
>A0A2D4RW98
LVAGGINGQLSPSNLIKKVLNDDFRMVV-DLRELNKLVK------------------DLD
FPLPKLDEVVH----MLRGSRCFASADNTKGYWQFKLSEASK------------------
RFTGFTCPIGSFEHNRVPMGLKTAAAYYQRSIQRILEPLLY----VHILQYIDDTLIYAK
EEDELLDVLEEYFSRLSAHNIKLHPGKFVLY--ATEVTWSG
>A0A485LD77
LLEAGVRSKYCSPVNPVLKPGQHFRLTI-DYRVINSMTV------------------PSA
GAMPFQVEILE----HVQGAVVLAVFDLIKGFWQMPLAEASR------------------
QVLSFMVNGKIMTPTRVMQGHVDSALYFQKTMENVCGSLLY----HNLLAWIDDVLLFAK
SIDEYLEKLETFLGLMQTHGLKLNPLKCRLY--NTSVKWCG
>A0A6G0QB80
LEELGWNSRWACPALPVRKSGDGYRQTA-DYKPVNIQVD------------------GIA
GVMPNPQVDLE----LVKGCEFFGLFDFIKGYWQIALDEACQ------------------
EILSYMTDRKIYTPRRVPQGCCDAALFFQATVEKCLQELMH----KHLLVWIDDLMLYAT
DVQTYLIKLDRLFELLDFFGFMLSVTKSSLY--EPQVKWCG
>A0A1V9ZZZ0
MVEGGLTSSWASPPFLVKKPGEDYRLII-DLRGVNACIE------------------DTQ
WPMPHLDTLTE----YLHGAKYFAVFDAFKGYWQFLCELSCQ------------------
DLFSFMTDHGVYTSNRVPTGGKVSIAHYQSSMTSIFHDMIN----KNLLVWIDDVFLFAS
TQESLINVICEFLKRCEAVELKLHPGKCFLF--ATKVKWCG
>A0A0G4J949
LKKYGLNAKWASPVVVVTKPGGGKRFCV-DLRAVNAKCV------------------AVA
WPMPHQEAILR----NLAGSRFWFKLDAFKGFWMMPLDEACQ------------------
EIFSFMTDKGVYKPTRSMQGGMNSAPQYQGRMFEVFGELMF----HKLIIWIDDLMGHAQ
REDDWFRTLERTLMLAERHSIKFNVEKCELF--TTEVRFCG
>A0A6A3XSY5
LLDHGLRSRWASVPRIVRKKEADPRMTI-DTRSVNEKTE------------------PMP
WPMLVLDVVIG----ELEGARFFFVLDWFRGYWQLPLHPDSQ------------------
ELYSFVTHRRIYTPTRVPMGATDAVAYCQGVVEEIFGDLLG----HCMLAWLDDILGFAE
TEEALLDVLDQVLARCEQYGLKLHAKKCTFF--STKVKWCG
>F0WXL3
LLNAGYNLRCIFACMPVRKPGSKWRLTI-DYREVNKLII------------------PKC
GMMPTRL---L----DMKGKTRFKVLDLHIGFWQLPLHKSSS------------------
EILAFATDTGIYTPLRVPQRSMDSDLHFQGCMADCFRSLIN----VNFLIWIDDILLFAD
NDLECFEVLSKVSNIADDKKLRINVRKSKLF--LSGVTWFG
>A0A2P4YAX4
LVDNGLASRWACAVVPVRKPGDKFRLTI-DYRPINNVTI------------------PIA
GGMPSAASLFE----NFKNKKVFGRVDFTRGFWQMPLHEDSR------------------
AMFSFITPEGVFTPTRVPQGGMDSALHFQNQVQAKLVPLIP----HSAIVWVDDVLLFAP
TVEEFLKTLRTFFEIVHKARFKLNMAKSSLF--ELEILWCG
>A0A2S4PQT6
LPDEEF-FNRTVRDIICKNKSGGLRLCV-DYCALNDITQ------------------KDR
YSLPLIRETLR----LLAQAKWISKVDVRSAFHRLRVAEVDE------------------
WKSAFQTRFGSFEWLVTPFGLAGASAAFQRWINQSLGKLLE----KKFAAYLDNVIIFLD
DINDHWIKVKHILGLFSKVGLKLDQNKKIYL--RFIIKV--
>A6R121
MLSRQW-SPAAAPIVFAKKKDGTLRLCV-DYRGLNKITI------------------KDR
YPIPRIEEMLD----RLQNAIIFSKIDLRDAYYRIRIAEGDE------------------
WKTAFRTRYGSYEFRVMPMGLCNAPATFQSYINEVLKGLVD----ICCIVYLDDILIYSQ
NTEDHTKHLRLIFERLRKYRLYAKESKCTFF--TTEVEFLG
>A0A395IFE0
NLSKGF-SRSAAPLLLAAKPGGGVRICQ-DYRGLNNVTI------------------KNR
YPLPIVRETLD----ALCNATVYTKLDIIAAFNKLRIAEGDE------------------
WKTAFITRFGLFESLVMPFGLCNAPASFQHYINHTLFNELD----KYCTAYLDDVLVYSA
DKSEHREHVRTIVQKLADAGLQIDINKCEFK--TVSTRCLG
>A0A395IIE8
MLSTGR-SKCSAPLMFVDKKDDPLRPVV-DFRGLNRITV------------------PVR
YPIPLISELQA----QLGTAKWFTKIDLKSGFFLVRIKEGDE------------------
WKTAFRCKYGLFEYCVMPMGLINAPATFQGMMNGIFRGLID----AGVLVYLDDVLIYAE
TIEEHDKLVKEVLTRLSKHNLAVAPKKCHWR--VTSVEFLG
>A0A1W5CUK2
NLAKGF-SPAALPALFAQKPGGGLRLCI-DYRGLNAITI------------------KNQ
YAMPLIQETLS----QLSNAKHYTKLDIIAAFNIMRIKEGQE------------------
WLTAFNTCYGLFETLVMLFGLCNAPATFQAQINDILHPYLD----IFCTAYIDNILIYSD
DLQSHRGHAHAVLQALREAGLYYNLKKCKFE--VTDVVYLG
>A0A4S4KXG6
NLKRGH-SSAAAPVLFIRKKTGNLRLCV-DFRGLNAITK------------------KNR
YPVPLVHDLLD----RVQGCKVFTLIDLVSAYSHLCIKDGDE------------------
WKTAFRTPLGLFEHLVVPYGLTNAPASFQAFIQDVLRDILD----VVCVVYLDDILIFSR
TQDEHDKHVKVVLDQLRNAHLCVNAAKYDWD--KPEVEFLG
>A0A834RUR6
MIRKGH-SEWAAPLLVVKKPGGGIRICV-DYRGLNAHTI------------------KNR
NTPPLIRDMLT----KLSKAKFFSKVDVIAAFNKIRIKEEHK------------------
HLSAFITPYGLYQYTVMPFGMCNSPGTFQAYINDVLHEYLD----EFCMAYLDDVIIFSE
TREEHDDHLLRVVTRLSNAGLPMDILKSEFF--QEEVKFLG
>A0A4S4LNN7
HLKRGT-SPYASPFFFVKKKDGKLRSVQ-DYQKLNEHTI------------------KNR
YPLPLSSDIIE----SLKDKRIFTKMDVHWGYNNIHIKEGDQ------------------
EKAAFLTNRGLFEPMVIFFGLTNSPATFQTMMNELFKDLIM----TGVIIYMDDILVATI
HMERHWELVNKILSRLVRNDLFLKPEKCTFE--AEKVDYLR
>A0A094ASK4
NLKTGH-SLAGSLVLFVPKKDSSLRLCV-NYRPLNNITI------------------KDR
YAPPLLYEMND----RFQGARIFTKLDLRGAYALVRIKAREE------------------
WKTAFRTCYSLFEYQVMPFGLTNAPASFQRLMNDTLHKYLD----VFTVVYLDDILVYSK
TEEEHVEHVKLVLAKLKARQLLLKLEKCNFH--KQEVEFLG
>A0A225WUL0
SDSRTP-PRSKVTVDLRSRDERDIKLCV-GYRLVNELTQ------------------LMV
YPMPLVTDLWE----DLNKYRWYCSLDMASGFWVVPMTAWVR------------------
LISAFVTPSGLFQWLSMSFGLCNSPQIYSNDNTLY--GFWV----LSRRSYIDDILIGGT
SWDDLFKKVELFLEVCEEWHLSISVEKSEWG--MARCRRRT
>A0A6A3NXS5
LLGARI-SPWASPIVVIIKKNGDIRLCI-DYRLVNSLTR------------------LMI
YPMTLINELLE----DLDKVLWYCSLDMASGFWVVTMTDRAR------------------
AISAFITPFGLFEWNRMPFGLKNAPQIYQRMLNNALYGFTV----LGHRSYIDDILITAE
SWDHLCGRVGGLLDVCDEWNLSISVVKSFWG--KSQVEYLG
>A0A225WYJ9
LPSTRM-SPWASPIVIIVKKNGDIRPCV-DYRLVNSLTQ------------------LMI
YTMPLVTDLLE----DLDKYRWYCSLDMASGFWVVPMTDRAS------------------
LHHAVRPVRATHALRTVQRAADISTAHIQRVLSPTGD---V----LGRQPYIDDIPIGGT
TWDDLCAKVERLLERREERVGYVTSGVPGP-----------
>A0A225V859
LLKAGL-SPWASPTLIVLKKNGDIRLCI-DYKMFNAVTA------------------IME
SAMPLVDDLLT----ELENYLWACSLDAASGFWAIKMTMRAR------------------
KTSAFVCALGHFEWLRMPFGLKNAPMIYPRMADR------V----FQCRSFEDDICFGGT
TFDDCLDTLDKLLARFEECRISVSFTKSIFC--QSKVNFLS
>A0A225VA50
HLETGL-SAWPSPVVIVLKKNGDIRMCI-DYLLVNSFIE------------------LSN
YSLPLIDDLLV----RFERAMWFISLDMASGFWAIRMNERAK------------------
RISELPPEEEKTVDA-------DVLEFLSHAMQRVEAQHEV----LGRSSYIDDIGHGAP
TWDQLCEVLDALLYRLRYWNISVSLPKSEL-----------
>A0A2P4WWE3
LLSARM-SPSASPIVVIIKKNGNIRLCI-DYRLVNSLTR------------------LMV
YPIPLINDLLD----DLDKVLWYCSLDMASGFWVVPMTPSPI------------------
DLGIYLLHSARAEWNRMPFGLKNAPQIYQRLLDNALYGFVV----LGRRSYIDDILVTGR
SWDALCEKVEKLLDACDVWNLSISVAKSFWG--QQKVDYLG
>A0A225WMZ5
PLEATL-SPWASPVVIVLKKNGDIRMCI-DYRVVNSFIQ------------------LSN
YPLPLIDDLIT----GLEGIMWFMSLDMTSGFWAVRMTERAK------------------
LISAFTCPFGHFQWVRMSFGLKNAPLIYQQMINNCLWGFVV----LGCSLYIDNIAHGAA
TWDQLCGDLDALLYRLRYWSISVSLSKSEFG--KRVIPYLS
>A0A6G0W8E0
LLDFGL-SPWASPIVLVLKKGGDIRLCI-DYRGINELQE------------------LMR
SPMPTLDGMLA----NFHAMQWFLSLDNASGFWVVRATKRAR------------------
KVSAFICALGHFEWTRMAQGLKNAPMIYQRMITNALFGFVP----ANRTSFADDISDGAD
SWDGTVELTDRILARLTYFGVSISALKSKFS--KIATDFLG
>A0A1R1YBT2
KISLGI-GPYSNPWFMIRKKDTKMRFIQ-DVREANKVTI------------------RNA
GVPPVIDEFSE----DFGGRLIYSTFDLMSGYDQISIEVESR------------------
DLFSIQTPLGLVRMTRLPMGWCNSVAIFQRIMNKVFFKFIP----EHMGIFLDDGVIKGS
AVMEHINIVEQILKTIIDAGLTINGEKCSFC--VPEVEVLG
>K1WQ40
KLDKRV-KPYRNQWFLIAKKQGQYRLIN-LATLLNAIIR------------------KDA
NLPLIVNEFAK----EFSGCQMASLVDLYSGYDQQTLYQSNK------------------
DLTAFFTPLSLFRCTTLSQSAINSMAQFVRTINFILGPLQP----KVSMLFVDDIKVKGL
QDRSAFESYTNATRCFDDGS-GFDQD---------------
>A0A388M4P9
KMWMHV-GPYASPWFCFIKQNGTLRWVQ-DLQRLNAVTV------------------RDA
GGLPNADALSD----SCAGRPIISLINLYSGYDQLPVYPPDR------------------
PVTAMHTPRGLIHMDVAPQGWTNAVAMVQRHMIRAIQTVSP----HITQPYIDDLAVKGP
KVWKHVQDIDQVLGLLEEHNLTAIGPKSKHC--MREATILG
>A0A369KG48
QKAAGK-ASYRSHIFAVAKKG-GIQLVV-DIQELNRVTV------------------CDL
GLPPRTDDFAE----GFIGCVIYGLADLFSGYDGHRLGAVSC------------------
PLTTFSSLIGPLHSCVLLQEM----------HHTMLQPEIP----KNGDVFIDDVGIKGP
TLYKYATVLDRFFVHFIAARITAFRKKLVLA--TPRLHIVS
>A0A0C4ENI0
RVCNGL-SSYTSPVFCVLNSNGKLHVVH-NLQQLNKITV------------------KDA
GILPATEDFVD----SFSGRACYGLGDILGGYDERALDPISQ------------------
PLTTFDTPLGRFQLTRLPQGATNSVAVYQAQMMWVLQDKIP----EHAGVFIDNGGIKGP
SIWEYAETLERVLSRIEEAGLTVSAAKLAAC--VPALEIVG
>A0A1R1XS20
KINQGI-RSYGNIWFCIKKESEKLRFIQ-DVRPVNEVTI------------------KNT
SVSPITEEFSE----DFVGRSIYTTFDLISGYDQIQISEESR------------------
DMFALQTPLGLLRMTRLPMGWSNSVQEFQRIMYNIFLKYIP----EKLGLFIDDGCIKGG
VVHKHIDDVVEILTTLKTTGMTINTKKCRFG--LAKVEVVG
>A5E131
MLKNGQ-AAYRNPWFLIPKKDGRYRMLI-DLRELNKHVE------------------LEG
GHPQSTDELTS----ELSGRLYNTLIDVQNAYFQVPLDPLTN------------------
DVTSFNSPLGLLKYAVLPQGYINLVSEFSSILQKILAPVAK----D-VLCFIDDIAICGP
KMRTHLDKVYKVFELLSKAGLKINPEKLRVA--VLDCNFLG
>A0A4V1XRC0
RIQRGI-AAYRNAWFLVEKKNGSLQLIN-SATKLNAVTL------------------RDA
FMPENCDEFSA----DFAMCSLVTLVDFFSGYDQVTLAPASR------------------
DLTIFATPLGLFRYTSMPIGFTNFMAHFCRVVGRIFDDLMP----DIARPFVDDVGIKGL
KVYEHIVNIDKTLINCELAGISISMKKFQWC--QKTTVIVG
>A0A642UWB1
MSERGQ-SPYRNPWFLVKKKNGDYRIIT-DVQKLNGVSI------------------RDA
FHPFKGDLLSE----EVAGHPILTFCDIKNGYGQKEVAIESR------------------
DYTSIATPLGSFRHTRLPQGWANSVAVFQRVMSTILQEYVR----SIAVCFVDDIGIKGP
K------------DELKFEGLTLAADKFELA--RSSATFVG
>A0A388K947
KIDSFV-SPYANKWFVFRKPNKTLRWIQ-DSQMLNAVTI------------------RDA
GSLPQTDLPAE----SHAGQSIYSLIDLYSEYDQLSLDARDR------------------
PYTAMHTPVGQLQMQVTPMGFTNAVAETQRRMLAVDGDMFP----EKCEPYIDDNPIKGA
QVWDHLQDIKDLLQRFLVYNITASGPKSILA--VPEVTILG
>A0A507DTK6
NLDAKV-GAYASPWFMVLKKDGSLRFIQ-DLQLLNKVSV------------------RNY
GVPPNMDELTT----RAPGYYIYTAADAISFFDQIPVDERDR------------------
DMTAIRTPLGLMRMTGLPQGWTGSPSHAQRVSVMIFHKD------GECEVFIDDLIVFTG
KVLEHLEAVERMLQKLLDSGLTIHGTKNEFF--VPEVLTLG
>A0A388JN09
KIRTFV-SAYSNKWFFLRKGGNKLRWIK-NLQKTNAVTI------------------RDV
GSIPEADLLEE----GSAGRSIYSNCDLFSGYDEIPLDYRDR------------------
HMTVMHTPLGLVQMMVVPIGWTNGMAVFQRAMIAVLKEFIP----EKVEVFLDDFPIKGP
VVVDHMSDVRDVLVKLDDANLTVSGTKSRWG--VSSIKILG
>A0A284RMP4
NEALGR-SSYRSSLFAVAKKPPPVRLVV-DLQELNSVTI------------------RDS
SLPPNLNEFAE----SFVGYALYGLYDLFSGFDACWVAKKSR------------------
PLLAFHSPAGARQQCTLSQGYTNAVQEFQRRVQHALKRLIE----QQADNFVDDCGVKGP
TVWEYIERLDMFLGALIMAGITASGTKAVLA--ALNLRIVG
>A0A4Q4PW94
RLGRGV-SPYSNPWFLVKKKDQGYRLIN-NAQKINGVTV------------------RDA
NLPPNPDEFSE----EFAGCEVVSLIDFFSGYDQVELHESSR------------------
PLTAFFTPHGLVQQCTLPMGTTNSVAEFVRVVTKILQDLIP----HACMPYMDDIAVKGP
KIGEHIMNVDKVLRNLEMAGATASGFKSDWC--YDSMGVVG
>A0A177T2T2
QIRDGD-SPYVTSHFFVKKKDNSLRLII-DMRSANSFTV------------------RDA
NIPPFLPDYVD----GFVGRVCYGLGDLLSFFDQLRLHPDSR------------------
LLTAIRTPLGLLQKTGLPQGGTNSPAVAQRVSDHVGGDDVP----EHIVPFIDDFGVKGP
KVYEYAVILERFLFRIESAHLVVSGAKFIVI--TDELDITG
>A0A6J4VDF6
KRRMGI-APYSNRWFTVPKKSGALRFIQ-DMQPANKVTI------------------RNK
GSGPNVDEVAE----AFAGHAIYSIGDLYSGYDQFQLAAQSR------------------
DLTTMKTPLGLMRMCTLPQGATNSVAHMQSAMNQILRDFIP----EKTIPFVDDIPMKGC
EVSNHIKDVAKILSRLEEVNLTLSIEKSKFG--VDEILVVG
>A0A5E3XEW1
KIRAGV-SSYRSRWFCIVKKNGKLRIVH-DLQTLNGVTI------------------KDT
GVPPHLDPFVE----KFAGRACNTVFDLFWGFDTRRIHPASR------------------
DMTAFQTPLGTLRLTAMPMGFTNSPAEFQNCMVFILGPEIP----ETANIFIDDLAIRGP
AVWEHAQDVLRVMHRIMCAGATFNPLKAQIC--ARSVTILG
>A0A0D0ATX3
KIRMGI-SSYRTRWFAVVKKDKSLQLVH-DLQPLNAVTI------------------CDS
VIPPILEHLAE----SYTCRAVLATLDMYIGYDECLLAITSR------------------
DYTTFQTPLGALRLTSIPMGWTNSLQVFHGDITYIFQPEIP----EYTIPYVDDVNVKGP
PIWEHLQTLNCILTCMTYAGGTFLGKKMLIA--VAEAVITG
>A0A813ZJT1
QLKAGL-SS---ALRIVDKKDGTIRITV-DYKPLNKIIK------------------GDS
YPLPSIKDLFN----KLVESDTFTRMDIKSAYHQIPVDEESI------------------
KFTAFICEFGLYEYLCMPMGIKTAPAWFQRVIEDAFKELIN----RKLDVYIDDTFIFTN
TLKFHQDVVMEVINILRQRNLKISLEKFVPA--AEEIELLG
>A0A3S3PGH2
LIEIGV-SPWSCPVVLVKKKDGSMRMCV-DLRKVNSLVK------------------ADV
YPLPNINDALT----ALQGSTYYALLDLNSGYWQIPIEENDC------------------
EKTAFITQDGLYEFTYLPFELKTVPSLFQRTMDTALHGLKW----NSAIVCIDDIIVFAP
TFELLLERLREVLKRLEEANLTLKPSKCIFG--VQEIAFLG
>A0A1D1USV5
LIDQGL-SPWASPVVLVPKDPPSWRMCG-DYRRLDTVVV------------------EPK
YCMPLISDILD----SMRGGRYSTTIDLVQGYNQISVHEDSR------------------
DKLSVITEAGTFRYKVLPFGVNLASSIFQQSMITLFGDMLN----RDVSIYVDDLAISST
TFDEHLAKLRLVFQRLREANFTVNVKKSRFA--MPSAKILG
>A0A158P5B0
YKEKGL-SPWAFPVTCVPKKDGGTRLCI-DFRRLNALTI------------------DDK
MPLPRINDVID----RLQGSKYFSTLDVKWGYWHIEMDPESI------------------
EKTAFVTHEGHYEWLVMPFGLKNAPATFQRILQRVLGSLLY----NGAINYLDDIIIYSK
TFSEHLQLLEKIFTLCKDNNIKLKLSKCNFA--QNELTILD
>A0A8B6CW70
LLEAKI-SAWAAPIIIVSKKDKTSRMCV-DYRRLNAISK------------------IYS
FPLPLIDDLLA----SVGKAKVMTSLDLKSGYYQVKVKESDK------------------
EKTAFVCHKGLFEFNVLPFGLASGPSLFSELVTEVLQGLEH----F-STAYIDDILIFSE
TEEEHLGHIQQVFDRLRQHKLKLKLKKCNFL--QNETNYLG
>A0A423TXR2
LLAQGI-SPWSAPMLLVPKKDGSLRPVI-DYRRLNAATV------------------PDR
YPIPTIRTLLQ----EVEGHAIFSSIDLAHGFLQVEMDPSSK------------------
DLTAFSTPHGHFAFTRMPFGLRNSPITFSRLMSLIMQGLIG----DTAFLYLDDLLIASK
NIADHERKLKLVFQRLADANLTINVKKCQFF--RKQTEYLG
>A0A164T5S3
MMRDNV-SAWAAPVVLVRKKDGEWLFCI-NYRRLNAVST------------------KDV
YPLPRIDDAPS----RMEGSRYFSILDMQAGYWQVEVDEPDR------------------
AKTPFITKDGLFEFKVMPFGLTNAPATFQRMMDVVLAGLKW----NSCLVYLDDIVVFAL
AVTQHLERLESVLQRIERAGLKLKLSKCSFL--EQSLKVFG
>A0A139IFZ0
-GGKKY-AKKICPKVFALDKDLKVDF-M-AIASLNRITI------------------TDA
YPMPLQGDVLS----AVHGAKFISTIDMKAFFHQWLVKQEDR------------------
HKLSMVSHRGQEAYNVAVMGYKNVPPYVQRQIDRILRTEGN----GFAKAFVDDIVIYSL
TLNEHLEHLDRVFSAVDQNQLTILITNIRPR--ETPG----
>A0A6F9DK63
MREQGL-SPWSSSIVLVKKKSGELRFCV-DYRQVNEVTK------------------KNS
YPIPRIDDSLD----EMSGSVYFSTLDLKSGYWQIPMDERSR------------------
EKTAFASHMGLFEFNVMPMGLCNSAASFQRLMRIVLQGIEW----QGALAYLDDIIIYA-
SFDEHMRRLEDVLLRLIKAGLTLKPSKCDLF--KDEVRFLG
>A0A814HHR5
MLKKNI-SPWCSPFILVIKKKADEM---------------------------------DC
YPLPRIDDTVD----ALGGSKYFTTFDLASGYWQIPLNEESK------------------
SKTAFCANSKLYEFNVMPFGLCNAPPTFQRLMDDLLKNLTW----KHCLVYLDDVIVFAS
DFKTHLERLDEVLRRFAAANLKLRPSKCKFV--MDELQ---
>A0A6P8FUJ4
MLETGV-SPWAAPIVLVKKKDGSWRFCV-DYRKLNAVTH------------------KDA
YPLPRIEESLT----CLKKAAWYSTLDLAAGYWQVEVDPKDR------------------
EKTAFTTPMGLYEFDRMPFGLCNAPATFQRLMQRCLGGMIY----ESLLIYLDDVIVYSP
DFDSHLRDLETVFRRLQEMGLKLQPKKCRFF--QQKSA---
>A0A8B6BFK5
LEDKKL-SPWSSGLVLVQKKDLSWRLCV-DYRKLNDKTI------------------KDA
YPIPRIEDNID----ALSGAKWMSVLDLSMAYHQVPMNPADK------------------
EKTAFSTPRGLYQYVTMPFGLCNAGATFQRIIETAMRGLQW----HVLVLYLDDIIVFSE
TFDEHLVNLQKVFQRLSDAGLKLKAAKCSFF--FKHEEYLG
>A0A2G8JPJ0
LLESGV-SPYASPIVIVRKSNGDLRLCV-DYRKLNEKTV------------------KDA
HPIPRIDESLD----SLHGTKWFSTIDLLSGYHQVAMDEADQ------------------
HKTSFTTPFGLYEYTRMPFGLCNAPGTFQRLMQACLGDMFF----YSVLCYLDDILVYSS
TFSDHLARLQTVFDRLRKFGLKIKLKKCSFF--KTKVSYLG
>J9KFQ5
NRMDEI-SPFNAPLILVKKASGKYRIVI-DFRALNDGTL------------------NEF
HPLPNITEILD----QLGQCQLFTILDLKSGYFQVSLSKDSK------------------
ELTAFSTRQCHYQFKRLVMGLSSAPATFQKMMTNVLSGLIG----IKCLVYLDDIIVYAK
NLQDHNEKLIDVFERVRIHNLKIEPDKCSFL--QRECLFLG
>A0A4C1U0C2
MLDSGV-SPYAFSVVLVKKPDDTWIFCV-DFRNLNKKVI------------------ADS
YPIPRIEDLLM----YLGKAKHFPSLDLISGYWQMVVAEKDR------------------
SKTAFVTPSGIFEFTVVPYGLKTSQANFQRMMDTVLAGIKY----RNAIVYVDDVVVYGE
TFEEFCNALRDVLNRFRKANLMVKSLKCSFG--YESVTVLG
>A0A6J8BQZ0
KIRKQL-WAQSSEIRKISGNDGN-------------------------------------
--QMNKADILK----DEVHPSVFSCFDLQSGYWPLQVEENDI------------------
PKTAFITKYCLFEYTKMPFGLCNAPSTFQRCMELIFRGLQW----KTLLIYLDDIIIFSS
DIDIHFQHLGEVLTRLKKAGLKLKPSKCDLI--KEEFLYFG
>A0A4Y2J279
-------RNVSDKLILESQKELQKSQIV-FDESAQNSLP------------------S-F
EMQHTVKEVLD----QLHSRKFFSTIDLKNGFFDMEMDDR-K------------------
KFTSFVTHDGQYELNKVPFDLCNSPSIFQSSINHVFRDLLK----EIVIIYMDDIVIPSI
DELDGLKRLSRVQRFLGITGYFRKFI---------------
>A0A182VIV1
HLTCDV-SSTAPPLFHPMHHFDAQSIVL-DLSHLNGAIH------------------REP
PNYLVPEPLLP----ALAAFRYFTTLDFDAGHLQIPLEPDSQ------------------
RYFTFATPFGPFQLQRAPKHFTNTTAVFNKILIELARKLPT----GDVVVLNDTLVLPSR
DTAEGLPQLARVLSALTAFGLTAILRRCRFF--EAQIQLHN
>X1XU39
-EKFRS-STNRRFNCRLTVDGESYNVDI-HSVNAAQQLM------------------SIN
TNVSELDVGVD----QLRGTMVFSTLDLRNGFFHLPVDEASV------------------
KYTSFVVPDGQYEFLRTPFGLCTSPPMFQRYVNLIFRDLIQ----RHLLAYMDDLIVLAA
NVEEGLVRLKAVLRVAADNGLDIKWTKCQFL--KDSIDYLG
>A0A6A3LEJ0
KAKAGM-SPHSTPTFCRDGA---------------------------------------S
TDADPAQG-CV----EHGSCTLYSALDLVDGYYQILMRQSDI------------------
PLTAVSTPSGMWECIIMPQGLSNAPATFNRLVTQLFRPMR-----AFAQTYFDDIFVHSR
TAMEVHLHLRREFEVMRANKLYANIDKCVFA--AEEIKVLG
>A0A6J8AZU9
LLQSEI-SEWSAPVVLVRKKDGGIRWCI-DYRKIIAVTS------------------KDL
[truncated: 1,193,444 more chars]
