# Supplementary material for: Antiviral reverse transcriptases reveal the evolutionary origin of telomerase
Source: bioRxiv. 2025 Oct 16:2025.10.16.682844. Preprint. [Version 1] doi: 10.1101/2025.10.16.682844 (PMC12632851; doi:10.1101/2025.10.16.682844)
Supplement: Supplement 2 [file media-2.zip › Supplementary_tables_and_data/DataS2_Fig4B_FigS6_annotation-for-phylogenetic-and-structure-based-trees.tsv]

node_id	category
A0A521V1A2	retron
A0A3M0EPV0	retron
A0A2M8YHR5	retron
A0A7S9GFU0	retron
A0A1W6L2E1	retron
A0A1J0SW71	retron
U4V9B3	retron
D3RQK8	retron
A0A2M7PZW6	retron
A0A6H2D3B1	retron
A0A7X4GFL2	retron
F7ZAQ9	retron
A0A1F3Y179	retron
C5AN60	retron
A0A519MEH1	retron
A0A2A5EPN6	retron
A0A0B5E216	retron
A0A1T2A2T6	retron
A0A845A088	retron
A0A1X7HQZ2	retron
A0A2T9KCY1	retron
A0A845X7Z5	retron
A0A521H333	retron
A0A238D9C7	retron
A0A031JVU7	retron
A0A4Q0HTQ9	retron
A0A848FFQ0	retron
A0A4Z0AS36	retron
A0A3N8RB71	retron
A0A105TF75	retron
A0A3D3KJA2	retron
A0A0J1NGF7	retron
A0A4Q1CQM2	retron
A0A4R7RMV8	retron
A0A7G7ENL2	retron
A0A6N8XNG9	retron
A0A356NYB3	retron
A0A8B4ND75	retron
E1W275	retron
A0A330MAV8	retron
A0A7T8ARK4	retron
A0A448TVV3	retron
A0A1E9MP84	retron
A0A7L6N5I8	retron
T0SXH7	retron
A0A3S9KLC1	retron
A0A7T7XNI3	retron
A0A1C6HCZ3	retron
A0A7U9WZ11	retron
A0A0R1XPV0	retron
A0A2N7ASU1	retron
A0A1L8SSR5	retron
A0A1V5S2D7	retron
A0A3D1WGA9	retron
R6XLK3	retron
A0A200ID83	retron
A0A809NYB9	retron
A0A0U2X5Z9	retron
A0A419VTT3	retron
A0A5C8E082	retron
R6DSD3	retron
A0A6J4WRT4	retron
A0A3B6VZ66	retron
A0A6S6TU31	retron
A0A2D9C0Z4	retron
A0A3C1RIF5	retron
A0A3E1YC68	retron
A0A6M1SU45	retron
A0A519L1Q7	retron
A0A060RDL6	retron
A0A379MQF2	retron
A0A1H4MUQ6	retron
A0A2G1BV13	retron
A0A5B8VDR7	retron
A0A4Q5LJV1	retron
A0A3N8PAU5	retron
A0A4Q1HJL4	retron
S2ETR1	retron
A0A2Z5UTB7	retron
A0A7Y7ICE6	retron
A0A2I0EU16	retron
A0A177W1C9	retron
A0A7Y3CKT6	retron
A0A540VQ97	retron
A0A1G0KBC3	retron
A0A1N6LZW7	retron
A0A064E6Q4	retron
G0A4K9	retron
A0A2N7EBL6	retron
A0A7W1NPA9	retron
A0A7V7YE37	retron
A0A290TU22	retron
A0A2N8SPL7	retron
A0A2D8J266	retron
A0A3D8GYD0	retron
A0A0K9TGL3	retron
A0A1C3ZMG4	retron
A0A172UC81	retron
A0A809QXW8	retron
A0A840GIM2	retron
G0AC57	retron
A0A221KDQ8	retron
A0A366FEC3	retron
A0A7L5A4W3	retron
A0A1H4QGE1	retron
A0A3M2BT43	retron
A0A7C3F755	retron
A0A1E3YBT8	retron
A0A1F2SPC7	retron
A0A2V8PXR5	retron
A0A1F7XM93	retron
A0A1F5FPC6	retron
A0A1G1WP18	retron
A0A4P9A3Z4	retron
A0A4R1VRZ1	retron
A0A1F7CNN7	retron
A0A2H0RTF6	retron
A0A0S8J762	retron
A0A1F5TQJ6	retron
A0A3R6ZVV7	retron
A0A1G1P8D1	retron
A0A2E7KFH0	retron
A0A0J1B4S1	retron
A0A4P7UJX5	retron
A0A523Z2X7	retron
A0A1G1NY65	retron
A0A1F6HTA5	retron
A0A7T9CQ57	retron
A0A2E2C4F4	retron
A0A7W5H4T3	retron
A0A518KUC0	retron
A0A6N9ACI8	retron
A0A1W9J1Y0	retron
A0A7V1F6Z3	retron
A0A445MXS3	retron
A0A7K1KL67	retron
A0A7C5EDI1	retron
A0A7T9H4G9	retron
A0A351MK72	retron
A0A1G6JLR1	retron
A0A1V0DDI5	retron
A0A382A9S0	retron
A0A2E1KM22	retron
A0A2E7CLN5	retron
A0A2E7HQI7	retron
A0A126V3D5	retron
A0A4R1D371	retron
A0A1F6W4H6	retron
A0A0G0AXR3	retron
A0A142X8K2	retron
A0A5S9F473	retron
A0A7V2XTI5	retron
A0A2E8B118	retron
A0A7Z9IAM1	retron
A0A2D9Z2K8	retron
A0A353DGV7	retron
A0A354W7U0	retron
N1ZCL8	retron
A0A1V4IXF0	retron
A0A2E7CL21	retron
I4APC9	retron
A0A3S0NCM9	retron
A0A6P0U1P2	retron
A0A1D8J5C0	retron
U4T817	retron
A0A1N7J1S3	retron
A0A838UN69	retron
A0A3D8MSH4	retron
A0A3L7SGD7	retron
A0A523U0G7	retron
A0A2E5VCH6	retron
Q31A85	retron
A0A2S8FQC8	retron
A0A7V5KV02	retron
A0A0F9QW46	retron
A0A2Z3H9D7	retron
A0A6M8VX92	retron
A0A5S3PUU1	retron
A0A344LUT8	retron
A0A2X2LHA8	retron
A0A2C6CNE8	retron
A0A542RI91	retron
A0A414I6A1	retron
A0A0E3QDK3	retron
A0A0E3RW41	retron
A0A7K4H7S1	retron
A0A1H0G6H4	retron
A0A3E2WX17	retron
V6J1K8	retron
A0A401UI85	retron
A0A2N1V071	retron
A0A1F9XM12	retron
A0A4R3NF62	retron
A4G158	retron
A0A8B5NDN0	retron
J8AGS9	retron
A0A0F9JNI7	retron
A0A222ETX7	retron
A0A7C1MNA0	retron
A0A5E7MQ93	retron
Q477P7	retron
A0A1M6AZH8	retron
A0A090QCG5	retron
A0A2N4XD69	retron
A0A3R6ADU9	retron
A0A0F7GD60	retron
A0A4Q6F417	retron
A0A2L1CLB7	retron
A0A4U1YY68	retron
A0A2A1ZNS9	retron
A0A2P8NDL6	retron
A0A3D9KE31	retron
A0A1H3DSX3	retron
A0A0F3HA32	retron
A0A371CGB7	retron
S7U3H2	retron
A0A7C8HUU0	retron
A0A4P7BRK6	retron
A0A2M8Y856	retron
A0A2X4Y9M3	retron
A0A2S5F6K8	retron
A0A7Y1BM70	retron
A0A506UHP4	retron
A0A2T9K8W1	retron
A0A6A1TUW0	retron
A0A7X6GKG4	retron
G8NSP1	retron
A0A2V6LFV7	retron
U2SCG5	retron
A5ZA82	retron
A0A355X6L4	retron
A0A1G4SF02	retron
A0A1C6BXJ6	retron
A0A417IJM7	retron
A0A3A6EWI3	retron
A0A7X5CB38	retron
A0A7S7ER05	retron
A0A1Y4EPM7	retron
A0A3N9PWQ5	retron
A0A2U1AT38	retron
A0A354U4S8	retron
A0A317F747	retron
A0A096AYN0	retron
A0A4Q3ECR9	retron
S1MU46	retron
A0A2U0DLL9	retron
A0A1Q5PCS6	retron
A0A7V7TXS3	retron
A0A1Y4MUH3	retron
A0A564UUV8	retron
A0A351VC69	retron
A0A7U6KEK3	retron
A0A1G0ZFP0	retron
A0A0A2TF72	retron
A0A0R1WII8	retron
A0A2Z4VX68	retron
A0A524CN96	retron
A0A1S8NE49	retron
A0A069SPB9	retron
A0A7X1S119	retron
A0A842VQB4	retron
R5DJE4	retron
A0A7T0QZR6	retron
A0A4R2TJC9	retron
A0A0W0PG39	retron
A0A1Y6MHN1	retron
A0A4R7P5M4	retron
R7JAG0	retron
A0A518GFJ7	retron
A0A1R3U6U3	retron
A0A291GDZ8	retron
E5Y519	retron
A0A1Y0NZ40	retron
A0A5F2CNS7	retron
A0A0F6L8U3	retron
A0A2T0VAK9	retron
A0A2I1Y8C6	retron
A0A1Y3LSH4	retron
A0A3N1ZRK8	retron
A0A3R9XE51	retron
A0A2A9CVU4	retron
A0A4S2RS39	retron
A0A839E6C7	retron
A0A1H1Q012	retron
A0A7Z9PSM6	retron
A0A4V6Z7Q9	retron
A0A1H1D3D7	retron
A0A261GFC6	retron
A0A1E4ZRC1	retron
A0A3M6RIW2	retron
A0A4D4JQY3	retron
A0A7T9Q9A5	retron
A0A3L7AS01	retron
A0A7K0PXP3	retron
A0A545SWJ1	retron
A0A142WXM8	retron
A0A1I3ASZ8	retron
A0A517QZS4	retron
A0A559QUQ0	retron
L8DCB7	retron
A0A6I3JCD7	retron
A0A5M8T0C4	retron
M5TV13	retron
A0A3A0CIY8	retron
A0A1V6G761	retron
A0A524F5W7	retron
A0A1G0XRL8	retron
A0A368M433	retron
A0A7C5ZQQ1	retron
A0A2D6QGU2	retron
A0A660WFW6	retron
A0A246IDZ3	retron
A0A3G2W9F9	retron
R7G4H2	retron
A0A239J3H4	retron
A0A5C5XWA2	retron
A0A6V7BSW7	retron
B8J4W6	retron
A0A0A1FCI1	retron
A0A7C5FUK9	retron
A0A7Z0B2A4	retron
A0A3M5Y0G6	retron
A0A4R8FFH2	retron
A0A1V2V7Y9	retron
A0A1E3Y6T3	retron
A0A2N3F7S0	retron
U1HNM0	retron
A0A127V9G1	retron
A0A0G0BN90	retron
A0A4R5PI99	retron
A0A2X4TP36	retron
A0A7T5CI75	retron
A0A1I7IP24	retron
A0A2N1QUC8	retron
A0A480A4H3	retron
A0A6H2BWV1	retron
B1WTX0	retron
A0A0G1YXM6	retron
B9E9Y3	retron
A0A3M8H4J5	retron
A0A4R0Z4S4	retron
A0A7L8R307	retron
A0A2G5VZ17	retron
A0A511ITH3	retron
R6J3U1	retron
A0A699GDL5	retron
A0A315EMF7	retron
A0A7Y4YNY3	retron
A0A432XGE6	retron
A0A4Y8W9C6	retron
A0A2G0VQF1	retron
A0A0Q8AXE6	retron
A0A3S0WZB9	retron
A0A443IK64	retron
A0A1S6FJR2	retron
A0A5C4XRK9	retron
A0A375FCM2	retron
A0A3A1WIF7	retron
A0A1X7FB28	retron
A0A5S3TKL8	retron
A0A829G084	retron
A0A0F2E545	retron
A0A3Q9V5C4	retron
A6W1H0	retron
A0A1G6PZM7	retron
N9R133	retron
A0A4R0FAL2	retron
A0A5C8ED44	retron
A0A5A5TYR4	retron
A0A5R9BU29	retron
A0A377R2E1	retron
A0A8A8C4R3	retron
A0A2E0UMP0	retron
A0A1G3UCI0	retron
A0A2P2DQX3	retron
A0A0G1AWZ5	retron
A0A2G7H0Y5	retron
A0A7K1ZRA7	retron
A0A2V4MXS3	retron
A0A2T5JZ32	retron
A0A374RNP6	retron
A0A4Q4AJF4	retron
A0A1Y4BKD3	retron
A0A3N0AT12	retron
A0A6N8ECM6	retron
A0A661EH64	retron
A0A8A5DY34	retron
A0A520XGB5	retron
A0A5C7FCE5	retron
A0A349D5U3	retron
A0A1H7BW72	retron
A0A0X8G537	retron
A0A3B9HJY7	retron
A0A7C5JJ29	retron
A0A4Q2UMN3	retron
F4L2L2	retron
A0A7Y5R4K9	retron
A0A7V4YT00	retron
A0A3M1XY97	retron
A0A2N2VUZ8	retron
F4L831	retron
A0A286IR28	retron
A0A257K5R2	retron
A0A7G5XFR0	retron
A0A543G857	retron
A0A3D6BEX3	retron
A0A847YUB9	retron
A0A154L339	retron
A0A2E9CHQ2	retron
A0A1H3Q121	retron
A0A6G7ZTR9	retron
A0A450U8A4	retron
A0A3R7G947	retron
A0A4Q5WYX7	retron
A0A1Z4UJ08	retron
A0A1H4FZM5	retron
A0A381FBL1	retron
A0A434A2G2	retron
A0A2M9X8C6	retron
A0A542R1X2	retron
A0A365CWF1	retron
A0A4V1Z2G7	retron
F5XG09	retron
A0A5P2BY17	retron
A0A839IED0	retron
A0A7X7Q856	retron
A0A5J5IQ12	retron
A0A3N2C765	retron
A0A0F0L4Y0	retron
A0A1G2VU88	retron
A0A7K1UGW9	retron
A0A1Y3YXB3	retron
A0A349DTE5	retron
A0A4Q3GXB5	retron
A0A2U2P9I1	retron
A0A255TEM0	retron
A0A329Z8Q9	retron
A0A7U3ZJ92	retron
A0A4Z0PKM5	retron
A0A426R7U6	retron
A0A1Y4V4G6	retron
A0A497ZE76	retron
A0A3D6DGX2	retron
A0A3N2KTF9	retron
A0A4R6STT1	retron
A0A096CU58	retron
A0A1G7IQS8	retron
A0A4P6B4I5	retron
A0A6P2GI26	retron
C6C382	retron
A0A4R0PEV5	retron
A0A120LUV8	retron
A0A2T5XPL1	retron
A0A529U4U5	retron
A0A4P8QJS0	retron
A0A2A3VLQ3	retron
A0A4Q3YT09	retron
K2K784	retron
A0A7L4WSR8	retron
A0A7U5N8X8	retron
A0A7Y0WS86	retron
A0A7H8SEW2	retron
A0A6S6SAG2	retron
A0A2S9KF84	retron
A0A4Q0MUA6	retron
A0A1G8CEE1	retron
A0A7W8IWX5	retron
A0A6M1TB84	retron
A0A202DEV6	retron
A0A315CA38	retron
A0A2E1Q1G6	retron
A0A6N6VNB7	retron
A0A2S7BY03	retron
A0A651FKZ1	retron
A0A7U2KTX2	retron
A0A2E6Z9I7	retron
A0A1E3G752	retron
A0A3E2XP75	retron
A0A3R5WDL8	retron
A0A1C6G4I3	retron
I0JJN7	retron
A0A3C1DA65	retron
A0A1Y4DX26	retron
U4KTH3	retron
E1X5W3	retron
A0A8A4E1J0	retron
A0A2T0QIC2	retron
A0A7W3U4Q6	retron
A0A2D5EB16	retron
A0A1S1NT53	retron
A0A286BYP3	retron
A0A4Q0ZWU5	retron
A0A7U6KER9	retron
R6ENK7	retron
A0A413S246	retron
A0A1C5TKL9	retron
A0A174EVV8	retron
A0A5C0SJW7	retron
A0A437QRU2	retron
A0A750HWH1	retron
A0A6G8JFW3	retron
A0A1E7D7S1	retron
A0A7X2ICF5	retron
A0A1L5QMC7	retron
A0A1B8YIM8	retron
A0A060UQT7	retron
A0A2M7HVL5	retron
A0A482ZGF3	retron
A0A521GP55	retron
A0A1F6DG67	retron
K1YN85	retron
A0A839JPI2	retron
A0A1G7UPP1	retron
A0A3M2CTV6	retron
A0A5C7LPJ9	retron
A0A1E8FE34	retron
A0A382GGX9	retron
A0A2K7SZ61	retron
M4U5P9	retron
A0A7L8QKD3	retron
A0A1G1V1Y3	retron
A0A661HKC1	retron
A0A2A7AJ35	retron
A0A658JSF7	retron
A0A1Y4N5E2	retron
A0A1S8TKN2	retron
A0A6G8ALK5	retron
A0A2G2MIC4	retron
A0A371S6Z3	retron
A0A5C1G6C6	retron
A0A1I6HZH8	retron
A0A1M7IFD3	retron
A0A2A7AQX3	retron
F1T8Z5	retron
A0A8B5Y3N1	retron
A0A7U9SC39	retron
A0A4V3RYP2	retron
A0A3R6RE91	retron
A0A2G2HHQ9	retron
A0A3S5BZ18	retron
Q7MKL2	retron
A0A509YJI1	retron
A0A5S3WMD4	retron
A0A0T9LB76	retron
A0A167IYL6	retron
A0A6I7DBK1	retron
A0A2A2N6V7	retron
A0A420Z7W1	retron
A0A357G6D1	retron
A0A0G0BGG4	retron
A0A268NW96	retron
A0A848CC69	retron
A0A1Y4D6V3	retron
K1YJ08	retron
A0A2G6PLS9	retron
A0A0F9BDF5	retron
A0A2D6NFY2	retron
A0A7X7TSB4	retron
A0A0G1L357	retron
A0A2M7XEI2	retron
A0A3B8LUX1	retron
A0A3M1B7D4	retron
A0A2E9QPB3	retron
A0A2E8FF66	retron
A0A0G1XH55	retron
A0A0G1BMA6	retron
A0A1F5ECS9	retron
A0A2G9YW32	retron
A0A1G1XRC6	retron
A0A0G0XE80	retron
A0A1G1W8T9	retron
A0A1F5EC00	retron
A0A2G9YW18	retron
A0A1G2FIW9	retron
A0A3D2P996	retron
A0A2D9Y5Z3	retron
A0A0G0HAC7	retron
A0A3A4UT07	retron
A0A2H0R4M2	retron
A0A7C4EMN9	retron
A0A1F5EA23	retron
A0A1G2QXX7	retron
A0A521Z981	retron
A0A521Z9G4	retron
A0A2A4SFJ0	retron
A0A1G2V187	retron
A0A7C4M0A5	retron
A0A662FHD3	retron
A0A1F6D0X8	retron
A0A2A4T2K0	retron
A0A1G2C5I4	retron
A0A0G1LFI7	retron
A0A842UQP2	retron
A0A1M4SXX9	retron
A0A0H5Q2T7	retron
A0A1F5E8X8	retron
W1I8A2	retron
A0A0H5Q747	retron
A0A0G0AL44	retron
A0A523RAG7	retron
A0A1H3PXH4	retron
A0A1H4ENW9	retron
A0A483PCB8	retron
A0A1V1UJF8	retron
A0A651FJR2	retron
A0A239LZ48	retron
C6B8P7	retron
A0A124JXZ2	retron
A0A327M0Y7	retron
A0A1H5IQK5	retron
A0A563CWI9	retron
A0A225WYJ9	LTR/Retroviral/YR
A0A225WUL0	LTR/Retroviral/YR
A0A2P4WWE3	LTR/Retroviral/YR
A0A6A3NXS5	LTR/Retroviral/YR
A0A225VI46	LTR/Retroviral/YR
A0A6G0W8E0	LTR/Retroviral/YR
A0A225V859	LTR/Retroviral/YR
A0A225WMZ5	LTR/Retroviral/YR
A0A225VA50	LTR/Retroviral/YR
A0A2T7NKB6	LTR/Retroviral/YR
A0A4C1U0C2	LTR/Retroviral/YR
A0A3S3PGH2	LTR/Retroviral/YR
J9L8N4	LTR/Retroviral/YR
J9L3T6	LTR/Retroviral/YR
A0A2S2NC39	LTR/Retroviral/YR
A0A443Q864	LTR/Retroviral/YR
A0A391NS33	LTR/Retroviral/YR
A0A0J7K6D6	LTR/Retroviral/YR
A0A182GXU0	LTR/Retroviral/YR
A0A0J7KK73	LTR/Retroviral/YR
X1XD76	LTR/Retroviral/YR
A0A4Y2RFM8	LTR/Retroviral/YR
A0A4Y2NDC1	LTR/Retroviral/YR
A0A7R8UMS6	LTR/Retroviral/YR
A0A034VPR8	LTR/Retroviral/YR
A0A7G3AWI1	LTR/Retroviral/YR
A0A7S0EBU3	LTR/Retroviral/YR
A0A226DGM3	LTR/Retroviral/YR
A0A016URH6	LTR/Retroviral/YR
A0A0G4G2C5	LTR/Retroviral/YR
A0A6H5KBF4	LTR/Retroviral/YR
A0A6H5JGV3	LTR/Retroviral/YR
A0A4Y2DNX6	LTR/Retroviral/YR
A0A147BPF4	LTR/Retroviral/YR
A0A4V6ALN6	LTR/Retroviral/YR
A0A151NX15	LTR/Retroviral/YR
A0A2G8LCY1	LTR/Retroviral/YR
A0A6A7FWV7	LTR/Retroviral/YR
A0A267F757	LTR/Retroviral/YR
A0A2T7NZ60	LTR/Retroviral/YR
A0A131XKF8	LTR/Retroviral/YR
A0A8B6CN90	LTR/Retroviral/YR
A0A6J8DAL0	LTR/Retroviral/YR
A0A432I2N3	LTR/Retroviral/YR
A0A2G8LII3	LTR/Retroviral/YR
A0A6A4SZI2	LTR/Retroviral/YR
A0A2G8KAL9	LTR/Retroviral/YR
A0A5C6NZC6	LTR/Retroviral/YR
A0A4Y2VBM6	LTR/Retroviral/YR
A0A023G4Q1	LTR/Retroviral/YR
A0A0B7MVV3	LTR/Retroviral/YR
A0A7S3XV63	LTR/Retroviral/YR
A0A267F6R8	LTR/Retroviral/YR
A0A0R0LUA6	LTR/Retroviral/YR
A0A7J6P183	LTR/Retroviral/YR
A0A150G980	LTR/Retroviral/YR
A0A1D2M490	LTR/Retroviral/YR
A0A226DRM8	LTR/Retroviral/YR
A0A0N5BSS4	LTR/Retroviral/YR
E3NIW8	LTR/Retroviral/YR
A0A267EZL3	LTR/Retroviral/YR
A0A023AXI1	LTR/Retroviral/YR
A0A0A9VSG4	LTR/Retroviral/YR
A0A2P2ID42	LTR/Retroviral/YR
Q1KTA8	LTR/Retroviral/YR
A0A6L2Q064	LTR/Retroviral/YR
A0A224XDE0	LTR/Retroviral/YR
A0A6J8D7V1	LTR/Retroviral/YR
A0A6J8A1A1	LTR/Retroviral/YR
A0A8B6BEJ5	LTR/Retroviral/YR
A0A8B6CW70	LTR/Retroviral/YR
A0A6J8DMY9	LTR/Retroviral/YR
A0A2G8JE76	LTR/Retroviral/YR
A0A5C6MH20	LTR/Retroviral/YR
A0A0S7FIH7	LTR/Retroviral/YR
A0A0B7BPE4	LTR/Retroviral/YR
A0A2G8JPJ0	LTR/Retroviral/YR
H3A8S3	LTR/Retroviral/YR
A0A289ZXJ9	LTR/Retroviral/YR
A0A498NY67	LTR/Retroviral/YR
A0A6J8EDY3	LTR/Retroviral/YR
A0A6J8BQZ0	LTR/Retroviral/YR
A0A6J8AZU9	LTR/Retroviral/YR
A0A2B4RFI4	LTR/Retroviral/YR
A0A4Y1ZMP8	LTR/Retroviral/YR
A0A661S391	LTR/Retroviral/YR
A0A8B6BPT7	LTR/Retroviral/YR
A0A6J8CRF2	LTR/Retroviral/YR
A0A6J8EI40	LTR/Retroviral/YR
A0A816N347	LTR/Retroviral/YR
A0A267DJJ7	LTR/Retroviral/YR
A0A6J8AEX2	LTR/Retroviral/YR
A0A8B6BFK5	LTR/Retroviral/YR
A0A654GHK7	LTR/Retroviral/YR
A0A654I1U6	LTR/Retroviral/YR
W6UC39	LTR/Retroviral/YR
A0A7M3QFL6	LTR/Retroviral/YR
A0A654I6T7	LTR/Retroviral/YR
A0A564YRN0	LTR/Retroviral/YR
A0A164DZJ6	LTR/Retroviral/YR
A0A164Z278	LTR/Retroviral/YR
A0A164NAB2	LTR/Retroviral/YR
A0A0A9X4Z0	LTR/Retroviral/YR
A0A4Y2C9E2	LTR/Retroviral/YR
A0A0V1P4K7	LTR/Retroviral/YR
A0A0V1MID2	LTR/Retroviral/YR
A0A6P8FUJ4	LTR/Retroviral/YR
A0A0V1E274	LTR/Retroviral/YR
A0A815USW3	LTR/Retroviral/YR
A0A818VFL3	LTR/Retroviral/YR
A0A085LZE7	LTR/Retroviral/YR
A0A164MPC5	LTR/Retroviral/YR
A0A2P4XZG0	LTR/Retroviral/YR
A0A164W9Q7	LTR/Retroviral/YR
A0A023AWJ7	LTR/Retroviral/YR
A0A164T5S3	LTR/Retroviral/YR
A0A498LAW3	LTR/Retroviral/YR
A0A498LW63	LTR/Retroviral/YR
A0A815WKX3	LTR/Retroviral/YR
A0A818RT05	LTR/Retroviral/YR
H3B5T7	LTR/Retroviral/YR
A0A814LMI9	LTR/Retroviral/YR
A0A814HHR5	LTR/Retroviral/YR
A0A6F9DK63	LTR/Retroviral/YR
A0A0C2J5H9	LTR/Retroviral/YR
A0A168PDK8	LTR/Retroviral/YR
A0A814BB13	LTR/Retroviral/YR
A0A0G4HXQ9	LTR/Retroviral/YR
A0A0G4HR59	LTR/Retroviral/YR
A0A024TPM7	LTR/Retroviral/YR
A0A6A3JZ17	LTR/Retroviral/YR
A0A226D5N4	LTR/Retroviral/YR
A0A2H5TM40	LTR/Retroviral/YR
A0A015IZV2	LTR/Retroviral/YR
A0A7J6R1T0	LTR/Retroviral/YR
A0A0V0VK44	LTR/Retroviral/YR
A0A0C2IKL9	LTR/Retroviral/YR
A0A816WS03	LTR/Retroviral/YR
A0A818AGN6	LTR/Retroviral/YR
A0A815FP41	LTR/Retroviral/YR
A0A820D9V4	LTR/Retroviral/YR
A0A816MPB8	LTR/Retroviral/YR
A0A814V145	LTR/Retroviral/YR
A0A819AC67	LTR/Retroviral/YR
A0A815USC6	LTR/Retroviral/YR
A0A2S2PQS7	LTR/Retroviral/YR
A0A4Y2WDD0	LTR/Retroviral/YR
A0A834VGD0	LTR/Retroviral/YR
A0A158P5B0	LTR/Retroviral/YR
A0A147BNG4	LTR/Retroviral/YR
A0A1J5WXX6	LTR/Retroviral/YR
A0A1J5WFE4	LTR/Retroviral/YR
A0A0C2MPM1	LTR/Retroviral/YR
A0A6L2K497	LTR/Retroviral/YR
A0A6L2K7V1	LTR/Retroviral/YR
A0A699GH96	LTR/Retroviral/YR
A0A6L2K8B3	LTR/Retroviral/YR
A0A5N6LCF0	LTR/Retroviral/YR
A0A6L2KGI3	LTR/Retroviral/YR
A0A699I066	LTR/Retroviral/YR
A0A699IBA1	LTR/Retroviral/YR
A0A371FMN1	LTR/Retroviral/YR
A0A371FD49	LTR/Retroviral/YR
A0A371E0Q0	LTR/Retroviral/YR
A0A371GBS5	LTR/Retroviral/YR
A0A371DYM8	LTR/Retroviral/YR
G8DCW6	LTR/Retroviral/YR
A0A540KRS7	LTR/Retroviral/YR
A0A1U7X0K1	LTR/Retroviral/YR
Q2R467	LTR/Retroviral/YR
Q6UUT3	LTR/Retroviral/YR
A0A453IQG8	LTR/Retroviral/YR
A0A803PT16	LTR/Retroviral/YR
A0A484NGE7	LTR/Retroviral/YR
A0A2N9FE51	LTR/Retroviral/YR
A0A2N9EFL0	LTR/Retroviral/YR
A0A438HFT1	LTR/Retroviral/YR
A0A438IY87	LTR/Retroviral/YR
A0A2N9IU84	LTR/Retroviral/YR
A0A2N9HMA4	LTR/Retroviral/YR
A0A1S3C4J2	LTR/Retroviral/YR
A0A2N9EXL2	LTR/Retroviral/YR
A0A438EJ26	LTR/Retroviral/YR
A5B6L5	LTR/Retroviral/YR
A0A438G3S5	LTR/Retroviral/YR
A0A2N9IGG3	LTR/Retroviral/YR
A0A6L2MEX6	LTR/Retroviral/YR
A0A6L2P328	LTR/Retroviral/YR
A0A371G4L7	LTR/Retroviral/YR
A0A1U8HKA3	LTR/Retroviral/YR
A0A101M1T6	LTR/Retroviral/YR
A0A833CZZ6	LTR/Retroviral/YR
A0A1Z9ABV2	LTR/Retroviral/YR
A0A1D1USV5	LTR/Retroviral/YR
A0A7J6NWC9	LTR/Retroviral/YR
A0A3S4Q7D3	LTR/Retroviral/YR
A0A7E5WZ59	LTR/Retroviral/YR
A0A811WXQ2	LTR/Retroviral/YR
A0A0B7N4H6	LTR/Retroviral/YR
A0A0C4EP09	LTR/Retroviral/YR
A0A0B7FGV3	LTR/Retroviral/YR
A0A177T6R8	LTR/Retroviral/YR
A0A177TYE3	LTR/Retroviral/YR
A0A0N7LBD9	LTR/Retroviral/YR
A0A6B0VGX1	LTR/Retroviral/YR
A0A226DC51	LTR/Retroviral/YR
A0A443SHA5	LTR/Retroviral/YR
A0A0V0RFN6	LTR/Retroviral/YR
A0A7M3Q015	LTR/Retroviral/YR
A0A7D9DU69	LTR/Retroviral/YR
A0A2G8JGE0	LTR/Retroviral/YR
A0A085MZC2	LTR/Retroviral/YR
A0A2G8K7Z5	LTR/Retroviral/YR
A0A2G8L3V0	LTR/Retroviral/YR
V9H1C7	LTR/Retroviral/YR
A0A5B7GS36	LTR/Retroviral/YR
A0A4C1SM74	LTR/Retroviral/YR
A0A1X0QHS8	LTR/Retroviral/YR
A0A1C7N163	LTR/Retroviral/YR
A0A0B7MP39	LTR/Retroviral/YR
A0A0B7N123	LTR/Retroviral/YR
A0A3S3RK21	LTR/Retroviral/YR
A0A1R1XB37	LTR/Retroviral/YR
A0A2H8TVD7	LTR/Retroviral/YR
A0A418RIY2	LTR/Retroviral/YR
A0A1D2M200	LTR/Retroviral/YR
A0A3S3RGN5	LTR/Retroviral/YR
A0A3S3PEZ9	LTR/Retroviral/YR
A0A443QG42	LTR/Retroviral/YR
A0A6J8DQS1	LTR/Retroviral/YR
A0A2K1J2I2	LTR/Retroviral/YR
A0A1A8E5U0	LTR/Retroviral/YR
A0A0V1GXQ3	LTR/Retroviral/YR
A0A0V1APF3	LTR/Retroviral/YR
A0A177B588	LTR/Retroviral/YR
A0A672I7P2	LTR/Retroviral/YR
A0A8B6HI41	LTR/Retroviral/YR
A0A4U5TVX9	LTR/Retroviral/YR
A0A0R0LU25	LTR/Retroviral/YR
A0A0C2IFQ4	LTR/Retroviral/YR
A0A813QAU7	LTR/Retroviral/YR
A0A814C6H1	LTR/Retroviral/YR
A0A2H5TQ31	LTR/Retroviral/YR
A0A2G8RWR9	LTR/Retroviral/YR
A0A0W0ETX5	LTR/Retroviral/YR
A0A4S4LNN7	LTR/Retroviral/YR
A0A5K1JYZ7	LTR/Retroviral/YR
A0A060SB49	LTR/Retroviral/YR
A0A0C2ZFL1	LTR/Retroviral/YR
A0A0C9YIL0	LTR/Retroviral/YR
A0A0C3A3L0	LTR/Retroviral/YR
M5CEF6	LTR/Retroviral/YR
A0A0B7F8E0	LTR/Retroviral/YR
A0A507CVN4	LTR/Retroviral/YR
A0A507BZP3	LTR/Retroviral/YR
A0A5M6BN98	LTR/Retroviral/YR
A0A395IIE8	LTR/Retroviral/YR
A0A0D2X5S0	LTR/Retroviral/YR
A0A819AQM3	LTR/Retroviral/YR
A0A821WEJ2	LTR/Retroviral/YR
A0A1S3Q7Z3	LTR/Retroviral/YR
A0A5C6N273	LTR/Retroviral/YR
A0A1A8AUM2	LTR/Retroviral/YR
A0A1S3PQB9	LTR/Retroviral/YR
A0A402FVP2	LTR/Retroviral/YR
A0A1K0GE26	LTR/Retroviral/YR
A0A402F430	LTR/Retroviral/YR
B8MA69	LTR/Retroviral/YR
A6R121	LTR/Retroviral/YR
A0A0C9M9F1	LTR/Retroviral/YR
A0A0U5GF74	LTR/Retroviral/YR
A0A1V8V4T0	LTR/Retroviral/YR
F7VNV8	LTR/Retroviral/YR
A0A4S4KXG6	LTR/Retroviral/YR
A0A1W5D2R1	LTR/Retroviral/YR
A0A161HH93	LTR/Retroviral/YR
A7EP32	LTR/Retroviral/YR
A0A670JY61	LTR/Retroviral/YR
A0A2P6MNG3	LTR/Retroviral/YR
A0A0L0W3B5	LTR/Retroviral/YR
A0A167WTM2	LTR/Retroviral/YR
A0A2N5SB08	LTR/Retroviral/YR
A0A1W5CUK2	LTR/Retroviral/YR
A0A167V6X7	LTR/Retroviral/YR
A0A834RUR6	LTR/Retroviral/YR
A0A834RZS7	LTR/Retroviral/YR
A0A395IFE0	LTR/Retroviral/YR
A0A2S4PNY4	LTR/Retroviral/YR
A0A834RP73	LTR/Retroviral/YR
A0A2S4PQT6	LTR/Retroviral/YR
A0A1W5CTQ2	LTR/Retroviral/YR
A0A094GMY0	LTR/Retroviral/YR
A0A093UKN5	LTR/Retroviral/YR
A0A4Q4PW73	LTR/Retroviral/YR
A0A094ASK4	LTR/Retroviral/YR
A0A250X4B0	LTR/Retroviral/YR
A0A507DKC2	LTR/Retroviral/YR
S7ZWC1	LTR/Retroviral/YR
A0A7J6KQJ3	LTR/Retroviral/YR
A0A0U1MBD9	LTR/Retroviral/YR
A0A0M4M1S5	LTR/Retroviral/YR
P0CT34	LTR/Retroviral/YR
A0A520B4Y5	LTR/Retroviral/YR
F2UDX5	LTR/Retroviral/YR
A0A507FCJ7	LTR/Retroviral/YR
A0A0C4F386	LTR/Retroviral/YR
A0A6L2J3N0	LTR/Retroviral/YR
A0A5D3BTR5	LTR/Retroviral/YR
A0A3Q7ICQ4	LTR/Retroviral/YR
A0A6L2NNM2	LTR/Retroviral/YR
A0A699IMD1	LTR/Retroviral/YR
A0A151SEJ8	LTR/Retroviral/YR
A0A5N6NZ26	LTR/Retroviral/YR
A0A6G1BUM0	LTR/Retroviral/YR
Q2QUG5	LTR/Retroviral/YR
Q9LJT2	LTR/Retroviral/YR
A0A5N6NPC1	LTR/Retroviral/YR
A0A1S3Y5Y7	LTR/Retroviral/YR
A0A2N9FS73	LTR/Retroviral/YR
A0A6L2MVN0	LTR/Retroviral/YR
A0A6L2K1A8	LTR/Retroviral/YR
A0A6L2LPV9	LTR/Retroviral/YR
A0A3Q7I2D9	LTR/Retroviral/YR
A0A6P6WZ90	LTR/Retroviral/YR
A0A371I5J2	LTR/Retroviral/YR
A0A371FJ21	LTR/Retroviral/YR
A0A5A7UR86	LTR/Retroviral/YR
A0A2N9EAX3	LTR/Retroviral/YR
M5XPR8	LTR/Retroviral/YR
A0A6D2JQY0	LTR/Retroviral/YR
A0A6L2NF25	LTR/Retroviral/YR
A0A833D477	LTR/Retroviral/YR
U6JXZ7	LTR/Retroviral/YR
A0A7S0MHT3	LTR/Retroviral/YR
A0A6G0W9X5	LTR/Retroviral/YR
A0A2P4X786	LTR/Retroviral/YR
A0A7S0W802	LTR/Retroviral/YR
D3BRX1	LTR/Retroviral/YR
U6JXU7	LTR/Retroviral/YR
A0A2P6V2K7	LTR/Retroviral/YR
A0A0G4HAY4	LTR/Retroviral/YR
A0A388KZ60	LTR/Retroviral/YR
A0A388LDJ8	LTR/Retroviral/YR
A0A388ME32	LTR/Retroviral/YR
A0A388JSN1	LTR/Retroviral/YR
A0A699IML3	LTR/Retroviral/YR
A0A699IRS8	LTR/Retroviral/YR
A0A6L2M311	LTR/Retroviral/YR
A0A371HWH3	LTR/Retroviral/YR
A0A5B6WG73	LTR/Retroviral/YR
A0A5A7SNL7	LTR/Retroviral/YR
A0A699GG89	LTR/Retroviral/YR
A0A699JL91	LTR/Retroviral/YR
A0A6L2NCQ5	LTR/Retroviral/YR
A0A6L2MXT8	LTR/Retroviral/YR
A0A6L2NR84	LTR/Retroviral/YR
A0A371FT81	LTR/Retroviral/YR
A0A2Z6NQM2	LTR/Retroviral/YR
A0A3Q7EY30	LTR/Retroviral/YR
A0A438IJ59	LTR/Retroviral/YR
A0A061FBQ5	LTR/Retroviral/YR
A0A438C705	LTR/Retroviral/YR
A0A388M3U1	LTR/Retroviral/YR
A0A388M5K3	LTR/Retroviral/YR
A0A388JQB2	LTR/Retroviral/YR
A0A1Z8JKL7	LTR/Retroviral/YR
A0A099NW38	LTR/Retroviral/YR
F4Q719	LTR/Retroviral/YR
A0A2G5B133	LTR/Retroviral/YR
A0A0B7NN30	LTR/Retroviral/YR
A0A0B7MUY4	LTR/Retroviral/YR
A0A0N7L9S9	LTR/Retroviral/YR
A0A7S0G1E5	LTR/Retroviral/YR
Q54AM7	LTR/Retroviral/YR
A0A250WPX0	LTR/Retroviral/YR
G0W7Q7	LTR/Retroviral/YR
A0A814I834	LTR/Retroviral/YR
A0A814RG40	LTR/Retroviral/YR
A0A388JUZ9	LTR/Retroviral/YR
A0A432RAE8	LTR/Retroviral/YR
A0A146HY95	LTR/Retroviral/YR
Q54AS8	LTR/Retroviral/YR
A0A0R0LVS4	LTR/Retroviral/YR
A0A1J5X524	LTR/Retroviral/YR
Q15F60	LTR/Retroviral/YR
A0A3R7PAU9	LTR/Retroviral/YR
A0A6N6ZI89	LTR/Retroviral/YR
A0A1Y1IKP5	LTR/Retroviral/YR
A0A4C1SLP1	LTR/Retroviral/YR
J9KFQ5	LTR/Retroviral/YR
J9M772	LTR/Retroviral/YR
A0A6H5HW71	LTR/Retroviral/YR
A0A6H5J8C6	LTR/Retroviral/YR
A0A811WPI5	LTR/Retroviral/YR
A0A6H5FWK6	LTR/Retroviral/YR
A0A1W7R6I0	LTR/Retroviral/YR
A0A355BAI1	LTR/Retroviral/YR
A0A4C1T9Z8	LTR/Retroviral/YR
I1BMK8	LTR/Retroviral/YR
A0A0B7NJ66	LTR/Retroviral/YR
A0A1C7N279	LTR/Retroviral/YR
A0A168PUD8	LTR/Retroviral/YR
A0A6L4YBZ3	LTR/Retroviral/YR
A0A4C1ZEQ7	LTR/Retroviral/YR
A0A146KYH2	LTR/Retroviral/YR
A0A821N8H0	LTR/Retroviral/YR
A0A2S2QIS3	LTR/Retroviral/YR
A0A423TXR2	LTR/Retroviral/YR
A0A2G5VME8	LTR/Retroviral/YR
K7GYC6	LTR/Retroviral/YR
E3NT65	LTR/Retroviral/YR
A0A6V7VZJ3	LTR/Retroviral/YR
A0A183GEP7	LTR/Retroviral/YR
A0A0B1S6V2	LTR/Retroviral/YR
A0A0K0FQK3	LTR/Retroviral/YR
A0A0N5B3W1	LTR/Retroviral/YR
A0A418RMC7	LTR/Retroviral/YR
A0A0N5C9L6	LTR/Retroviral/YR
A0A0K0EP90	LTR/Retroviral/YR
A0A3S3PEC7	LTR/Retroviral/YR
A0A443SAP6	LTR/Retroviral/YR
A0A7J6N4J0	LTR/Retroviral/YR
A0A5J4YQC4	LTR/Retroviral/YR
A0A7S4G350	LTR/Retroviral/YR
A0A163LV02	LTR/Retroviral/YR
A0A7D9ETA7	LTR/Retroviral/YR
A0A1W7R6D0	LTR/Retroviral/YR
A0A4Q3ER58	LTR/Retroviral/YR
A0A6J2YVZ2	LTR/Retroviral/YR
A0A3Q0JAQ4	LTR/Retroviral/YR
A0A6H5GW79	LTR/Retroviral/YR
A0A6H5IJA7	LTR/Retroviral/YR
A0A6H5IQV0	LTR/Retroviral/YR
A0A6V7LWY5	LTR/Retroviral/YR
A0A6H5HVT5	LTR/Retroviral/YR
Q9XZR7	LTR/Retroviral/YR
A0A139WKX9	LTR/Retroviral/YR
A0A6H5IL95	LTR/Retroviral/YR
A0A7D9LQ69	LTR/Retroviral/YR
A0A150FUT8	LTR/Retroviral/YR
A0A250XTB7	LTR/Retroviral/YR
A0A0D2KUF9	LTR/Retroviral/YR
A0A1Y1HWG3	LTR/Retroviral/YR
A0A2R6WJG7	LTR/Retroviral/YR
A0A1Y1IIJ1	LTR/Retroviral/YR
A0A1Y1IEV6	LTR/Retroviral/YR
A0A6L5CGB3	LTR/Retroviral/YR
X1WJ94	LTR/Retroviral/YR
A0A6G0Y8U0	LTR/Retroviral/YR
A0A2S2NBD6	LTR/Retroviral/YR
A0A1B6DFS4	LTR/Retroviral/YR
X1WWM7	LTR/Retroviral/YR
A0A2S2NZ20	LTR/Retroviral/YR
A0A1B6G9I6	LTR/Retroviral/YR
A0A1Y1KY18	LTR/Retroviral/YR
A0A6L5CKR1	LTR/Retroviral/YR
A0A6V7JTR6	LTR/Retroviral/YR
A0A0J7KIJ7	LTR/Retroviral/YR
A0A2J7PRQ5	LTR/Retroviral/YR
A0A146LDL4	LTR/Retroviral/YR
A0A6H5HK59	LTR/Retroviral/YR
A0A6H5HTR0	LTR/Retroviral/YR
A0A0A9VWG3	LTR/Retroviral/YR
A0A1Y1MEL5	LTR/Retroviral/YR
A0A811W5D5	LTR/Retroviral/YR
A0A267ENI1	LTR/Retroviral/YR
A0A820JAW3	LTR/Retroviral/YR
A0A816XKB9	LTR/Retroviral/YR
A0A816ZLT1	LTR/Retroviral/YR
A0A816XLC4	LTR/Retroviral/YR
A0A7S3Y738	LTR/Retroviral/YR
A0A816VV82	LTR/Retroviral/YR
A0A2S2QEP6	LTR/Retroviral/YR
A0A1B6EKA2	LTR/Retroviral/YR
A0A0M4HYG5	LTR/Retroviral/YR
A0A267DUG4	LTR/Retroviral/YR
E4XRK5	LTR/Retroviral/YR
E4XEH5	LTR/Retroviral/YR
Q6GV78	LTR/Retroviral/YR
E4XSX8	LTR/Retroviral/YR
A0A2D5AIF1	LTR/Retroviral/YR
A0A0P4VVD0	LTR/Retroviral/YR
A0A423SYR3	LTR/Retroviral/YR
A0A0R0M1S3	LTR/Retroviral/YR
A0A0F9YLY5	LTR/Retroviral/YR
Q15F63	LTR/Retroviral/YR
A0A1Y1S7M2	LTR/Retroviral/YR
A0A177ENS2	LTR/Retroviral/YR
A0A177EN62	LTR/Retroviral/YR
A0A0R0LU69	LTR/Retroviral/YR
A0A834R8W7	LTR/Retroviral/YR
A0A6P6YC49	LTR/Retroviral/YR
A0A0N5BKG3	LTR/Retroviral/YR
A0A1X0QI84	LTR/Retroviral/YR
Q55HB6	LTR/Retroviral/YR
A0A5D3AJL3	LTR/Retroviral/YR
A0A238FAF8	LTR/Retroviral/YR
A0A5E3XEM8	LTR/Retroviral/YR
A0A401GJ94	LTR/Retroviral/YR
A0A535F2L0	LTR/Retroviral/YR
A0A060SQY4	LTR/Retroviral/YR
A0A511KDF7	LTR/Retroviral/YR
A0A2X0MCL4	LTR/Retroviral/YR
A0A2X0NVJ4	LTR/Retroviral/YR
A0A177TXR4	LTR/Retroviral/YR
A0A485LN59	LTR/Retroviral/YR
A0A151Z4Q0	LTR/Retroviral/YR
A0A2P4XH08	LTR/Retroviral/YR
W2QXL6	LTR/Retroviral/YR
A0A225WQT5	LTR/Retroviral/YR
A0A225VUG5	LTR/Retroviral/YR
A0A2P4XFH7	LTR/Retroviral/YR
A0A2P4YVI5	LTR/Retroviral/YR
A0A6A3LEJ0	LTR/Retroviral/YR
D3BRG8	LTR/Retroviral/YR
O15725	LTR/Retroviral/YR
A0A0D2UJJ6	LTR/Retroviral/YR
A0A1W5CSX7	LTR/Retroviral/YR
A0A139IFZ0	LTR/Retroviral/YR
S3CBB0	LTR/Retroviral/YR
A0A1L7XJP3	LTR/Retroviral/YR
A0A162ISE9	LTR/Retroviral/YR
U1GAA6	LTR/Retroviral/YR
A0A537JEL8	LTR/Retroviral/YR
L7N6E2	LTR/Retroviral/YR
A6REX9	LTR/Retroviral/YR
A0A7S1VFA6	LTR/Retroviral/YR
A0A1R1X278	LTR/Retroviral/YR
A0A226DPM3	LTR/Retroviral/YR
A0A6H5J9N0	LTR/Retroviral/YR
A0A6H5JT06	LTR/Retroviral/YR
A0A6H5L269	LTR/Retroviral/YR
A0A813ZJT1	LTR/Retroviral/YR
A0A4C1UGD4	LTR/Retroviral/YR
A0A6H5GEF8	LTR/Retroviral/YR
A0A3R7MJ12	LTR/Retroviral/YR
A0A293MAR4	LTR/Retroviral/YR
A0A419QEA6	LTR/Retroviral/YR
A0A564YNH4	LTR/Retroviral/YR
A0A654HLI3	LTR/Retroviral/YR
A0A5J4P3H1	LTR/Retroviral/YR
A0A5J4NJF8	LTR/Retroviral/YR
A0A6S7FXD4	LTR/Retroviral/YR
A0A6H5IR03	LTR/Retroviral/YR
A0A0C2MHN2	LTR/Retroviral/YR
A0A5S6QYL9	LTR/Retroviral/YR
A0A085N4A7	LTR/Retroviral/YR
A0A4Y2SAF8	LTR/Retroviral/YR
A0A085NN57	LTR/Retroviral/YR
A0A4Y2W9R0	LTR/Retroviral/YR
A0A4Y2FGZ2	LTR/Retroviral/YR
A0A4C1WS67	LTR/Retroviral/YR
A0A4Y2WRN0	LTR/Retroviral/YR
H2XNC4	LTR/Retroviral/YR
A0A7T8GZ29	LTR/Retroviral/YR
A0A4Y2QPT6	LTR/Retroviral/YR
A0A3R7QE47	LTR/Retroviral/YR
A0A812BV46	LTR/Retroviral/YR
A0A232EEI1	LTR/Retroviral/YR
A0A6H5IHU5	LTR/Retroviral/YR
A0A0A9YE74	LTR/Retroviral/YR
A0A6H5GBN1	LTR/Retroviral/YR
A0A7T8HLY0	LTR/Retroviral/YR
A0A6S7LSI3	LTR/Retroviral/YR
A0A1X0QKI8	LTR/Retroviral/YR
A0A0R0M5T6	LTR/Retroviral/YR
A0A0R0LUC3	LTR/Retroviral/YR
A0A1X0Q897	LTR/Retroviral/YR
A0A0R0M1J0	LTR/Retroviral/YR
A0A0R0LZ68	LTR/Retroviral/YR
A0A0R0LV59	LTR/Retroviral/YR
A0A0R0M291	LTR/Retroviral/YR
A0A1W0E2C1	LTR/Retroviral/YR
A0A131XIW6	LTR/Retroviral/YR
A0A443QDD2	LTR/Retroviral/YR
A0A814IVU6	LTR/Retroviral/YR
Q15F66	LTR/Retroviral/YR
A0A1X0Q9P2	LTR/Retroviral/YR
A0A5J4NGT9	LTR/Retroviral/YR
A0A0B7MPK1	LTR/Retroviral/YR
A0A0B7N9E3	LTR/Retroviral/YR
A0A0B7MU93	LTR/Retroviral/YR
A0A0C9N6C7	LTR/Retroviral/YR
I1BHB9	LTR/Retroviral/YR
A0A068SGQ1	LTR/Retroviral/YR
A0A163MLY6	LTR/Retroviral/YR
A0A6A3MPF2	LTR/Retroviral/YR
A0A7S4HQ34	LTR/Retroviral/YR
A0A1B7W7V1	LTR/Retroviral/YR
A0A507FB23	LTR/Retroviral/YR
A0A2P6MMT6	LTR/Retroviral/YR
M3JU13	LTR/Retroviral/YR
A0A1W0WLC4	LTR/Retroviral/YR
A0A6S7G4K5	LTR/Retroviral/YR
A0A087TDM0	LTR/Retroviral/YR
A0A4Y2HL66	LTR/Retroviral/YR
A0A177BCS4	LTR/Retroviral/YR
A0A250X008	LTR/Retroviral/YR
A0A670J3L3	LTR/Retroviral/YR
X1XU39	LTR/Retroviral/YR
A0A4Y2J279	LTR/Retroviral/YR
A0A3Q7IGW3	LTR/Retroviral/YR
A0A2B4R3A5	LTR/Retroviral/YR
A0A3S0Z747	LTR/Retroviral/YR
A0A2B4SI53	LTR/Retroviral/YR
A0A6S7IPL4	LTR/Retroviral/YR
A0A2B4SNC1	LTR/Retroviral/YR
A0A6P7WAP3	LTR/Retroviral/YR
A0A812CIB2	LTR/Retroviral/YR
A0A7D9E5M6	LTR/Retroviral/YR
A0A2B4R8T9	LTR/Retroviral/YR
A0A2B4SIZ5	LTR/Retroviral/YR
A0A2B4RZR4	LTR/Retroviral/YR
A0A2B4RE50	LTR/Retroviral/YR
A0A2B4RER9	LTR/Retroviral/YR
A0A2B4SN41	LTR/Retroviral/YR
A0A1W7R6G4	LTR/Retroviral/YR
A0A2B4RGE6	LTR/Retroviral/YR
A0A2B4SXF8	LTR/Retroviral/YR
A0A6S7KPV5	LTR/Retroviral/YR
A0A2B4RPF5	LTR/Retroviral/YR
A0A2B4S4K4	LTR/Retroviral/YR
A0A2B4RNI0	LTR/Retroviral/YR
A0A3P9KLT8	LTR/Retroviral/YR
A0A2B4RPL2	LTR/Retroviral/YR
A0A2G8LEH2	LTR/Retroviral/YR
A0A7D9E7T0	LTR/Retroviral/YR
A0A2B4R5X5	LTR/Retroviral/YR
A0A7D9KE98	LTR/Retroviral/YR
A0A267G2J7	LTR/Retroviral/YR
A0A669AVS4	LTR/Retroviral/YR
A0A2B4R5P6	LTR/Retroviral/YR
A0A2B4SMK4	LTR/Retroviral/YR
A0A6S7H7I2	LTR/Retroviral/YR
A0A6S7IIT9	LTR/Retroviral/YR
A0A6S7JDY0	LTR/Retroviral/YR
A0A2B4RL02	LTR/Retroviral/YR
A0A6H5G7H2	LTR/Retroviral/YR
A0A7J7K1P1	LTR/Retroviral/YR
A0A1E1X2Y8	LTR/Retroviral/YR
A0A0J7K756	LTR/Retroviral/YR
A0A6J1PVV2	LTR/Retroviral/YR
A0A4Y2D1Q3	LTR/Retroviral/YR
A0A6J1P689	LTR/Retroviral/YR
A0A4Y2JZR7	LTR/Retroviral/YR
A0A162D3Z4	LTR/Retroviral/YR
X1WQP2	LTR/Retroviral/YR
X1WVQ6	LTR/Retroviral/YR
A0A1Y1MJR5	LTR/Retroviral/YR
A0A2B4RCN2	LTR/Retroviral/YR
A0A4Y2E4U0	LTR/Retroviral/YR
A0A7D9D9K5	LTR/Retroviral/YR
A0A4Y2AK25	LTR/Retroviral/YR
J9LZC2	LTR/Retroviral/YR
A0A6G0VVQ0	LTR/Retroviral/YR
A0A5N3ZZL8	LTR/Retroviral/YR
A0A6J2X1D6	LTR/Retroviral/YR
A0A2R7W3M1	LTR/Retroviral/YR
A0A2B4S853	LTR/Retroviral/YR
A0A6S7I5M0	LTR/Retroviral/YR
A0A6S7HD15	LTR/Retroviral/YR
A0A814J5P7	LTR/Retroviral/YR
A0A814AJ56	LTR/Retroviral/YR
A0A814HX30	LTR/Retroviral/YR
A0A6S7KD24	LTR/Retroviral/YR
A0A6S7J8Z9	LTR/Retroviral/YR
A0A076VEX3	LTR/Retroviral/YR
A0A6S7JX20	LTR/Retroviral/YR
A0A6S7GCT6	LTR/Retroviral/YR
A0A6S7LJ14	LTR/Retroviral/YR
A0A3M7QZL4	LTR/Retroviral/YR
A0A814JWN3	LTR/Retroviral/YR
A0A3M7PEP4	LTR/Retroviral/YR
A0A2B4RK21	LTR/Retroviral/YR
A0A2B4R723	LTR/Retroviral/YR
A0A2B4RSX3	LTR/Retroviral/YR
A0A2B4R938	LTR/Retroviral/YR
A0A6S7K004	LTR/Retroviral/YR
A0A2B4SYL5	LTR/Retroviral/YR
A0A267DNR8	LTR/Retroviral/YR
A0A6S7G0E1	LTR/Retroviral/YR
A0A6L5D3P2	LTR/Retroviral/YR
A0A182GBY5	LTR/Retroviral/YR
A0A0J7KFK7	LTR/Retroviral/YR
A0A811W4T5	LTR/Retroviral/YR
A0A2G8KJA9	LTR/Retroviral/YR
A0A085N373	LTR/Retroviral/YR
A0A267E3C5	LTR/Retroviral/YR
A0A6A4SZF3	LTR/Retroviral/YR
A0A182GWE7	LTR/Retroviral/YR
A0A182G926	LTR/Retroviral/YR
A0A2B4SCR3	LTR/Retroviral/YR
A0A423T0B1	LTR/Retroviral/YR
A0A3R7NQ00	LTR/Retroviral/YR
A0A7T8GUD4	LTR/Retroviral/YR
A0A6A4VT35	LTR/Retroviral/YR
A0A164MRW6	LTR/Retroviral/YR
A0A162PXQ8	LTR/Retroviral/YR
A0A6H5H7Z7	LTR/Retroviral/YR
A0A2A5ATR8	LTR/Retroviral/YR
A0A7D9JU10	LTR/Retroviral/YR
A0A2B4SKT1	LTR/Retroviral/YR
A0A0P4W1I8	LTR/Retroviral/YR
A0A267EWE3	LTR/Retroviral/YR
A0A7D9LJY8	LTR/Retroviral/YR
A0A5C7KSX0	LTR/Retroviral/YR
A0A6P6LV72	LTR/Retroviral/YR
A0A8B6H8N2	LTR/Retroviral/YR
A0A0A9WW63	LTR/Retroviral/YR
A0A498MNZ2	LTR/Retroviral/YR
A0A2T7PE47	LTR/Retroviral/YR
H3B501	LTR/Retroviral/YR
H3AIK2	LTR/Retroviral/YR
A0A7D9IFJ0	LTR/Retroviral/YR
A0A7D9JNR4	LTR/Retroviral/YR
A0A654H2F5	LTR/Retroviral/YR
A0A3B3T0U0	LTR/Retroviral/YR
A0A2B4R999	LTR/Retroviral/YR
A0A1X7VLF9	LTR/Retroviral/YR
A0A2G8JVU9	LTR/Retroviral/YR
X1XU19	LTR/Retroviral/YR
A0A6J0C928	LTR/Retroviral/YR
A0A4C1ZRI4	LTR/Retroviral/YR
A0A3R7CXH9	LTR/Retroviral/YR
A0A0A9ZFT1	LTR/Retroviral/YR
A0A4D5RH54	LTR/Retroviral/YR
A0A4C1X962	LTR/Retroviral/YR
A0A811WNA1	LTR/Retroviral/YR
A0A6F9DEH0	LTR/Retroviral/YR
A0A2S4PJW8	LTR/Retroviral/YR
A0A5S6Q9J0	LTR/Retroviral/YR
A0A0C2MV35	LTR/Retroviral/YR
A0A0V0ZGS7	LTR/Retroviral/YR
A0A2A4JEX3	LTR/Retroviral/YR
A0A6H5G7D0	LTR/Retroviral/YR
A0A443R0C1	LTR/Retroviral/YR
A0A0C2MSE0	LTR/Retroviral/YR
A0A6S7HN31	LTR/Retroviral/YR
A0A2B4SZ86	LTR/Retroviral/YR
A0A2B4S417	LTR/Retroviral/YR
A0A0C2IGS0	LTR/Retroviral/YR
A0A2B4RXH4	LTR/Retroviral/YR
A0A1Y1JZP1	LTR/Retroviral/YR
A0A6H5I6T3	LTR/Retroviral/YR
A0A0A9YFS8	LTR/Retroviral/YR
A0A3Q0JLZ1	LTR/Retroviral/YR
A0A2B4RBJ0	LTR/Retroviral/YR
A0A2G8L8I3	LTR/Retroviral/YR
A0A1Y1LDW7	LTR/Retroviral/YR
A0A183BVP9	LTR/Retroviral/YR
A0A4U8UL24	LTR/Retroviral/YR
A0A821UPN2	LTR/Retroviral/YR
A0A654GWB4	LTR/Retroviral/YR
A0A5J4NN91	LTR/Retroviral/YR
A0A0R3SB69	LTR/Retroviral/YR
A0A564YQ24	LTR/Retroviral/YR
A0A6A5DFC2	LTR/Retroviral/YR
A0A5J4NQQ0	LTR/Retroviral/YR
A0A0B1PJA2	LTR/Retroviral/YR
A0A0D6L9V6	LTR/Retroviral/YR
A0A2G9URV7	LTR/Retroviral/YR
A0A0C2GU32	LTR/Retroviral/YR
K7HJS8	LTR/Retroviral/YR
E3NKK3	LTR/Retroviral/YR
A0A1I8AYE2	LTR/Retroviral/YR
A0A0J7K7Q6	LTR/Retroviral/YR
A0A0V1JLE1	LTR/Retroviral/YR
A0A1Y3EL04	LTR/Retroviral/YR
A0A0N5BN48	LTR/Retroviral/YR
A0A7T8JZ00	LTR/Retroviral/YR
A0A0V0RVS7	LTR/Retroviral/YR
A0A7J7KAR9	LTR/Retroviral/YR
A0A815FWL1	LTR/Retroviral/YR
A0A0C2J2W0	LTR/Retroviral/YR
A0A5S6R6E2	LTR/Retroviral/YR
A0A0J7K7W1	LTR/Retroviral/YR
A0A6P7URU8	LTR/Retroviral/YR
A0A6B0VGA0	LTR/Retroviral/YR
A0A0P6IWY8	LTR/Retroviral/YR
A0A6J1RRS8	LTR/Retroviral/YR
A0A4Y2M6R3	LTR/Retroviral/YR
A0A085MZ77	LTR/Retroviral/YR
A0A6J1U9N4	LTR/Retroviral/YR
A0A0V1I3C9	LTR/Retroviral/YR
A0A6L5D7B4	LTR/Retroviral/YR
A0A085ND74	LTR/Retroviral/YR
A0A085MZ19	LTR/Retroviral/YR
A0A0J7KFJ3	LTR/Retroviral/YR
A0A7I0ZBW4	LTR/Retroviral/YR
A0A349AXA4	LTR/Retroviral/YR
A0A6J1T5A2	LTR/Retroviral/YR
A0A182PBU3	LTR/Retroviral/YR
A0A6J1RFH9	LTR/Retroviral/YR
A0A0J7KJD4	LTR/Retroviral/YR
A0A0J7KE65	LTR/Retroviral/YR
A0A7F5R640	LTR/Retroviral/YR
A0A4Y2ICK2	LTR/Retroviral/YR
A0A6H5FYY5	LTR/Retroviral/YR
A0A7M7Q5L8	LTR/Retroviral/YR
A0A6H5IFA9	LTR/Retroviral/YR
A0A0N0PC64	LTR/Retroviral/YR
A0A0A9Z952	LTR/Retroviral/YR
A0A4Y2AGE1	LTR/Retroviral/YR
A0A0N5C173	LTR/Retroviral/YR
A0A6J0C820	LTR/Retroviral/YR
A0A6S7JX59	LTR/Retroviral/YR
A0A267DRM8	LTR/Retroviral/YR
A0A0K0FNY6	LTR/Retroviral/YR
A0A498T1H9	LTR/Retroviral/YR
A0A267DPS0	LTR/Retroviral/YR
A0A0N5BY74	LTR/Retroviral/YR
A0A267EVB3	LTR/Retroviral/YR
A0A267E8T4	LTR/Retroviral/YR
A0A183AGZ3	LTR/Retroviral/YR
A0A074ZVH2	LTR/Retroviral/YR
A0A267F178	LTR/Retroviral/YR
A0A1R1XS20	LTR/Retroviral/YR
A0A1R1YBT2	LTR/Retroviral/YR
A0A507DTK6	LTR/Retroviral/YR
A0A6J4VDF6	LTR/Retroviral/YR
A0A388JN09	LTR/Retroviral/YR
A0A388K947	LTR/Retroviral/YR
A0A388M4P9	LTR/Retroviral/YR
A0A284RMP4	LTR/Retroviral/YR
A0A369KG48	LTR/Retroviral/YR
A0A177T2T2	LTR/Retroviral/YR
A0A0C4ENI0	LTR/Retroviral/YR
A0A0D0ATX3	LTR/Retroviral/YR
A0A5E3XEW1	LTR/Retroviral/YR
K1WQ40	LTR/Retroviral/YR
A0A4V1XRC0	LTR/Retroviral/YR
A0A4Q4PW94	LTR/Retroviral/YR
A0A642UWB1	LTR/Retroviral/YR
A5E131	LTR/Retroviral/YR
A0A182VIV1	LTR/Retroviral/YR
A0A6H5JCK9	LTR/Retroviral/YR
A0A0K0ERQ5	LTR/Retroviral/YR
A0A090KVV6	LTR/Retroviral/YR
A0A0K0FR94	LTR/Retroviral/YR
A0A0N5B5L4	LTR/Retroviral/YR
A0A7S0ZFC7	LTR/Retroviral/YR
A0A5J4YJI8	LTR/Retroviral/YR
A0A7M5XDE8	LTR/Retroviral/YR
A0A0N5BRD6	LTR/Retroviral/YR
A0A0N5BQJ0	LTR/Retroviral/YR
A0A0N5C6J6	LTR/Retroviral/YR
A0A023AX67	LTR/Retroviral/YR
A0A0K0FQY8	LTR/Retroviral/YR
A0A4V1T0I7	LTR/Retroviral/YR
A0A1D8PC70	LTR/Retroviral/YR
T0MCL9	LTR/Retroviral/YR
A0A4Q9KVT9	LTR/Retroviral/YR
A0A7D9D1J3	LTR/Retroviral/YR
A0A4T0X6X9	LTR/Retroviral/YR
B9W6M9	LTR/Retroviral/YR
A0A1D8NEN3	LTR/Retroviral/YR
D3B7X1	LTR/Retroviral/YR
A0A0N5B321	LTR/Retroviral/YR
A0A5K1CRJ0	LTR/Retroviral/YR
A0A6L2L9E3	LTR/Retroviral/YR
Q7XFN9	LTR/Retroviral/YR
A0A2U1MFH9	LTR/Retroviral/YR
A0A5B6WTV1	LTR/Retroviral/YR
Q93YE2	LTR/Retroviral/YR
A0A1S3DZH9	LTR/Retroviral/YR
A0A151R3E4	LTR/Retroviral/YR
A0A6L2L947	LTR/Retroviral/YR
A0A443S6E4	LTR/Retroviral/YR
A0A4D5RCA6	LTR/Retroviral/YR
A0A2R5LCV1	LTR/Retroviral/YR
A0A443S326	LTR/Retroviral/YR
W4P2T7	LTR/Retroviral/YR
M5CCK2	LTR/Retroviral/YR
A0A7C8IHI1	LTR/Retroviral/YR
A0A2S4PM14	LTR/Retroviral/YR
A0A420H9B8	LTR/Retroviral/YR
A0A0F8D8U4	LTR/Retroviral/YR
A0A023AWZ7	LTR/Retroviral/YR
A0A4D8Y5Q8	LTR/Retroviral/YR
A0A7S3HIW8	LTR/Retroviral/YR
A0A812STE2	LTR/Retroviral/YR
A0A023AWS5	LTR/Retroviral/YR
A0A023AXA5	LTR/Retroviral/YR
A0A0K0FRL5	LTR/Retroviral/YR
A0A0N5BQ76	LTR/Retroviral/YR
A0A0N5BCJ0	LTR/Retroviral/YR
A0A090MTF3	LTR/Retroviral/YR
A0A4Q3NXH3	LTR/Retroviral/YR
A0A023AX45	LTR/Retroviral/YR
A0A166VNH7	LTR/Retroviral/YR
A0A081A2M0	LTR/Retroviral/YR
A0A225W722	LTR/Retroviral/YR
A0A225VFN1	LTR/Retroviral/YR
A0A225V8L2	LTR/Retroviral/YR
A0A2P4YAX4	LTR/Retroviral/YR
A0A2P4X9F3	LTR/Retroviral/YR
A0A6A4DF14	LTR/Retroviral/YR
A0A225WV86	LTR/Retroviral/YR
A0A225WG09	LTR/Retroviral/YR
A0A225UYH6	LTR/Retroviral/YR
A0A2P4XNR0	LTR/Retroviral/YR
A0A2P4XNQ9	LTR/Retroviral/YR
A0A484DSB5	LTR/Retroviral/YR
A0A485LD77	LTR/Retroviral/YR
A0A6G0XS72	LTR/Retroviral/YR
F0WXL3	LTR/Retroviral/YR
A0A225W1J5	LTR/Retroviral/YR
A0A6G0QB80	LTR/Retroviral/YR
A0A225WUN9	LTR/Retroviral/YR
A0A6A3KVD3	LTR/Retroviral/YR
A0A0H5QZN7	LTR/Retroviral/YR
A0A0G4J378	LTR/Retroviral/YR
A0A3P3Y6I3	LTR/Retroviral/YR
A0A1V9ZZZ0	LTR/Retroviral/YR
W4GJ73	LTR/Retroviral/YR
A0A6A4ZPW6	LTR/Retroviral/YR
A0A6A3XSY5	LTR/Retroviral/YR
F0W7B6	LTR/Retroviral/YR
A0A6A4FJL8	LTR/Retroviral/YR
A0A6A4Z9U0	LTR/Retroviral/YR
A0A024UI62	LTR/Retroviral/YR
A0A0G4J949	LTR/Retroviral/YR
A0A2R5FEA8	LTR/Retroviral/YR
A0A433CYQ6	LTR/Retroviral/YR
A0A146H7L8	LTR/Retroviral/YR
A0A1M2W468	LTR/Retroviral/YR
A0A4S4LAC6	LTR/Retroviral/YR
A0A0B7FSG7	LTR/Retroviral/YR
A0A5N5QFT8	LTR/Retroviral/YR
A0A0P1BP63	LTR/Retroviral/YR
A0A061H7K7	LTR/Retroviral/YR
A0A2X0KQD9	LTR/Retroviral/YR
A0A1V1T5X9	LTR/Retroviral/YR
A0A5M8PD32	LTR/Retroviral/YR
A0A0J5SQT3	LTR/Retroviral/YR
A0A4P7N0L4	LTR/Retroviral/YR
A0A2S4PMJ3	LTR/Retroviral/YR
A0A2H1H9G9	LTR/Retroviral/YR
A0A813HDF3	LTR/Retroviral/YR
A0A507DVN2	LTR/Retroviral/YR
A0A7S3Z2T1	LTR/Retroviral/YR
A0A3B4EGT2	LTR/Retroviral/YR
A0A6P6IUV9	LTR/Retroviral/YR
A0A3Q3M3X8	LTR/Retroviral/YR
A0A3B4U985	LTR/Retroviral/YR
F6SYS9	LTR/Retroviral/YR
A0A5F8HEG2	LTR/Retroviral/YR
A0A663E1S1	LTR/Retroviral/YR
A0A3B3DLR5	LTR/Retroviral/YR
A0A6P8UJC2	LTR/Retroviral/YR
A0A3P8TXN9	LTR/Retroviral/YR
A0A669EMB6	LTR/Retroviral/YR
A0A3B3BQX6	LTR/Retroviral/YR
A0A4W5MLS8	LTR/Retroviral/YR
A0A5F4DGD1	LTR/Retroviral/YR
A0A4W3GRR4	LTR/Retroviral/YR
A0A3M0K8V8	LTR/Retroviral/YR
A0A3M0JYT5	LTR/Retroviral/YR
A0A3M0IRD0	LTR/Retroviral/YR
A0A6P6HRC8	LTR/Retroviral/YR
A0A670ZJT9	LTR/Retroviral/YR
A0A3M0JWJ6	LTR/Retroviral/YR
A0A3M0L903	LTR/Retroviral/YR
A0A3P8QWF9	LTR/Retroviral/YR
A0A672FP86	LTR/Retroviral/YR
A0A3B4BME9	LTR/Retroviral/YR
A0A7N9IGE9	LTR/Retroviral/YR
A0A3Q2TRV0	LTR/Retroviral/YR
A0A3M0JAG5	LTR/Retroviral/YR
A0A663EFR6	LTR/Retroviral/YR
M3Z4H7	LTR/Retroviral/YR
A0A663MEJ6	LTR/Retroviral/YR
A0A674GP21	LTR/Retroviral/YR
A0A821RAN1	LTR/Retroviral/YR
A0A674F7R7	LTR/Retroviral/YR
A0A3B1II10	LTR/Retroviral/YR
A0A803JEM1	LTR/Retroviral/YR
A0A671L2H2	LTR/Retroviral/YR
A0A3B5PU39	LTR/Retroviral/YR
A0A498NI45	LTR/Retroviral/YR
E4X2E3	LTR/Retroviral/YR
E4X8D3	LTR/Retroviral/YR
E4XIC2	LTR/Retroviral/YR
A0A0B7NF65	LTR/Retroviral/YR
A0A2G5B4Z4	LTR/Retroviral/YR
A0A4Y2WYD6	LTR/Retroviral/YR
A0A4Y1ZQ29	LTR/Retroviral/YR
A0A822H2L7	LTR/Retroviral/YR
A0A146HC19	LTR/Retroviral/YR
A0A4S4KFI5	LTR/Retroviral/YR
A0A067T5Q4	LTR/Retroviral/YR
A0A094DQM4	LTR/Retroviral/YR
A0A0C3GFW7	LTR/Retroviral/YR
K5W0I5	LTR/Retroviral/YR
A0A2R6NJS8	LTR/Retroviral/YR
A0A4S4K5L2	LTR/Retroviral/YR
A0A4S4LIF7	LTR/Retroviral/YR
A0A0C3NU01	LTR/Retroviral/YR
A0A1M2VBJ6	LTR/Retroviral/YR
A0A4S4LR26	LTR/Retroviral/YR
A0A4S4M556	LTR/Retroviral/YR
A0A0C3NCP2	LTR/Retroviral/YR
A0A284R0J7	LTR/Retroviral/YR
A0A4Y9ZNB6	LTR/Retroviral/YR
A0A1C7MSU6	LTR/Retroviral/YR
A0A286UJG5	LTR/Retroviral/YR
G4TS75	LTR/Retroviral/YR
A0A369K9V4	LTR/Retroviral/YR
K5WU74	LTR/Retroviral/YR
A0A0C9Z7U5	LTR/Retroviral/YR
A0A409WSZ3	LTR/Retroviral/YR
A0A060S5X4	LTR/Retroviral/YR
A0A5E3X9D7	LTR/Retroviral/YR
A0A409WYF4	LTR/Retroviral/YR
F2U251	LTR/Retroviral/YR
A0A7S0MH90	LTR/Retroviral/YR
A0A4S4LF50	LTR/Retroviral/YR
A0A0G4J0Y5	LTR/Retroviral/YR
A0A409WC63	LTR/Retroviral/YR
A0A4Q2D5Y2	LTR/Retroviral/YR
A0A4Q3L7G6	LTR/Retroviral/YR
F2UGZ7	LTR/Retroviral/YR
A0A6S7I6Q9	LTR/Retroviral/YR
A0A6S7H7M4	LTR/Retroviral/YR
A0A535F517	LTR/Retroviral/YR
W7SZA5	LTR/Retroviral/YR
A0A1F5L057	LTR/Retroviral/YR
A0A1Z9QE82	LTR/Retroviral/YR
A0A507BIQ2	LTR/Retroviral/YR
A0A507C1N5	LTR/Retroviral/YR
A0A507CUE0	LTR/Retroviral/YR
A0A6G0WRV3	LTR/Retroviral/YR
A0A225VLV4	LTR/Retroviral/YR
A0A6A3L5X2	LTR/Retroviral/YR
A0A6A3HS58	LTR/Retroviral/YR
A0A6S7KKS5	LTR/Retroviral/YR
L8GIM9	LTR/Retroviral/YR
L8H7M5	LTR/Retroviral/YR
A0A2P4XFT6	LTR/Retroviral/YR
A0A2K1IY07	LTR/Retroviral/YR
A0A0A9W1E1	LTR/Retroviral/YR
A0A6H5FV69	LTR/Retroviral/YR
A0A034VP70	LTR/Retroviral/YR
A0A4Y2DBF7	LTR/Retroviral/YR
A0A821W5Q2	LTR/Retroviral/YR
A0A1Y3E9R1	LTR/Retroviral/YR
A0A0V0ZUS1	LTR/Retroviral/YR
A0A085N5F5	LTR/Retroviral/YR
A0A0J7K1E5	LTR/Retroviral/YR
A0A821U0H2	LTR/Retroviral/YR
A0A5J4YKB1	LTR/Retroviral/YR
A0A034VRL5	LTR/Retroviral/YR
A0A060S241	LTR/Retroviral/YR
A0A2G8SNB7	LTR/Retroviral/YR
T1JFF8	LTR/Retroviral/YR
A0A085N9K0	LTR/Retroviral/YR
A0A5E8B0Q7	LTR/Retroviral/YR
A0A5C3ERV5	LTR/Retroviral/YR
A0A507DZK9	LTR/Retroviral/YR
A0A507DTC0	LTR/Retroviral/YR
R7QQY1	LTR/Retroviral/YR
A0A6G0WGN3	LTR/Retroviral/YR
A0A507DQS9	LTR/Retroviral/YR
M5C545	LTR/Retroviral/YR
A0A6G0WCN5	LTR/Retroviral/YR
A0A699HWE3	LTR/Retroviral/YR
A0A2I0KTQ4	LTR/Retroviral/YR
A0A5A7VI97	LTR/Retroviral/YR
A0A2N9ENZ7	LTR/Retroviral/YR
A0A2N9EE71	LTR/Retroviral/YR
A0A2N9HGQ5	LTR/Retroviral/YR
A0A2N9G0N8	LTR/Retroviral/YR
A0A438FV67	LTR/Retroviral/YR
A0A699H2T0	LTR/Retroviral/YR
A0A5N6NFK0	LTR/Retroviral/YR
Q9XEC2	LTR/Retroviral/YR
Q9SZY0	LTR/Retroviral/YR
A0A438DJ20	LTR/Retroviral/YR
Q2QW17	LTR/Retroviral/YR
A0A699GU40	LTR/Retroviral/YR
A0A438IVL6	LTR/Retroviral/YR
A0A6A2Y4D7	LTR/Retroviral/YR
A0A1R3JHG4	LTR/Retroviral/YR
A0A176W9J0	LTR/Retroviral/YR
A0A537R0H1	LTR/Retroviral/YR
A0A075B0S6	LTR/Retroviral/YR
A0A834L7M0	LTR/Retroviral/YR
A0A085N3G0	LTR/Retroviral/YR
A0A7S4DAV7	LTR/Retroviral/YR
A0A5M8PMT3	LTR/Retroviral/YR
A0A537J880	LTR/Retroviral/YR
A0A1W5D5P9	LTR/Retroviral/YR
K1WRP0	LTR/Retroviral/YR
A0A2S4PTH3	LTR/Retroviral/YR
A0A535F5I8	LTR/Retroviral/YR
A0A6S6VS14	LTR/Retroviral/YR
A0A3L6MPQ1	LTR/Retroviral/YR
A0A0G2FAW9	LTR/Retroviral/YR
A0A1V6WLQ0	LTR/Retroviral/YR
A0A2S6BTL3	LTR/Retroviral/YR
J4VU23	LTR/Retroviral/YR
A0A093XZX1	LTR/Retroviral/YR
K1XJ03	LTR/Retroviral/YR
A0A420IH78	LTR/Retroviral/YR
A0A3E2HD53	LTR/Retroviral/YR
A0A3L6MZA3	LTR/Retroviral/YR
A0A151GPX4	LTR/Retroviral/YR
A0A4Q4WGA0	LTR/Retroviral/YR
A0A7S2P942	LTR/Retroviral/YR
A0A7S4AT86	LTR/Retroviral/YR
A0A1Z5KHE7	LTR/Retroviral/YR
A0A350JKC4	LTR/Retroviral/YR
K9FAB9	LTR/Retroviral/YR
A0A0F8DDM1	LTR/Retroviral/YR
A0A1Y1ISS2	LTR/Retroviral/YR
A0A250XND9	LTR/Retroviral/YR
A0A150GKT1	LTR/Retroviral/YR
A0A7R9YSA9	LTR/Retroviral/YR
A0A7R9V9Z0	LTR/Retroviral/YR
K2R444	LTR/Retroviral/YR
A0A6S6V3U7	LTR/Retroviral/YR
A0A395IJQ9	LTR/Retroviral/YR
A0A1K0GD68	LTR/Retroviral/YR
I2FLW1	LTR/Retroviral/YR
I2G0T2	LTR/Retroviral/YR
A0A087T1Z9	LTR/Retroviral/YR
A0A6B0V9W6	LTR/Retroviral/YR
A0A535S533	LTR/Retroviral/YR
A0A2J7PX44	LTR/Retroviral/YR
A0A2C5W0V4	LTR/Retroviral/YR
A0A834S5H9	LTR/Retroviral/YR
A0A1W5D8Y7	LTR/Retroviral/YR
A0A1E3B2C5	LTR/Retroviral/YR
A0A2V1AM68	LTR/Retroviral/YR
U1GSH0	LTR/Retroviral/YR
A0A0B4G5A2	LTR/Retroviral/YR
A0A2N5VQK7	LTR/Retroviral/YR
A0A2S4VN28	LTR/Retroviral/YR
A0A2N5UH98	LTR/Retroviral/YR
A0A0L6V7B7	LTR/Retroviral/YR
A0A0C4EZI6	LTR/Retroviral/YR
A0A5B0M5T1	LTR/Retroviral/YR
A0A7S4MPX6	LTR/Retroviral/YR
A0A7S0MTK3	LTR/Retroviral/YR
B7S988	LTR/Retroviral/YR
F0WU01	LTR/Retroviral/YR
A0A814GH42	LTR/Retroviral/YR
A0A1Y1JUX7	LTR/Retroviral/YR
A0A4C1T9G5	LTR/Retroviral/YR
A0A1Y1JXC3	LTR/Retroviral/YR
A0A1Y1NGN0	LTR/Retroviral/YR
A0A1Y1N9F7	LTR/Retroviral/YR
A0A182H4J9	LTR/Retroviral/YR
A0A194PHT8	LTR/Retroviral/YR
A0A182HBD9	LTR/Retroviral/YR
A0A182G4A7	LTR/Retroviral/YR
A0A485LF21	LTR/Retroviral/YR
H3HA00	LTR/Retroviral/YR
A0A6S7H8C9	LTR/Retroviral/YR
A0A6A4IQU4	LTR/Retroviral/YR
A0A6H5HDJ3	LTR/Retroviral/YR
A0A0A9YMV4	LTR/Retroviral/YR
A0A1Y1LVN7	LTR/Retroviral/YR
A0A0V1G2I5	LTR/Retroviral/YR
J9M2J6	LTR/Retroviral/YR
A0A5S6QHL1	LTR/Retroviral/YR
A0A0J7KE66	LTR/Retroviral/YR
A0A4C1TMZ8	LTR/Retroviral/YR
A0A0J7K4F5	LTR/Retroviral/YR
A0A4Y2CAH6	LTR/Retroviral/YR
A0A4Y2JF47	LTR/Retroviral/YR
A0A4Y1ZNJ3	LTR/Retroviral/YR
A0A6A3LA94	LTR/Retroviral/YR
A0A0P1AME1	LTR/Retroviral/YR
A0A6A3DPZ3	LTR/Retroviral/YR
A0A1D2M4Z4	LTR/Retroviral/YR
A0A0A2JZZ1	LTR/Retroviral/YR
B2CN79	LTR/Retroviral/YR
A0A512UJB7	LTR/Retroviral/YR
C4Y0M3	LTR/Retroviral/YR
G8BPQ9	LTR/Retroviral/YR
A0A7H0KDV7	LTR/Retroviral/YR
A0A1Y1JZX1	LTR/Retroviral/YR
A0A5E8C4X9	LTR/Retroviral/YR
A0A6A3J545	LTR/Retroviral/YR
A0A225W3G9	LTR/Retroviral/YR
A0A6A3I9X6	LTR/Retroviral/YR
A0A6A3LJ39	LTR/Retroviral/YR
A0A2N5SAV4	LTR/Retroviral/YR
A0A2N9HIV2	LTR/Retroviral/YR
A5B4F1	LTR/Retroviral/YR
A0A2Z6LU54	LTR/Retroviral/YR
A0A6N2LKM2	LTR/Retroviral/YR
A0A803QAR3	LTR/Retroviral/YR
A0A1S3ZHD0	LTR/Retroviral/YR
Q9XIM3	LTR/Retroviral/YR
A0A6A2ZW95	LTR/Retroviral/YR
A0A2I0JDW6	LTR/Retroviral/YR
A0A2I0J4P4	LTR/Retroviral/YR
A0A2U1PIQ9	LTR/Retroviral/YR
A0A699H8W7	LTR/Retroviral/YR
A0A6L2L907	LTR/Retroviral/YR
A0A699HC68	LTR/Retroviral/YR
A0A1U8GZA5	LTR/Retroviral/YR
A0A5A7T140	LTR/Retroviral/YR
A0A699HIP1	LTR/Retroviral/YR
S8CEL4	LTR/Retroviral/YR
A0A1U8HCI3	LTR/Retroviral/YR
A0A061EMD4	LTR/Retroviral/YR
A0A061EYN0	LTR/Retroviral/YR
A0A438DF57	LTR/Retroviral/YR
A5AE14	LTR/Retroviral/YR
A0A6D2JGW2	LTR/Retroviral/YR
A0A6L2P0M3	LTR/Retroviral/YR
A0A438EIX7	LTR/Retroviral/YR
A0A2N9G848	LTR/Retroviral/YR
A0A438E4W3	LTR/Retroviral/YR
A0A5K0Z160	LTR/Retroviral/YR
A0A7J7I0J8	LTR/Retroviral/YR
A0A2N9FA34	LTR/Retroviral/YR
A0A2N9I2F7	LTR/Retroviral/YR
A0A2U1QJG8	LTR/Retroviral/YR
A0A371HL05	LTR/Retroviral/YR
A0A2N9EG31	LTR/Retroviral/YR
A5BZC9	LTR/Retroviral/YR
A0A5D3BLX8	LTR/Retroviral/YR
A0A438GRC1	LTR/Retroviral/YR
A0A2N9G3G0	LTR/Retroviral/YR
A0A371G830	LTR/Retroviral/YR
A0A438I379	LTR/Retroviral/YR
A0A438DI22	LTR/Retroviral/YR
A0A5K0ZNS5	LTR/Retroviral/YR
A0A2N9GKK0	LTR/Retroviral/YR
A0A822ZMY3	LTR/Retroviral/YR
A0A5N6P1T0	LTR/Retroviral/YR
A0A2I0JGJ1	LTR/Retroviral/YR
A0A438CJZ5	LTR/Retroviral/YR
A0A2N9H5T7	LTR/Retroviral/YR
A0A2N9IMJ2	LTR/Retroviral/YR
A0A2N9HLD4	LTR/Retroviral/YR
A0A2G3C092	LTR/Retroviral/YR
A0A6A2XNI2	LTR/Retroviral/YR
A0A061E1S4	LTR/Retroviral/YR
A0A2N9EEH5	LTR/Retroviral/YR
A0A438JRT1	LTR/Retroviral/YR
A0A5D3BEZ6	LTR/Retroviral/YR
A0A2N9HJG0	LTR/Retroviral/YR
A0A438INT8	LTR/Retroviral/YR
A0A6A3C075	LTR/Retroviral/YR
A0A6A3ADU5	LTR/Retroviral/YR
A0A6A3A9T5	LTR/Retroviral/YR
A0A6A3AZB0	LTR/Retroviral/YR
A0A5B6V1L9	LTR/Retroviral/YR
A0A1U8PKS3	LTR/Retroviral/YR
A0A2Z6NP41	LTR/Retroviral/YR
A0A445I3N8	LTR/Retroviral/YR
A0A803P919	LTR/Retroviral/YR
A0A803PU39	LTR/Retroviral/YR
T2D0T6	LTR/Retroviral/YR
A0A699GJ65	LTR/Retroviral/YR
A0A6V7QDL0	LTR/Retroviral/YR
A0A5N5I5B1	LTR/Retroviral/YR
A0A2N9JAS4	LTR/Retroviral/YR
A0A1R3FXR6	LTR/Retroviral/YR
A0A699HVW4	LTR/Retroviral/YR
A0A6D2L5A1	LTR/Retroviral/YR
Q2R3M7	LTR/Retroviral/YR
A0A0A9W6B0	LTR/Retroviral/YR
A0A0A9XFP3	LTR/Retroviral/YR
A0A6H5GLE4	LTR/Retroviral/YR
A0A0A9YQI2	LTR/Retroviral/YR
A0A0K0EMU9	LTR/Retroviral/YR
A0A0N5BJE0	LTR/Retroviral/YR
A0A0N5CBC5	LTR/Retroviral/YR
A0A0K0FCE4	LTR/Retroviral/YR
A0A6V7M123	LTR/Retroviral/YR
A0A0A9XDZ4	LTR/Retroviral/YR
J9LA40	LTR/Retroviral/YR
A0A7S3Z780	LTR/Retroviral/YR
A0A7I4BZ14	LTR/Retroviral/YR
A0A2K1INW5	LTR/Retroviral/YR
A0A2K1LB07	LTR/Retroviral/YR
A0A225W1R0	LTR/Retroviral/YR
A0A6A3NT90	LTR/Retroviral/YR
A0A6A3J9W8	LTR/Retroviral/YR
A0A225W3V2	LTR/Retroviral/YR
A0A225UWZ8	LTR/Retroviral/YR
A0A2P4X1D7	LTR/Retroviral/YR
A0A0P1AJA7	LTR/Retroviral/YR
A0A225VA09	LTR/Retroviral/YR
A0A6A4F3Y5	LTR/Retroviral/YR
A0A2P4XBD3	LTR/Retroviral/YR
A0A7S0MSU5	LTR/Retroviral/YR
A0A0M0K2N5	LTR/Retroviral/YR
G7E3S6	LTR/Retroviral/YR
A0A250XAJ6	LTR/Retroviral/YR
A0A250XU73	LTR/Retroviral/YR
A0A250WVE1	LTR/Retroviral/YR
A0A4Y2Q857	LTR/Retroviral/YR
A0A4Y2N430	LTR/Retroviral/YR
A0A4Y2D7A5	LTR/Retroviral/YR
A0A4Y2QH30	LTR/Retroviral/YR
A0A511KEZ0	LTR/Retroviral/YR
A0A834RC73	LTR/Retroviral/YR
A0A0F7SV57	LTR/Retroviral/YR
A0A2E9QKR8	LTR/Retroviral/YR
I2H688	LTR/Retroviral/YR
A0A1D8PLS1	LTR/Retroviral/YR
A0A1D8PR73	LTR/Retroviral/YR
A0A834R4X5	LTR/Retroviral/YR
A0A4P6XIB5	LTR/Retroviral/YR
A0A438HST1	LTR/Retroviral/YR
A0A438G0Z4	LTR/Retroviral/YR
A0A5B6WLL2	LTR/Retroviral/YR
A0A438JI96	LTR/Retroviral/YR
A0A5H2XMW7	LTR/Retroviral/YR
A0A438IX92	LTR/Retroviral/YR
A0A151S487	LTR/Retroviral/YR
A0A5A7U4R4	LTR/Retroviral/YR
Q9MAR7	LTR/Retroviral/YR
A0A699H563	LTR/Retroviral/YR
B9GC98	LTR/Retroviral/YR
A0A2Z6NY36	LTR/Retroviral/YR
A0A2Z6P5J6	LTR/Retroviral/YR
A0A251VGU8	LTR/Retroviral/YR
A0A2Z6PKM9	LTR/Retroviral/YR
A0A6L2JPX3	LTR/Retroviral/YR
A0A438I1P6	LTR/Retroviral/YR
Q9LP05	LTR/Retroviral/YR
A0A5D3C1P5	LTR/Retroviral/YR
A0A6L2LIF4	LTR/Retroviral/YR
A0A2N9EG92	LTR/Retroviral/YR
A0A699GMK2	LTR/Retroviral/YR
A0A6L2KA16	LTR/Retroviral/YR
A0A6L2N8Q0	LTR/Retroviral/YR
A0A6L2MC66	LTR/Retroviral/YR
A0A6L2NA77	LTR/Retroviral/YR
A0A6L2KCR0	LTR/Retroviral/YR
A0A507D162	LTR/Retroviral/YR
D5KY22	LTR/Retroviral/YR
A0A482S374	LTR/Retroviral/YR
A0A437A7N2	LTR/Retroviral/YR
A0A0P1BFS2	LTR/Retroviral/YR
A0A177U9M6	LTR/Retroviral/YR
A0A0G4PWD0	LTR/Retroviral/YR
A0A6H5JDG0	LTR/Retroviral/YR
A0A6H5KL37	LTR/Retroviral/YR
A0A177WTF1	LTR/Retroviral/YR
A0A507DKG9	LTR/Retroviral/YR
F0W3P3	LTR/Retroviral/YR
F0WSF3	LTR/Retroviral/YR
A0A6A3MX40	LTR/Retroviral/YR
F0W8W0	LTR/Retroviral/YR
A0A329SK86	LTR/Retroviral/YR
A0A507DGU4	LTR/Retroviral/YR
A0A507DC08	LTR/Retroviral/YR
A0A507BSG4	LTR/Retroviral/YR
A0A7S2ZD23	LTR/Retroviral/YR
A0A2X0N209	LTR/Retroviral/YR
A0A2X0M4D8	LTR/Retroviral/YR
A0A2X0L097	LTR/Retroviral/YR
A0A2X0P749	LTR/Retroviral/YR
A0A7S0BLZ1	LTR/Retroviral/YR
A0A5S6QJY9	LTR/Retroviral/YR
A0A177U1H6	LTR/Retroviral/YR
A0A177VLW9	LTR/Retroviral/YR
A0A427Y2R1	LTR/Retroviral/YR
A0A5D3AWJ7	LTR/Retroviral/YR
A0A0P1BK82	LTR/Retroviral/YR
A0A075B3L7	LTR/Retroviral/YR
A0A177T395	LTR/Retroviral/YR
I2FQB5	LTR/Retroviral/YR
A0A481SHG6	LTR/Retroviral/YR
A0A177V567	LTR/Retroviral/YR
A0A177TY21	LTR/Retroviral/YR
A0A177VF51	LTR/Retroviral/YR
A0A286QJ36	LTR/Retroviral/YR
A0A507BR27	LTR/Retroviral/YR
A0A507CYQ3	LTR/Retroviral/YR
A0A6A4ZIQ0	LTR/Retroviral/YR
A0A4T0N9L3	LTR/Retroviral/YR
A0A2D7MQY1	LTR/Retroviral/YR
A0A2E1LL39	LTR/Retroviral/YR
A8U3S6	LTR/Retroviral/YR
A0A0F4GH69	LTR/Retroviral/YR
A0A7S3FKM4	LTR/Retroviral/YR
A0A2H2J2C1	LTR/Retroviral/YR
A0A0F8BLC2	LTR/Retroviral/YR
[truncated: 4,724 more rows]
