# Supplementary material for: Antiviral reverse transcriptases reveal the evolutionary origin of telomerase
Source: bioRxiv. 2025 Oct 16:2025.10.16.682844. Preprint. [Version 1] doi: 10.1101/2025.10.16.682844 (PMC12632851; doi:10.1101/2025.10.16.682844)
Supplement: Supplement 2 [file media-2.zip › Supplementary_tables_and_data/Tang_et_al_DRT10_supplementary_ tables_final_bioRxiv.xlsx]

## Sheet: Table S1
	Tang et al. (2025)
	Table S1 | DRT10 sequences in Fig. 3H phylogenetic tree
	IPG ID	Source	Genomic accession	Start	End	Strand	RT accession	RT annotation (NCBI)	Organism	Strain	Assembly	Neighborhood ID	Neighborhood start	Neighborhood end	Neighborhood length	Relative start	gene_rel_end	Local ID	RT sequence	SLATT associated	SLATT sequence	ncRNA associated			seq	csra.assoc	flagellin.assoc
	219092581	RefSeq	NZ_QVQX01000006.1	82553	83887	-	WP_123377709.1	reverse transcriptase domain-containing protein	Aliarcobacter butzleri	17-1168	GCF_003730245.1	NZ_QVQX01000006.1_72553_93887_rc	72553	93887	21335	10001	11335	UG17_locus_1	MNYPFKIFNRNIKIKNIKKVFEDSIQHKPSIGIDGINIKSFEIIKDIEFNIINKKIVNKTYNFSFYKEKLISKGRMKYPRVLSIPTIRDKIVLKIIYNTLLEIYQNELSNELIHTKIDKITKTILSKKYDSYIKIDIENFYPSINHDILMKAINKKTKKSEFITLLKKAITQETVNKNHSLEKYTNNTGVPQGLSISNILASIYLIEFDKKYSTENEFEYYRYVDDILILCNKNSIYKIFESLKNDMKNLKLTIHELGINEEKTSYGDLKKGFYFLGYSYKEKFISVRKSSINNLYNSIINIFTQYKHSKEKNINFLYWKLNLKITGCKFEGKKYGWLYFFSQINDTKLLFKIDIFIQEMFKKFKIEYDRKKVKKFIRTHFEILKNRTNTKYIPNFSEL…	TRUE	MAFSDKVWITRKSRINASERFKRNDLISQILIAYYSFFIIVITIVDIKNDNLNFEILTLILSILILIVSIFIFAMNYKERASVLQTSYVLMSKLYEEIKEKENKKDNYDELRNQYDMIVSLTENHSSSDYLEVMYEVKNNKDYEQVNGKWTFSKSLKIWIYKLTRFFKISFLFILPIIIVIMILIIQ	FALSE			MNKAYKYRIIPNREQEELIKKTFGCVRFIYNQMLSNRKEIYEKYKHDKLALKQQKYLTPANYKGEFPWLKEVDSLALANAQLNLNTAYGNFFRDHSIGFPKFKSKHRDKKSYTTNNQKGTIRLVDNSHIRVPKLKGVKIKMHRQLPEDSVIKSATISETATGKYYISILVEFDIQIDLVMATKETTLGLDYSSKELYVDNEGDIGNYPRYYRQAEAKLKKEQRKLSKRKKGSQNREKQRQKVAKLHEKVANQRKDFLHKKSRQIANAYDAIVIEDLNMRSMAQGLKLAKSTNDNGFGMLRTFLEYKLKEQGKQLVVINKWYPSSKLCRFCNRVNRDLTLSERVWTCFCGEVIERDINAAINIRNEGCRIIGVA	FALSE	FALSE
	124472084	RefSeq	NZ_MIBZ01000043.1	43139	44482	-	WP_294890113.1	reverse transcriptase domain-containing protein	Sulfurimonas sp. RIFCSPLOWO2_12_36_12	NA	GCF_001829675.1	NZ_MIBZ01000043.1_33139_54482_rc	33139	54482	21344	10001	11344	UG17_locus_2	MSVKHPFKIFNKNFKLKNIKKVFNNSIKNKPSTGIDGININNFEKKLDIEFEIINRKVLDKTYNFSFYKEKLISKGKNKYPRVISLPTLRDKIVLKTIFNTLTEIYSDDLSNELVHSKVDKIKTTIQSNRFDSFIKMDIENFYPSIDHKILLKIISKKTKKSEFIDLLTKVITQATVSKSNDSIDKYSNNIGVPQGLSISSVLSSIYFIDFDKKHSIQPNYEYYRYVDDILILCKKDDIQAIFTTIKNDMTNLKLKVHDLGISPQKTDSGSIKNGFYFLGYSYSDTLISIRESSINNLHNSIIDIFTQYKHSKDKNIKFLYWKLNLKISGCKFEGKKYGWLYFFSQINNEKLLFKLDIFVKNMFKKFNIKYDKNEVKKFIRTYFEILKNRTQTTYIPNF…	TRUE	MAFSDKIWKTRKSRINTSERLKTNDLLSQVLITYYSLFIIIITIIDMNNNELNFEILTLILSILILVVSTFIFSRNYKERSLMIQIAYIKMGKIYRKVLEKEKNNQDYSDLEEDYDDILSYTENHSECDFRQVMYEVRKNQDYKTINGEFGLQEWVSWLWCKSVKYLFVFLLFAIPIIVLLVALETVCQ	FALSE
	328941691	RefSeq	NZ_JABSUT010000002.1	200920	202245	-	WP_173622075.1	reverse transcriptase domain-containing protein	Brevibacillus sp. HB1.4B	HB1.4B	GCF_013284285.1	NZ_JABSUT010000002.1_190920_212245_rc	190920	212245	21326	10001	11326	UG17_locus_3	MSGFDVYKKKFTEKEIRHVYETVIKKKATTGLDRINKETFEKNLDENIEIITRKVANGTYDFISYKEKLIMKGRDKFPRVISIPTIRDKITLNIVKGILSTEFQSVTNNELIQVKIGKLQDSIQNDGYDYFIKFDIKNFYPTINHRILLQKVRGRIKSRKILTLIKRAIQTPTKSPANTNDQNVINIKGVPQGLSISNVLADVYLNEIDNDYIGKKNLKYFRYVDDIIILCHKKDVTTIRNQINNEFKMLKLKINIEKTNSGELESGFEFLGYHIKTKHYSVKDQSLKKLKQSILTTFSEYKYSSLPNKLEILLWKLNLRITGCKFDSKKFGWLFFFSQINDESLLFKLDCFIKKLCTRYGVPKQNIKRFVRTFSEIRENVTRTKYIPNFDNYSTAEKK…	TRUE	MTKQDKIYTRLLDNIWITRKCRIQTSERLESTDFWAQVLINYYTLIVLVASIWTISPENSTPFISFVLVIASLFLFASTLFVSSRDFKSRAKDLKNCYLKMEGLYRELQIIQEDPNTKEINLAQFKDISNKYDDLLSNVENHSKYDYLIFIKEQKIRELSLSENQRIFWYRVRIRIVIIGLFILPLLIPSILIFLKGESV	TRUE
	465421099	RefSeq	NZ_JAHHXM010000040.1	18797	20128	-	WP_216884230.1	reverse transcriptase domain-containing protein	Oceanobacillus caeni	179-K 2A2 HS	GCF_019037185.1	NZ_JAHHXM010000040.1_8797_28508_rc	8797	28508	19712	8381	9712	UG17_locus_4	MSAYKDFNKLFQDKQIEEIYNEKVKLKPSTGLDGINKETFEKDIESNIKIINRKVNNNTYKFTPYKEKLINKGRDKVPRVISIPTIRDKVTLAILHKILSNAFAGDINLEIVQTVISKVKTTMNNSNYNYFIKIDIEKFYDNINHDMLISKVRRKVRKKELINLISNAIKTPTISPTTSKPYIQNKRGVPQGLSISNILANIYLNQLDKNFNNQHEFAYFRYVDDVLIICNKDHKEKIENKLEKHINSLELKYNKDKKQHGLLSQEFSFLGYNFIDNVAGIREHNIFKLEKSLVEVFTRYKYSDFKRTSEFVWNLNIKITGGIIDENKYGWLFFYSQIDDLSILYRLDWFVEKLFKRFEIQNISEKSIKKFVRTYHEILFNRSGSNYIPNFDKYEIKQK…	TRUE	MNEEQIKSLSNKVWITRKCRINTSDRLVFTNKVTQFLINYYTLVILSISIWSLNTTDNTHFSLFTVIASLFLFGITVGVNSLNYRERIIYLKNCYIKLDDLYADLEILLSELPFIEKQEGKRRFIEIRNEYSKVLESVENHNAYDFLKFQIFNQKDLIDYKHYIRYFLYKLYYGLIFIVLLLVPFSPIILIIKDWI	FALSE
	495606356	RefSeq	NZ_JAJAEF010000008.1	146826	148166	-	WP_226059204.1	reverse transcriptase domain-containing protein	Shewanella sp. SR1	SR1	GCF_020447145.1	NZ_JAJAEF010000008.1_136826_158166_rc	136826	158166	21341	10001	11341	UG17_locus_14	MKVFEQFRRIYSISSLSEIHDKQIPTSPAMGVDNMSQEIFIGMREEQLEIINRKVLAGKYAFTSYRLKLISKGQGKSPREISIPTVRDRIVLKGLCIFLQIRFREDIKDVLPQFVVKTVKGICITKQYDSFIKLDVSNFYPSIPHEKLIRRLRKRIKSAEILNLIECSISTPTVSKPKSGVAKNTQGVPQGLSISNVLASIYLSNIDKRYEGDDRLKYFRYVDDILILCNWEDILDIRKDIAKRFSGLKLKIHAEALGSDKSTSGRLDREGFSYLGYSFKEGLVTVRLGSVEKLRESILTIFTGYKHSKLKSEEFLMWRLNLRITGCIFNKKSKGWLFFFSEINDESLLHELDFFVDKLCKRFNVSNLEIKKFVRSHYQIQHSRTESKYIQNFDLYNVN…	TRUE	MNIDGKQLADRIFWSKKSRVQAEKRLRTNDLASQVVLLWYSVFTVCISIFELSFPSGESQFPTIMVVLSVLILCASLFVGNRNFKERSMILKQCYEELGSLESKCFELDKVTIESEKTRLLETISDGYSRALTLSENHDDNDFKNALIQEYLNTAPPRTKLTRKPTIYNVFEVVIYTILKYLLFSLLAIIPLFTLLLR	TRUE
	616806951	RefSeq	NZ_CAMXCL010000007.1	70600	71946	+	WP_271839255.1	reverse transcriptase/maturase family protein	Commensalibacter communis	LMG 28296	GCF_947179055.1	NZ_CAMXCL010000007.1_60600_78253	60600	78253	17654	10001	11347	UG17_locus_17	MVSNISFFNKNFQQNHLKEIYEDYISHSHAYGIDNINNQKFKGILDKEIEIIYRKTYNASYKFTKYKLKLISKGREKSPREISIPTIRDKITLKALCCCLQEIYQKDIQFDLPQSIIKKIKNYIQENPECNYFIKLDIINFYPSIQHEILIAKLKKRTKSNKILHLVQNAISTPTVSKSVPSDTLSAMGVPQGLSISNILAYIYLFEIDQYFLKQKNILYFRYVDDIIILCNQTQLDKIKKQVKKRLQAIKLEIHDSALGIDKSSYGDIHKNNFSYLGYYFQPNNVSVRATSIQKLRESLIAMFVQYHNQISKNIHFLEWRLNLRITGCVFKEQSKGWMFFFSEITDIKLLHQLDSFIQKLCKRFNVDLQLKLFVRTFFQIQHNRRETIYIPNFDKYDI…	TRUE	MNEDMKRLANGIWWTKKSKILAEARLLKLNLFYQCLFFWYSVFLVFCSIYTLVHPLKSITMSVTITVFSITLFALSLFINGLNYKERAILLKKSYEALSLLYTKCQISESHEEIDIEYQSILSQSENHKEIDFIRAIVSNYNPTIPNTDQKAPTCRQKRLYWGYNILYLIYILMAISSPILVILAINYMNFQ	TRUE
	77648829	RefSeq	NZ_CP059733.1	5929772	5931100	-	WP_044839606.1	reverse transcriptase domain-containing protein	Thalassomonas viridans	XOM25	GCF_000948985.2	NZ_CP059733.1_5919772_5941100_rc	5919772	5941100	21329	10001	11329	UG17_locus_46	MTVINKFQRQFSPQKLKKIYTEHIQLSGAIGIDNRNQKGFWPIQDDEINIISRKVISANYKFTKYKLKLISKGRGKPPREISIPTIRDRITLRALCDFLSSCFKSSIKFELPQDVVCAVKENVSSNTYDGFVKLDVTNFYPTIKHDELNSRLRKRIKEPKILELINNAISTPTVVRSHASDIPMSKGVPQGLAISNILSAIYLLNIDSYMKKQSNLRFYRYVDDVLILCEHKKAEEIAQSLIKRFKKIGLEIHDPIKVPDKSQIGHITEKFDFLGYEFDNGLISCRKGSVDKLRESIISIFNGYKYADKKNADFLLWRLDMRITGCIFENKCKGWLFYFSEMNNESLLHQLDAFVTNLTKRFNAKIKPKKFVRSHYEIKHHRNETKYIPNFDSYSLEQM…	TRUE	MSLPDSIWWTRKARIQTEKRLLANAFQAQVILLWYSLFAVFVSVYYLKFNATSEYSGVAWVVFSVMVLIISSFTSALSFKERAALIKECYETLSGIYQRAIKTPADKNIETEYGQVLSVCENHTDKDFHKAICLEYLSHSTPNGVSGGLTKIPTRYIWFMFLIHCFYRIMFLFFMYSLPIIIFVTLEKL	TRUE
	276816880	INSDC	CAIIXR010000522.1	270	1598	-	CAC9480733.1	Retron-type RNA-directed DNA polymerase (EC 2.7.7.49)	uncultured Gammaproteobacteria bacterium	NA	GCA_903813455.1	CAIIXR010000522.1_1_8212_rc	1	8212	8212	6615	7943	UG17_locus_49	MPVKKKFEHHFSEENLIRLYKDKVSLSEATGIDNLNQKSFFPTLEEQTHIISDKVLKGSFKFTKYKLKLISKGRGKVPREISIPTIRDRIALRALCNFLVECYKDQVISELPQNIVKKIKTEIRSEKYNGFIKLDVSNFYPTIKHDEILKKLQKKISNPEIITFIKESISTPTVLKSHPGDKKPTLGVPQGLSISNILASIYLLEIDKQLMNDPNIAYHRYVDDIFIMCTHESVKGISSDVIKKFEEIGLKIHKPNGGSGKSVLGKINEGFDYLGYQFKGDLISPRATSIEKLKDSIVSIFTSHKHAKHPNKNFLLWRLNLRITGCVFENKSKGWMFFFLEINNETILHNLDRHIKHLVDRFQIDIKPQCFVRSYYEIMHSKHRTTYIPNFDRYPIKKM…	TRUE	MTGVILYTLKNTSGLFFGGHFVELLDKIWWTKKSKIEAEKRLLANAFQAQILLLWYSFVSVAASIHYLKFNAQSEYAGISWVLFSILILCISGFINGLGYKERAALVKDSYEALQKLHDQEKYNPSNPSNPSNPSNPFDLANKYEKILSICENHSNIDYYLALCKAYLHKSELDRKPTLYIWFFVIWYKIKRILLLVIFYLILPALVFLYTGA	TRUE
	163311085	RefSeq	NZ_NVLH01000058.1	806	2140	-	WP_097854137.1	reverse transcriptase domain-containing protein	Bacillus thuringiensis	AFS096978	GCF_002553035.1	NZ_NVLH01000058.1_1_8580_rc	1	8580	8580	6441	7775	UG17_locus_55	MAVYKDFNKYFKFENLESLYIEKISHKPSMGIDGINKKSFESNLNTYISIVNRKVFNSSYNFTPYKEKLISKGKNKHPRIISVPTLRDKLTLATIHKILSNAYSLNIKQELVQTTIAKIKKAIELDKYDYFIKLDIETFYDRIDHEILLKKLKRKVRKKELLNLIMKALKTPTINVNTQKPYIDNEKGVPQGLSISNILANVYMNDLDKELNTNNKFAYFRYVDDILILCKEEDKAYIEKKIEKKIKQLGLDVHPDKNISGCLLTEEFTFLGYKIQNQSLRVLERNVHKLEKSIAEVFTCYKYSDFKRTNEFVWSLNIKITGGIIQQNKYGWLFFYSQINNLKVLYKLDWYITQLWKKFGINKVERKYIKSFVKSFNEISFNRSKTKYIPNFDKYTIQQ…	TRUE	MNTEIIEQLSNKMWITRKCRINASERLLKIHRRAQFLINYYTVVILSLSIWTLYSPPKSNHLSFITVIASLFLFAMTIAIDSSNYKDRISSMKNCYIKIDGLEAELNILLNDVINKSISNDQVIKDTFRNIRKQYSDLLNSVENHSEYDHLKFLLTQKDKVKRFNYVQYYVRKIIYFLGFIFLVLVPFSPIVLLIWGKI	FALSE
	515744229	RefSeq	NZ_JAKCNG010000005.1	55132	56466	+	WP_234557764.1	reverse transcriptase domain-containing protein	Obesumbacterium proteus	INSAq192	GCF_021440995.1	NZ_JAKCNG010000005.1_45132_66466	45132	66466	21335	10001	11335	UG17_locus_57	MSVWSEFEKAFSIENLTRIYEENVRLSPATGIDNMTHEKFIYSRDEHINIINRKVMAGTYHFTKYKLKLISKGPKKYPREIAIPTIRDKIALRALCDFLKIRFNPVLDFSLPQEVIRDVKNSVYEKGYSGFIKLDISNFYPSIDHEKLLKRLNSRIRNEIIISLIKSAIETPTITRPTPKDKLSHIGVPQGLSISNILASIYLSNIDNYFKKIDNLTYFRYVDDILILCHTEKCNEIAEIAIRRFKKLKLKVHDPKTTPDKSSIGSLGVKDFTYLGYSFRSDCVSAREESINRLRESIISIFSGYKYSKIGSINFLEWRLNIRITGCIFQNKFKGWVFFFSEITNINLLHELDAFIQTLCKRYDVNIDVKSFIRTYYQANHKRHDSKYIPNFDKYTEKE…	TRUE	MALSDRIWWTKKSKIQTEKRLLRKDIASQIILLWYTVFSVFASVYELAKPSTNSLFSVLMVSLSVLIMAVTLFIGNRTFKERAMLVKQCYEQLSILNIQADEAEKTNNKDDIFKLEDEYKNILSVCENHSDLDYKKAVVFEYLNTESSLKAKLTKKPNFYFYFCVFLHMTFEMVISLFLLLSPIIIWNLLR	TRUE
	820083567	RefSeq	NZ_JAXOHL010000014.1	321	1655	+	WP_336567584.1	reverse transcriptase domain-containing protein	Aeromonas caviae	A20-11	GCF_037117075.1	NZ_JAXOHL010000014.1_1_11655	1	11655	11655	321	1655	UG17_locus_59	MNAYNILKKHFETANLKRIYKENVLLSSATGVDNMSHEVFWRFHDDEINVVQRKSLNGNYVFNKYKLKLISKGRGKAPREISIPTIRDKIALRATCDFLQEIYQSDLVFNLPQEMVVEVKEAVSSNVYDSYLKFDVANFYPSVVHDKLISRLRGKIRDKRILDLISSAIKSPTVSKPSKSDIESDCGVPQGLSVSNILAAIYLLNIDKYFSKLNGIKYFRYVDDVLILCASSQTEKISLEIIKRFKHLGLKVYDPKRNPEKSSTGSLGYDEFGYLGYYFQGNVVTARKGSVDNLRESLIAIFTGYKHSQLRNAEFLEWRVNLRITGCIFQNKSKGWMYFFSEITDENLLHELDAFLQKLIIRFNVKVNLKSFVRTYFQIKHYRRETTYVPNFDNYDLEK…	FALSE	NA	FALSE
	209619050	RefSeq	NZ_QWLL01000082.1	491	1852	-	WP_119372040.1	reverse transcriptase/maturase family protein	Pseudomonas monteilii	BCN3	GCF_003576045.1	NZ_QWLL01000082.1_1_5181_rc	1	5181	5181	3330	4691	UG17_locus_64	MSAKVNFNKAFTIKRLEKIYSEHIILSRATGIDNLTQKQFWRMLKYQLAIISRKANAGTYTFTKYKLKLVSKGRGKAPREISIPSIRDRICLRALCEVLTKTYQSSISFDLPQDTVRDVKSCVESGKYDSFIKLDVSNFYPSINHTVLLRKLRSKIRSPIILNLIKSAISTPTVSKSSKSDTANAKGVPQGLAISNALAAIYLVDIDKKFSKIPNVKYFRYVDDILILCKGKQKSTIASEIISEFKSIGLEVHDPVVSPAKSSMGKLGEKFDYLGYEFRNEILKKVPTPITTARSGSIDKLKESLASIFTGYKHSKIKSLDFLTWRLNMRITGCVFQERSRGWLFFFSEIEDETLLHKLDLYVSQLVKRFNVKISPKGFVRAFYEINRRRHTTNYVPNF…	TRUE	MALSLRACSVTSVTLFTKIGTPSHFIKRIFSQMFADNIWWTRKARIQAEKRLLANAFQAQLLLIWYSFLSAAVSIYYLKATASNFANVSWVAFSVLILSISGFINGLSYKERANLIKECYESLQELYAQAIKKNANIEQISIRYQEILKTCENHEDIDYSIALCDTYLCHPSPKHHRRGLSKHPTCFIWVKVVFYYTKRCIALAILYFLPIAMFIAMELGVAK	TRUE
	408608308	RefSeq	NZ_JAFBDQ010000032.1	21	1400	-	WP_204703211.1	reverse transcriptase domain-containing protein	Halanaerobacter jeridensis	DSM 23230	GCF_016908315.1	NZ_JAFBDQ010000032.1_1_9801_rc	1	9801	9801	8402	9781	UG17_locus_66	MSTSEEFKEKFKYKNLKDHYFEKVRSKANPGLDKITRRVFERNLVENIKIISRKVVNGNYKFTPYKQKLFSKGRGKPPRVISIPTIRDKLTLSVLKEIIHNQFSDDLYHFIVQTIIDEIKNTIENEKFNYYIKIDISNFFGSLNHDFLLEKIKNKTRNQKMIDLIRNAIITPTVPENSLTQNRKTKNDKGVPQGLPISNILSSIYLMDFDNKHLNSNEYDYYRFVDDILILCNKEEFESIENKFIKKSKNDMKFLNIDDNNHLKINEEKKEIGKIKEGFIYLGYQIAGKDFSVRDKSRYNLEHSIEDIFVKHSRSGFQNIDLFLWELNLRITGCFIDENDKYGWMFFFSQMNDKTLLFELDWLVQKFIDRFDLRDKIDEDEVKRFVRTYHEINYNLHET…	FALSE	NA	FALSE
	626062605	RefSeq	NZ_CP117518.1	818053	819441	+	WP_273860561.1	reverse transcriptase/maturase family protein	Photobacterium sp. GSS17	GSS17	GCF_028621875.1	NZ_CP117518.1_808053_829441	808053	829441	21389	10001	11389	UG17_locus_68	MDLKPYLIFRRTFNKGHLKNIYEENIKNSGAIGHDGINHDIFENKIDSEVDVIIRKTINKTYSFTQYKEKLVLKGANKNPRQISIPSIRDRITLKYISNFLQSVFDDVINQEIPQVKIEKVKAELSRNRYDSFVKVDIKSFYPSINHDILKRKLNKRVRKAEFIYLIEKAIKTQTLPSPNKNALENETGVPQGLSISNFLAEIYLADFDRESFSDDFFFCRYVDDILILCKEGEIEEIYNKVKQSLSLLGLNTHDFGVDDKCEYGKLDKGFTYLGYTFKSNDVSVRKASVTKIESSIAKILTTFKYRQKKADLIKSKVKREIETEKNLKILKWRLDLRITGCIYNNTKRGWVFYFSQINDLIVFRELDFTVNKLLKRFNLDGKITPKKFIKTYHESKIK…	TRUE	MLSDNIWFTRIARIEASKRLLSLERQCQILLISYSLLSVCLSIIFLVKDSSQFDNVVLCLFSTVILVLSLFITNSDYKGRGVQLKENYIELQNIYFLVKDLESENKENEDPKRLKELRDEYIKLLHQTENHSTADDLRARSKQKTTRPLKENEKQQLDVMDNLSLLRVIFSWLPFVIGTIYGFKALFNI	TRUE
	153741305	RefSeq	NZ_FYEP01000001.1	299526	300887	-	WP_088830016.1	reverse transcriptase domain-containing protein	Paenibacillus tyrfis	NA	GCF_900188505.1	NZ_FYEP01000001.1_289526_310887_rc	289526	310887	21362	10001	11362	UG17_locus_74	MSASKLFQENITINNLKDFYTMNISHKATPGIDRINRETFEKCLDDTIKIIHKKTLNGTYKFTPYKEKLVSKGKNKAPRVISIPTIRDKITLGVLHEILKEVYKEKVNVKITQTLVDELKDAIVGQRFTHFIKIDIKGFYDHINRDILFSMLKKKIKKDEVLSLLKKAILNKTVPLSQISSTATEEEATDKGVPQGISISNILANIYLSDIDAKFQKKNGIAYFRYVDDILILCTDKNKNRIYNSIKRDFSKLELSINDKEDAGKLTKGFDYLGYKYALINKAQSKYGFSVKKKNIFKLENSLINIFSDYKYHKNSQLFIWNINLRITGFILDKSKYGWLFFYSQIDDYSILYHLDWFVEQLCNKFNVSSQLRILIKKFVKAYFEIKKKKGKSKYIPKS…	TRUE	MSTISDEIKSFADNRLWRTKKARIEAEARLNKYNILSIIVVNYYTFLVLALSIWSLILDSNSDWAKYITIITVIVSVGLFGGTILVSSMNFKEKAEKFKKSYIAIEELEVEVKKLTRSLTFLTEQHKILRLSEIEKSYAEILNSTDNHSPMDNLKVLIDRKNTEVKWFEKINYYFKRAASNLFIILLFTAPILVFFLIKNFLGI	FALSE
	112721200	RefSeq	NZ_LZEX01000001.1	685993	687327	-	WP_067421231.1	reverse transcriptase domain-containing protein	Morganella psychrotolerans	DI-3	GCF_001676055.1	NZ_LZEX01000001.1_675993_697327_rc	675993	697327	21335	10001	11335	UG17_locus_76	MKLFDEFSDFFSLDNLREIYNSHIILSASTGIDNMNHKVLWRMLDEQLAIVNRKVLSSGYTFSKYKLKLISKGQGKAPREISIPTIRDKIALRALCNFLKYKYSDVLTFDLPQNIIKDVKENILLNKYDSFIKLDVTNFYPSIKHEKLISTLRMRLRNKNIISLIDSAIKSPTVSHSKKTDVYSMRGVPQGLSISNILAAIYLSNIDKKFNKVSDIKYYRYVDDILILCNAEVIEDITKELGSRFNKLGLKIHKRERNSDKSTSGSLLCDKFNYLGYSFFNDVVSARSGSVDKLRESLLAIFTSHKHSKFENINFLEWRINLRVTGCIFQNKSKGWMYFFSEIENEILLHQLDSFVAKLCKRFSVKLNIKSFVRTFYQIKHNRRETKYIPNFDNYNIKE…	TRUE	MVNFANRIWWTKKTRIKTEKRLLNLNFYSQLLVLWYSVFLAGYSIYSLVEPVSGNKESAIMTALSISVMVVTIFISSMNFKGRSLLVKECYEQLGVVYAKSITNKYNKINLEAEYKSILSISENHLDLDFCCAVVEEYFSTKDKSLLSKIPTWQQYIRYFFL	TRUE
	77423929	RefSeq	NZ_BBTQ01000011.1	104300	105625	-	WP_044424173.1	reverse transcriptase/maturase family protein	Acinetobacter pittii	NBRC 110504	GCF_000931895.1	NZ_BBTQ01000011.1_94300_115625_rc	94300	115625	21326	10001	11326	UG17_locus_80	MSNIKLFHTFISRDNLEKTYFDKIFYTTAMGVDNISPSAFNKKYIQEIELINKKVTNNTYKISKYKLKLISKGKNKIPRDLYIPTIRDRLLLKVINDFLLTIYSEDINQKLPQTVVREVKEQLSSKNYDTYLKIDIQSFYPSINKEILVNIIKRKVRSNTFIRLINQSLNPKNLKDINSIEGVPQGLSISNTLAHIYLIDIDKHFISQKHLSYFRFVDDILIFCNEQNITEIKKDLQNLFHKKRLNIHPLQHHGSKSKIGKISYDPFEYLGYKFIDNKITIRDSSINNLRNGLVEIFTAYKYAKNKNIDFLKWKLNLKISGCIHEKKSKGWIFFYSQITDISLIYELDHFVKILILKFNVGEILGEIKKFSTTFFEINHNLNNTKYIPNFDKINLDKKI…	TRUE	MSKADNVWWTRKAKIENEARLLKYDFHGQILLLWYSFFSVAMSILTLNESSFLKSIIQNGEVDAKLLVVFSVLSLFVSTFVISQNFKERAAKIKFCYEQLKILYVKLIDNENINDIEKKLFEEYENILKSCENHLEKDYITAKVNLFLSVKDKNKVNPHPTGYDFLRFYCNKITFLVIILFIYLFPILILFFI	TRUE
	86938443	RefSeq	NZ_JNGH01000060.1	41339	42679	-	WP_049847701.1	reverse transcriptase domain-containing protein	Trabulsiella odontotermitis	1	GCF_001188485.1	NZ_JNGH01000060.1_31339_52679_rc	31339	52679	21341	10001	11341	UG17_locus_91	MDEHKGFDNYISINNLRDIYDNHVILSASTGIDNMSHKILLGIIDEQLSIINRKFNSKSYVFTKYKLKLISKGRGKPPREISIPTIRDKIALRAICDYLKSTYDNELRFKLPQDVIKSVKADIESGEYNYFLKLDVANFFPSVQHDKLIEQLCHRIDDNRVLTLISSAIKSPTVIKPSKSDVPNVNGIPQGLSISSILASIYLHTLDNKYKDENDFKYYRYVDDVLIFIKSKEVDEVIKEVVSDFEGLGLKVYDPNANPEKSSKGVISKDAFGYLGYDFNCGVVSPRIGSVEKLRESLLSIFSGYKYSKLKRLEFLEWRVNLRITGCIFQGKSKGWMCFFSEINNERLLHELDAFVDNLCIRFNVELKVKSFVRAFFQIKHNRRETKYVPNFDSYSEEE…	TRUE	MSDFSNQIWWTKKARIKAEKRLLRMDAISQSLLLWYSFFLVAYSIITLVVKVASLTETAIMVALSVLVLLLTLYVNNMRFKERAMLMKQCYEQLGLIYGAIGSSSDIDSLKKEFHSILSISENHKEIDYYRAIDGEYESASDKSKLSKHPTEEQKNSIRMSNNGWCVSVLVLILLPFIIVAFIRHYSQV	TRUE
	474697790	RefSeq	NZ_JAHKRC010000002.1	143384	144745	-	WP_219261082.1	RNA-directed DNA polymerase	Pseudomonas sp. NKUCC02_KPG	NKUCC02_KPG	GCF_019345465.1	NZ_JAHKRC010000002.1_133384_154745_rc	133384	154745	21362	10001	11362	UG17_locus_93	MSAKARFNKIFRVRNLGKIYATHIQLSRATGIDNLTQKQFWKILKEQISIISRKTKSNSYTFTKYKLKLVSKGRGKTPREISIPAIRDRICLRALCDLLMETYKSTISFALPQDTVKQVKLAVNSGQYNSFIKLDVSNFYPSIDHDRLIKGLRGKIRSETILDLINSAIKTPTVSKAKKDDLPNTIGVPQGLAISNALAAIYLINIDKKLSKKTNIKYFRYVDDILILCDSVDVVNITTDIIADFKKINLEIHDPIEMPHKSSIGTTGEKFDYLGYEFKNKIIHKKETNITTARSGSLEKLKESLVSIFTGYKHSKIRSIDFLTWRLDMRITGCVFQGKSRGWLFFFSEIDDESMLHQLDLYVEKLKKRFNVVVNQKSFVRAFHEIAHRRHETTYVPNF…	TRUE	MFADNIWWTRKSRIQAEKRLLSNAFQAQLLLIWYSFLSAAVSIYYLKSTTSSNLESVSWVAFSVLILSISGFINGLSYKERASQIKECYEALQELYSAAKSTTADINALSARYQDTLKICENHEDIDFYITLCDTYLCHPCPRDSAKGLSKLPTNFIWFKVILYYIKRYIALAFLYALPILMLIFIQ	TRUE
	845174636	RefSeq	NZ_JBDFNZ010000001.1	2289848	2291080	-	WP_346448452.1	reverse transcriptase/maturase family protein	Pantoea agglomerans	Pa47-2	GCF_039671785.1	NZ_JBDFNZ010000001.1_2279848_2301080_rc	2279848	2301080	21233	10001	11233	UG17_locus_113	MSHETFWRFQKQEIKTIRKKCLAGTYKFNKYKLKLISKGRGKAPREISIPTIRDKIALRAICDFLQEIYNEKITFELPQDMVKEVKNSITGGTHNYFMKFDVANFYPSIVHEKLISRLRGKIRDEKILSLIQSAISSATVSKPNRNDLPSPSGVPQGLSISNILASIYLLNIDTHYQSQNEIRYFRYVDDVMILCDCSDAIGISDDLSSRFKRLKLTVYDPIKNPEKSSSGLLERDELGYLGYFFIGKKVTARKGSVENLRESLLAIFTGYKHSKLKSVEFLEWRINLRVTGCIFQNKSKGWMYFFSEIEDETLLHELDDFIKRLCKRFNVELNLKSFVRTYFQIKHNRRETAYIPNFDKFDIEQKSYVLTHYFNKSTKNMTEVDINHHFAIRIAKQVK…	TRUE	MSSTFSDKIWWTRKAKIKAERRLLNLDFYTQFLLLWYSSFLVCYSIYSLVKPPVNDNESVIMVALSVLILVLTLFTNNMNFKGRAMLLKHCYERLGLIHTASLNATSLADLDKEYQSVLATSENHLDKDFIKAMVDEYANTSDKSLLTKTPTWYHRLQVLFYQLRSFIIFSVLFLFPIVILITIRAAK	TRUE
	828009216	INSDC	CP150297.1	1384947	1386299	+	WYU90686.1	reverse transcriptase domain-containing protein	Paenibacillus sp. FSL H8-0261	NA	GCA_045040645.1	CP150297.1_1374947_1396299	1374947	1396299	21353	10001	11353	UG17_locus_144	MNASLQFKDKYKEDNLLRFYNTKISHKASPGIDRVSRTIFENKIEENLKIIGRKVTNGSYRFIPYKEKLISKGRDKFPRVISIPSIRDKVTIGVLNEILTSAFSNQIKNELTQNIVDNVKKEINSNNYNYFIKIDIKGFYDNIDHNILLKNVSKKIKKIEIVDLIKKAIQNPTIPLGTKKNDTLNIRGVPQGISISNILANIFLLDVDKKFSNKQNIRYFRYVDDILILCDKKGKNRIFNSIKRDLCDKLFLSLNDKKDEGDISKGFDYLGYKYTSLNKDKSIYGFTVKEKSIKKLEGSLIKIFCEYKNTNNSEIFLWKINLRITGFILEKNKYGWLFFYSQIDDVPILYHLDWFVSEMCKTFKVNPALQNNIKKFVRAYFEIVKKRAKSQYIPRTENI…	TRUE	MAKTIVEEIEYLAGDRIWKTKKTRMEAESRMNRNDLISTLITNYYTFVVLAFSIWALILDPTSTQAKNVTLMSVIASVGLFGATLLLSSLGYKGKALQYRESYLKLDALESDVRNLLRNIQFKSQKEVNSEFHALEQKYNEIIALSDNHSNIDHFKLMIDRKLEGSEKLKSSYYFRVVVKYLIVITVFAIPVVLVVIFT	FALSE
	725094025	RefSeq	NZ_CAJMYU010000002.1	685017	686384	+	WP_321840774.1	reverse transcriptase domain-containing protein	Paraburkholderia bannensis	NA	GCF_905220115.1	NZ_CAJMYU010000002.1_675017_696384	675017	696384	21368	10001	11368	UG17_locus_146	MNAAKYFANAFKVSALNEIFINKIQDSAAIGIDRVTTARFRGALAPELSLIQRKATCGTYKFTAYKQKLSSKGAESPPRVLSIPTVRDRVTLRALAEMLAKIFPEAIAEIPQTKIDRISTALESNEYSEYVKIDLHRFYPSVPHGYLMKALRRRIRKPEILSLIEKSITTATVSDKKGSKGAQPNTCGVPQGLAISNILAEILLLDFDKRMASLKEVSYERYIDDILILCKAGKSAEVLNDVREDLLSMGLKPHPADAEGSKTRKGRLTEEFDFLGYRCKDSRLGIRKQSVHKFESSLAGILTAYRHRLVRASSPADAVRARNVCEWRLNLRITGCIFEKRRLGWVFYFSQITDTTQLRAVDHTIRQLLDRFSLTSHVQIKRLLKVFYESQRSRKEDHR…	TRUE	MLLRCCRNIASADPFGGVFRFLYLLPPPLQLFLSESGDMAHDSIWFTYKARIRAQVRLSKNDFHSQALLVWYAFCGAVLATLALRFPKVLGDDTDMLAAILSIALLVVSLMVTGRDFRGRSIEMRRNYLALESLYRKAKVVRSPLTPQQVEERYEQLLSEVENHTSLDDMCARVFHTGILYSRIPSFLESTTARGYVLLRMLILSFLYILPIGITLYVIVGRHKV	TRUE
	836208046	RefSeq	NZ_CP151953.1	6163447	6164634	-	WP_342421166.1	reverse transcriptase/maturase family protein	Paenibacillus sp. FSL E2-0178	FSL E2-0178	GCF_038593005.1	NZ_CP151953.1_6153447_6174634_rc	6153447	6174634	21188	10001	11188	UG17_locus_162	MKALNGSYKFIPYKEKLISKGYDKPPRQISIPTIRDKVTLSLLNECLSKVFESNINNKIIQTLVNELKQSILSGHFDYFIKIDIKNFFPSISHDKLMKLIHKKIRKKEILTLIENSIKTPTIPFPTKIHSPNIVGIPQGISISSILANIYLSDIDNNFSVPNTDFKYFRYVDDILILCKNSNVSDIKNDILTKLKSLDLETSPTKYREAEISEGFSYLGYFYKEIGNEFGFSVRDESIKRFEESIIKIFSEYKFNKTNGIEKFIWKLNKKITGCVFENKKYGWLFFYSQIDDQKLLYHLDWFIQKLCKQIDLDSNVKKRIKRFVRTYHEIVFNLKNTNYIPNFDDFDLDAQRTVLRDVFDVRDALKLTENEVSKKFKKNIFKYIKELEKDVQNIS	TRUE	MSENVIKNRLDSLSNKIWITRKARINAEERLEKFDFLTQMLINYYTLVIVGLSIWTLYDESNAKLISVITIIASVLLFGLSIFVNARNFKIRSLTFKSCYIKLDEIYNECELLKDSPDKLSLEDISKIQKKYNKVMNSIENHTPMDYLKVLNNTSEISKSQWWYFNFKRALFIISISIIILLPLMLSYLVTKA	FALSE
	836190673	RefSeq	NZ_CP151951.1	1381889	1383229	+	WP_342417004.1	reverse transcriptase/maturase family protein	Paenibacillus sp. FSL R10-2782	FSL R10-2782	GCF_038592985.1	NZ_CP151951.1_1371889_1393229	1371889	1393229	21341	10001	11341	UG17_locus_163	MRAFELFYELYKIENLREVYSERIKNNSSPGLDRINRRIFERELDKNLSIINSKVINGTYKFTKYKQKLISKGEGKNPRVISMPTIRDKITLAVMKNILAQIYNNEVSYSVIHRIINLIVGTLQNENYNHYFKIDLSQFYDTINHQILLSKVKSKIRKKAFIQLIERAIKTPTVEESYSKGLKKTNGVGVPQGLSISNILAGLYLSKFDKKHNNKIHYKYFRFVDDILILCHKEDFIGLKKAIEQELERKYLLKINKDKTESGIVQKKEISYLGYLISKDQISVRPSSVKKLELSLEKLFKEYAIYKKLGKELFIWKLNIKITGLIKDSKKRGWTFFFSQITNERVLFHLDWLIKQYIKRFNLEEDFEEIKIKKYVRTFKEIKNNLHGTTYIPNLDNFT…	TRUE	MDNLTEFKRKIWITRKSRIQASERILRKYNVYQGVLIYYSIVIVIYSIWNIQPVNTNGRITEAALFLMIISVIFSLFSLFVSTKNLQEKFFNLKINYIELEKLYGQLSVLKPESVHEITNVRNHYNNLLSAVDNHETIDYYRVLLNDTEESNKLNEEQVERYKKTIWKTGIYDKSYQVLLYLMPIILPIIIKGLVITMNFFFPSN	FALSE
	28462642	INSDC	CP010978.1	4466141	4467493	-	AJQ29352.1	RNA-directed DNA polymerase (Reverse transcriptase)	Pelosinus fermentans JBW45	JBW45	GCA_000271665.2	CP010978.1_4456141_4477493_rc	4456141	4477493	21353	10001	11353	UG17_locus_168	MIKINADNTLDILKQKFSEDNIKQFYLEHNFSSAPGIDRINKRIFDRKLTQYVKSIHKKVLNETYKFSPYKESLILKNREQLPRVISIPTIRDKLTLRILRTLIQDVFSPEVQHRMIQPIVEEIKQCISQYNYVIKLDIKDYYPSINHKILFAQINKKIKSRKVLKLIRGAITTPTVLDKCKSKECKKNKRGIPQGLPISNILSSIYLIQMDKKFSQLNNLKYFRFVDDILILCRADNYQQIKEDILNEIKSNYSLKVNAKKTEAHEITKEFSYLGYSFKGPIVSVREKSKRKLENSLENLFIDYKNSGFKRTSFFLWKLNLRITGCISDNKKYGWVFFFSQITQLSILFHFDWIIKKLIKRFELETKLDGKKIKRFVRTYHEMINNLNETGYIPNFDN…	TRUE	MEYIDNISKKIWITRLCRIEASKRLDSNDSFTQALLIYYSAIITALSIWVFFIEKTSQNNESKASLILLISSIALTMYSTFIVSKAYKERAIKMKYNYIALDALSKDMNKLKADFQENFIEKDKLINEAAELDKKYLSLLQEAENHTGYDYLKAICDDKDVTMTKFCKVKYTYFKAKEIITMLICFIGPLFVIYTYIKW	FALSE
	31285450	RefSeq	NZ_BAEO01000051.1	74425	75756	-	WP_007622101.1	RNA-directed DNA polymerase	Paraglaciecola arctica BSs20135	BSs20135	GCF_000314995.1	NZ_BAEO01000051.1_64425_85756_rc	64425	85756	21332	10001	11332	UG17_locus_171	MTIQQQFEKHFSEANLKRIFSEHIVYSGATGIDNLNQYAFRQQLDEQVSILSRKMLAGTYQFTKYKLKLVSKGREKAPREISIPTVRDRIALRAMCDFLTQIYADVVTFNLPQKIIKKVKQDITSDTYTGCIKLDVTNFYPSIKHKELRSRLGRKIRDDKIKDVLFSAITSPTVSFSKSTDQLSGRGVPQGLAISNILAAIYLINIDKRFEAYPNIKYYRYVDDVMIFCDFNNAQAIAKDVRAQFSNIGLKMYDPIKRPDKSTIARLGKRFDYLGYQFVGDLISARTGTIEKLKASLVSIFTSYKHSKQKSEQFLLWRLNLRITGCIYDNKSKGWLFFFSEINDEALLHTLDHYVKKLVKRFNVTITPKKFVRAFKELSFRKYETSYIPNFDEYDLAKK…	TRUE	MAFSDNVWWTRKARIQLEKRLLSAYFHSQLLLFWYSLVGVAASIFYVKFQPNSDVAGISWVVYSVMLLCVSIFIGSFSFKSRADKVKECYEALNTLLHRQADSTDEKTQLAQDYELILNSCENHKFVDHTNALVETYLTTADKTKVNPHPTNFHWFHFTKSKFYRFCILTLFYAAPLGLFMLLEKLA	TRUE
	64730561	RefSeq	NZ_JPJD01000022.1	46268	47596	-	WP_033117443.1	reverse transcriptase domain-containing protein	Intestinimonas butyriciproducens	ER1	GCF_000765135.1	NZ_JPJD01000022.1_36268_57596_rc	36268	57596	21329	10001	11329	UG17_locus_181	MNAARHFRRYFSPKRLENIYSDKIKYRATVGMDRIAPKAFEDKLDENVQLISQKVLSGKYKFTRYREVLISKGRRKEPRVISIPTIRDKLALSAYHQFLQSSFGETVQEPLLHTIVGDITQEVLSGHFDGYVKIDITHFYASIDHHLLLRKVKKKIRKSEAIHFLEEAITTETITRVGSAPGRGKNKCGVPEGLSISNILADIYLSDFKEKVCSRYDVCFYRYVDDILILCNASDASKIKDLCVKILKSDFALDANEKKTMSGEIANGVPFLGYMFFDNKVGIRPSAEEKLEASIEELFRLRKRQTISQQVFAWRLNLRITGCILDSKKYGWLFYYSQLTDLKILFHLDWLVDHLFCRYGFEKTKDIKRFVRTYHEITKNVSGSNYILNADRYSIEEKA…	TRUE	MEQSLKNKLNRNIWITRKCRINASERLLSYAKYIEILNVYYSIFVIILSLISLTEQDNLLSIISLACSIALTISIIYANSASYRERSSSLKQNYIELQLLLDQLSCINDDDTECIMSISTKYAELLKASENHIPIDLYRLKISSTDSDFMLSSEEKRSYYCQLVWGYMWRAVLILLPIIAAVLYLGLG	FALSE
	143851909	RefSeq	NZ_FWXY01000004.1	105772	107103	-	WP_084067315.1	reverse transcriptase domain-containing protein	Desulfocicer vacuolatum DSM 3385	DSM 3385	GCF_900176365.1	NZ_FWXY01000004.1_95772_117103_rc	95772	117103	21332	10001	11332	UG17_locus_186	MTVRQDFEEFLSEIYLKKIYTEHIVYSPAQGIDNLNQKQFNKILDDQIEIISRKTLNGTYKFTKYKLKLISKGKGKVPREISIPTIRDRIALKALCNFLIDRYDGTIHFDIPQVLIKNLKNATMSGRYNAFIKLDVASYYPSIKHKELKLRLGRKIRNPEIKEFIEKAIKTATVIKSFKHDKENSEGIPQGLSISNILAAIYLINIDKTLSALSEVKYFRYVDDILILCDERDVKTITQKVILLFKKIGLTIHDPEKVPEKSVVGKIGDEFSYLGYLFKGPLTSARTNSVLKLKESIVSIFSGYKHSKIKSKKFLEWRLNLRITGCIFQNKSKGWLFFFSEMNDESLLHELDHYVVILMTRFRVTIQPKKFVRSYFQIKHHKYRTKYVPNFDKYDLKMM…	TRUE	MSLQDNIWWTRKARIQTEKRLLFNAKQTNIILFWYSFVSVAASIYYLKFGKQSDHSGVAWIIFSGLVLSVSGLINGFTFKRRAGLIKDCYEKLNVLHQKAVTSKSCQSDSSINDDYKQILNLCENHLDCDYHQALCLEYLTTPKKNRDKLSKTPTFYIWFLCLCYNSKRIFSMVLFYFFPIIVMYLLEFT	TRUE
	827795295	RefSeq	NZ_CP150181.1	3654234	3655583	-	WP_339278656.1	reverse transcriptase/maturase family protein	Paenibacillus sp. FSL W8-1187	NA	GCF_037965485.1	NZ_CP150181.1_3644234_3665583_rc	3644234	3665583	21350	10001	11350	UG17_locus_187	MSISELFSRKFQLEHLRNVYNSKISHKANLGLDRMNRNAFEKNLDDHLNLINYKIYNRTYKFTYFKEKLLSKGKGKLPRVISIPTIRDKITLSVLNELLTEVYKNEIEGKLTHTIIDEIKNAVNSGEYNYFIKIDIKNFYDNINHQIILRKIKKKIKDKSILSLVEKALTNPTVSEGKRNAEPEVPSVGVPQGVSISNILANIYLLEVDKRISNFKGVKYFRYVDDILILCTTSNKKRTLKSIENELCNKLKLAINSKKDEGLLTVGFDYLGYAYKKLNEYKYGFSVKSNNLLKLETSIIEIFSEYKRTKSSEQFLWDVNNRITGFVLEDSKYGWLFFYSQIDNVAILYHLDWFVNKMCIVYKVNPALQKQIKRFVKAFFEIIMRRGKSAYIPNSKQFP…	TRUE	MDDILAQIKYFAEERIWKTKKTRMEAEARLKFNHMISNILINYYTFAVLAFSIWALFLNPNSETVRYVTLMTLITSVGLFGVTLLISTLGYRERSVQFKDSYIKLDILESEFKQLIRTAYKLQKEEVIDQFHKLEKKYFDVLTLSDNHDQIDVEKMTIDRKLPGFENLTDSYRRKKWFKRFVITLLFVFPLVLVFIVTRIQ	FALSE
	504463222	RefSeq	NZ_CP078042.1	370183	371361	-	WP_228738712.1	reverse transcriptase domain-containing protein	Acinetobacter junii	AJ_068	GCF_003939355.2	NZ_CP078042.1_360183_381361_rc	360183	381361	21179	10001	11179	UG17_locus_194	MSNTKIFKSRISIENLHETYNQHVYYSYAIGIDNISHTQFNKDLNNELTLINRKISKNKYKFSRYKLKLLSKGKGKPPREIYIPTIRDRVLLKVIQKFLKEVFKNEVTQDLPQNIIRELKLDLASKRYDTYIKVDIKDFYPSIDKDILLKKIRFRVRSSEFTHLLRDSLNPSKKENISGVPQGLSISNILAHIYLLSLDKKLNSQSNIKYFRFVDDIFILLEASNQDKIINLIQSEFSKLKLKIHPITEKNSKSKISLIRNGFDYLGYTYYSNQFSVREGSINNLRNSIVECFTSYRYAPSSKKNVNFLIWRLNLKITGCIDEGKAKGWLFFFSQISNQNILHELDHFIQKIAKQFKIPSTDRQKIKKFSRTYFEITHNLSLYTTKIDNSLK	TRUE	MQINDKIWWTKKSKIFHEKRLLAYNFHSQLLLIWYSLFTVAASTLNAKSLYLLGIKQNQLDPNILIIFSVLTLTMSCFVSSLNFKARSLSIKQCYENLALLEPKNDIATNEKYQKLLDSCENHEDIDYISAKVEIYYSTPEEDRVNINPKPTYFEKFKYAYRKITNIIILVILYMLPICTIIFTEYNWQQQQHV	TRUE
	846075198	RefSeq	NZ_JBDKZX010000011.1	16477	17802	-	WP_346802008.1	reverse transcriptase domain-containing protein	Acinetobacter junii	PUMA0286	GCF_039715955.1	NZ_JBDKZX010000011.1_6477_27802_rc	6477	27802	21326	10001	11326	UG17_locus_202	MTLPELFYTKATQSVLNEVYENYIYYSYAIGVDNIGHVQFNKSLASELELINKKVLNKTYKFSRYKLKLLSKGKGKVPREIYIPTIRDRVLLKTMQLFLQEQFSEDLTLPLPQDIIKNIKADLALKNYDTYIKVDIKNFYPSIDKSILLKKVKKRIHDPFFINLLNNSLDPSQKDPLSGVPQGLSTSNILAHIYMLDLDTVLKNEREICYFRFVDDIFILLQNHDKDKIISMLNSEFKQLNLEIHPIQESGSKSRISSIDQGFDYLGYTYSNKELFSVRKSSINNLHNSIVECFTSYRHAPPERKNIEFLIWRLNLKITGCIDDGKAKGWLFFFSQLTDFKVLHELDHFVRKLLKQFSIPLAEQKRVKKFSRTYFEITHKFHDSRYFPNFDKFNSDDQR…	TRUE	MELVDKIWWTKKSKTFHERRLLSYNLHSQLLLIWYSLFTVAASTLNTKSLYLLGIMQPEINANILIIFSVLTLTMSCFVTSLDFKARSISIKQCYENLALINTQNYDEANKKYQNLLDSCENHTNLDYVSAKINIYYSTPVEKRNSINPSPTIFEMIVYIKSRCLSFVFLSILYLLPIITILFTESNWQQQQQQQQQQQQQQQQQYDTT	TRUE
	124438428	INSDC	MIAY01000028.1	36281	37630	-	OHD37426.1	hypothetical protein	Spirochaetes bacterium GWE1_32_154	NA	GCA_001829315.1	MIAY01000028.1_26281_47630_rc	26281	47630	21350	10001	11350	UG17_locus_206	MEVDSKKIFYDIFDVENLHKHYEEKIKIKPTVGIDNVNLRVFDKDKDSVIERISYRVFTETYKFSSYKEKLISKGKNKFPRIISIPTLRDKLTLSLIKDYLLALFPEANMPVSHSMINEISIISKTSNYDYILKYDIKTFFDSINHHKLISILELNIHKSVLNLIIKAIRNDTKNSNDILYKKITNTKGVPQGLPISNILASIYLLEFDKIYKTNTCISYFRYVDDILIFTSNKNKKKIKESIEDNIENKFLLELNPEKHLENTINEGFSFLGYSFNDKLISVRKNSVLKLERSLEKIFLDYIHTNPKKIKSYEIFLYLLNLRISGCIKNNKKYGWLFYFSQINDISLLFRLDNLINTFAKRFNISLQENDCKIKKFVRAYNEITKNLHNSRYIINFDN…	TRUE	MDNAITIKEDLLNKIWITKKCRINTAMRLENDNKFFLFLSFYYSVFLIILSIINLYKSGNYNSLTLVILSISTTFIVLFYNFQNYKERALSMKNVYIELDQIYIELKTIDKSNIDKILKISSDYSSVLSSVENHNVYDFLVFQYEIDKKNTLHISYIGIVKLFGLRFLYFLIKFSMIILPIIIYFTVYFLLKHFNVLPTP	FALSE
	863086134	RefSeq	NZ_JAWRIL010000115.1	27776	29104	+	WP_352416303.1	reverse transcriptase/maturase family protein	Oscillibacter ruminantium	NA	GCF_040307925.1	NZ_JAWRIL010000115.1_17776_39104	17776	39104	21329	10001	11329	UG17_locus_215	MAGLSASKEWNEVFKKRHLETLFDQKIKGRASVGLDWITVGQFEDNLDSNIDIILRKCNAETYHFTRYREILLSKGAKKAPRCISIPTIRDKLVFSALNEILTKVYGTSTATPMPQVIIKEIAEALGNPIYNTFIKTDIQSFYASVDHEILLKQLNRKVRKSSIRTLIKQALCTSTGQPNTLRTTDTRTKGIPEGLSISNILANIYMRPIDNKYTAMTECAFWRYVDDILIFTTEEYASQLKNCLISDASELSLTLSEEKTVLGSIQEGFEYLGYCISENKVSVRQSSIIKLERTLETIFRSYHNAQVPNAEYLQWKINLKITGFVLDNHKYGWIFFYSQISDLSSLSRLDWLICVFCKRFSIEGIRFKSFMKAYHEITKALHTTTYIPNLDQMTIEEK…	TRUE	MVVADKDKLNNQIWTTRTSRINSEKRLKHKQSFIEGINIYYSCFTVLLSIILLVKQNYPYSVLSLAMTIILTISILYFKSLRYADRAKDFRKNYTELQRLEFRLSHEINDEELTCIEQKYCTLLDGAENHIEFDYYKTVAQSHGDYKTKNWTNTVKWKYCWNVVWRKILEGVLIALPILLLLIVYWGQCDGWFVGVQRVE	FALSE
	395414425	RefSeq	NZ_JAEHHQ010000012.1	38174	39505	-	WP_201909440.1	reverse transcriptase/maturase family protein	Aeromonas veronii	CN17A0059	GCF_016729675.1	NZ_JAEHHQ010000012.1_28174_49505_rc	28174	49505	21332	10001	11332	UG17_locus_224	MRVIDQFKKEFEVDNLKEIFSNHVIYSGATGIDNMNQYSFRKHLDSQIKIISRKSIEGKYSFSKYKLKLLTKGRNKAPREISIPTVRDRIALRAICNFLQKRFSDSIRFTLPQDIIKDVKEHVLSGRFDSYIKLDVSNFYPSIRHKTLLSQLKKRIREKSILDVISSAITAQTVLISRKDDKPNEIGVPQGLAISNILAAIYLQNIDKFLSELPDVKCYRYVDDILVLCSKNEAQALASIIIKKFHKIGLEIHNPIKSPEKSKIDYLSNGFEYLGYKFTHNRISTRVGSIEKLKASLAGIFTSYKHSKTGSLSILEWRLNLRITGCIFERKCKGWQFFFSEINDEELLHRLDHYVSRLCHRFEVDIKPKKFVKTFKEISHNKYHTTYIPNFDEYDIEKM…	TRUE	MALADNIWWTRKARIQTEKRLLSNAFQSQILLLWYSFFSVSVSIYYLKNPQNGIESISWVVYSVLLLCISGFINGLSFKERASLVKECYESLNSIIHQLSDPTADITKLALSYEAKLNACENHNDRDFAIALCQEYWASTDAVRKISKEVHSGLFKETAYPKQALTRIPTSHHWYLAISYFFARFTVLTFFYLLPIFIFCALKSSLFSSTTIGSNI	TRUE
	525132522	RefSeq	NZ_JAKNOR010000018.1	191109	192503	+	WP_238851364.1	reverse transcriptase domain-containing protein	Vibrio fluvialis	PV3	GCF_022290255.1	NZ_JAKNOR010000018.1_181109_193060	181109	193060	11952	10001	11395	UG17_locus_226	MGLTPYLNFRRQFTKKNLKILYEDISINSGATGLDGINHLVFSKKLNVEIDTIVRKVFNETYTFTQYKEKLILKGANKPPRQISIPSIRDRICLKAISKCLGKTYEREINFEIPQIKIEKLKRELESGRYTHFIKVDIQNFYPSINHDVLDKILKRKFRKDLSRNLFLKALKTQTTPKPDKSLPVNEHGVPQGLSISNILSEIYISSIDKLMEKQECFYLRYVDDVLILCNENDVKPLFELINKNLKKIHLNCHELGKDYDKTHTGQISTGFTYLGYTVKGQHISIKKANIRKFESSIAKLFTTYKYKVDMTKSRGYSYAIENAELNKIQSILEWRLNLRITGCIFEDAKRGWVFYFSQINDLRLLHEIDATIQSMANRFGVHGKIRIKRLVKTYHEAK…	TRUE	MSAKISDNIWFTRLARIEASRRLLSAETHSQALLVSYSLMSVSLSIIFLVQKSTNFDNVILCLLSTIILVLSLVVSNGNYKGRSIEMKQNYIDLQLLYYKALKSEEEEDKDALNEIGLEYNRLLSQTENHKTVDDIRARKDRNTSRPVTEKEEEILTTDNFIKLAKIILWWLPFLIGVLYGINTIFKL	FALSE
	92508259	RefSeq	NZ_BDDS01000003.1	298936	300306	-	WP_054203692.1	RNA-directed DNA polymerase	Pseudoalteromonas neustonica	PAMC 28425	GCF_001653135.1	NZ_BDDS01000003.1_288936_310306_rc	288936	310306	21371	10001	11371	UG17_locus_229	MSAYLKFNKLFKVSSLKKTYENNVQNSLAVGLDKTTRTTFENNIDNELLIINRKVNNGSYAFTPYKQKLISKGANSLPRAISIPTYRDRVTLRGVCDLLFHVFSEELEVNIPQVKIEYIKSNIIKPEFDTFIKLDITNFYPSIDHSALEKTLRKRIRKPEIIQLILKSIRNSTVSKAVNGERKINLVGIPQGLANSNVLGEIYLSAIDQKYSNRTNIFYTRYVDDILIFCSDDDTDDISKELVEDIEDLSLNIHPLDEENSKSYTGVLTEPFDYLGYYFKNRAASLRISNRQRFEASIANIFTNFKYKYNSAKTDTNRERALEILRWRLNLKITGCIYEKKKRGWIFYFSQIDDKQILFKIDSSIKNMVKRFKLEGKVKPKTLIKSFHESKKSDKESHK…	TRUE	MSKLSDKIWFTRKARIQASERLLMNNQHAQFTLILYSLVNVALSIYMLKESNPVGRNSDITLTIISVCILVLSLFISNIDFKGRAEKLKKNYLNLHELYEKSELPNADELQINSEYIKLLSDSENHKTIDDKFFRVTNYKSLSSRKPTIPDFIEVIFYTFIRKLLIISIYTAPFALLIFNK	TRUE
	114152988	RefSeq	NZ_MAUJ01000001.1	1284720	1286087	+	WP_065789426.1	reverse transcriptase domain-containing protein	Pseudoalteromonas luteoviolacea	IPB1	GCF_001696455.1	NZ_MAUJ01000001.1_1274720_1296087	1274720	1296087	21368	10001	11368	UG17_locus_232	MTAYINFSRNFKKRKLNSTYQDHISSGSAVGLDKVTAERFENTLDQEIDTIIRKVNNETYKFTPYKQKLISKGADSMPRVISIPTYRDRLTLRSLCQTLSETYKAELHLEIPQVKISQVKDNITNRKYSKYIKIDISGYYPSIDHDMLLNILKRKTRKKQLISLIRSAIENPTMAKSSKNRPNNNRGVPQGLSISNILAEIYLFDFDKYFKNLDDIFYTRYVDDILIFCPANKVKAISHKCIEMLKDLSLNPHDLEVEGSKSCSGNLAGNFDYLGYKFSQRKTSLKKQKIERFESSIAAIFTTYSHKVKAAKNVSDLNKALKILEWRLNLRITGCIFNNAKRGWVFYFSQLDDLTLLFQIDATIKKLMRRFNVDKKITPKKLSKAYFEAQRVEKDSHKY…	TRUE	MYLRTTRKPHFEVLKFPKKSPSTQKGIQMSDIDDHIWFTRKARIFASERLLSNNKHSQYILIYYSLLNVIISIYSTKYELILGESTSLHLIIMATSILVLSLIVSNMDYKRKALEFKDNYINLQLLLEDKSIHISLKWKKYCELLKQTDNHAHIDDLMFRVLNRHTLTSRKPMKREIAHVYLYRLAKQIILALIYLWPLFAIFTL	TRUE
	284118895	RefSeq	NZ_FMEI01000004.1	8796	10124	+	WP_287226060.1	reverse transcriptase domain-containing protein	uncultured Oscillibacter sp.	NA	GCF_900066435.1	NZ_FMEI01000004.1_1_20124	1	20124	20124	8796	10124	UG17_locus_241	MSAARYFYKAYSPKMLNQIYKEKIQYRASAGMDNITPKVFGAHLTENIQIISKKVLAGTYNFTRYREILISKGRGKEPRVISIPTIRDKLALAAYHTFLQNVFADTIEEPLLHTIVGSISQSVLRGQYNGYVKIDITKFYSSINHSILLRKIKRKVRKKEALEFLARAITTQTIPRNVSAPEKTSPTKGVPEGLSISNILADIYLSDLKELICNKFDIAFFRYVDDILILCQADQAAKIKDYAVNILIQEFALEANPQKTVSGKLNEGVPFLGYVFYNNKISIRPAAKQKIESSLEELFRKRKNQVVPQALFIWRLNLRISGCILESKKYGWLFYYSQMSDLKILFQLDWLIQRFFKRFKIDQPDSIKSFVRTYHEITKNVSHSTYLINADLYSCEEKR…	TRUE	MERDLKEKLERNIWITRKCRINASERLLKSAKFVEFLNVYYSIFVITLSLLSLIQHNDQFSFASIVLSIALTISIVYANTTGLRDRSTVLKQNYIDLQVLLDQLFYIEATETEKVLTVSDKYAELLKLSENHLSIDLYRVKSTSSDTNFKMDRIEWVKYILLVLWDCLWRLFLVAVPVIGTIYLFFAG	FALSE
	346430687	RefSeq	NZ_JACGVA010000065.1	85015	86547	+	WP_182190940.1	reverse transcriptase domain-containing protein	Colwellia sp. MB3u-8	MB3u-8	GCF_014076985.1	NZ_JACGVA010000065.1_75015_96547	75015	96547	21533	10001	11533	UG17_locus_245	MDLFNDDRLMAVCERFLNNNGSIGIDGVSGELFKKNARREFDIIQRKIANNTYDFSLYKEKLILKSALSLPRQISIATKRDQLVLKILQEEIMRAFPEVFDVPPIKTKINKVKETILSKKYDAFLKIDVKEFYPSINHKNLMLFLKTRISDGIILSLIEQAITQTTVNIALPSNERIHYSNPCGVPQGLSISTVLSEVYLHGVDLTQQSENGYKYYRFVDDVLVLCNQVDAKEIQHKIVNNINKLDLKVHEFFDGSEKSSSGLLKNGVQFLGYYFKGEKITVRPSSIHKIYEGINRVFLKHHKYAEKKDIKKLYRKLNLKISGCVVDGKHYGWLNYFSDINDKTLLFKLDCHVKRGFKRFSAPYNKEKIKTFARSYHEINFQKDTSYIPEFMTKNNGKD…	FALSE	NA	FALSE
	501640021	RefSeq	NZ_CP053482.1	2620328	2621488	+	WP_228288052.1	reverse transcriptase domain-containing protein	Thiothrix subterranea	Ku-5	GCF_016772315.1	NZ_CP053482.1_2610328_2631488	2610328	2631488	21161	10001	11161	UG17_locus_250	MSKGENKFPRIISIPTIRDRLTLRSLCNLLSDTYRNDLSIEIAQAKIDYVNKAIKEKRYTAYIKIDVKNFYPSINHEVLIKKLQRKIRKKEIINLIKKAITNNNVTKSKKETQHPNHTGVPQGLSISNILAEIYISDIDKKYQKRDDLFYTRYVDDILVFCNENDVKSIFEDLKKSINKECLEIHELNEDGSKCQLGDINDEIHFLGYKYKDRTSSIIERNREKFEDSIASIFTAYKYRFDNAKNESERINTTNVLEWRLNLKITGCIFKNQKRGWMFYFSQIEDIYSLYKIDLAIKKMASIFCKRELKIKSLVKTYHETKRLKASSHKYIVNFDKLSISEKRDILERYLGYKSLSSASDERIEHFFNMRISHIIKELEQDIGDVS	TRUE	MSLIITIISLVIGGKNFKGRGLSLKNHYISLQRLYLRAIDAEANNDLDKLAIIREEYNNILELEENHHSIDDIVFRVLNRQNLTTRKPNKMEILIAYSYKVIRYATIVFIYIFPFAMAIYLLIKNNIQIS	FALSE
	348980088	RefSeq	NZ_JACHWZ010000009.1	146539	147870	-	WP_183459775.1	reverse transcriptase domain-containing protein	Microbulbifer rhizosphaerae	CECT 8799	GCF_014191725.1	NZ_JACHWZ010000009.1_136539_157870_rc	136539	157870	21332	10001	11332	UG17_locus_253	MSIRDRFEYFFSEDYLHHIYQDVIVLSNASGIDNLTQKQFWPRLNDEVSVISRKVLAGSYRFSKYKLRLISKGRGKVPREISIPTIRDRIALRALCDFLVERHDGVIKFELPQNMVKAAKEEIQSGKYTGFIKLDVSNFYPSISHQELLRRLRKRVRHPEIIEFVQSAVATPTVSRSRATDVKGTSGVPQGLSISNILAAIYLINVDRCFSNFADIAYHRYIDDIFILCDYKDVYSIAREIVRRFRRIGLTIHDPVKAPEKSTMGKVGEKFDYLGYQFKGRQISPREASIEKLKESLVSIFTGYKHSKVKSQEFLLWRLNLRITGCIFQKKAKGWMFFFSEINDETILHNLDRYVSKLLERFGVTVSPKRFVRAFYEIRHSKYQTNYIPNFDTYSIPQM…	TRUE	MTIADSIWWTRKARIQTEKRLISNARHAQLLLLWYSFVSVSASVYYLKFNSQSEYASVAWVIFSVLVLCVSGFINGLSYKERAAVVKDSYESLNSLYRKAKKENSDPNEINKEYEQILNLCENHADIDYQKALCDTYLSHNCPRDPKKGLDRWPTKYVWFVVLKQLFIRSLSILTLYALPLLIFLVMEVSGVNQG	TRUE
	816199440	RefSeq	NZ_JACGDN010000004.1	353097	354449	-	WP_334474705.1	reverse transcriptase/maturase family protein	Vibrio sp. 16	BII-4G	GCF_036903895.1	NZ_JACGDN010000004.1_343097_364449_rc	343097	364449	21353	10001	11353	UG17_locus_258	MKTIRKQYEHYFSEKYLKGVFQDNVVYSGGTGIDNINQYTFRKHQDEQIAILSRKMIAGQYSFTKYKLNLISKGRGKAPREISIPTVRDRIGLRALCDFLQERFSNSVEFQLPQTVVREIKDSIATGNHTGVIKLDVSNFYPSVNHTLLAKQLNKRLRKHPDIVRVIFSAISVPTVSKPSKTDARNTKGVPQGLSISNILAAIYLQELDRFLKSIPNTKTYRYVDDILILCDFEEAEDISKQVISRFKKDDLEIHCPVQIPHKSMIAEIDEEFDYLGYLFHDEIVSVKKGSIEKLKSSLVSLFTSYKYSKTQSKEFLTWRLDLRITGCVFENKSKGWLFFFSEINDERILHQLDHFVAKLCKRFDVADIKTKKFVRALKEITNRKYETRYVPNFDNATK…	TRUE	MLIKESYESLKTLEVKAKEIEKLQGDLADVARDYEAILKKCENHEPKDYSEALYDNYHSTADRSKLSLCPTEYQLNQAKKNREYRVLALLALYSLPVFICLFANAKGIVSVFSTILAGCSE	TRUE
	300820316	RefSeq	NZ_JAAIVI010000017.1	502787	504118	-	WP_164229128.1	reverse transcriptase domain-containing protein	Wenzhouxiangella sp. XN201	XN201	GCF_011008905.1	NZ_JAAIVI010000017.1_492787_514118_rc	492787	514118	21332	10001	11332	UG17_locus_260	MKTVAKEFEETFSETSLLHIWNTHIKHTSSTGVDNVRAVVFETSLKENISTISKKCLNGDFSFTRYKLRLISKGRGKAPREISIPTVRDRLVLKALSQLIASRFSTDLNNHLPQKIVADTKREIQARPPLGYIKSDIRNFYPSIKHQELLTRLRKRIRDPRALNLVADAIAQPSVSHQRHKGPLSTLGVPQGLSVSNLLADLYLKNLDGHYRKQQNMRYFRFVDDVLILLDSGNRETVHEELRVRFRRLGLKIHPLNDPERKTVCGDATDPFPYLGYIFDTNSIRPRELSITKLRESIISLFTSFRHAKQKDLNYLQWRINLRITGCVFEGKRRGWLIYFSEINDEPLLHSLDAFVMKLCKRFNADFTPKKFVRTFFETNHRRHETNYIPNFDDYSISK…	TRUE	MLRYNAFFNALLLWYSFSAVAASVYYLNIATGDQTAETIWLIFSILVLALAGFMNGFRFKERAIQFKHGYEELSTLYVRLESQDLGASDAAEEYREILALSENHLQKDYFAALCEEFMMNDATDLDREPKLYVVVSYIFHLSAGFLTGLFLVSLPLLVLAAALHM	TRUE
	195552386	RefSeq	NZ_QNSE01000007.1	11524	12879	+	WP_113916615.1	reverse transcriptase domain-containing protein	Marinomonas rhizomae	CECT 7377	GCF_003315485.1	NZ_QNSE01000007.1_1524_22879	1524	22879	21356	10001	11356	UG17_locus_269	MTVKEDFDSIFSEENLKEIFTEYIAYSSATGIDSMNQNAFRRQVDQQISIISNKAISGNYKFSKYKLKLISKGRNKAPREISIPTIRDRVALKALCKFLQDRFSDSVTFELPQEVIKDVKSEALSGRYNGFIKLDISNFYPSIPHDKLISKLKQQVQSQEILDIISSAIKSPTVLTSKKDDPENSIGIPQGLSISNILAAIYLESVDKHLSSLLNIRCYRYVDDVLILCSQAEANELSKTIISKFSELGLEVHDPITTPEKSKIDFISKGFEYLGYTFTGDKVSARAGSVDKLKSSLAGIFTSYKHSRNKSLAILEWRLNLRITGCVFEKKCKGWQFFFSEINYESLLHELDIYVRKLTIRFGVEHTEENNGITPKKFVRTFKEIIHRKHQTSYIPNFD…	TRUE	MSLSNSIWWTRKARIQAEKRLLANAFQSQVILLWYSFFAVCVSVYYLKNSQDETQAIAWVLYSVLILCLSVFINGLSFKERAALIKECYESLTSILIKARDKDSDKSTLSKEYESKLNACENHTDNDFAIALCQEYWASSPAVKAATKRKHKFGYHNVENALTRAPSSHHWFLAFKYFFFRYITLLAFYSLPVLILFFLNIINSNFCFLFKN	TRUE
	75795687	RefSeq	NZ_JRQK01000024.1	217887	219263	-	WP_043005038.1	reverse transcriptase domain-containing protein	Comamonas testosteroni ZNC0007	ZNC0007	GCF_000801735.1	NZ_JRQK01000024.1_207887_229263_rc	207887	229263	21377	10001	11377	UG17_locus_275	MSAALIFKSKFGVRNIKRTHKEKIAAKSTVGRDRITSQKFQSILKDEISLINSKVLLGAYRFTSYKQLLISKGAGKKPRVLSVPTQRDRLTLRCLCDFLLDLYPDQKTQIPQKKIKEIQEAISSGKYTHFVKIDVEDFYPSIDHDVLYKRLARNIKKPEIFSLISGALKNQTLSDRQSQRGSSANENKIGVPQGLSISNVLAEIYLSDFDSTFQGEAGLEYFRYVDDILILCNIDELALAKSAIDKLKLLKLKAHDFDDLGSKSKFGLISEGFDFLGYEFKGVKTSPRESSIKNFEANLVKEFTTYQYSKKKLSSPKHIKKSRFADFRFQWHLNLKITGCIFEGRRYGWLFYYSQSDDTSKFRQIDATIQKFIGRFKIPSNFRIKKMLKAFYESKRIDK…	TRUE	MALTDKIWFTYKSRIAAENRLKSNDFHSQSLLVWYALVSAVGSIASIQDSNYLGTSTSFLSSIMAVALLVLSLWVTNQDWRGRAIKMRENHLELLYLYNLLKENRIEYTAAAEKYHKLLSQCENHKTYDLNFFKVFDSDAGLSTPATCYVIFSTSVVRIFRFLVWAILYGVPLAIYFYFKVQ	TRUE
	139506225	RefSeq	NZ_MPRL01000132.1	868	2202	+	WP_078485194.1	RNA-directed DNA polymerase	Solemya pervernicosa gill symbiont	NA	GCF_002020875.1	NZ_MPRL01000132.1_1_2440	1	2440	2440	868	2202	UG17_locus_277	MTVGGKFEKHFSVENLKETFVSHVAYSRATGIDNLDQYSFIAQLDDQVEILSRKCLAGTYKFTKYKLKLVSKGRNKVPREISIPTVRDRIALRSLCNFLADIYQKDIEFNLPQNIVKKVKNDIGSGGYDTCIKLDVADFYPSIRHKEMVSRLGKKIRNKDIKNIILSAITSPTVSVSRVTDSPSNKGVPQGLAVSNILAAIYLINIDRYLSSIDSIKYYRYVDDVLILCDGKIADEIAEMVVGRFRRIGLKVYDPLKVPEKSSIGLVSKGFSYLGYFFSGSDVTARVGSVDRLRQFLVSIFTGYKYSKQKSEEFLLWRLNLRITGCIYENKSKGWLFFFSEINDEHLLHSLDHYINKLIKRFDVGIIPKRFVRAFKELSYRKYETNYIPNFDNYDLGKM…	TRUE	MSLLDSVWWTRKARIQAEKRLLSNAFQAQVLLLWYSFSSAASAIYYLKISEGNSNPALAGIAWVVFSVLILCVSGFISGLSFKERAGLIKECYETLNILYQKSKGPHINAEEISTEYNQILGVCENHTDRDYYMALCVEHVTTPGDVDKSTGLKNGLDRCPTWYHWIALAYWFVRRQLMFMALYLLPIIIFVVMEFYK	TRUE
	102205630	RefSeq	NZ_LPAL01000058.1	65330	66730	+	WP_059853216.1	RNA-directed DNA polymerase	Burkholderia ubonensis	MSMB1601WGS	GCF_001526735.1	NZ_LPAL01000058.1_55330_76730	55330	76730	21401	10001	11401	UG17_locus_289	MSVPAGSTYREIFASANLRRIYDEHIAKSSAIGIDRINRPTFEKVLRSEIALIRRKSANSTYRFSQYREKLVSKGAGRPPRVISIATFRDRIMLRALCDFLRARFQDQLNLQIPQVVVHRLKEEIATGKYSSFIKLDVRDFYPSISHAILRAQVTTKLKSRKAVALLERAIQTPTVSVADKSKAAAAVGVPQGLAISNLLAEIFLHPFDTAVASKANVAYFRYVDDVFLLTSEPPTPLFEELRSTLESDFGLSVHPVGTDGSKSTFGLVTNEFTFLGYFFRDGKARVKEQSVQRLERSLADIFTRYKYRCEEIRRKHHSKAERRKLLDFAKNSLLWRINLRITGCIFEKTRKGWVFYFSQIDESSLEQLRKLDHTVANMLNRFRIRPRTPVRSFVRAYF…	TRUE	MISGANLNFPPAFQKSREALTNRIWFTRKARIQAEKRLLQNDFHSQLMLQLFTAYILVLSIYLLKFHAGGISDDAANVTLLVVSVLLFGLTPAVNSRNFKGRAEAFKIMYVKLQLLLDNLANLDWANSVEEAQHAYAEVQQEYARIMADGENHSEIDDAVARWGIPQSSRPLSVLETVNVLFYFGRRWAVWIGGYVIPPVFFVLYYLYRK	TRUE
	56858461	RefSeq	NZ_KE384547.1	1426832	1428175	-	WP_028856013.1	reverse transcriptase domain-containing protein	Psychrilyobacter atlanticus DSM 19335	DSM 19335	GCF_000426625.1	NZ_KE384547.1_1416832_1438175_rc	1416832	1438175	21344	10001	11344	UG17_locus_290	MKAYQLFNNIFKKSNLLRIYTENVQYKAAVGNDKINHRIFKGKLMDETILISKKVFNNSYNFTTYRQKLILKGKKSNPREVSICTIRDKITLVALKEVLQELFKNEIKTSLVQTYIYDIKKTLETNKYDSFIKLDLENYYGTINHKKLFKILGKNIRKKEILTLINKSITTGTCSIGTKCKIKNTLGIPQGLPISNVLSTIYLKNFDKKHLNNKEYKYFRYVDDIFIFCNKENVKTICNSIIEELQIDYKLKVHPIENGSAKSSFGLIKDGFSYLGYVYTGKLFTIRSTTINKMENRLENLLNDYKLKKDKKFFDFVDKFNFKITGFISENEEKYGWLFFFSQLEDLTILYKLDNLVIKLFKRHDLETKNIRKFSKSFHEILYNRDKTKYIPNFSKYTT…	TRUE	MKQGYYNNLKRNIYITRKCRINLSERLLKKNKCWNYINFIYSLCLIGLAILGLKKNIGTANYNLLMVFLSVSVTMISLYSNTQNYKERALSLKFHYIKLQSMYIELSHLNFNTHFQRIKKIENEYLEELKLSENHIPRDRYFSIKEDPQEIESLKRISWIKKIYYHIFFYEDYIWFILFILPILFFYQNYTPLT	FALSE
	458609217	RefSeq	NZ_JACSKL010000002.1	109832	111196	+	WP_214760079.1	reverse transcriptase domain-containing protein	Exiguobacterium sp. s129	s129	GCF_018617585.1	NZ_JACSKL010000002.1_99832_121196	99832	121196	21365	10001	11365	UG17_locus_292	MKQANKVFKTKMTLRYLNEKYPQFIKNNTASGIDRVTKKTFDTNLEENILNIIKKVNQNNYKFTYYKEKLILKNRNSLPRLISIPTIRDRIVLKVLHEMLMEVFELKLDLVQTLISRIIKKSNLYDSYIKIDLTNFFGSLDHDVLNKSLNRKIRSKKILKLINCAIKNPTVNINYRKTSTVESPTVGVPQGVPIANTLAEIYFKSLDDKYKNMSNIAYFRYVDDILILCNEDDQLEIKEQIIKDLIDASNMKLIVNEDKTVDGHISDKLTFLGYEFEKKNSKVICRVKKESKLKIENAIIDILTSYKNSNGKISVKELEFYLNLKITGAIVEENGVNKKYGWLFFYSQINDIKTLYHLDNFIEKQLKRFGINRNDSIAIKKFVKAYYEIIQRRSKSKYI…	TRUE	MFSIIKIINRTEVIEFDSQKEVINTTQVQSNNINEIKLEIKKYRDTRVYVTKKIRMGAEARMNRNNMHSIIILNLYTFTLLIYSILALQYPSSNWIPPVSLIISVGLFGASLFISLYGYREKALAYKMSYLSLTEIETNLDSLYLNDTLDSQRLLSQFDSIKNKYNEVLSKTENHHDIDYIMYQYSANNSFVSKYRHYLIKSFLILFFLYSLPLVGIVFYFI	FALSE
	674204720	RefSeq	NZ_JAULRT010000052.1	549978	551300	-	WP_302712732.1	reverse transcriptase domain-containing protein	Gilvimarinus algae	SDUM040014	GCF_030518215.1	NZ_JAULRT010000052.1_539978_561300_rc	539978	561300	21323	10001	11323	UG17_locus_298	MTSAWKDFETCFSIKNLKLIFSKNIKGSRTAGADNMSPEALESQLDTQTSIVNKKVLSGSYSFTRYKKKLVSKGSGKAPREISVPTARDRLALRALTNFLHKRFNNSTTITLPQSTIRSLKYNLGSGYYGTVIKLDVEEFYPSIKHDELNSRLRKRIKDLPILKLVSEAIRTTFEKGEKSDRGVPQGLSISNILSSIYLINIDKKFLSKSNIFYCRYVDDIIILCRPEDTNEILNEVITSFKRIGLKIHDPKRNPEKSRVNRIDETFHYLGYRISYPTISVRDSSVERIKESLAAMFTSFKHSKGQSLEFLEWRVNLRITGCIYENKCKGWIFFFSEMNDEELLHKLDNYVKKLCKRFNTSITRKRFSRSHKEILHNRYKSKYIQNFDHYSEAQKRAIL…	TRUE	MELSDKIWWTRKSKIQTEKRLLSNSLQSQFLLLWYSFLSVSASVYNLKFPAAESMQIVWIATSIWVLVISGYITGLSFKERASLIKESYQALQKLYELSKLPSSDQVELLEEYEKTLNLCENHKEIDYYTALCQEYLLASKGSKNDDIKSRLNRLPTPYVWISWFSNKLMRITILSFFYALPVATFVFFK	TRUE
	254935131	RefSeq	NZ_CAWOOF010000001.1	38126	39457	+	WP_139434400.1	reverse transcriptase domain-containing protein	Aeromonas veronii	NA	GCF_963883195.1	NZ_CAWOOF010000001.1_28126_49457	28126	49457	21332	10001	11332	UG17_locus_303	MKSKSFESFFEIERLEKCYSEKIAKSMSSGIDNVTHEIFSQTLERELTTINRKVLNDKYRFTNYKLKLISKGRGKIPREISIPTIRDRITLRCLCDYLLDTYKENITQALPQQMIKDVISTIDEFDTFIKLDVKDFYPSIRHDILSSILEKNIPKSACRLIMAAVSTPTVSCAGGASTPSFIGVPQGTSISNILAYIYLFDTDKKYHYQETCKYFRYVDDILVLCQHSDSHNIADSLKSDFVNLGLNTHEITTSSEKSKIGSTTEKLSYLGYELSYKNHKRIISSRKSSVDNLKNSLASIFTSYKYAKDKRIEYLNWRLHLRITGCIYEKQCKGWLFFFSEMNDFSQLYILDNYVKKLMTRYKVPASPPSFSKAIHEIKHNRYESKTIMNYDLFDVKDM…	TRUE	MQTEKRLLSNHFQAQVVLLYYSFFSTCIAIYYLKFDNANDLANVSWLSFSILTMIASIFISTLRYKERADSVKQCYESLTSIYSRIHQDTSLSELYAIEDKYNYTCSLCENHSSSDYGAAIISEYSKNDKDGRQRLSKKPTYHLRIENNLNKIKRLVLLIAIYSLPIIVLLLPSYIAPSTQTYKIEIPSLHYVR	FALSE
	180080084	RefSeq	NZ_CP026973.1	1108023	1109393	+	WP_104653405.1	reverse transcriptase domain-containing protein	Achromobacter insolitus	FDAARGOS_88	GCF_000783435.2	NZ_CP026973.1_1098023_1119393	1098023	1119393	21371	10001	11371	UG17_locus_314	MSAAKEFRDIFWFGNLGKIYEDRIKDSGAIGLDRVRPGSFQKSKDEQLKIVSRKVLAGSYKFTPYKEKLISKGKGKFPRVISIPTVRDRIVLRGLCDLLAVVYPDRRLELPQLTIGSLSEALCSGEYSEYVKIDLKDFYPSIPHDLLLRSIKSKIRKKEIVDLILRAVENPTVPSGRKGTGAERELRGVPQGLSISNILAEIALTTIDRLFGGNGQCWYKRYVDDILILTPAAKGRQIGDAVISALKSLGLEPHPFDKDDSKSKVGSLTESFSFLGYQVTNGSISIRRESVLKFESSLAGIFTSYRHNLATANTKEKRDRALSRFIWRLNLRLTGCIFKERRLGWVFYFSQINDTSCLRAVMNTVDSLLLRFALNSKVRPKSLIKVLYESRRRQTEMHR…	TRUE	MQGIKNKIWFTYKARIQAHIRLSRADLHSQILLVWYALLSAGLAIVAIRYPTILGPNTDIISALLGVFLLGISMAVANRDFRGRGIAMCQNYQNLQRLYDSLGASSLDDDVIGKYHDLLGQVENHRGIDDKVFRVLHAADLCSRHPVKREYISAYGYLIWRVVVLAFLYLSPLFIIFSFYECC	TRUE
	237496940	RefSeq	NZ_SMGG01000007.1	74611	75966	+	WP_132874560.1	reverse transcriptase domain-containing protein	Seleniivibrio woodruffii	DSM 24984	GCF_004339245.1	NZ_SMGG01000007.1_64611_85966	64611	85966	21356	10001	11356	UG17_locus_324	MKASELFKKSFKKENIIHVYNEHIRHSTTIGLDRVSIRTFEKNLDEHIDVIQRKCLNGQYVFTKYKLLLISKGPDKYPRKISIPTIRDRIVLKVLQIFISQVFKDSLNITLPQTTISHLKDAITSGMYTHVIRTDITNYYPSINHKILFKIIHSKIKKKEATSLIKKAICTCSVTKSNKLNNVEEQCGVPQGLSISNILAALYLHNFDQKFQNNQEMAYFRYVDDILVLSNDTNKDLIANTIQTLLKRDNKLKIHDFNKSDKSSISLINEPFNFLGYVFNSDMVTVKSTAKEKLIESLIKILTQYNYSREKRKEIVEWRLNLRISGCIFDKTRRGWVFYYSQVNDETMLHQLDYLVKKLLVRYELVGKISVKSFVRTYHEIIKNFHNTNYIPNFDKYTN…	TRUE	MTISKEETLGKIQNKIYITRLSRIQASERLLNNKKWSEYLLVYYSIVNIVYSYFSVTSICSSVYLEHLNILLSIILLIISLIVAKNRFSERSHLFQDNYTALDNLYYKACESNADPIEIMDEYSQLLNNIENHLAQDYIVMKVKRFLSGNAINNGKPTAYEFYQFTEIYITSQIIVPILFIIPILTPIILHKTLR	TRUE
	577423523	RefSeq	NZ_JANVAO010000004.1	112458	113831	+	WP_259576501.1	reverse transcriptase domain-containing protein	Curtobacterium poinsettiae	AGES 1137/18	GCF_025000185.1	NZ_JANVAO010000004.1_102458_123831	102458	123831	21374	10001	11374	UG17_locus_325	MSASSSFRHNTARRHLRHIFRTYVFDSTSVGRDGQHANALESDWDGIAALLQEKLRNGSYQYTSYRENLLSKGSRSRPRVVSIATARDRIVLKALASVITDVFPATRTPLAQTRIVELVRVLADSKFDTFIRIDVKDFYPSIPHAVIMKHLGRKIRQRNLLLLIRRAISTPTVPMKAPRPHYSSLYGVPQGLPLSNALAELAMSEIDAAYQTNPRVAYFRYVDDILLLCTSTEATALFDEVRTSLARIGLTVHDIAEGSKSQVGSLQGTFDFLGYELGPSGITVRKSSTHKLESTIVGLFTAYKHELATAEHDARKLRATDALTARVNLVITGCVYEGAARGWLHYFSQMDDFTLLSRLDAYVKRLRARYKVPDSVKLKSFTRAYWHIRKPQRNTPAYI…	FALSE	NA	FALSE
	670271552	RefSeq	NZ_CALMZC010000012.1	35333	36700	-	WP_298655719.1	RNA-directed DNA polymerase	uncultured Thiothrix sp.	NA	GCF_937873765.1	NZ_CALMZC010000012.1_25333_46700_rc	25333	46700	21368	10001	11368	UG17_locus_339	MSAYKYFNNQFKATSLKQIYHNHIESNTAVGLDKIGRDKFRQECDNHIEIINRKVHNNTYNFTPYKKKLISKGENKNPRVISIPTFRDRITLRAICNILAAVYKDLLNIEIPQIKIESINKNIKKKKYDKYIKIDVSNFYPSINHETLLKILKRKIRKPELIDLINKAIKNTTVTKAKNEKDEENKSGVPQGLSISNILAEIYLLDIDNKYKQNKKIFYTRYVDDILMFCKEKDCDKIFDDIKNDFQKTNLGIHELNKKNSKCQSGDINDELHYLGYKYKNRKSTIIENNKQKFEDSIANLLTTFKYKYDQATKPDAKNSSIDVLEWRLNLRITGCIFEGKKRGWMFYFSQIEDLTPIYSIDQTITKLVTRVCPKSIHIKKLIKTYHETKRLKVNSHKY…	TRUE	MSKLSDNIWFTRKARIQASERLLSNDNHSQILLIIYSIINTCLAVILLKDSSMLGGKTDLALVIMSIVILVTSLFVTNKNFKSRAEALKNHYIELQNLYFLALDAEKNEDQEKINELRAKYTDLLELSENHNTIDDYVFRVFNKSSLTSRKPSKYEIVITLGYKIARLLILIFLYTSPVVTIYMTTFL	TRUE
	836265462	RefSeq	NZ_CP152019.1	2486576	2487982	+	WP_342510924.1	reverse transcriptase domain-containing protein	Sporosarcina sp. FSL K6-1522	FSL K6-1522	GCF_038622445.1	NZ_CP152019.1_2476576_2497982	2476576	2497982	21407	10001	11407	UG17_locus_342	MVQAARVYKKKFNKKYILSKYPLYIKANTASGIDKLQKKNFDKIKESQIDLILKKVNDNNYKFTYYKEKLILKNRNSFPRLISIPTLRDRIVLKIIHEILMETFQIELKLVQTVIDELTQKCSLYDSYIKIDISNFFGSLNHDFLIQRLSTKIRKKELKNAIVSAVKNPTVNSYHRRNISIEDNAVGVPQGIPIANVLAEIYFKELDSKYKARTNIAYFRYVDDILILCNSTDIGDLKNEIISDITNTYLLCVNEKKCEDGNLSDEMTYLGYKFVQTPSSMLCTVKGESIAKMENSLVALFSKFKNSEGKMKSAELIFYLNLKITGAIVKELEDSDKSKNEIELEEKDREKKYGWLFFYSQINDLRVLYHLDYFVENLIVRYDLKGVIDKGKVKKFSKA…	TRUE	MDIPVRNDESVSSDTEHSLNSAEEKIQESETTLGSEKNRATNSERMNLESETETEFREKLVFNYYNVSKENEKGYRKEILNTIKNFKDKRVYVTKKVRMNSEARLNKNNIHSIILVNVYTFTVLCFSIFSITNETDLKFELLGLIVSMGLFGVSLFVSLFGYREKAIAFKNSYLKINEIEGNLHTLLLNMELTDEELIKAYSVCQKEYNEVLDKTDNHIDKDFIAYKIGSNNATVSEIIKYIYYKISSSIIWVLLYSIPLITMVLMILAFWG	FALSE
	423860135	RefSeq	NZ_JAGBLR010000339.1	10394	11707	-	WP_287450316.1	reverse transcriptase/maturase family protein	Anaerovibrio sp.	NA	GCF_017635315.1	NZ_JAGBLR010000339.1_394_12100_rc	394	12100	11707	394	1707	UG17_locus_346	MFASVSWRKVFTKRNLRRIFDEKMCSKPSVGMDKVSCKKFEYELEKNLDIILRKTLNKSYRFTRYKMLLFSKGPNKFPRKICVPTMRDKLVSIALNQVLNDTYEGKNKTPLPQSLINNITHNIPHYDYFIKLDISSFYGSISHGKLFEILKRKIRKQEILSLIKAAVQTTSVSYPIKQRNLKKTIQDVGVPEGLPMSNSLANIYLSDLDEKFKKMQHVEYYRYVDDILLLVREIDFKDIKSKIDFELKNLELEINDKKSDGLISNGFEYLGYKFESGKVTVRESSVLKLEQSLEDFFRKSRGKNVNYINWKLNIRITGFIWEHNKYGWLFFYSQITDMNLLFHLDNLVEKFCKRYGLSGKIKVKRFVRTYMEMIKALHDTKYIPNIDDFNTSKKREILE…	FALSE	NA	FALSE
	274301189	INSDC	VZOW01000043.1	6090	7487	-	KAB0597400.1	RNA-dependent DNA polymerase	Cupriavidus pauculus	CCUG 12507	GCA_008801835.1	VZOW01000043.1_1_17487_rc	1	17487	17487	10001	11398	UG17_locus_347	MTASEVFKREFSRDNLLIIYREHIAETSAIGIDRLGRNQFERDLDRHIDVIYRKARDGSYRFSQYKEKLISKGAKKPPRVISIPTFRDRVVLRALCNVLRAVFETDVSQKIPQAVIFGIKGAIESGEYSHFAKLDIKEFYPSIQHHLLLTRLRRRMRKKDLLDLISAALETPTVPHPTRTANPASSGVPQGLSISNILAEVYLSAFDGRYASRPEIRYFRYVDDVLLLAKGDASHLVEEMRVDLQKNHGLSAHELSSAGGKTICGEISEDFSFLGYQFRNGRCLAKSESVKRLEDSLADIFTTYKYKVAGIMAQPLDQQGRDLKLRVARNILLWRLNLRITGCIFEGARKGWIFYFSQIDESNLDQLWRLDQTVKNLLKRFHLPADVTVKTFVRTYFEA…	FALSE	NA	FALSE
	468770407	RefSeq	NZ_NHOO01000003.1	274261	275706	-	WP_217870731.1	reverse transcriptase domain-containing protein	Chromobacterium violaceum	GHPS1	GCF_002179535.1	NZ_NHOO01000003.1_264261_285706_rc	264261	285706	21446	10001	11446	UG17_locus_350	MALLGGQGSNNSVALFGSIDFVVVSLSAAKKFKAIFSPRNLRRLYFDKVIQSGAIGIDRIRPHKLEPVLKAEIDVITSKVHAGTYKFTAFKEKLISKGQSVPPRLISIPTARDRIVLRALCDFLGQVFPEATMALPQVSIDALQGALASGKYAEFIKIDLKNFYPSIPHSIIFNTLKKKIRKPQILALIKASIETPTVPESKGSKGSKPNIIGVPQGLAISNVLAEIALLSIDSHYKSRADIWYSRYVDDILILTPAGAANEIAIQVFTALSSLGLTPHKPGIPGSKSKIAPLSESFNFLGYEINGGFVSIRRESILRFESSLASIFTAYRHKLARARAPEDTVAAIALCQWRLNLRITGCIFEGRRMGWVFYFSQITTTTPLRAVNRTIEVLVRRFGL…	TRUE	MHDKVWFTYKARIQAHIRLSWLDFHSQLLLVWYAILSATLAVLTIRYPHILGKDTDLASTVLSIALLGVSMAVANRDFRGRSIAMRQNYLDLQRLYDQLRANDSISSSDRERYHDLLSAVENHKEIDDKIFRALNAKSLTTRKPTWIEISEAWLYLAGRVAITLLLYLAPLILWWLV	TRUE
	826492802	RefSeq	NZ_JBBKAR010000027.1	1	1133	-	WP_340226717.1	reverse transcriptase domain-containing protein	Saccharibacillus sacchari	RIT_BL5	GCF_037722395.1	NZ_JBBKAR010000027.1_1_1133_rc	1	1133	1133	1	1133	UG17_locus_354	EKVAHKCSPGIDRINKASFEKRLDEYTNIISRKVLNGTYEFIPYKEKLISKGYGKSPRQISIPSIRDKVTLCLLNEILTKSFENEVSNKIIQTLVDELKQEINSYNYNFFIKIDIKEFFSSISHPEILKLISKRIRKKSILELIEKAIKTPTLSFPTKETIDNKIGIPQGISIASILANIYLSDIDKTYSIDNKEFKYFRYVDDILILCNDKNYEGIRERIFSKLKALDLSVSCHKYKESSIYDGFSYLGYSFEILNEKSGDYGFTVRKESVKKFEDSLVKIFSEFKFSKNKNSEKFLWRINKKITGCIFDKSKYGWLFFYSQIDDLPLLYHLDWFIQKLCDQFEIDNNIRHNIKRFVRTFHEVKFNLNSTNYIPNF	FALSE	NA	FALSE
	692881741	RefSeq	NZ_JAVIMP010000332.1	23043	24356	+	WP_309170325.1	reverse transcriptase/maturase family protein	Acinetobacter bereziniae	14325	GCF_031196745.1	NZ_JAVIMP010000332.1_13043_34356	13043	34356	21314	10001	11314	UG17_locus_355	MHESTYLKDFQTKENLKEIYYTYIYYSFAIGSDNISHTAFNKNLDDQIEIIHRKLKNKSFKFSRYKLKLLNKGRQKIPREIYIPTIRDRIVLKSIHLYLQSIYTSELTNRMPQDLVYELKQCIKDFDFFIKIDIKNFYPTVSHDILFEILKIKIKSENTLNLINQALQPQKNEFIGGIPQGLAISNILSSIFLNQIDSQFLNNPSIRYFRFVDDILILLNEDNLDYIKSKIEKDFYELKLEIHPIKENFSKSKIGEIKSTKFEYLGYSFSNALISVRKSTVNNLYTSIIQCFSKYRYAKEKNIDFLLFQLNLRITGCIDDGKTKGWIFFFSQINDLTLLKKIDLFISNAWSTFNLDPNQYHRVKNFTKAYYEVRFNFKNSNYFINFDKIILNKKIDILE…	TRUE	MNLSDKIWWTRKSKIEQETRLLKYEFHSQLLLIWFSFFTVAISILQLNQNNLVPFHPSSLLIFSVLTLVMSCIVSAQKFSSRAEKVKSCYEKLNTLYIRAKNGEDINQEYEYTLNECENHSQNDHFISRVNIYFLTPKSKRKIDIEPPLVFKDFFECLIYKIKYYFFILILYSLPFTSAAILTKYA	TRUE
	319252309	RefSeq	NZ_STGQ01000001.1	249956	251293	-	WP_168928795.1	reverse transcriptase domain-containing protein	Paenibacillus dokdonensis	YH-JAE5	GCF_004916975.1	NZ_STGQ01000001.1_239956_261293_rc	239956	261293	21338	10001	11338	UG17_locus_357	MTTSIQLLQEKFTVEHLNTIYTDKVQIKATPGLDKINVSNFNTDEHINVISHKVTSGKYKFTPYKEKLLSKGRGKNPRVISIPTLRDKITLAALNEILTALYLNDVSAKISTTIVQEMKAAITSNSYDYFIKIDVKAFYDSIDHNILLNKVRKKIKNNELLNLIKSAVETPTVSTTSKKYPKNTVGVPQGISISNILANIYLNEIDKKFAKYKDVAYFRYVDDILILCTKKKHKIVKKSIVNDINKLKLSTNEKEDEGNLTKGFDYLGYQYKEISQGKFGFTVKDKNYQKLKDSLLRIITTYKNNKKSELFIWDINLRITGFIIDKTKYGWIFFYSQMDDISKLYELDWLVIKVCNDAGIDPSLSQHIKKFVRAYHEITKRKSQNSYIPRIENFTLSDK…	TRUE	MNIQTDVERLSNRIWITKKSRMESEARLKKNNTLANTLVAYYTFFVLGFSIWSLILNASEKSTIIINVAAVIASVGLFGLSLLIANFNFSDRANQFKQSYLSLDELEHSATHFVRSLPTDQTQITQSHYDELYEMEKSYNNILSKTENHAKTDYVKMLIDSNKQDRLSVNMIFYYYLHKLSFNLFISVLYLIPIVTVVWIFITL	FALSE
	35436565	RefSeq	NZ_CP053374.1	580497	581807	+	WP_002582151.1	reverse transcriptase domain-containing protein	Clostridium butyricum	CFSA-TJ-E	GCF_024399875.1	NZ_CP053374.1_570497_591807	570497	591807	21311	10001	11311	UG17_locus_359	MQANVLWKKYFKKDYIEEHYTNKIKNSTSVGMDRITAKKFRENLDENINIIRKKVNNRTYTFTRYRQLLVSKGKNKNPRCICIPTIRDKLVLSILNEILFGVYGQKGQTQMPQVIISEIVNELRNYKYFIKLDIKTFYASIDHEILMKKLNQRIHKKEIRNLIEKSIKTPEIAIPIKTKNIYDTRSVGIPEGLSISNFLANIYMIPIDEKYSCKDDILYFRYVDDILLLANKENFQQITKELVSDLTRMKLCVNDKKDEGRISKGFEYLGYMINEKCITVRLSSIYKIENSFEELIKEYKRKKLKNLKYLEWKINLKVTGFIMEKNKYGWMFFYSQITDISLLYRLDNTLNKILKRYGISHIHVKRFVRVYHEITKALHKSKYIINTDNLSDKDKSAIM…	TRUE	MIEALKNQIWTTRISRINSERRMVNKENICQCINIYYSCVIIIYSIISYKKDDSKLSLLSMVMSICLLVCMLYLNSQKYMATAKEFRENYTKLQRLEFRLNHINENDVDELKKIEDEYCNLMNSADNHINYDYYCTVYGSTGEYRNKRYNRKVIIGYWSGKAWRLVVVIALIILPVFLYLTYGAV	FALSE
	266087746	RefSeq	NZ_BKBW01000012.1	91120	92496	+	WP_149356817.1	reverse transcriptase domain-containing protein	Comamonas testosteroni	TA441	GCF_008326825.1	NZ_BKBW01000012.1_81120_102496	81120	102496	21377	10001	11377	UG17_locus_363	MDQKIMWRSIKDDFNDEYMRRVFHEKTKKGTSVGRDRVKVSVFEDALDNEIEIIKRKIESGDYVFSAYKQMLISKGLGKSPRVISIPTQRDRLVLRILSQYLTEFYPESVPELPQAKIYKIRALLEEGSPRFFLKIDVKDFYPSIDHAVVLDKLDRLGFDPDVLSLVRNAISNPTLSDGYRVRSASAARNEKGVPQGLSISNTLAEIYMMYVDGKYSSFAGMDYFRYVDDIFILFRDRPNGWVEELIEDLHLLKLSTHPLDSAGSKSKFGEIGEGFDFLGYEFRENKISPRGSSVDSFEAALIKIFTAYKHADKYCNDPIKKKLIFSRFVWRLNLKITGCIFEGRRLGWMFYFSQSTNTAPIRRIDNTIDKLCVRFSIPKDVRIKKLLKVFYECERKDK…	TRUE	MNAYCIEHKSLALSGCITILKIPVSHFYMTLKNRIWITYKSRIAAENRLKNNDLQTQSLLVWYAFSAAVISVLSIRYPKFLGEDTDIFSAIFSIALLVISLWVTNRDYRGRSLMMRGNHLQMKRLIDQVKWDGEFDLVRVSNDYSNLLNECENHTSYDYNYFRIIDATNLDTNKPSWGDYLSLCLFFIMRWGLYLFLYLIPLLTCFFYLK	TRUE
	535308628	RefSeq	NZ_CP093968.1	456667	457968	-	WP_242760011.1	reverse transcriptase/maturase family protein	Acinetobacter sp. LUNF3	LUNF3	GCF_022699605.1	NZ_CP093968.1_446667_467968_rc	446667	467968	21302	10001	11302	UG17_locus_371	MSSIKSFQTHESLERTYLDYIYYSFAIGTDNISHSTFNRNLSNEISIIHRKLSNETFQFTRYKLNLLSKGRQKFPREIYIPTIRDRVVLKTIHLYLQDLYFNELDYKMPQVIIKEITESIESYNSYIKIDIKNFYPSIDHEKLLTLLKEKIDCEYSLKLIRKALQPQKNEKIGGVPQGLSISNILASIYLYQIDKAFQNKSNIRYFRFVDDILILCNESEIETLKTKINKEFSNLHLEIHPITKKSKSQSGNIQNNIIEYLGYSFQGDIITVRKSTINNLYSSIIQCFSKFKYSKNKNIGFLLFQLNLKITGCIDEGKAKGWIFFFSQINDLILLKKLDLFVAKNWKKFNVDPNYLKYLKKFTKAYHEIRFNFKNSNYFNNFDSYNFSQKIGLLENIFN…	TRUE	MTINDKIWWTRKAKIEQETRLLRYEFHSQALLIWYSFFTVTISILQIPKNDIPFHPSTLVVFSVLTLVMSAIVSAQKFHSRSEKVKTCYEKLNTIMLLSTEDKAKEYEDALNLCENHIKADHHISKVNVYFSTKKSKRDELDPPLTLKDFYETFISKCKYYLTIIILYTLPFSSSSVMSFYIK	TRUE
	340746992	RefSeq	NZ_JACBNX010000014.1	145711	147108	+	WP_179403450.1	reverse transcriptase domain-containing protein	Burkholderia guangdongensis	DHOM02	GCF_013403875.1	NZ_JACBNX010000014.1_135711_147549	135711	147549	11839	10001	11398	UG17_locus_375	MPSLTKSYRVIFSSSNLKKIYEEHVAKTSAIGIDRINRSIFERNLASEVALIRRKSGNRSYRFSQFKEKLISKGANRYPRVISIATFRDRVTLRALCDILKARFEDALELKIPQIVIHNLKEEIASGKYKFFVKLDVQNFYPSISHTILRAAVKQRIKSTKILSLVNGALETPTVAVADKSKKAELVGVPQGLSISNILAEIFLHQFDRGMEQKQNVKYFRYVDDVFALCTSNPVPLFTEMSSVLQSDFDLKVHDIASAGSKSAYGPIDDEFSFLGYLFLNGKARVKEQSIQRLESSLADAFTTYKYRCQEIRKKYSNKKLRRQNLTFARNILIWRVNLRITGCVFEGTRKGWVFYFSQIDDSSIEQLHKLDKTVESLMRRFNVATSKKLCSFVRVYFE…	TRUE	MTVNSTPPQPDPFQKAREALYNRIWFTRKARIQSEKRLLQNDFHAQLMLQLFSAYSIGLSIYLLKFHAARLSDDAANVTLIVVSVLLFGIAPYISARNFKGRAEEFKTVYVKLQTLLDDLNRIDWTSSIESAHLEYEMVEKEYARTLASSENHLEIDDAVSRFGVTGISRPLSKRECIAVILFFSRRWFVWIGGYIVPPVFFVVYSLFFK	TRUE
	898169588	RefSeq	NZ_JBFFOH010000186.1	304	1674	-	WP_373033924.1	reverse transcriptase domain-containing protein	Sulfurovum sp.	NA	GCF_041562805.1	NZ_JBFFOH010000186.1_1_4295_rc	1	4295	4295	2622	3992	UG17_locus_378	MTASESFRKRFTKKNLLETYEKRIQGNGAVGLDKVNNTSFHKYLSENINTINRKVNNNSYRFTTYKQKLISKGADSKPRQLSIPTFRDRLTLRCLCDLFFDVYSSEIKSEIPQVKIHSICQEINSGVFDGYVKIDIKRFYSSIDHVRLEAVLNKKIFKQEVRSLIRKAIKNGTTASPIKGTIYTNLDGIPQGLSISNILAEIFMLDFDLSLSAMSTIKYVRYVDDILILCKEEDAEIIGQSVIRMLGSKGLEAHPLVEDSKSEFGNLSDEFSFLGYLFSNYKTTVGFGSKHRFESSLVRLLTTYKYKLLSAKNSDEKIKSLRILEWRLNLRITGCIFDGTKRGWMFYYSQISDLTVLHKLDITVKKLLCRFDLEGKLQIKSLVKTYFEAQQRDVESSKY…	TRUE	MNGYKEKFSDNIWFTRKARIHATERLKKSHEHSQLLLIEYTLLGSILAIIILRHSNLLGEDTDILMTIMSVVILVLSLVITNFDMKERSNMFFKNYIKLQTIYLETLEIEKVNGNLASVKEQYQLALLEVENHLRIDDICIRVDNAKTLYSRKPTFLEYVKCYIYKFCCFTFLTMLYFAPIAIGYFYYMTSL	FALSE
	237496663	RefSeq	NZ_OU594967.1	3273641	3274984	-	WP_131912589.1	reverse transcriptase domain-containing protein	Celerinatantimonas diazotrophica	NA	GCF_914590485.1	NZ_OU594967.1_3263641_3284984_rc	3263641	3284984	21344	10001	11344	UG17_locus_381	MNVKHQFEKHFSIENLSRIFKENIALSGATGIDNLDPATFLKQQDEQLEILSRKSLAGTYRFSKYKLKLVTKGKGKPPREISIPTVRDRVALRALNDFLSERYDTSVNFELPQDVIARVKTDLDTKTFNGFIKLDVKQFYPSILHTELMSRLRKRIRGEHEYILELIQSAISSPTVVKSCKNDNLETKGVPQGLAVSNILAAIYMSNIDRALKQYEGISYFRYVDDVLILCDFDKAQDLAHDIIKRFRRIGLIVHKPDPNSDKSVIEKIGHPFSYLGYYFKGETVTARQGTVERLKDSIAAIFTASKYSKHGNEEFLLWRLDMRITGCVFEKKSKGWLFFFSMINDEKLLHELDNYVNKLIKRFKISGKPKRFSRAFKELTHNRFQTNYIPNFDKYQRH…	TRUE	MALSDDIWWTRKAKIQTEKRLLTSANRSQLIMLWYAFFGVAVSIYYLKFNTSSKYANVAWVIYSVLSLTMSGFLTGRSFKERSSQIKECYEALKGVQHKAKSLENSSSSDEDSWNSVYEEYDRLLGLCENHTGSDMVKALCIEHLCARGKSDKETGLKPDMTKCPTKYHWFIFYRNIFIQAVSFIVMFLLPIAIFLFLRYYHECQTPI	TRUE
	297372834	RefSeq	NZ_PJNH01000004.1	267544	268911	+	WP_162297949.1	reverse transcriptase/maturase family protein	Halalkalibacillus sediminis	B3227	GCF_002844535.1	NZ_PJNH01000004.1_257544_278911	257544	278911	21368	10001	11368	UG17_locus_395	MVLTRELLEEYFKIDNIIDYYHENKRGKNSVGIDKVNSRLFNENLNWYAKTINRKIMNGSYKFTPYKQKLISKGKSNTPRQISIPTIKDKITLGLLKEILHKKFLTDIYYETVHTIISDLESEIQDPHKDYFFKIDISDFYGNIDHEKLFKKLRKRIRDKKLLKILKRSIKTPTVKEGSQKDKTVNTRGVPQGLPVSNILSSIYMNALDDKYINRSDLIYKRFVDDIIIICNNKDSDAIYNEIVRDLTSKTTLDLIINPEKKDEGFVSNGFYYLGYFLDGTSTTIRKEAITNMKKSLESIFVTIAHTYKKSNPNINFFLWQLNLRITGSKYGGRKYGWLIFYSQISEDNEDIFHHLDWFVRKKLLQDRFKLQNLVDKNQIKRFTRAYNEIRKNFTNTRY…	TRUE	MYHSRGGVKMEDIQADLLLKRIKSLNTRIYLTRKSRINTEDRLIKKNNFYQFINVYYSIVLVFSSILNLQASPKTSLFLLSSSIALSLFSLFVISKNLTERQFSVKFNYIRLQELLNELDRIEDDLIAGIRKMSDIVNSYEEVNAKYISALSSVENQEEVDYLNFIKSTGFQNIKLDSSQKIVLCKHAFKETMKRATLIIAPIIAYLLLWFFIS	FALSE
	659297669	RefSeq	NZ_JARVRI010000014.1	95992	97335	+	WP_284989492.1	reverse transcriptase domain-containing protein	Arthrobacter sp. efr-133-TYG-120	efr-133-TYG-120	GCF_030209785.1	NZ_JARVRI010000014.1_85992_107335	85992	107335	21344	10001	11344	UG17_locus_402	MTAPLNLRRTYEANVRHGMARGRDGVVASALEGNIDDVCRLISRKTRKGTYSFTSYRQLLMSKGAHRNPRILSIPAARDRIVLKSLAFLIQEIFPETKGKVAQQKVAELRKSLEKNSFDAFIRLDVQNFYPSVSHEAIMRAVRRKVRKPEILSLIQGAIETPTLPDSAPRLDGQATRGVPQGLPVSNLLAEVAMLRIDNQFCGVATMKYIRYVDDIIILCASGDTEAICREVTAACAAIALTVHEPRPTGSKSKIGLIAHSFDYLGYVFAPNRITVRAESVSKLKSSIARVFTRYKYETAGMPPGDPSRAKALSECQWKLNLVITGCIFDNQRRGWLHYFSQITDVSILKSLDATVQNFARRFGLPPDFQPKTFTRTYWSITSGDDGDDPYVPNFNNYT…	TRUE	MGALQKLETRSYTSYKGRMYASQRLALRDKAWNTSLLSLTVATTIASVGLLANVRMYGDAGPALFVCLAVLSLVISLVVAGLNYGARSRDLFNNYRRLQRLSSEVELLRLSDENPSDVQARALLNRYNDLLDESENHNQSDYQRAIKSHPVSWAIVTDFALSAVPFISLIIPVLVLVPFVLWVVHAS	TRUE
	773708159	RefSeq	NZ_JARLJZ010000006.1	624756	626105	+	WP_326065067.1	reverse transcriptase domain-containing protein	Paenibacillus taichungensis	NRS-1605	GCF_035803535.1	NZ_JARLJZ010000006.1_614756_636105	614756	636105	21350	10001	11350	UG17_locus_413	MSASKLFKEKMKYSYIKDTYVTKIAPKTTSGLDGVTRTVFERNLEENTSIISRKSQNGRYKFTPYMEKLVLKGRGKSPRVISIPTIRDKVTLNILNQILTEVYSKKVEKKLTQSIIEDIKQTVELTEYNYYIKIDIKNFFDSINHDILLEKINRRVKKSLIIDLIRKAIQNPTTPRGKKNKVVTSSVDGVPQGISISNILANIYLTDVDGKLKNYSGIKYFRYVDDIFIVCHSSKRNRIVKLIKHELCDKLKLSLNDKWKEGNLTDGFEYLGYSYTKFKGGYFGFTVKNDSLIKLEKSILKTFKDFRRDNDSKKFIWNLNNRITGFVIDDNKFGWLFFYSQIDDKAVLYHLDWYVQKMCKIYMVDGKLRQHIRRFVKAYFEIVKKRGKSGYIPNSSNIS…	TRUE	MKEILEEIKSFTDNRIWVTKKTRMESETRLKRNHIVSNIIINYYTFAVLAFSIWSLVLDPESYVSKYVTLMTVISSVGLFGVTLLISSLGYRERALQFKESYLKLDSLESEFKHLSRSAYQLSKEDVIERFHMLEKKYFDILSLSDNHDSIDTKKLSINRKKEGYELDLISYKKSQRLGYALIIGLFLIPLVLVGVLIYIS	FALSE
	813580375	INSDC	BAABFS010000001.1	33626	34993	+	GAA4409668.1	reverse transcriptase domain-containing protein	Actinokineospora soli	JCM 17695	GCA_039541175.1	BAABFS010000001.1_23626_44993	23626	44993	21368	10001	11368	UG17_locus_417	MASKNAAYIFDRTISRRNLALIFAERASKSHARGRDGVTTNAVRNNLGEVVADLNRKLASGDLQFTQYREFLQSKGAGKPPRVISVPTVRDRIALRAMAEFLSNLFPDVRNSIPQVKIDKVYKALKTGEYDTFIKLDIKDFYPSISHTQVVENLRKKIRRTSILRLFLCAIRTPTVPDRAPRRSPAKRGVPQGLAISNLLAELVVQSVDRKVESVRPCEYVRYVDDVLILCRREDAKALLDEAKAAFSNVELEAHDIGPTGKGKSSHGLIRAGFQYLGYWFKDDKVTVRAESVHRIESSLARAFTRYKKRRDSDFHSHELARCQWRVNLAITGCIYKGQARGWLHYFRQMNDLELIKSLDMSLDRFAKRFNMPSSFRSKSFMKTYWEIRRGRSSSTYSS…	TRUE	MEASYKKIQQISLHAERFLFLNGPDTARGNLAELHREWDNALELSENHHSVDYYWVLLQNPQHPGNEKVRKWRRNLAIGASAVFDCLPWIALTIPILLVVPFIGWFIDGV	FALSE
	508737099	RefSeq	NZ_JAJOHW010000008.1	32570	33976	+	WP_231460857.1	reverse transcriptase domain-containing protein	Chromobacterium aquaticum	DSM 19852	GCF_021129195.1	NZ_JAJOHW010000008.1_22570_38137	22570	38137	15568	10001	11407	UG17_locus_420	MNEAIEYSFENQFSPENLFSVYREHIKETNAIGIDRLGRNQFELQLNEHVGILHTKTISGSYKFSQYREKLISKGANKLPRVISIPTFRDRIALRVLCNSLNAIFKSKVSLKIPQLVINELKESIKENKYSFYAKLDIQNFYPSINQTILFQRFDLTPIDERLKKLISSCITTATVPYADKNAEPNKRGVPQGLSISNILAELYLSPFDEYYKNCDNIKYLRYVDDILILTNEDPSHIVKNMIEKLKTEFCLDVHPLEAGSTKTTCGKITDSFFFLGYKFRKKKCLAKIESIKRLEDSLADIFTTHKYKIQHINQQNLEQNEKTRKTIIAKNILMWRLNLRITGCIFEKARKGWVFYFSQIDEDHLEQLWKLDGTISNLLKRFNISVQKYEVRSFVRTY…	FALSE	NA	FALSE
	676529786	RefSeq	NZ_JAUOQC010000001.1	97945	99285	+	WP_303517553.1	reverse transcriptase domain-containing protein	Neptuniibacter sp. 2_MG-2023	F2R15	GCF_030547495.1	NZ_JAUOQC010000001.1_87945_109285	87945	109285	21341	10001	11341	UG17_locus_434	MMNTLALFKETFSVESLREIYETSVAQTRATGVDNISTKIFERDLQNHLELINKKVLNGKYKFTRYKQKLISKGPNKAPREVCLPTIRDRVVLKALNQFLQERMGKQIPQPLPQLITKNIKKSLRSNYYDVVLKFDVSEFYPSVKHDVLRKRLLRFVQHDLILNLIEAAIKQSTGNISNKKGVPQGLPISNILAALYLRKIDRRYEAKDEIFYQRYVDDILVLCKSHQKEDVSSNIINICQDIGLTVYDPIERPDKSTCGQASDEFSYIGYRYNPIDRSGVLVTTKPESKIKLINSLTGIFTSFHRSKKKSLALLQWRVNLRITGCISENSGKGWLFFFSEIEDKQLLFELDQFVASLCKRFDASFPRKKFVRAWHEINHNRWRKKYFPNFDKYDLNEM…	TRUE	MEDNIWWTRKARINAESRLLSNHHCLDLLLLWYSLIAVFVSIWLLAYVDNSKQVSVVFTCFSVFILAVTLFGSNARFAHRAAQFKDNYISLQELYFSIKGSSKEDENKHRLEYKRLLELAENHEPIDDTKALVWEWHNAQDKNNLTREPKKQHYILLCFYYLKRYLLLAVLFSLPLLLIYVSFFGCLPS	TRUE
	92010506	INSDC	LIKT01000008.1	10889	12208	+	KPD12639.1	hypothetical protein	Phaeobacter sp. 11ANDIMAR09	11ANDIMAR09	GCA_001294455.1	LIKT01000008.1_889_22208	889	22208	21320	10001	11320	UG17_locus_436	MRLTKAHLLDLHAQFIESGAAVGKDGIRVERFGNDIDNEIAIILRKVSSGTYKYTSYREKLISKGAGKNPRQISIPTVRDKLVLKFLSELLAEIYPEHVSQPPHHYIKRIHRTSAAKPASNYYLRLDIQNFYPSIDHKILMRILRRTIRQKQLLKLVEDAIKTPTGSHSGSGSVPITGVPQGLSISNILASLYLSEMDKKFETDKSIEYFRFVDDMLVLADYSTAKRLSTEIPVLLKSKRKIKCHPVGSGSKSILVSLAEGIDYLGYHFCQSKIEVRSSSYKKMFSNLMKLFSAMKYRSNKGPILWRMNLRISGCIFDGRRVGWLFFFAQSNNTQQLKRLDAFVSQQAKKVLDPADRERLKTFTRAYHEIRFNYEDSKYFLNFDQFDDAQKRAEIGILL…	TRUE	MTKMTEENIEVKDRIWITCKSRIYAERRFRRYDVISHLALSMLSIIVIAITLLRDLLPAEVPLDAYTVVYSVFILAASIIVFGFKFGEIATLHRECYLRLQRLHDSNENASELLQQYHDILSSYPNHSDTDYESLVIGRTFPNKKNMHSPTGTPISWSFWMLVRWAIHHLLLVILPIAVVVASIGSIFWIW	FALSE
	258838759	INSDC	VFOO01000001.1	1578658	1580022	-	TQL53965.1	reverse transcriptase (RNA-dependent DNA polymerase)	Subtercola boreus	DSM 13056	GCA_006716115.1	VFOO01000001.1_1568658_1590022_rc	1568658	1590022	21365	10001	11365	UG17_locus_437	MTASRKFRAVTSKRELHNVYRSHVMNNTAVGRDGVSGPSIEVDWARTVQLIQVKMRAGTYMFTSYRQIAISKGAHSLPRIVSVPTARDRIVLKSLAALLLDLFPAARTPPAQVRIQSLKAAIASGRWDSFIRIDVRNFYPSISHRSIRKAMKPKIRKPEILALLMRAISTPTVTFRERRPNYSTLVGVPQGLSISNILAEISMLEMDSDFSGRVDLFYCRYVDDILILCNHLDQTRLLDEVDSACKRVGLTIHPLGEGSKTQVGETSNDFEYLGYRFTPQCLSVRKSSVQKLESTIVQLFTAYKYHMATKSDPDWKERSARALRRRLDLVISGCVYENVPRGWLHYFSQLDDITLLGRLDAFVVGMRKRFGLPDDWAAKTFTRAYWHITKPSPSSPSYV…	TRUE	MEQLSNVATRSYKSYRARLMASLRLQARGRAWNTSLLSLAVATTFSSIALLTDDGMYGKAGPTVLVCVSVLALVASLVVTSLNYGGRSRDMFMNYRALQRLSVEAENLLANSVQSPDLVDRLSDRYESLLDDSENHTSADHKRADPGSDVSIWVLRRAHLLTALPYVALIIPLAVLAPIVSWFFSGAGS	FALSE
	129713785	INSDC	MACH01000127.1	92927	94315	-	OJE39921.1	hypothetical protein	Bacillus proteolyticus	TD42	GCA_001884065.1	MACH01000127.1_82927_104315_rc	82927	104315	21389	10001	11389	UG17_locus_441	MKMSLPAYKHFEILYQTENLKNLYEKTIHHNTASGIDRMVKRVFDKKVDLHLSIINRKVFNGSYKYTAYREKLFIKSKNNFPRVISIPTIRDKIVLKGLHKIIQESFSIEQPLVQTVVGDMKNELENFDSFIKIDIKNFYDNINHSILDKKLSKKIRTPLVKDLILNAIRTPTVSKNHSKDDSLYSNCVGVPQGLSISNVLAEVYFQDMDKKYKSKKRFRYYRYVDDILILCKEKDILKIKNDIFKNIEEEHRLKLNKGKCSQGRIDRVGYDFLGYRIEKLESIGDVGLTIKNSTKLKFEKSIVDMFSRYSHSNTISPKEFIFYLNNKITGSISNKLNGISDKEKKYGWVFFYSQIGDKKVFHHFDWFVKKLIDDFKLKENFKGLEIKSFVKTYYEIIY…	TRUE	MVQAIEIREKDTGIAGESKVVYDKAIKPDIEKDIEGKKTENGDSTLISEIRELFHDISKSEEEDTKVLNEIKELLIGLTTVESSNNEAGLLGEITYFKDHKVWVTKKTRMESEARMNDNNIFSLFVVNFYTLIVLSLSILGLVISDKEMIANISVLTVISSVALFGISLFISLYGYKEKAIAYKQCYLDLTKIESQCQDLLLEDLDYKNRLIKFNEIKREYSHILEKTDNHSLVDRLVYLKNNKKLNSLDDQMSYYKYKIINRVIRISLFIIPIVALIILFVWK	FALSE
	303581017	RefSeq	NZ_RWKQ01000066.1	16350	17735	+	WP_164520490.1	RNA-directed DNA polymerase	Specibacter cremeus	C1-50	GCF_003946885.1	NZ_RWKQ01000066.1_6350_19208	6350	19208	12859	10001	11386	UG17_locus_454	MHNKSRNASRIFNSLTAPRNLKSIYLEKIADQSARGRDGISPANLRFEIEDVCALISRKVRAGSYEFTSYRQLLASKGAHKFPRVISVSTARDRIILKSLANMLKEVFPEANAATPQEKVAKLQMEISSGLYDSFLRLDIIDFYPTISHEAIFSNLGNRVRKPEIVHALRKALSTPTLSDQASKSGVCNIVGVPQGLSISNLIAEIAMLKLDSTINARTDVMYLRYVDDIIILCRNDAIESLHRDLVRLCSEIGLKMHPLGGAGSKSQSGTLDKTFDYMGYLFADSTISVRPQSISKIRASLARVFTRYKHEVDKSGITNWQVIKAQSECKWRLDLIITGCVLDQRRRGWLHFFSQIDDLSILKGLDASVRNYSKRFGLDGVISPKTFIRAYWEIKRGI…	TRUE	MTVVHFRTHDGRPGIQDWDPLTTLKTLEERSYKNYKRRMFASQRLAARDRAWNTSLLSFTVSTTIASVGMLTAPGLYGPAGPTLLTCLAVLSLVSSLVVSGLDYGARSRNLFSNYRRFQRLSVELEHKNSTNVTITEIETVALLNQFNDLLDECENHTDADHDRAEKNKLSIPIIKSQLLTFFPYATLVFPVLVIIPFALWAMRAQ	FALSE
	815643561	RefSeq	NZ_DAIUCO010000015.1	27661	29031	+	WP_334186958.1	reverse transcriptase domain-containing protein	Noviherbaspirillum sp.	NA	GCF_036846085.1	NZ_DAIUCO010000015.1_17661_38259	17661	38259	20599	10001	11371	UG17_locus_455	MTASKSFKTIFLTKNLRKIYVDRIQNTASRGLDRIFPGALIKVLADELALIERKVHAAEYRYTPYKEKLISKGANEPPRLISIPTARDRIVLRGICDLLTKTYPDAIPEIPQIKIEGLKEALDSGQYCEFVRIDLQKFYPSIPHDKLIKTLKSRIRKPQILTLIHGAITNPTVPESKGGKGAVKNLCGIPQGLSISNVLAEIFLKNFDKQMREKSGIWYSRYVDDILVLCESGQSKLIAEEACKCLETYGLKPHRLDTPGSKSKNGTLTDKFEFLGYQVNGGQISIRKPSIYKLEGALAKICTAYRHKLLQAKKPEEADRAAQMCEWRLNLRITGCIFGGKRLGWMFYFSQVNETSCIRGVDNTVNRLIERFSLTGKIRPKRLLKTYYESQRTEKSDHR…	TRUE	MLDKIWFTYRARIRAQERLASNDLHSQALLVWYAVVGACLAIVAIRHPQFLGPDTDIISAIFGVAVLALSMLVTNRDYRGRSLEMRKNYLALQELYNSASQSGSGNQPQVQKQYQELLNSAENHAEIDDKYFRVFHIGALKTRVPTLREKIEVHLHLGIRAIILCLMYVGPLSALFFI	TRUE
	138724474	RefSeq	NZ_JAVHZI010000001.1	781269	782639	-	WP_077903186.1	reverse transcriptase domain-containing protein	Escherichia coli	KU-KK76	GCF_031118815.1	NZ_JAVHZI010000001.1_771269_792639_rc	771269	792639	21371	10001	11371	UG17_locus_457	MTASRIFKKSFSKKNLLKVYSEKIKESGAIGIDRIRPSKLDLTIKNEITFIFEKVNSGNYKFTAYKEKLISKGANSTPRQISIPTARDRITLRALCECLTEIYPKSRLKLPHTVIDSLKEALNNSLYAEYAKIDLKSFYPSIEHKLIINAIKNKIRKKEIRQLITSSLIVPTVSGTTGSKGIPNNTRGVPQGLAISNILAEISLSNFDDEINKMHDIWYMRYVDDILILTPKYQATKIASHIIDKLQSLNLNPHPLNEENSKSKVGSLDESFNFLGYHIENRELLIKHESILRFESSLAKIFTAYRHALLQAKSKRDKERAVAYCQWKLNLRITGCVFEGKRLGWVSYFSQITSTAQLRSINHTINNLIRRFGLSSEIKPKSLIKTFYELRRGRAETFK…	TRUE	MHDNIWFTYKARIQAHHRLEWLEKHSQFILVWYAILSAVLSIVTLRFPKVLGDNTDIVAAILSVALLGISLIVSNLDFRGRAIAMRRNYIALQRLYFDITTSQQLSLEQKEKYFNLLNEVENHRDIDDKISRVTQVGLKTRIPTQKEKIIVILWILLRIFITAALYILPLIYLWIDYDCKQNF	TRUE
	357819977	RefSeq	NZ_BMPN01000004.1	149649	151019	+	WP_188943504.1	reverse transcriptase domain-containing protein	Virgibacillus kapii	JCM 30071	GCF_014647615.1	NZ_BMPN01000004.1_139649_161019	139649	161019	21371	10001	11371	UG17_locus_459	MSASTEFKKYYSITQLENVFKVFIKSNTAIGIDKMTYNSFVDNQTELFSLINKKVLNGTYKFTPYKEKLILKSRNSYPRLISIPTLRDKLVLKSLHLILTKTFADVTQPLPQKCIQQIKTSIHNYNMFIKLDISNFYGNIKHGILLEILKKKIRKKEILSLINRAITTPTVSNGESRDQEIITHGVPQGLSISNILANIYLYELDLKFGSRNDLIYIRYVDDILILCSDSNLHSIYKEIKYQLEGIYNLTLNSDKEKKGDIKVDGFNFLGYAVKDFDKEFPKLTVRDTNKKRFENSLVKIFAKCKHSDKMSPEQFLFSLNNKITGSISRKVNGNEEREYRYGWLFYFSQMEDTGFLYHLDWLIEELLEKFNFNRIDRRGVKSFVKAFYEIKYNFKDSEY…	TRUE	MSEILKTEIESLRYNRIWVTKKARMEAEARMNRNDIFTQLLVNYYTFVVLAFSIWTLVSQDSGMSLLTVIASVGLFGVSIFVSSIGYREKALQFKESYLSLNQLEFELKDLLRSTATDNDMLSAELRKFERQYSEILTKSENHIDIDYIKVQLKHDKKLTSGEFIKYYIHNIIYYFFSSILILAPVILSFVYIGGI	FALSE
	115217947	RefSeq	NZ_FMFF01000027.1	22928	24259	-	WP_154877885.1	reverse transcriptase domain-containing protein	uncultured Megasphaera sp.	NA	GCF_900066485.1	NZ_FMFF01000027.1_12928_25375_rc	12928	25375	12448	1117	2448	UG17_locus_462	MNTHDLFYAKFIPESIKNYYLNNVKRNASPGLDKVNTKYFEYKLDFYQKSISSKIFSGEYKFTPYKEKLIIKNKDKNRQISLPTIKDKIVLGLLKEYLIEQYGAEKYKIIQILIAELINNICNYNSFIKIDIHDFYGSINHNRLEQTLQDKGILLEALELILKAIKNPTVSINRRSGLEKNLCGIPQGIPISNILSYFYLEAFDEEYMQRKDILYFRYVDDILILCQSSQRELIKEQCIKLLKEDYDLSVSKEKCNCGEIKNGFTYLGYKFDGKNISVRPSSIKKFEDSLQKIFERYTHLKKKNIDLFIWLLNLRITGCIHNNIKYGWLFFFSQINDKKLLFHLDWLIKKYIKRYKIDMSGCRIKVKRFVRTYSEITNNLHHTRYIPNFDNWSNEDKLW…	TRUE	MEKIENEEKIREYAQNLSNRIWVTRKCRINASERLETYAALTKFFQIYYSTISFIMTIANFYFFSKHMPNDFLTLLLPIYSSATLFFSLFFSSQNFKERAICFKGNYHKLDRLNRDLEYKLEVKQINYSDIEEIEKQYLTSLENSANHAFVDLIRYQWDEKYDDYFGNNHGLLKKVKDIVYANVLFYRWYGLAFAFFLAPLILIYYSVICFFVRLF	FALSE
	390011619	RefSeq	NZ_NRRT01000010.1	252	1622	-	WP_200227340.1	reverse transcriptase domain-containing protein	Rubrivivax gelatinosus	DSM 149	GCF_016583725.1	NZ_NRRT01000010.1_1_11622_rc	1	11622	11622	10001	11371	UG17_locus_468	MSASKHFTKRFRAKNLRHIYVERIRETQAIGIDRMRPVNLQKTLDQELSIITRKVSDGSYRFTAYKQKLISKGADHSPRVLSIPTARDRIVLRALCQVLQDVFPDATPSIPQSKIEALKAALGSGNFKEYVRLDLRNFYGNIAHTELHKALKKRVRKKGFLELIQNAIETPTIPGGFSSANATRMTVGVPQGLSISNQLAEITIKQIDDIFVSRTDIAYFRYVDDILILTDANQAKLVADEAIKQLRLRTFSPHDPSTPNSKSRFGKLSESFSFLGYQIHNTNLSVRRDSIHKLESALAAILTNYRYRMAQARTPAQRDAAIRLCEWRLNLKITGCVFEGGRRGWVFYFSQINDTACLRALQNTVINLLKRFGATGAIRPKSFLKSFYEGRRKDKTSHK…	TRUE	MKDSIWFTYKARIQAAQRLARSDFHSQALLVWYAFFSAALAIVTVRYPKILGSNTDLTAAVLGVGLLVLSMFVTSQDFRGRSIAMRSNYLALQALHNAMTQAPSPTDIAKYNELLAAVENHTEIDDKRFRVFHKGKLTRPASRYEAFEIHAYLALRAGILTLLYVAPFGLLLLSAP	TRUE
	335195121	INSDC	BQOK01000001.1	1226920	1228275	-	GKI14659.1	reverse transcriptase	Oscillospiraceae bacterium	CE91-St44	GCA_022835495.1	BQOK01000001.1_1216920_1238275_rc	1216920	1238275	21356	10001	11356	UG17_locus_473	MAEDKRWDYWFSTETLTELFWKKIRYRCSPGLDRVGIVSFVNDLERNIELINKKVLNGSYSFTKYCELLISKGRNKSPRCVSRPTIRDKLVLCALHGYLQERYIKEVDNRLVHTKISEIVKKMPYYSHCIKIDMVRFYPSINHELLISQLSARISPCALKLVEKAITTPTVAKEYNSKLVELKVPSVGVPEGLSISNLLANIYLKDVDTYFHENPNTYYCRYVDDILILTNNQYIDWVKKEATAKIEGLKLTIHNFSETDKSYVVSCKEGFSYLGYYFCSERVSIKPATLDRFEHSIERMFADFKKQENSQQKGQIHNVDMFAWKLNLKIAGCIYNSNKYGWMFYYSQITDISLLNHLDWLIEQFYDRYKIEKSIIEKKSFFKTYHEIKYNLSHSSYFC…	TRUE	MDTEKQARKMYITYKSRINAAERLKKTNVFIQGINIYYSLFLTVLSIYSISTGTQRLSLVITVYSVVVTVTIVFLAAQNYGERAKSLKNNYVAIFKLYNKIYDGMSQDELRAICEEYNQLIDSSENHMEYDYFKACKEIPEEKSKLSIQQKVVLNSIYYGSILLKLVLIMLPFMLRYIVTVLEWLIKI	FALSE
	395809397	INSDC	CP068253.1	407803	408858	-	QQV65095.1	CRISPR-associated protein Cas1	Acinetobacter junii	CAM121	GCA_016743155.1	CP068253.1_397803_418858_rc	397803	418858	21056	10001	11056	UG17_locus_475	MLLKVIQKFLKEVFKNEVTQDLPQNIIRELKLDLASKRYDTYIKVDIKDFYPSIDKDILLKKIRFRVRSSEFTHLLRDSLNPSKKENISGVPQGLSISNILAHIYLLSLDKKLNSQSNIKYFRFVDDIFILLEASNQDKIINLIQSEFSKLKLKIHPITEKNSKSKISLIRNGFDYLGYTYYSNQFSVREGSINNLRNSIVECFTSYRYAPSSKKNVNFLIWRLNLKITGCIDEGKAKGWLFFFSQISNQNILHELDHFIQKIAKQFKIPSTDRQKIKKFSRTYFEITHNLYSSNYIPNFDQLDINKKKSILTDVFNTDLKGRSDEEIDDIFKFKTRKHINKLLIDLRNFS	TRUE	MPFKSLCNKALIWYSLFTVAASTLNAKSLYLLGIKQNQLDPNILIIFSVLTLTMSCFVSSLNFKARSLSIKQCYENLALLEPKNDIATNEKYQKLLDSCENHEDIDYISAKVEIYYSTPEEDRVNINPKPTYFEKFKYAYRKITNIIILVILYMLPICTIIFTEYNWQQQQQQQQQQQQQQQQQQQQQQQQQQQQQQHV	TRUE
	155160535	RefSeq	NZ_FOFR01000002.1	49750	51114	-	WP_089949528.1	reverse transcriptase domain-containing protein	Lentzea xinjiangensis	CGMCC 4.3525	GCF_900110955.1	NZ_FOFR01000002.1_39750_61114_rc	39750	61114	21365	10001	11365	UG17_locus_484	MESKPPAKLFRSAITVRSLMDAFERHVSTGNARGRDGISPRMIQADIRKICRVAARKLRSGSYVFTQYREKLVLRGQNKYPRVISVPTARDRIVLRVLAEFIGQVFPAARGVIPQKRVSEVCREVSLARFDSYVRLDVQDFYPSISHPRIRQALSARIKKKDVIDLILGAVSTPTVPDGVKKRPLSRSGVPQGLAISNALAELITAPIDAAMVQRVDCAYFRFVDDVLILCNRAEVDEICEAAISLFATHGLEVHDPHVVGGKSSFGRISKGFDYLGYIFDGRLVSVRPSSIHNVEASLVRKFTRYKKDRNTDDPEGTVPARCEWYVNLTITGCIYKGMARGWLHYFRQMNDYTLLKKLDSTVASFVRRFNVPARIELKSFMRAYWAINKPGPMPSKYI…	TRUE	MSFAFGRGSLLRVVTDLQEGRNGPVAEPSVREQVKQMVGRLEGRAYKTFRSRVKAHERLSRRNNSWNASLIALATSTTIASVGLLVKKDMYGSGGDALMVVLAILSLVASLVVSGANYGPRAKAMEGSYKRIQQISLAAENFLNFDSEDAYQRYLKIQKEYDIAVESSENHTDADYYRAVGKDRAVDKERDAKKDDEDSRRRKSLIRDTLISLSPYVTLIVPVGLLIPFARWFINGI	TRUE
	825512309	RefSeq	NZ_JARBWU010000006.1	182635	184005	+	WP_340018978.1	reverse transcriptase domain-containing protein	Escherichia coli	IIH-228	GCF_037545205.1	NZ_JARBWU010000006.1_172635_184813	172635	184813	12179	10001	11371	UG17_locus_495	MTASRIFKKSFSKKNLLKVYSEKIKESGAIGIDRIRPSKLDLTIKNEITFIFEKVNSGNYKFTAYKEKLISKGANSTPRQISIPTARDRITLRALCECLTEIYPKSRLKLPHTVIDSLKEALNNSLYAEYAKIDLKSFYPSIEHKLIINAIKNXIRKKEIRQLITSSLIVPTVSGTTGSKGIPNNTRGVPQGLAISNILAEISLSNFDDEINKMHDIWYMRYVDDILILTPKYQATKIASHIIDKLQSLNLNPHPLNEENSKSKVGSLDESFNFLGYHIENRELLIKHESILRFESSLAKIFTAYRHALLQAKSKRDKERAVAYCQWKLNLRITGCVFEGKRLGWVSYFSQITSTAQLRSVNHTINNLIRRFGLSSEIKPKSLIKTFYELRRGRAETFK…	TRUE	MHDNIWFTYKARIQAHHRLEWLEKHSQFILVWYAILSAVLSIVTLRFPKVLGDNTDIVAAILSVALLGISLIVSNLDFRGRAIAMRRNYIALQRLYFDITTSQQLSLEQKEKYFNLLNEVENHRDIDDKISRVTQVGLKTRIPTQKEKIIVILWILLRIFITAALYILPLIYLWIDYDCKQNF	TRUE
	307872726	RefSeq	NZ_SKFG01000023.1	11749	13107	+	WP_165921229.1	reverse transcriptase domain-containing protein	Paenibacillus albiflavus	18JY21-1	GCF_004344915.1	NZ_SKFG01000023.1_1749_23107	1749	23107	21359	10001	11359	UG17_locus_499	MSLFELFKVKMDKDNLKIFYNTKIAHKASAGIDKINRTTFERENIFNENIDIIHRKSLKGTYKFSPYMEKLILKGRDKNPRVISIPTIRDKITLGILKDILSFKYSSELSNKLTHSIVEDIKNAVSNKNYQYFIKLDIKGFYDHINRTILLDKIKKKIKRKELLQLLQDAIENPTKANLAKQKAVSTKLGIPQGISISNILANIYLNSLDKKFERFKNISYFRYVDDILILCNRNNVERIYRLIDMELIDKLQLGLNEKEDKGDIKSGFDYLGYRFTLINKTKMKYGFTVQDKNRMKLENSLIRIFSEYKGNENSEVFIWKINLRITGFIIDQNKYGWLFFYSQIDDISVLYHLDSLIEKLCVKHNIHEELQKNIKKFVKAYHEIIKTRGNSSYIPKAR…	TRUE	MDDILKNEIDYLLKERVWKTKKSRMEAEARLIQNNLIADILVNYYTFAVIVYSILALVLDSGNSYSKNITISTLVLSIGLFGITLFLSSVGFKQKATQFKDSYHKLDLLEIDINHLLRSAQFKSKKQIIDELYVLEQKYIYILSLTDNHHTIDHDRIVIMRKLKGLSQYLKNKFYAKKILKWLLIVFLFIFPFLLALIVELF	FALSE
	40228713	RefSeq	NZ_KB907054.1	6083	7402	+	WP_019617224.1	reverse transcriptase domain-containing protein	Psychromonas ossibalaenae ATCC BAA-1528	JAMM 0738	GCF_000381745.1	NZ_KB907054.1_1_8238	1	8238	8238	6083	7402	UG17_locus_500	MQPYKAFNTRFRKKSLLKIYYENIHFTSSSGVDGVKACDEFDINSEIDIILRKIRNGSYKFSRYKEKLISKGAGKSPRVISIPTVRDRIVIKALHLTLQDVYPECSKTLIPQLMLEKIKLDVKKLKYKSFVKIDIKEFYPSIEHDLLFNALSSRIKKASFKDLLFQSIQNTTGSIECKKGIPQGLSISNILAEVYLKDIDSKNSSDKKNSYYRYVDDVLIFSKSKKTLPLVKRIIDRFDSIGLDCHPYDEINSKTKYGLLSDEFDFLGYLISNRELTVKPESIHRIEMSIAKIISSVKYVEKPNFDITQNKLNIRITGCIFEGKRRGWLFYYSQLEDLQVLYKLDSTVKTLLKKAGLSEEIKQKKFSKTYGECNRVILENYKYILNFDVYTVAEKREYL…	TRUE	MTIATGAVFTLSLLIPQLDLKNRSSQLKNNYISLQQLSFDLQLCHCEKSITEVNYDYLTLLREVENHSKIDLYYFIVYESGGNCTRKITVKEWIHLISYQSLRTSILTLLYLLPIYLLILYAAI	FALSE
	425775032	RefSeq	NZ_CP115873.1	709379	710743	+	WP_209032222.1	reverse transcriptase domain-containing protein	Xanthomonas hawaiiensis	A6251	GCF_031834635.1	NZ_CP115873.1_699379_720743	699379	720743	21365	10001	11365	UG17_locus_503	MKAPQSFKKRFSKDNLIQIYSDRIVNSAAIGIDRIRAIRFGENLSDEISLIYLKVHGDKYKFTAYKEKLISKGAQSNPRQISIPTVRDRITLRALCECLGDVYPEAKLKLPHAVIDALKANIKSGIYVEFAKIDLQKFYPSIPHKLVLSSTWNRIRKREIRSLISKAISTPTVSESRGSSNIANNDRGVPQGLAVSNLLAEISMLEVDKTFSAESGIWYCRYVDDILILASQGKAEEAAEKIILRLKKMGLTAHPPGPNSKTKIGVLSEQFSFLGYVISNNQVSIRRESILRFESSIAKILTAYKHKASSLANAKDQERALAYCKWKINLRITGCTFNGKRLGWVAYFSQITTTSQLRSITWTISNLLLRFKLEHKIKPKSLIKTYYELTNRGIGSGSY…	TRUE	MFNGTQYSLPPLFLSHFSWSRAVKDNVWFTYKARIKAQERLEWMDFHSQNLLVWYAILSAVVATLTIRYPDLLGKDTDLLTTVLSIFLLAISLSVANRDFRGRAILMRRNYQRLHRLYSTMNGPSASPAEIETYSNLLRDCENHKSIDDILARIGSNNLTSREPSTKEVIVGYGVLIRRYALTGLLYIAPVIVAASFWIQSQ	TRUE
	874427963	RefSeq	NZ_JBEZEZ010000006.1	41473	42894	-	WP_362897441.1	reverse transcriptase domain-containing protein	Streptosporangium sp. NPDC049046	NPDC049046	GCF_040649155.1	NZ_JBEZEZ010000006.1_31473_52894_rc	31473	52894	21422	10001	11422	UG17_locus_509	MVFEPANEISTGTSAPPASHIELPNPLSARTSASTLFRSVTSPSNLRRLYHDYVEDKGARGRDGIHPKSLATDLNEVTKLISRKMRAGSYRFTGYREVLELKGAGKAPRVLSIPTARDRIALRALADCLTRLFPQTRGVIPHQRVSEVATVVAAGTYDSYVKLDVVNFYPSIMHSQIEQELRTKIRKKEILGAVLGAVRTPTVPIGQRNRTPNKRGVPQGLAISNILAELVMGKIDAAASALDDCVYFRYVDDILILCNGASVNRVRDSIASQCKESGLRVHLATAGEAKSSSGSISNGFSYLGYTFSSKNVSVRKKSISNIEGSIARIFTRYKHDRNLQQLQDRINIIVTGCIYEGISYGWLNYFRQMNDIALLKHLDVTIEIMKRRHNVPTTFRNKC…	FALSE	NA	FALSE
	335724863	RefSeq	NZ_WEKG01000058.1	3858	5198	+	WP_178090846.1	reverse transcriptase domain-containing protein	Plesiomonas shigelloides	G5263	GCF_009183645.1	NZ_WEKG01000058.1_1_5234	1	5234	5234	3858	5198	UG17_locus_510	MTSFKYFTKQITKKNLIDVYNEHIKSNPVVGLDRINNYVFSKRLNDEIDTIRRKINNQTYRFSTYKQKLISKGASKLPRVISIPTVRDRLVLKMLCQHLQYVYQAQIKQEIPQIKIDRIKSVIEKGECVQYIKIDLECFYPSIDHEILLDKIKKRIKSKKILGLLKKAIKTPTHTKHACNEINESGVPQGIAISNILADIFFIDIDDKLKSLAGCYYERYVDDILILSSNNNGEMLYHEVVGILQNNKLKVHDKDQPNSKSVVSDIDEKFSFLGYQFDSNVITVKKENRHKLETSIIKLFTACKYQLDKADITPGMILRYKNILQWRVNLRLTGCVFEGARRGWVFYYSQINDMTLLHSIDHFVIEISRRFGLSDIKFKKISKAFIEAKSVRKDEHKYI…	TRUE	MKKDNIWFTRKARIRASERLLSNDFHSQCLLVYYSALLAIVSILDLKYNLIFNGKSSEILCALSVLVLVGSLFISSVNFKGRGLAFKDNYIALQALYERIDIRHSPVLHKQDIDDYLELLKNCENHSPLDDLYARVIAGSGLTSRIPSKLDVAWLCFNIFFRFIFLSVLYVLPIALLYMFW	FALSE
	731604051	RefSeq	NZ_JAUDHF010000010.1	61517	62692	-	WP_323590786.1	reverse transcriptase domain-containing protein	Aliarcobacter butzleri	64BZ	GCF_035065335.1	NZ_JAUDHF010000010.1_51517_72480_rc	51517	72480	20964	9789	10964	UG17_locus_515	MYILLNEIYSSFSDVQAVGIDGTSKEKFDEILDSELSLIQRKIENNTYDFSFYKQKLIVKSMNKTREISIPTLRDKLVIKYLDFYIRDKFEEVTKNILNAQQIIKKVKDSKNKYDSFIKVDIQNFFSSINHEILVNKLKSNIDDETILNLITKVITQSTVDVNTPFKQRIKYNNKEGLPQGLSISGLLSEIYLFDLVQKYSKKDNLEFFRYVDDVLIFCKKSDFEDLKLTIHDFAINSNKSSFGNINEPFEFLGYKFEDKLISVRETSIQKMYANISKIFTLYKNKKYFSKEEFITRLNLKITGCVIDGKKYGWISFFSLINDYTLLFMLDKFVEKSCKNFNINYEEIKKFSRAIYEIKDPNTNYLTYDLSTLKTSKTKLVYDFYDDIDFY	FALSE	NA	FALSE
	450311671	RefSeq	NZ_JAGWFI010000060.1	793	2235	+	WP_211778667.1	reverse transcriptase domain-containing protein	Klebsiella quasipneumoniae	18082200547-1	GCF_018310315.1	NZ_JAGWFI010000060.1_1_7901	1	7901	7901	793	2235	UG17_locus_522	MTANRKFRKAFSERNLLKIYKERIKESGAIGIDRVRPAKLEPLIKSEVKFISEKVQSGGYKFTAYKEKLISKGANSNPRQISIPTARDRITLRALCECLTEIYPDSRLRLPHTVINSLKVALDSGLYTEYAKIDLRAFYPSIEHKLIGDVIKNKVRKNEIRKLIMSSLVVPTVNEFKGSKGSSSNTIGVPQGLAISNILAEIALSIFDKEINAIPDIWFIRYVDDILILTPDGQAELIASNVIEKLQRLNLNPHPLNDENSKSKAGSLRESFDFLGYHISQGELLIKHESILKFESSLAKIFTAYRHALMQAKSKTDKERAIAYCQWKLNLRITGCVFEGKRLGWVSYFSQITTTSQLRSVNHTVSHLIRRFRLSSDVKQKSLIKTFYELRRGTADTFK…	TRUE	MRDNIWFTYKARINAHHRLEWLEKHSQFILVWYAIFSAVLSVISIRFPKVLGGNTDIIASILSVALLGISLVVSNLDFRGRAISMRRNYLALQRLYANTSDEVPLTSAQLDKYHELLDEVENHLDIDDKAARVAQTGLRSRIPTDDERQSVKRWKAKRFIFTYSFYLLPLLIFWINYDS	TRUE
	787295136	INSDC	CP109532.1	2396859	2398118	+	WTY83115.1	RNA-directed DNA polymerase	Micromonospora sp. NBC_01405	NBC_01405	GCA_045040155.1	CP109532.1_2386859_2408118	2386859	2408118	21260	10001	11260	UG17_locus_529	MLEKRARGRDGVSPDALNGEIKEVTSFISRRMRSGTYRFSAYREFLQLKGAGRPPRVLSVPTARDRIALRALADCLGELFPQTRGTLPQKRVHQLSEALRVGGFDSYIKMDVENFYPSIRHELIEKGLRTRVRKDEIIEAVLGAVKTSTIPVSHRSRTPNARGVPQGLAISNCLAELVMQRIDSELAAEGCFYVRYVDDILILCDHVDVDRISKLAVTLFGELGLKVHEVSGGGSKSSTGDISDGFSYLGYTFNPLTISVRDQSVRNVENSIARIFTRYKHEKNVRLLESRINTLITGCIYGGNPYGWLHYFRQMNDLTLLKRLDVFVGEMKKRSKVPTGFATKSFVRAYWSITHPHGKDGKYIPNYDVMDIDKMRDILAVHLGEEEVAKISDSGIGVA…	TRUE	MEENYKRIQQISVAAENLKEYAGPNRQDKCEKLQWEYDVAVASSENHTSRDFHRIRLRNQGEGGSKLQLLRDLAVSVAYSSVATLPYASLAVPILILIPFGTWFFNGI	FALSE
	17547499	RefSeq	NC_012673.1	794892	796280	-	WP_012726886.1	reverse transcriptase domain-containing protein	Exiguobacterium sp. AT1b	AT1b	GCF_000023045.1	NC_012673.1_784892_806280_rc	784892	806280	21389	10001	11389	UG17_locus_530	MALAFKLFNKKFTKKYIESKYDFYISNNTASGIDKLQKKKFDLIKNDQIQVIVNKVRSGTYKFTFYKENLIIKNRDSLPRMISIPTLRDRIVMKVLHEILRDTFKIELKLVQSVIKKLTEESTKYDSYIKIDISNFFGTLDQDLLMKKIKKRVRKKEILCLIEDSIKTPTVNSYHRKENEIIGNFKGVPQGIPISNVLAEIYLKDLDYLYLQRQDLAYFRYVDDILILCNKSDVFDIESEIKKYILEEYNLNINFQKSTSGSLYDGINYLGYTFEKRNDNLFVCSVKKESLIKIENSLASLLARFKNLEGKMKPSELIFYLNLKITGAFVKDGNDLSKETEIKTKKYGWLFFYSQINDLRVLYHLDYLVDKFIDKYDKNGLIDKLLVKKFVKSYYEITQ…	TRUE	MRKITRRKRFIKNKSIENYLLNKVMTPSIDNCQAMSIQHDQSITELKKNITYFQNNRVYVTRKTRILAEERLNSLNFHSIITINLYTFSLICISVLSLIFKTEILFGVWNLFFSIALFGISLFITLFGFREKAIAFKNSHLKMYEIENSLSLILLNDNISFDEATRLYKSCQKEYIDVLDKTDNHLNRDYLKYLVVVSRKATQKDKIKYYFILIFSALLWTVIYLIPIASVFFFSVNLLKGM	FALSE
	852668854	RefSeq	NZ_JBDUVJ010000005.1	246628	247974	-	WP_348015880.1	reverse transcriptase domain-containing protein	Parasphingorhabdus sp.	NA	GCF_039946235.1	NZ_JBDUVJ010000005.1_236628_257974_rc	236628	257974	21347	10001	11347	UG17_locus_531	MLTLDIELPANDFESYFDPKSLVNLYLQKVRKSSAVGKDGVRKEKFASILHLEAELIAKKCLEETYGFTCYKQKLIAKGADQFPRLISIPTIRDRLTLRALNEYLVANNDDAKPSLPHRYIREITSTLDKGLIDHSFIRIDVKNFFPSIDHELLLQKLDKRKIDPKAISLVRKAIQNPTGASKTQIESTQGIPQGLSISTMLSSIFLNELDVKYTKKYAYWRYVDDILVVCPSHKSSRIFKELAEDLRSIGLEEHPLKDGSKSDIRPLKKAIDYLGYTLSPGQTKVRKSSYNRMFENLMKVFTSFKYTRKSEKFIFRLNLKIAGCIFEGKRKGWLFFFSQTNDLNQLGRLDYFVQSMCREYAPEIDPKRIKKFVRAWHEIRQNFKKTNYFQKFDDYDYS…	FALSE	NA	TRUE
	126267945	RefSeq	NZ_FNZK01000011.1	79600	80844	+	WP_091831895.1	reverse transcriptase domain-containing protein	Propionispira arboris	DSM 2179	GCF_900109225.1	NZ_FNZK01000011.1_69600_90844	69600	90844	21245	10001	11245	UG17_locus_535	MPGLDCITKKYFENNLNQYIDCIYANIHNKIYKFTPYKEKLVIKSKNKTRQISLPTIKDKLVLGVLKEVLLEIYDEINYKLVQVTIYELANKIRLYDGFIKIDISDFYGSIDHNLLMGILHKKIRKDNIRKLIKDSIENPTLSRGYSKKSIGLNKCGVPQGIPISNILASIYLKNLDQIYLEKDNIAYFRYVDDILILCNYSELSTIKEEITLELKDKYLLEINKNKLKSGIVDDGFEYLGYNINKSDIRVRDISLKNFEKSLQSTFEEYQHLGRKNINLFIWDLNLKITGCINEKNKYGWLFFFSQINDEFVLYHLDWLIKKYIKRYNIIIPDNSKFKIKRFVRTYNEIIKNLHNTQYIPNFDKYTLNEMKNFLKEIHGMAIDGWEEELIKDKFKHIV…	TRUE	MHANIGVDSIEYKTYTKALNLLEEFDLMDKFDYKNSLENRIWITRKCRIHASERLDKWNCWTKLLQVYYSVILVGLSIYNLSLAKLGTQNTAISEQLLITSITVSFFSMYLLSQNYKERALRLKYNYHGFDELYRKITQMTIDDQYEVQQIIDIEKEYLFLLKSSENHRMEDFLSSQRDSEKKSWGIFTYAEDIFYRTRWVIICILFFVLPIFLFYRFFY	FALSE
	72049743	INSDC	CP009416.1	3359086	3360447	-	AJD92854.1	hypothetical protein	Jeotgalibacillus malaysiensis	D5	GCA_000818095.1	CP009416.1_3349086_3370447_rc	3349086	3370447	21362	10001	11362	UG17_locus_544	MSAAKEFNLLYTKKGLKNIFEKYIHRSSAIGIDNVNYRQFVENIDNELEIIERKTKQNTYKFTRYKEKLILKGRDRFPRVISIPTLRDKVTLKGLQLIIQKGFPNENQRLSQRCVELISKNANEYNTFIKFDITNFYGNLNHKILFDKLNKRIRKKEIINLIEKSITTETSNKKNEPTETITKGVPQGLSISNILAHIYLLDIDHKYQEKNSLFYIRYVDDIIILCDAQEKEKIYKEVLYDIEGLHALPINKNKTYDGLLTEGFDFLGYNFKKDDELRVDVKKFNKNKYAQSIVDLFINFQRNNKISPEQFLYYLNIKITGSISKKVSGNRESEHTYGWLFYFSQINDTTFLYHLDWLVNKLLKKTKKCEHIDPTRIKSFVTAYYEIKYNYKESSYINR…	TRUE	MANSEAVIKSYRDDRVWKTKKIRMNAEERMNKNHYYCIFFLNYYTFWVLALSIVQVAFTNNQQALVVILLIASTALFGISIFSSFNGYKEKALNYKDSYIALGLIEIKLDHLIAAKMDSDNKMNDFMEIQEMYVKELSKNDNQSSGDYILFENSSKPLLKRDKLYYWIVFKSFITKALLFLIPFVSLYFINF	FALSE
	790154301	RefSeq	NZ_JAVVLT010000032.1	252605	253942	+	WP_328186064.1	reverse transcriptase domain-containing protein	Marinobacter sp. OP 3.4	OP 3.4	GCF_036224885.1	NZ_JAVVLT010000032.1_242605_263942	242605	263942	21338	10001	11338	UG17_locus_545	MNTIKKDFENSFSKENLLLIYNEEISGSRSTGVDNISTKTFETDLENNIIAARNRVLNGKYQFTRYKQKLISKGENKTPREVCIPTIRDRLILKALNQFLQKRLSDKIEQPLPQSITKKIKASINDNPYDWVVKLDVADFYPSIRHEILNRNLRKFIRHGPALRLIEKAIEQSTKKSRKNELGIPQGLPISNILAALYLRNVDKHFQEKDNFFYQRYVDDVLILCSSKDAQDISENVIKRCKNIGLQVYDPQKRPDKSLSVPITNEFSYLGYRYNPTENLKALATTSKASKQKLIDSLVGLFTAYQNSKRKSLGLLQWKVNLRITGCISENKGRGWLFFFSEIDDQKTLFHLDNIVKSLCNHFNVSIELKRFARAWHEINHNRWRNKYFPNFDKYDVNE…	TRUE	MSYLRSFLSWIFSLGERERPVKDAAEKLQMSMRVTAKCRYNAAVRLQWQGKFAFFTTTVLSLGLIFVPLVQTSGVNLAFEPDVLNMMQIFLAVSVLVYSVVIGTARYDVRAETLTECGDKLKELIRSIDKDREVKAQLTEADLSSYQEKYSDITTDTENHTRSDYQLATLEMERDYFYTGLVRLKIYLLAHFQRLVPFLLPFLLLAIEVVFIADMIGVTNYFPVYLNGDAIET	TRUE
	535594499	RefSeq	NZ_BIJV01000005.1	57274	58308	-	WP_242628454.1	reverse transcriptase domain-containing protein	Klebsiella quasipneumoniae	TUM14094	GCF_004312725.1	NZ_BIJV01000005.1_47274_68308_rc	47274	68308	21035	10001	11035	UG17_locus_550	MSAYDIFQKHFQLSNLKRIYKEVVLLSAATGIDNMSHEVFWRFHDNEIETIRRKCLAGTYRFNKYKLKLISKGKGKAPREISIPTIRDRIALRAICDFLQEVYESDLSFELPQNMVVRVNNIIMREQYNYFMKFDVANFYPSIRHNNLISRLRAKIRDEKILSLISKAISSPTVSKPNASDKPNECGVPQGLSISNILAAIYLMNIDKHFSSREGISYFRYVDDLMILCCSDKAESLIESVLLKFRRLGLKIYDPIKNPEKSSMGLISESKFGYLGYYFSEGGKVSARDGSVDNLRQSLLSIFTGFKHSSFKSQEFLAWRINLRITGCVFQSKSKGWLYFFFRN	TRUE	MSDLSNKIWWTRKAKIKAERRLLNFDYYSQLLLLWYSTFLVCYSIYTLVKPAQKIEEAAIMVSLSVLILVLTLFINNMNFKGRALLIKQCYEKLSVIHTASLSSTNSAELDKEYQAVLGSSENHLEKDFAKAIVDEYFNTNDKHLLTKKPTFIHFFMIAMLFLRNVASFLFLFIFPFIILFSLRAV	TRUE
	815285103	RefSeq	NZ_DAIRVN010000011.1	39078	40427	-	WP_333827573.1	reverse transcriptase/maturase family protein	Pararhodobacter sp.	NA	GCF_036802785.1	NZ_DAIRVN010000011.1_29078_50427_rc	29078	50427	21350	10001	11350	UG17_locus_553	MTALPGKLFQETFGPTQLKDIFNDYIADRSAVGRDGVSAKVFASRIDAEIEIVIRKVRSCGYEFSSFKEKLISKGASTPPRQISIPTVRDKLVLKFLAELLARIYPEHVTRVPHSTIKQVHTASRTRPTTDSYLRLDIQGYFPSIDHKILMRILRRRVRKKEILHLIENAIKTPTGIKKSSGRRNEVGIPQGLSISNILSSIYLADVDKEMIEISGIEYFRYVDDILILGEPTHIDELSKFVPRLLKSKRKIKCHPVGTSGKSAIIPITDGIDYLGYHFRLDRIEVRLASYKKMFSNVMKIVSGMKYANNKGPLIWKMNLRISGCRFVGKNIGWLFFFSQTNNVSQLSRLDAFVRQKAGEVLSVGDLERIKTFVKAYHEIRYNADSSAYFPNFDNFDSE…	TRUE	MSIEKTEGIGAAAWITSKSRMYAEKRLRLYDWVAHLLLSWLSLSVIAWSVVRSSVENGVLIDLYTAILSVFVFAFSVIVFGFKFGENAAQHRECYLRLQKLLDSGASLDEFTQQYHEILAGYGNHGSWDYESVVLSLTLLNKREGQERAMQGKDGSSIVWSWPMLLKHVVFGLIFWLACAAIFVLGLYTFILIFLQVS	FALSE
	380535081	RefSeq	NZ_LUCU01000033.1	321832	323220	+	WP_197484531.1	reverse transcriptase domain-containing protein	Exiguobacterium sp. KKBO11	KKBO11	GCF_001644945.1	NZ_LUCU01000033.1_311832_326333	311832	326333	14502	10001	11389	UG17_locus_557	MKKSAYLTYKKIFKEKNLNELYEKTIHFNTASGIDGMVKKVFDKNPNLHFSIIDKKIYNGTYNFTPYKEKLFIKNRNSLPRMISIPTIRDKIVHKGLHIIMREAFLIKQPLVQSVISDMKKDLEKFDSYIKIDIEKFYDNIDHDVLLKKLSKKIRHAPLQDIILKAIKTPTTAYGYSSNGGIESNELGVPQGLSISNTLAEIFFIDVDRKFKKMKTISYFRYVDDILILCNRKKLESIKKKIVDELETDYLLKINEKKCSAGSINEEGFDFLGYRVQKIDNNENIGLTIKKNTKNKFEKSIVDMFTRYRDSEKVTIEEFVFHLNNKITGSISSKVNGDTEKEKKYGWVFFFSQVDDLNVFRHLDWFIKKMLVNFNLNNQISDKGLEVKSFLKTYYEIIY…	TRUE	MDNNVTIVEDKENLGIDLGDLNTKNALLLNEFLKKIKQDDFFKSNEQDREFVLNNEIKHFKDERVWVTKKIRMESEARMNKNNIFSLFMVNFYTLIVLSLSIIALVIDDSVIVNKITVLTLISSVALFGVSLFVSLYGFKEKALSYKQCYLDLTKIENDFQSLLLKDQEYEVKEITFNDLKKDYANILEKTDNHSRIDRLIYLKNNGKLETLELKLSYWYLKIKWFFVKSVIFIIPFIIISLIFIWK	FALSE
	93050703	RefSeq	NZ_CYYR01000003.1	115548	116861	+	WP_082418738.1	reverse transcriptase domain-containing protein	Roseburia inulinivorans	2789STDY5608835	GCF_001406675.1	NZ_CYYR01000003.1_105548_126861	105548	126861	21314	10001	11314	UG17_locus_567	MQASYLWKKLFTKKHLIELYENKIKAKPSVGLDKVSPKKFEETLDENVEVIIRKVRNGSYQFTRYKQLLFTKGPAKPPRTVCVPTLRDKLTTAVLNEILVGVYGDECKTMMPQLVIEDIKSKVPLYDYFIKLDVRSFYASIDHDKLFKIIKEKIHKPEIVHLIWNAIRTETLVYPIKEKMEKKERTIGIPEGLSISNSLANIYMLNIDRKYRNEQYISYYRYVDDILILVNEDEFSIVKEEISEDIEELGLELNEKKDEGKIAESFEYLGYVISLNDEVTVRKSSILKIEQSIEELFRTIPRDNIAYLQWKLNLKITGFILNKHKYGWMFFYSQITDKKLLYHLDDVVEKLIRRYKVEDTIKPKRFVRVFSEMSKALHETKYIPNLDNISIEDKKKILS…	TRUE	MDKYRSLPDQIWTTRISRINAEKRLINKESFFQGINIYYSCLTIIFSILSLVNNDEKLSLMTVFMTISLLIVILYLNGQRYLERAREYRKNYTKMQKLEFDLMGVGNDDMDSIQRIYIEYCDLLDSGNNHISFDYYETVHRSTGEYREKRWKNVRKIYWWNVICMWYVRCYRCRHHTCGKNCLLKNIS	FALSE
	271932278	INSDC	CP043742.1	3936161	3937531	+	QEP58365.1	reverse transcriptase	Escherichia coli	CVM N17EC0211	GCA_008386375.1	CP043742.1_3926161_3947531	3926161	3947531	21371	10001	11371	UG17_locus_570	MTASRIFKKSFSKKNLLKVYSEKIKESGAIGIDRIRPSKLDLTIKNEITFIFEKVNSGNYKFTAYKEKLISKGANSTPRQISIPTARDRITLRALCECLTEIYPKSRLKLPHTVIDSLKEALNNSLYAEYAKIDLKSFYPSIEHKLIINAIKNKIRKKEIRQLITSSLIVPTVSGTTGSKGIPNNTRGVPQGLAISNILAEISLSNFDDEINKMHDIWYMRYVDDILILTPKYQATKIASHIIDKLQSLNLNPHPLNEENSKSKVGSLDESFNFLGYHIENRELLIKHESILRFESSLAKIFTAYRHALLQAKSKRDKERAVAYCQWKLNLRITGCVFEGKRLGWVSYFSQITSTAQLRSVNHTINNLIRRFGLSSEIKPKSLIKTFYELRRGRAETFK…	TRUE	MHDNIWFTYKARIQAHHRLEWLEKHSQFILVWYAILSAVLSIVTLRFPKVLGDNTDIVAAILSVALLGISLIVSNLDFRGRAIAMRRNYIALQRLYFDITTSQQLSLEQKEKYFNLLNEVENHRDIDDKISRVTQVGLKTRIPTQKEKIIVILWILLRIFITAALYILPLIYLWIDYDCKQNF	TRUE
	496489709	RefSeq	NZ_JAJALF010000044.1	7479	8834	+	WP_226431709.1	RNA-directed DNA polymerase	Leisingera sp. McT4-56	McT4-56	GCF_020514995.1	NZ_JAJALF010000044.1_1_10067	1	10067	10067	7479	8834	UG17_locus_587	MSLDEALQPFDHFFSPSYLEQVFKDRLQEAKFSGLDGISASAFEASLDSELDIISRKVLNGTYRFTRYKEKLILKSALKTPRQISVPTIRDALTVRALCDYLTQKFPDRRMRPPHDCTKRVYLATRRAAASDFFLRMDVQNFYPSINHTVLMEVLGRRIMSSPATSLIEKAISNPTGFDQHSCLPVGVPQGLSISNILSMIYMTDFDREFEARYQYFRYVDDILVLCKEVDVYKIHDELSGYLSSHLKLSSHPLEKAPSSKTMIAPITKGTEYLGYHVSSGELKIRKASYKKMFQAIAGCLRTLRGSATVEQVLWRLNLIITGCRFENRSVGWVFFFRQATAMSQFHRMDVFVKQQLCHYGLEDRIPSVRSFVKTYRESRYNRDKTSYIPDFDHYTLAD…	TRUE	MVSHARYEFYDLLSHFVLTAYSVMLLGFSVFNPHMASTNIGPYTSEVAIVLSLCVLAASLVVWGLGFGKIAAKHRSCYLELHKLYDAQIENSEKLRHYHEILERFPNHSGFDQERMLFRKIVLTGGEVRNTEGRVSFGKLRTLKYCWSVALRWIAFLLLLLAPIIFMGILYVFG	FALSE
	60554055	RefSeq	NZ_JMQM01000001.1	511891	513210	+	WP_036479415.1	reverse transcriptase domain-containing protein	Nitratireductor basaltis	UMTGB225	GCF_000733725.1	NZ_JMQM01000001.1_501891_523210	501891	523210	21320	10001	11320	UG17_locus_594	MTARQHFDRQFTFDNLREIFEERIAHTATTGKDGVSPDAFQRMIDSELSLTLAKVRNGTYRFTTYRQKLVLKGVGKAPREISIATVRDRIVLRAINDVLIESFSDKRQAAPHHYIYEISDLIRPLGDDYSFVQIDVQDFYPSIIHQLLMQRVRSRVRTRDLLTLIETAIQTPTGAPSPQGAVRGVPQGLSISNILSAIYMIRFDEMMQSRYSYFRYVDDIIVVCKTDSAEKTFAFIAKQLNKIGLQCHPPTEGSKSKIVPLNTGVNYLGYYVKPDIISVRTSSYRRMMDTIMGVLTAAKHTTNNKKILRRLNIKITGCIFDQKRRGWMFFFSMTTDIKQLRRLDKFVERAWQRAGMQQFGRPKTFVKTYYEIRYHLDETKYIPRFDEYTKAQKASLIAD…	TRUE	MSELDSQKNQVQDKIWITSRVRMTAERRLLQYNNWSLFLLAYYSLFTVVLSVFSEYFKSFYPYFDGITIVATVAVLVASLVVGGFRFERTASLYRDCYLSLQRLYEDEGDGRAKQKDYADILVVCPNHSNGDYHDFLFNHIVLEGKEVTSNGKQLHCTKYMKLSYVWRRVVFCALIGTLVMIPLAFAAGPFVAKCS	FALSE
	703050236	RefSeq	NZ_DAMAHK010000010.1	58774	60141	+	WP_312348529.1	reverse transcriptase domain-containing protein	Stenotrophomonas acidaminiphila	NA	GCF_031994065.1	NZ_DAMAHK010000010.1_48774_70141	48774	70141	21368	10001	11368	UG17_locus_607	MIKAPDSFKKRFSKNNLLNIYGDRVSKSGAIGIDRIKASRFIEILPDEISLIQSRVLSGSYRFTPYKEKLISKGASSNPRQISIPTVRDRITLRALCECLGDIYPEAKLKLPHAVIDTLKKKLESGAFTEYAKIDLQSFYPTISHKLVLSSTWKRIRKRELRSLILKSISTPTVPESRGSTTYSENKRGVPQGLAVSNLLAEISLLGLDSIFSNIDDVWYCRYVDDILILTTNGKAEPIAIEVISRLKKIGLSAHPLKPGSKTKIGNLTQQFSFLGYLVEKNSIRIRRESILRFESSIAKILTAYKHKSAGARTENERERALAYCRWKINLRITGCTFNDKRLGWVAYFSQITTTSQLRSVNWTISKLLTRFGLGDKIKPKSLIKTYYELRNKDLEAGS…	FALSE	NA	TRUE
	32474859	RefSeq	NC_020061.1	422599	423915	+	WP_004122915.1	reverse transcriptase domain-containing protein	Rhizobium tropici CIAT 899	CIAT 899	GCF_000330885.1	NC_020061.1_412599_433915	412599	433915	21317	10001	11317	UG17_locus_610	MQAKEKFDEQFAIGNLQSIFDERIAASGTIGKDGIDPGAFQKNIDAELALIRKRVYADSYRFTSFKQRLISKGAGKAPREIAIAGVRDRVTLRALTNVLMHVFDDAKLPPAHFIVKDLLEFVRPLADDHVFLQLDVQDFYPSLDHQLLLKRIRTRTRYRFLTSLVDSAVKTPTGDGKKANGVGVPQGLSVSNILSSIYMMQIDENAHDRFQYYRYVDDILVVCKASDAKRHFRWLKGRLSKAQLTCHPLEEGSKSKIVPLSTGVDYLGYHITPKLVSVRKSSYRRMMTTIMSLMTSAKYRANHKRLLAKLNLKITGCILNDKRYGWMFFFSMTQDVKQLKRLDRFAARLWRKLGMAGQGKPKTFVKAYHEIRFNMAKSKYIPRFDDYSLEKKMQLIADL…	TRUE	MIAERKALRNQNISYLAVTYYSVFSVILSIFESFYSVPYPELGKLNLASSVVVLVASLVAGGFRMEARAASFRECYLKLQKLYDEDLPDQDKKLRYRDILLDFPNHSNHDYTDLLVNHMLLEGKELTNHGKPLTWTWFQFFSFFGRRILYRSIIAALFLVPAAFLMWPFLHG	FALSE
	75409911	RefSeq	NZ_JXIS01000081.1	3217	4587	+	WP_043937702.1	reverse transcriptase domain-containing protein	Bacillus sp. L_1B0_5	L_1B0_5	GCF_000836715.1	NZ_JXIS01000081.1_1_14587	1	14587	14587	3217	4587	UG17_locus_611	MTASVNFKRQYSIKQLENTFDTYIKSNTAVGIDKMTYKCFCEKKDESFELINKKVISGTYKFTPYKEKLIIKSRKSYPRLISIPTIRDKVVLKALHLALAETFDDIMQPLPQKCIEDIKSSLHKFDSFIKLDISNFYGSIKHGILIDKLKKKIKKPEVLSLISKAITTVTVSSGDSRSNEIITEGIPQGLAISNILAHIYLKDLDLKFKNKKNLEYVRYVDDIIILCSEKNIKKIYEEIRYELEGIYNLNINLDKTKLGSIEEVGFDFLGYSVKTLGTGRAKLTVKEANRKRFEDSIVKIFARYKHSNVMSPEQFIFTLNNKISGAISSKVSGDVSKEFKYGWLFYFSQIEDTGILYHLDWFIVELITKFNLSHIDGNSIKSFVKAFYEIKYNLRETEY…	TRUE	MNEITKADIKNLMDNRVWITKKARMEAEARMNQSHLFTQLLINYYTFIVLAFSIGTLVSQDSKMSLLTVNASVGLFGLSIFIGAMGHREKALQYKESYLSLNELEFDLKYLLRNEKEAKDVLVDELKVYEKKYTEILTKSENHKDIDYIKVLIKHNMKVSTRDFFRYYTQKTMYFVCGFLVVVAPIIGTFIYLKS	FALSE
	197577150	RefSeq	NZ_QOZG01000005.1	501107	502423	+	WP_114441153.1	reverse transcriptase domain-containing protein	Phyllobacterium salinisoli	LLAN61	GCF_003335045.1	NZ_QOZG01000005.1_491107_502790	491107	502790	11684	10001	11317	UG17_locus_617	MTPRQLFEREFSVDNLKVIFNERIAQTATTGKDGVAPAAFGASLEQEIVRTISKVRAKTYCFTTYKQRLVLKGAGKPPREISIATVRDRLVLRALTNILMECFSERRLPAPHHFVRELSELVRPLDDTYSFVQIDVRDFYPSIVHTHLMCRLRSKIRSAEILHVIESAIRTPTGSKEAINSVGVPQGLSISNILSAIYMTRFDELMHSKYAYFRYVDDIVIVCRSDKAKKTLSSVARKLKEIGLTCHELSNNGKTKISSISSGIDYLGYNLSPNSISVRKSSYKRMMDNIIAVLTAAKHTANHTKILMRLNIKITGCIFNEKRMGWMFFFSMTSDIKQLRRLDNFVSRAWRRAGLDKFGKPKRFVKSYYEIRYNLKETKYIPKFDEYSTDQKAKLIADM…	TRUE	MNSNSVESTINDKIWITSRVRMISERKALNNNFWSLVILTYYSLITVVISVFSDFYQSYYSHFNDMVIAASIIVLVASLVVGGFRFEKTAALFRECYLSLEKLQSSDLPDKDKAEKYGDILSLYPNHSDDDYYDFVVYHTCFERKDIWNGSGKISCTWYMTLSFLKRRLFRTSFIAIAIIAPIIFIAAPMFGGL	FALSE
	862805070	RefSeq	NZ_JAMYTW010000021.1	70645	71973	+	WP_352495821.1	reverse transcriptase domain-containing protein	Mesorhizobium sp. M0115	M0115	GCF_040322655.1	NZ_JAMYTW010000021.1_60645_81973	60645	81973	21329	10001	11329	UG17_locus_619	MSPSELFKREFSVDRLKAIFYERILQSATAGKDGINPTEFEKTIDVEVARMAVRAWEDKYDFTAFKQKLVLKGAGKIPREISIATVRDRLALRALTNVLMEIFKDRKPSAPHYYVGEIAEFIKPLTDEYSFIQLDIKDFYPSILHESLLSRLRQRIRSRAILNLVLKAIRTPTGNRVGDGVNTRGVPQGLSVSNILSSIYMTKFDQMAQSRFTYFRYVDDIVVICKSVEAKRKFKSIYNSLEKIGLSSHELVEGSKTKIVPVSKGIEYLGYKIKPGAISVRSSSYRRMIDNIISVITLAKYSANNNKIFSRLNIKISGCIFNGKRMGWMFFFSLTDDVSQLKRLDAFVSREWSALGLDKYGKPKKFVKAYYEIRFNMNSTKYIPKFDDYTNEQKIKLIA…	FALSE	NA	FALSE
	829345657	RefSeq	NZ_JBBOOV010000001.1	2295796	2297175	-	WP_340812027.1	reverse transcriptase domain-containing protein	Lysinibacillus sp. FSL L8-0312	FSL L8-0312	GCF_038003285.1	NZ_JBBOOV010000001.1_2285796_2307175_rc	2285796	2307175	21380	10001	11380	UG17_locus_624	MKLQANKLFKSKYRMTYLKGEYENIIRYNSAAGIDKMTKAHFDKNLDGHLNVINRKVLSGNYKFTYYKEKLFIKNRNSKPRMISIPTLRDRVVLKILHGILQDVFDIKTPLVQSVIHSIKTSIVNYDSFIKIDVTNFFGSLDHEILFKKLHKSIRKKEIKNIIHEAITNPTVSDNHSRAEKPIRNKIGVPQGIPIANVLAEIYLKDFDEKYKKRRNIRFFRYVDDILILCNKTEIEEIKREIISEIEDVYKLNVNSDKSISGELEYGFSFLGYSLSKESANKVLCTVKKSSKIKFEKSIVDIFSKYSKLVLKMSPKEFVFYLNLKITGSIVKKELNNFETNKKYGWLFFYSQIEDMKLLYHLDNLVKKFIEKYGLEKNLKDLEIKSFVKSFYEITQRRS…	TRUE	MLKNLWDLYRKTVNKNSGTEIDTTTNENTAVPANKNKINEEIEKFRDNRVWTTKKVRMIAEERMNRNNLNSIILVNYYTFFILCYSIIGLKYGSSDILSIASVIISIGLFGVSLFVSLYGYREKALAYKQSHLELDKIESKLGILILDEGIEHNDLLKTFDKYKMEYNEVISKTENHSNLDFLKFKVNSNNSSKKEKFNYYFLYKIPLILFMIVVYACPIIGIILIFMNMSGAENEITG	FALSE
	330459470	RefSeq	NZ_BAABCC010000057.1	566381	567550	-	WP_174437682.1	reverse transcriptase domain-containing protein	Azospirillum formosense	JCM 17639	GCF_039538445.1	NZ_BAABCC010000057.1_556381_570542_rc	556381	570542	14162	2993	4162	UG17_locus_627	MPKPYQIFCKKFKKSNLQYLFEERISKTRTVGRDGVRTSQFADRAIDEVDLISRKVANGTYKFTRYREKLISKGPLKAPRMLSIPTVRDRLTLRALCDFLAEVYPEAVTRKPHDYIKSIKEQLVASDQNAAFLRIDVRDYYPSVNRDLLIKDISKKVRKAEAISLIEKALTTPTFRPGEGGVPQGLSISNILANIYLLEFDSVIRKNHKYYRYVDDILIICKSFSHAQDVFNEVKWRLKNERHLECHELGDGSKSCISNIQRGVDYLGFHLSSSIISVRESSLRKMISGIISLFSRFRTGAGDAKYDAKFTWLLNLRITGCRFEGKNYGWMFFFLQSEDTRQLARLDRLVRNKIIDSGRGNLLGKQKNLYKNISRTTLQWQDYKIRPKF	TRUE	MSAVRDRIWITSKTRMISERRYLSYDLAAHIMINTVSVVLLLTSIYPDEIGAVVPGLSKINVASSLLLFAATLIIYGFKFGERAARHRECYLKLQRLIEDDMPASEMASKYSAALECYPNHADRDYFDLVFERHFKMRDAIKCPGSNDRITPGYWVILSYIMRRVSFFSLCYLIPFGVVAASLYALVV	FALSE
	397638438	RefSeq	NZ_JAPNPU010000001.1	1018375	1019745	-	WP_270798388.1	reverse transcriptase domain-containing protein	Bacillus paranthracis	44.2	GCF_030222875.1	NZ_JAPNPU010000001.1_1008375_1029745_rc	1008375	1029745	21371	10001	11371	UG17_locus_628	MSASNSFKKYYSINQLENIFNTYLKANTATGIDKMTYKGFLERRHEHLSLISRKVMEGAYRFTPYKEKLIIKSRHSYPRLISIPTIRDKVVLKALHLVLTETFDGINQPLPQNCIEETKGSINKFDSFIKLDIANFYGSIKHGILMDKLKKKIKKTEILSLITEAIIAPTISLGEPRTYEVITNGIPQGLSISNILAQIYLHDLDLKFGNRSDMKYIRYVDDIIILCSQSDINRIYREIKYEIEGIYNLDLNLEKVKKGRIKEDGFDFLGYSVKDLGTGIAKLTVRKANKKRFEDSIIKIFAQYKHSSKVSPKQFIFTLNNKITGSISNKVNGDKTKEFKYGWLFYFSQMEDTGILYHLDWLIDELLVKFNFKHIDRSDIKSFVKAFYEIKYNVRNSEY…	TRUE	MDENIRNDIEKLIDRRVWVTKKARMEAEARMNRNNFLTQLLVNYYTFVVLAFSIWTLVSEDSRMSLLTVIASVGLFGISIFVGAMGYREKALQYKDSYLSLNKLESNLRYLLRNEEQENKEVIEKLKSYEETYAEILAKSENHADTDYIKVRIKHGTENSASNLFKYYSNKVISYIFGLILILAPIISSFLYLKG	FALSE
	255643403	RefSeq	NZ_VEXQ01000001.1	357043	358422	-	WP_139876677.1	reverse transcriptase domain-containing protein	Buttiauxella sp. B2	B2	GCF_006376615.1	NZ_VEXQ01000001.1_347043_368422_rc	347043	368422	21380	10001	11380	UG17_locus_636	MSSAARSFKRYFTSKHLKEIFFDKIKDSGAIGIDRVRPSGFEKNSADEIALIVRKVVDGNYKFTAYKEKLISKGAHSNPRQISIPTVRDRITLRALCDALINVFPSAKLSLPQVVIESLKESISSGLYSEYAKIDLKNFYPSIPHALIKDSIKNKIRKAEFRGLIYNAISTPTVSETKGSKGVIKNSIGVPQGLSISNVLAEIALQNVDTEINLVTDIWYKRYVDDILILTPTGRAVEMANIIVKKLESIGLSPHPIDSVESKSKSKVGLLSESFNFLGYEVNNEGIGIKKDSILRFESSLAKIFTAYRHALSKANNKRDKQRAIAYCQWKINLRITGCIFNGKRMGWVAYFSQVSNTVQFRTVNHTIRKLTKRFGLETDIRPKSLIKTYYEWQRGDKD…	TRUE	MKDKIWFTYKARIHAYHRLEWMDTHSQFLLVWYAVLGVALAVVVIRYPNLLGSDTDIFSAILSIALLGVSLSVTNRNFRGRAMNMRNNYLALQHLYNVINSRGSVMDTDITKYDELLNEVDNHNDMDDKIFRVKNSSLLISRSPKWTEYIHVYAAFFVKYIMLAFAYLAPFIVGLFLYE	TRUE
	184214209	RefSeq	NZ_PYLY01000011.1	119865	121181	-	WP_107207877.1	reverse transcriptase domain-containing protein	Photobacterium aquimaris	DSM 23343	GCF_003025415.1	NZ_PYLY01000011.1_109865_121332_rc	109865	121332	11468	152	1468	UG17_locus_652	MKAYEIFKKRFSKKSLIDIYHKYIIMTPSTGIDGKKADIKFDINYEVNIIINKINNNTYTFSRYKEKLISKGSGKNPRVISIPTVRDRIVLKALHLVLKDLYPECAKTLIPQLMLEDISQQVKNERFRSYIKIDIKNFYPSINHDMLLSKIKNKIRKKTLRSLLIKAITNKTGNNKPDSGVPQGLSISNILAEIYLKDVDATLNNKGFKYYRYVDDVLIFSNEINPKKTLDDIIVLFDKIDLECHDYNLIGSKTKYSRLTGTLDFLGYEITNRKLTVKKEAINKIETSIANIVTSYKYTNKLKPKYINNKLNLRITGCIFEGKRRGWLFYYSQMEDCKVLYKLDNTILNIIKKSNLTDVLIPKKFSKTFMEMKRNKLENHKYIINFDGYNIDEKRKLLA…	FALSE	NA	FALSE
	525203877	RefSeq	NZ_JAIEUI010000035.1	17725	19077	-	WP_238655905.1	reverse transcriptase domain-containing protein	Paenibacillus piscarius	P121	GCF_022234545.1	NZ_JAIEUI010000035.1_7725_29077_rc	7725	29077	21353	10001	11353	UG17_locus_657	MSASNEYNKLFTIKGLSNTFETYIKFNTAAGIDKINYDRFESQKNEYFNIIKNKVISGKYRFTPYKERLILKSKHSLPRVISIPTIRDKIVLKNLHLILSKTFDVHQHLPQKYLQDLKDNLQEYDSFLKIDISNFFGTLKHGILLDKLKTKIRKKEILELIHKAITTPNFPNTYELITEGVPQGLPISNILAHIYIDDLDRKFKSMEDIMYLRYVDDILIFCQQSSLNNIERQIKYQLEAIHNLKLNNEKTKKGYLTDGFDYLGYSIELLGNGQIGMKVKESARKRFENSLVNLFTEYKYSKEISPKQFIFRLNNKITGSISSKVDGDETREHKYGWLFYYSQMDDIKFLYHLDWFIKKMFEDFALGNIDLSEIKSFVKAFYEIKYNVKESEYFHRPDS…	TRUE	MNSDLQDEIKNFINHRVWMTKKSRMEAESRMNKNNVFSQFLVNYYTFIVLAFSILSLIEKNSDIIAIMTVIASVGLFGTTLFLTSMAYREKAIQYKESYLSLNELESDLRHILRENNDDPEVITQFQKLEKKYNEILAKTDNHSEVDFNRVQLKHGAKLNKDNYLNYYRHKSITISFQIILILLPLALTILYLRYK	FALSE
	788398607	RefSeq	NZ_CP109437.1	2386517	2387887	+	WP_329482853.1	RNA-directed DNA polymerase	Kribbella sp. NBC_01484	NBC_01484	GCF_036227145.1	NZ_CP109437.1_2376517_2397887	2376517	2397887	21371	10001	11371	UG17_locus_664	MAGRNAARVFESVTAPRNLRRVYRDHVESSSARGRDGIDGPALRKDIRAICSSLSRSLRSGSFRFTQYRLLLISKGPGKPPREIAVPTARDRLVLRALADLIIEIYPDTRGEIPQAKVQNVRNCLDSGQFDTYIRIDIENFYPSIRHSDVFKALSGKIRKKALGQVLRDALETPTVPDGSPKRPASGRNRRGVPQGLAISNPLAELILTDVDKFFDTNNDVAYVRFVDDILILCDGAASESIEADCIDRLKRLGLDAHRSLPKGGKSSRGAVADGFDYLGYKFHPGLTTVRQSSVARIESSLARAFTAYKKHCQEHPGEEHLAFQRCLWQVNLTISGCIYKTAARGWLQYYRQMDDLTLLNKLDATVVRFTKRFGLARQFTPKRFLRAYWEIRHPRSGS…	TRUE	MYGKRGETLLAALAILSLVASLVVANMNYGARSRSMEANYKRIQQISMDAENLRLGTTELTEKVFLTLQREYGIAVESSENHSQGDYGRTFEVKSLRGEQRRDTAITLAPYLSILAPILIVIPFIQWIVDGW	FALSE
	263663064	RefSeq	NZ_BJYA01000001.1	240553	241920	-	WP_146813573.1	reverse transcriptase domain-containing protein	Alkalibacillus haloalkaliphilus	NBRC 103110	GCF_007991275.1	NZ_BJYA01000001.1_230553_251920_rc	230553	251920	21368	10001	11368	UG17_locus_671	MSASNLFRKYFSIKHLEITLDKYFDFTSATGIDQMNFDRFYHHRVENICKIKEKVKNNTYQFTPYKEKLIVKDRYSPPRLISIPTLRDKLVLKSLSLILSETYHHLTQPLPQLCISQIKESVYQYDSFIKLDVSDFYGTIKHGILFNLLEKRIKKEEILTLIKKSITTPTVKSGEKSSELITEGIPQGLPISNILSHIYLEDFDNKFENQQDYQFIRYVDDVLVLCNSKDLPRIYSKIKYELEGLYSLRLNDSKTELGKVNEGFSFLGYQVMSNHHGELKLTIKKANQAKFENSLVDIFTSYKYNSDNINPKQFVFRLNNKITGSISKKVDGDKGREFNYGWLFYFSQMNDTSVLYHLDWLIQKLLVKFEFDHINKDEIKSFVKAFYEVRYNYENSTYI…	TRUE	MDNYKKIEGFIDKNIWVTRKSRIEAEARMIRNHNFLQFTLVYYTFFILAFSIWLLVTENYNISIFTVILSVGLFGFNIYFNSIGFNEKALKYKESYLELTQLQYKMEQLLDEEEGIKTEEFHDLKSDYQQILSKTDNHSELDYLKVLIKHNNLTSIRSLLYFYTFNFIKYAVFTCILVLPLILIIFVI	FALSE
	173302324	RefSeq	NZ_CP024199.1	4071518	4072858	+	WP_101285775.1	reverse transcriptase domain-containing protein	Thalassospira marina	CSC3H3	GCF_002844375.1	NZ_CP024199.1_4061518_4082858	4061518	4082858	21341	10001	11341	UG17_locus_673	MKCPPEISPIHLLILYEEKISGTTISGTDGIKGKHFEDQLAINCSKISSDVDEGKYKFRPYKEKLISKGRNKPPRIISIPTVRDRLTLRAIFEILRKEFKTETKLIRPQKIISQIKAVDEKDFKTVTRIDIENFYGTINHAILQKKLEKKIKNNKIIKIIMDAISTPTISLGESGKKSDTPKIGVPQGLSISNCLAAIYLYEFDKFFKETESYRFFRYVDDILIFCNKENKKDTFEKCKKLLKRVKLTAHQPTENGAKTKISESTDSFEYLGYQITKPAIIVKKSSYVKMYESIQKIITQHKHHHRPDKDILIWRINLRITGCIFEEKRRGWMFYFSQITEDNRQQLFSIDKKLRTFLSNHLDEEQIKSIKRISRSYYEINKRFRTTKYIPNFDNYSSI…	TRUE	MPSNIAPYDTKHNDVERIKTNIWITYKCRILAYERISKYNLHSQVLLAVYTLPIIFISIIDLKFQGNDKQSLITIFFSISVLVASIFIYSQNFSGRMEKSKENYIKLQYIHEHINEQTYPDYLKEYHNIISSYDNHKEIDYLHFLKQQLEKGEIEKKHENFLSKNRNQISAYQLLYRSTIFTLYLLPTSAIAYIFYTIISHK	FALSE
	829195722	RefSeq	NZ_JBBOBO010000001.1	3405127	3406464	-	WP_341066353.1	reverse transcriptase domain-containing protein	Paenibacillus sp. FSL R10-2199	FSL R10-2199	GCF_038000235.1	NZ_JBBOBO010000001.1_3395127_3416464_rc	3395127	3416464	21338	10001	11338	UG17_locus_684	MKYNPLYSEKLSIDNLNSIFTLKIRHKANPGHDKISLKNFDVDKHIEIISRKTQIGNYKFTPYKEKLISKGKGKFPRIISIPTIRDKVTLSALNEILTESFSMILDTKTSTITMQQIKAEIDSKQFDYFIKIDIKSFYDAIDHQILMKKIKKVIKDKRILELIQNAIENPTVASTSKKYTMSKKGVPQGISISNILANIFLNDFDNKFSRFKNIAYFRYVDDILILCKSNNHKRIQYSIHNELCNKLSLEINEKKDHGSLTKGFDYLGYKYTEIKEGLLGLTVKEKNLRKLEDSLIKIISTYKVDKKSEVLVWNLNLRITGFIIEKKRYGWLFFYSKLDDISILYHLDWLVNKICDDAGVKKELKLRIKKFVRAYHEITKKKGKSDYIPNHENFDLYHK…	TRUE	MKKNANLSTTIIAYYTFFVLSFSIWALVLDVTKRSTLIVNVAAVIASVGLFGLSLLISTFNHIEKAFQYKHSYLSLDELEHKISHFSRRVPSLTDDQILDELNCLEIEYNNILSKTENHERIDYIKMLIDKNHSRLTTGMNSEYKIYLFKNNIIKIFIFCAPPIVAIATFLINT	FALSE
	821654262	RefSeq	NZ_JBBBOM010000012.1	1	1056	+	WP_336857939.1	reverse transcriptase domain-containing protein	Pectobacterium versatile	UMSS4	GCF_037135775.1	NZ_JBBBOM010000012.1_1_11056	1	11056	11056	1	1056	UG17_locus_688	LRAICDFLQEIYQEKVIFDLPQDMIVSVKDAIDEYDYFMKFDVANFYPSVVHDKLISRLRAKIRDERILSLIKSAISSATVSKPKRDDLPSERGVPQGLSISNILAAIYLLNIDDYFRNNPEIKYYRYVDDVMILCDSSVAIEITSSLISRFKRLGLNVYDPRKNPEKSSVGYLGKSEFGYLGYYFLDGKVTARKGSVENLRESLLAIFTGYKHSTLKSPEFLEWRINLRITGCIFQNKSKGWMYFFSEIDDETLLHELDGFLKRLCERFSVSLNLKSFVRTFYQIRYNRRETSYIPNFDEYDLVQKSHILTHYFKKNVKGMTDEEIEYHFNKRISKQVKDIETDIKDAGY	FALSE	NA	FALSE
	360327894	RefSeq	NZ_BMLK01000012.1	8312	9673	+	WP_188820161.1	reverse transcriptase domain-containing protein	Novosphingobium indicum	CGMCC 1.6784	GCF_014645195.1	NZ_BMLK01000012.1_1_19673	1	19673	19673	8312	9673	UG17_locus_694	MATVLTFHDLLDFPLRLTPEQHFTSDHLRRLYATKIARSRATGRDGIRVAAFEQNLADNLATINRKVLNGTYNFTTFKERLLLKGAGKPPRQICIPTVRDRLTLRAVCQILHQNIPQSAGFSPHGVIDRVATQLRSSPPDRSFIRIDVKEFFPSIRHALLETELRTFGLDDLTLSLCMKAVRTKIGNEETPPDKGIAQGLSISGALACIYLLRFDDRQTNRFQSYFRYVDDILMIAPTDAAESTLESVRRALGRLGLKIHALGTSGKTEIHDVAQGVDYLGYHISREQISVRETSFRRMFNNILKVVTDYRYRRDLERTIFRLNLKISGCLADGKRRGWMMFFSRTENLQQLSHLDAFVQQQLQRVGFPNDHRPRIKRFIKSYHEICYNLNETAYVPKF…	TRUE	MLSSLRNQCYIVCAHHPMTEAKQSNRIYLTYKARIKAEDRYRVYSRLANVIIIWYSFLMIVASLAVSSKAIMISYYEIIFASGSIAIFASSTFLATGVLEKRAAEYRACYLEMQSIWNSQVQDGEKMKRYSEALHRYPNHGSQDDSEVIFSTWRRGGELFDSSGKVPFSFLTLASVVVRRLLFWSVAALFFFGPILFAPYYVTVVS	FALSE
	81347652	RefSeq	NZ_DRFR01000162.1	2159	3478	-	WP_294122261.1	reverse transcriptase domain-containing protein	Pseudoalteromonas sp.	NA	GCF_011050445.1	NZ_DRFR01000162.1_1_10739_rc	1	10739	10739	7262	8581	UG17_locus_697	MNESEFFNAIFEKKNLTNVYLKYIHFTPSTGVDGINANERYNYESEIDLIVRKVHTRKYKFSKYKEKLISKGAEKYPRVISIPTVRDRLVLKALHLFLQGIFPESSKTLIPQIMLDKIKQDVKKTCYKSFIKIDIKNFYPSIEHDLLLNKTFNKIKSNEARDLINKALTNPTGVKANTQGVPQGLSISNILAEMYVSDIDNTYKGSALISYNRYVDDILIFSEENRPKILLDKIIDDFKSLKLECHHYDNLGSKTKIGSLNESFDFLGYWINKRRLTVKKESIWRVENSIAKILNAHKHIPQAKKYITENKLNLRITGCIYEGKRRGWLFYYSQMEDETVLYRLDATVKKLLKQSKLNTIINQKKFSKAYKECARDVIENHKYIINFDGYTLAEKRSLL…	TRUE	MSTSTACYLKVSTPILSFLREFYYMDSKLSKNISSLSDQIWFTRKCRIRASERLLSNYFHSNLILVWYSFLTFSFSVYLIKNPDFFNLNTDIIMVLTTGAVFTLSLFIPQLNLKARYEKLKKNYIEMQGLVSELSLCDSKNNFFEIQGDYQALLDSVENHRPFDMLYFVHFEADKNCSRNLSFFEVLRLYVYVFVRTSFITLAYTLPVFCVVSL	FALSE
	164577832	INSDC	NUSP01000011.1	462897	464288	-	PHD60414.1	hypothetical protein	Bacillus wiedmannii	AFS044295	GCA_002581055.1	NUSP01000011.1_452897_474288_rc	452897	474288	21392	10001	11392	UG17_locus_714	MFWGELNFMAQASQIFKRKYNLKTLNSSYEGIINKTTASGIDKITKYTFDKIKDEQLKLINKKVVNGNYKFTYYKEKLILKNRNSLPRMISVPTIRDRIVMKLLHELLMETFEIKMRLVQTIISEIIVESAKYDSYIKIDIQNFFGSIKHEVLMKKIKTKIRKKEIIELINGAIINSTVNQYHRKKDVVEKNKTGVPQGVPIANVLAEIYMKELDGNSNVNSNFSYFRYVDDIIIFCKSSDSEKIKKKITSYIEKDLLLHVHKDKTYDGKIESGFSFLGYEIQKDGLNLKCRVKEESVLKMENSIVSLFIKYKKSNGKMSPKEFAFYLNLKITGSIIEDTERGKNKKYGWLFFYSQINDIKILYHLDHLVKCFIEKHDLNEALKNIEVKRFVKSYYEIT…	TRUE	MNSVKVKSIRDEIKDFNYNRVWVEKKIRINAEERLNKGNFQTTILVNLYTFFMLCYSILGLKYTASEVLSTVSVIISVGLFGVALYISLIGYREKALGFKLSHLELARIETKMSILVLDEIKSDKELLELFEKYRNEYTEVLEKTDNHIRRDYLKYRFTNEKATKSEKLQYRFLYSYPSLVILFVLYSIPLAGLIIILLDVLG	FALSE
	632861690	RefSeq	NZ_CP118584.1	3464682	3465995	-	WP_274876601.1	reverse transcriptase domain-containing protein	Vibrio harveyi	fish5	GCF_028898825.1	NZ_CP118584.1_3454682_3475995_rc	3454682	3475995	21314	10001	11314	UG17_locus_715	MLSESAFEKWFNKDSLIEIYYKYVMLSTATGIDGVKADMKFDIESEVELIIDKIESGNFKFSKYKEILKSKGAGKPPRVISIPTVRDRVVLKAIHLVLQDIYPESANTLIPQMMLDNVKSGVKDYNYSSFIKIDVKEFYPSIPHEKLMACVSEKTRSETLIKLISQAISNFTGKNKHLVGIPQGLSISNILAEIYLNDLDDKYRNKNNILYFRYVDDVLILSKESRPKPLLDEFIDDMKAKGLTCHSYELEDSKTKIGRLTETFDFLGYDIKNRVLTVKKDSIHKLESSLAKIIFSHKYMSNPKHHITKARLNIRITGCIFEGRRRGWLFYYSQMEDLKVLHKIDITIKKMISKSRLPIKPKSIVKAFGECSRQVLKNHKYIINFDEYSISDKRKYMED…	TRUE	MHSILVDINPSWALFLIEEIMDIRQLSSALSNQIWFTRKARIRAAERLNANYFHSNLLLIWYSFLSFCIAIILIKYPDLLGSNSDIIMTIATGLVFSLSLYVHQLDFKNRYSNLKSNYISLQGLIFDLKTCDSMNKYNELYSDYLYFLEEVENHSNMDLLYFIWFESENCTRKLSFTEVIHLYTYLILRTSILTLLYSSPVYLLVIYAI	FALSE
	105764025	RefSeq	NZ_LUKE01000001.1	98592	99917	+	WP_061833127.1	reverse transcriptase domain-containing protein	Bdellovibrio bacteriovorus	R0	GCF_001592735.1	NZ_LUKE01000001.1_88592_109917	88592	109917	21326	10001	11326	UG17_locus_727	MFEVLKKIFLNKVRHKPTAGIDRIRPDRFEKNLDSELETICKKIMEGSFRFRPYKEVLISKGKGKAPRVVSIPTVRDKLVLNWLLIHLQNEFRIDDNFVYTTIDKVRSALLSSKYYYCKLDISGFYDNINHDLLLTSLQEKISSKNLIELTSKAITNPTTPQNARTDETNRLGVPQGIPVSNYLANFFGKRIDVALENNPEVFYIRYVDDLLLLAEDKATLEKCKKILTDRVRSAGLLVNGEKTREGHLRSTGIDFLGYHFTSHTDGKVNLSVRRSSYQKHYLSILRVFSQYARQKKSLKEINMKKFIWDLNLKITGAIIDGDRYGWLFFFSQIDESCHQIFALDEFVDAQLRKNGLSRNDLKIKRHSRTLKEIKKNLKNTDYIPKDHNFNADQKRSFL…	TRUE	MILASPSHQIMKTEQLTNRIWLTKKARMNAENRLLRVDFILSYLLVYYSTSLAALQLSPLYFEINNEGQFNWITTTMSIFVLLFSTIMASSNFKLRADKMKSSYILLTQLEYDLSYGSSASDIASRYTLILDRTDNHSQRDYEKAQLWSKAHPDETVFSTIYRHLKYAGITAAIYIVVIASLAIPFLLLIKFIYPELKNV	FALSE
	163573058	RefSeq	NZ_NUBC01000025.1	25878	27245	-	WP_098139164.1	reverse transcriptase domain-containing protein	Bacillus toyonensis	AFS025179	GCF_002557145.1	NZ_NUBC01000025.1_15878_37245_rc	15878	37245	21368	10001	11368	UG17_locus_734	MTESVRLEDFFSINSLHDTLKKYIKFNTAIGIDKMTYQSFLNQNDEQIRIINKGVLNGTYKFTPYREHLIIKSRDSAPRLISIPTIRDKLVLKSLHIVLKDIFKNIEQKLPQAHIQEMKNTLKDYDYFIKLDISNFFGGIKHGILFNELAKKIEDDVVINLIKKSITTLTVSDDNKRDDIITQGVPQGLPISNILANIYISGLDEKLREEAHIKYIRYVDDILILCKKNDFSKVYREIKYEIEGIYNLNLNEKKYKHGLIKDGFDFLGYRIEQIKENRVGLTVREDNKRRHEDSIVKIFTNYKFNKDKIKPEQFIFKLNNKITGSISEKVEGNSTREFKYGWLFYYSQMDDTGFLYHLDWLVKKLLKEFQFNHINPQDIKSYFTTYYEIKYNIKNTKYI…	TRUE	MIKYKRVTYKRVPSKKSKIILTDVEEDIIKLRDNKIYVTKKSRMIAEARMNDNHVFSQFLVNYYTFVVLALSIAILIIEDKDKTISLLTVIASVGLFGVSLFLSNMSYKERALKYKESYLSLGELESKLSLLLRKNNLNSTQMIDVFEKYQQEYHNILSKTDNHDEIDYIKVKIDQSPNQDFIIKYYKYLITKNFYRFLFVIFPILLYILPKLGV	FALSE
	553962469	RefSeq	NZ_CP097314.1	2380358	2381752	-	WP_249774682.1	reverse transcriptase domain-containing protein	Rummeliibacillus sp. G93	G93	GCF_023515935.1	NZ_CP097314.1_2370358_2391752_rc	2370358	2391752	21395	10001	11395	UG17_locus_745	MMFKQANQILYDEFKKENILELYNTYITNSTAVGIDKMTKKIFERNLDEHIDTIQRKVIDGSYRFTYYKEKLIIKNRNSYPRMISIPTIRDKIVLKKLQILLRELFEINPPLVQTVIQNIKNQLNSFSSFIKIDISNFYGSLNHNILKKRLKTKIKKTEIRNLLMNAIQNPTVPDSHTRNNSYKKSDKGVPQGLPIANTLAEIYMKKLDDRYGKKLNLRYFRYVDDILILCDKSELTKIKQDILNDLKLSYELPINTDKTIHGDIKEGFEFLGYAAEFNEKKNKMILTIKKSAKLKFEQSLVDLFAKYSKSNISPQEFMFYLNLKITGSISKKVDEKNEKIEKKFGWLFFYSQLDDVKYLHHLDYLVEKFIDQYNLRSKFEAADAQHKKFYKAYYEIIQ…	TRUE	MCIIKLFKCIFCGREGKDESAQWDISKLNGRDAILKAMTKFKDNRVWVTKKARMEAEKRMNFNNNVSIVLINYYTFLVLVLSIISLKWELGNILTFVSVLISVALFGVSLYITLYGYKEKALSYKSCYIELTALESELEVLLLNEKISDEDLLNEYGSLLSRYDKIMDMDDNHADIDFISHLKNQKDKKYMGWMQFKYIFHCTVKYLSISLLYAFPIIGVAFYLLGWGNK	FALSE
	539784333	RefSeq	NZ_JALGQH010000025.1	78214	79599	-	WP_243621796.1	reverse transcriptase domain-containing protein	Rhodococcus sp. ARC_M6	ARC_M6	GCF_022810305.1	NZ_JALGQH010000025.1_68214_88710_rc	68214	88710	20497	9112	10497	UG17_locus_746	MSSAQEFRKQTTLRNLEAIYRTYVKSNSAIGRDGNHPARLGGSLNEEVRQIQKNMRNGNYRFTPFRQVLKIKGASQNPRVISIPTARDRITLRALTNTLSSSFNLEEFERPQLKINRISNAIAKNAYEEYIRVDIEDFYPTIDHEKLILELQTRIRKHEILSILSRAVSTPTIANSQPRSQPITSQGVPQGLSISNILAEIFMIPIDKNFMNLPGMSYFRYVDDILILCHTGMADQIEQNLDSEISARGLKAHPRGPGKKSSTGRIVDQFDYLGYVFNGTKISVRGSSIHRMENSIARVFTRYKYATKSSRVGFTMESWIRRSGEICEWYLNLVITGCIHEGRRHGWLQYFSQMDDIKILKKLDRQVRKFVSSYDLSATVVPKKFVSTYWAIQNPNSRR…	TRUE	MTTSWLSDLENRSYRTYKARVHAENRLRTRGHVWNSVLISTTTGTTIAGISLLADPKIFGNAGAAIFASASVATLVASLVITGRNYEGRARDMFDNYRKIQRLSATVELLNKPGDSDTEPESVTRSHTRDNKGNIELSSLFEKYQNLLDESENHTVADSLLSQSGHKCANINTVSQGVVTYAPLAILMLPILILTKLTFWAF	FALSE
	519599229	RefSeq	NZ_BSAT01000010.1	147381	148742	-	WP_264974401.1	RNA-directed DNA polymerase	Pseudomonas aeruginosa	NIHE13-1289	GCF_026012815.1	NZ_BSAT01000010.1_137381_158742_rc	137381	158742	21362	10001	11362	UG17_locus_748	MSAARSFNKHFARKPLLRIYTDKIKISGAIGLDRMRPAKLGENLTEVLDFIIRKAHEGTYRFTAYKEKLILKGATSTPRQISIPTARDRIVLRALCDSLAEVFPAAKLSLPQEVIDDLKEGLKSKEYAEYAKIDLKNFYPSIPHSLIKSMIWKKVRKPQFRHLIEAAITTPTVPESKGRKDAPDSTVGVPQGLAISNLLAEIALQDIDAAFKARRGIWYKRYVDDILILAPKGKARPVADELIAALKGLGLSPHDFGPDSKSKVADLTEPFSFLGYQVDDEIMIRHESILRFESSLAKIFTAYRHKVTTSHSDTDLQRARAYCEWKVNLRITGCFFEGKRRGWASYFSQITSTAQLRSVNHTIRKLTRRFSLEGEIRTKSLIKTYYEQKRGKPKGHSYI…	TRUE	MKDKVWFTFKARIQAHKRLEWLDFHSQTLLVWYAFLSTVLCVLTIRYPHILGCDTDVMATVLSVALLGVSLAVTNRDFRGRSMAMRSNYLQLQNLYNVLDAQNAAGNPATPAQINQYADLLAECENHREVDDRIARVFASNLSSRHPTGFERKYAYYWLTLRLITTTALYALPLIVGLVAWAIT	TRUE
	276819080	INSDC	CABVGQ010000466.1	263378	264400	-	VVM28475.1	reverse transcriptase	uncultured Gammaproteobacteria bacterium	NA	GCA_902497575.1	CABVGQ010000466.1_253378_264994_rc	253378	264994	11617	595	1617	UG17_locus_750	MLHRSSNIRITSKKKKVKTEINSKKYSGFIKLDVSNFYPTIKHCKILEELQKKISNPEIITFIKRSISTPTVSKSHLGDEESTIGVPQGLSISNILASIYLLKIDEQLKDYPNVAYHRYVDDIFIMCDYQSVEDISNNVIRKFEEIKLVIHEPNGDSGKSVLGKIDEKFDYLGYQFKGGLISPRTTSIEKLKDSIVSIFTSYKYAKDKNKEFLLWRLNLRITGCIFQNKSRGWMFFFLGINNETILYNLDRHIKHLMDRFNINIKPKHFVRSYYEIMYSKHKTTYIPNFDGYTIKQMKEVLVSCFKLKVDSLSDEQVKFEFEKRISKQVKDLLTDVQDFS	TRUE	MKKILSICENHSDIDYHLALCYVYLASHNPHSDSDRTPTYYSWVLFVWHHFKRVLLLIILYLLPFLVYLIQEFGNVCKGTV	FALSE
	581362623	RefSeq	NZ_JAOCZP010000002.1	295724	297052	-	WP_260901383.1	reverse transcriptase domain-containing protein	Chelativorans salis	EGI FJ00035	GCF_025336525.1	NZ_JAOCZP010000002.1_285724_307052_rc	285724	307052	21329	10001	11329	UG17_locus_762	MGSKEVFAAEFSTDRLVTLFNERIEVGSKALGKDGINVEAFKAGLDREVEVIRRKIFDKSYRFTGYKQRLISKGATKYPREISVATVRDRLVLRALCNVLMQIFPETLLPAPQAYVREISELLDRADDGFSFVQIDIKDFYPSIRHDLMLRRVRAKVRYPPMLKLIEEALKTPTGLARALNSREKGIPQGLSISNILSSIYMNAIDGKMKEATTYFRYVDDILIICPDSEASRLFRSTEGRLKAAGLECHSIKPGSKSKIASTSESVDYLGYKISKNMISVRSSSFKRMIDNIIKVITEFKYKKNHKRLILRINLKITGCIIENKRYGWMFFFSQTRDMSQLARLDAFIAKHVSKFSPENVNMLKTYIKTFHEIRYNIHDTKYVPKYDKYSFDQKVKMI…	FALSE	NA	FALSE
	143065434	RefSeq	NZ_JPTK01000734.1	213	1288	-	WP_080992571.1	RNA-directed DNA polymerase	Vibrio harveyi	2415-05	GCF_001185545.1	NZ_JPTK01000734.1_1_1288_rc	1	1288	1288	1	1076	UG17_locus_765	IALRAMCDFLQERFENGVKFELPQTVIKRIKSEIDTGQYTGCIKLDVSDFYPSIVHDLLEKQLDKRLRKHPDIKSVIFSAISSPTVVRSSKDDSKNNQGVPQGLSISNILAAIYLQDLDRYLGKIEGAKCYRYVDDILVLCDKAKAKDISSEIIKKFADSNLDIHCPIKMPHKSMIGDLGDGFDYLGYDFCGSQVSVKQGSIDKLKASLVGIFTSYKYSEKQNQDFLAWRINIRITGCIFENKSKGWLFFFSEINDEALLHKLDYFVYKLCRRFDVDIKPKKFVRAFKEISNRKYVTKYVPNFDNYSVQDMGKVLTTYFGYNLKNMRDDQIKYSFHKKVSKQIKDLEADIKDFSASG	FALSE	NA	FALSE
	95102039	INSDC	LLHJ01000154.1	1	852	+	KQF54064.1	hypothetical protein	Acinetobacter pittii	ABBL111	GCA_001415685.1	LLHJ01000154.1_1_852	1	852	852	1	852	NA	INKKVTNNTYKISKYKLKLISKGKNKIPRDLYIPTIRDRLLLKVINDFLLTIYSEDINQKLPQTVVREVKEQLSSKNYDTYLKIDIQSFYPSINKEILVNIIKRKVRSNTFIRLINQSLNPKNLKDINSIEGVPQGLSISNTLAHIYLIDIDKHFISQKHLSYFRFVDDILIFCNEQNITEIKKDLQNLFHKKRLNIHPLQHHGSKSKIGKISYDPFEYLGYKFIDNKITIRDSSINNLRNGLVEIFTAYKYAKNKNIDFLKWKLNLKISGCIHEKKSKGWIFF	FALSE	NA	FALSE
	270402759	RefSeq	NZ_VTPB01000001.1	1274511	1275830	+	WP_149146485.1	reverse transcriptase/maturase family protein	Agrobacterium sp. B1(2019)	B1(2019)	GCF_008274755.1	NZ_VTPB01000001.1_1264511_1285830	1264511	1285830	21320	10001	11320	UG17_locus_779	MVTTPKQIFDNQFSALNLSTIFSERVSQSGTVGRDGVHPVAFEKNLDQEIALIRKNVNACKYRFTTYKQRLVLKGAGKAPREISIAGVRDRVCLRALNNSLAAIFTQAKPALAHQYISEIKAYIKPLSDDYSFVQMDVENFFPSILHQELMKRLRSKTRYQKLLSLVSAAITTSTGVSGTKDKGVPQGLSISNVLSSIYMIPIDEEACDKYEYYRYVDDILIICKKENAEANLAFMTKRLARVGLTVHEPTLGSKTKIEPLSKGVEYLGYHLTPRKVSIRRSSYRNIMEKLVSVVTAAKYKPSDRRQVRRLNLKITGCFVNGKRYGSMFYFSMTDDKEQLMRLDRFVGRLWKKAGFDKYGTPKTFVKTFHEIKYNLAATKYIPRFDDYTVEQMMQFIAD…	TRUE	MISERKALRNQNVSFLAVTYYSLFTVILSVFDDYYREPYPLLDEINLSSSVIVLVASLVAAGFRLEARASTFRECYLKLQTLHDEDIPEQEKKMKYREILVDFTNHTPKDYTDFVVGHIFVERKSLCSGGRKLEYTTLMVLSYFSRIALYWSLVSALFLAPILFLLRPLVC	FALSE
	446892560	RefSeq	NZ_CP058561.1	1609835	1611211	+	WP_212692923.1	reverse transcriptase domain-containing protein	Vallitalea guaymasensis	Ra1766G1	GCF_018141425.1	NZ_CP058561.1_1599835_1621211	1599835	1621211	21377	10001	11377	UG17_locus_785	MNFNTYFTKKNINKSYEEIKKGRLTTGIDRISRRKFEKNKQAYFDIIYRKINNNSYKFTKYKQILAIKDEYNKPRIISIPTIRDKIVLNIIRQILDDTYKNIIRNDSVSNIIKKIAIDIKNYDYCFTLDISNFYGMINHNILMHKLRNNTKSNKLHNIIDLAITTQTVNIEASSKKEFDLINDIGIPQGVSISNLLANIYLMDFDDKHYNHTQYSYFRYVDDIIVFCHKNKSKAIRQKMINELTNNRTYALKINAKKCTYNEIFKNTFIEFLGYRIYYNSCISIKDMSIKKFEKSLEKIFHDYINSKEKHIKGNKEYLKWKLNLKITGCVRNNIQYGWVKYYKLCDKDEVFYKLDWLIVNLIKRFKLGKFLLSGNNKYIGKKFSKTYYEIKHNNSSLTN…	TRUE	MDKNIYDDLENRIYLTRAARICAAERCKSWSHFLNVLTIWYSISIIVFSILNMINTTKPEYISVSLLAFSVIAFGVPVISNKLNYEERFKKHKHCYIILYNLYLELAYKQNKTPQVLNDIQKRYIELLQQYENHNNFDYIKSIWNNKQQKIKLCSKIKFVLYSGFVIVIKGILLVLPIVIPCIFEIIMSALKII	FALSE
	862828935	RefSeq	NZ_JAMYUO010000011.1	46540	47862	-	WP_352462867.1	reverse transcriptase domain-containing protein	Mesorhizobium sp. M0062	M0062	GCF_040323125.1	NZ_JAMYUO010000011.1_36540_57862_rc	36540	57862	21323	10001	11323	UG17_locus_791	MTPREHFKKQFTPTSLKAIFEDRIVHTGTTGKDGVSPAAFGQIIDSEISRILAKVGSRSYRFTTYRQKLVLKGAGKAPREISIATVRDRIVLRAINNILIECFSDKRQAAPHHFIHEISQLIGPLGDEFSFVQVDVRDFYPSILHEKLMARLRSRIRTVDLLELIEGAIRTPTGSANSSQVTLAGVPQGLSISNILSAIYMTRFDDMMHSRHSYFRYVDDIIVVCKTDQAKKTFSFVAKHLERIGLLCHEPAKNSKSKIVPLSVGVDYLGYYIRPKAVSVRNSSYRRMMENIMAVLTAAKHTTNSRKILRRLNIKITGCVFEEKRLGWMFFFSMTTDLRQLRRLDEFVSQAWAKAGMEKFGTPKTFVKSYHEIRYRLNKTKYIPKFDEYTQEQKAALIA…	TRUE	MSEVSPKTENIEDKIWITSRVRMISEARMLRNNNWSLFLLAYYSVFTVVLAVFPKYFEAYFVYFDGISVAASVAVLVASLVVGGFRFERTASLFRDCYLALQKLTDSDVDTNAKRQRYSDILQMCPNHSNGDYYDFMVSHTYLNGKRVWSAGEEVKFTPNMVRSYYFRQMVFCVLMLCLVAVPLAFVLAPLIAPMAKVA	FALSE
	36537495	INSDC	FO203512.1	2788196	2789482	+	CCK76678.1	RNA-directed DNA polymerase	Oleispira antarctica RB-8	NA	GCA_000967895.1	FO203512.1_2778196_2799482	2778196	2799482	21287	10001	11287	UG17_locus_792	MSFEKYFLTESLKERFRDRILKSRAAGTDGTSPKQFEDSLDSEIELIQRKITNMSYRFSRFNEKLILKNKFSPPRAVYIPTVRDRLVLSAVNSYLSEVFQEDLKPYQLTVKANVAEIINTIKDGQFDAFIKLDVKNFFPSLDHEILLKKLQARVEDKTAFSVLKKVLNRSECGIAQGLSISSLLAAIYLNEVDKSFKHRNSFKYFRFVDDILILCKHSDVTAIHSEIQQKTNDLKLVLHSTKVPGKSEHGCLGKNTLEYLGFSFLGDQISVRESSVEKLRKRIRQVFTDTYKNPNNLSKDINSKLCHTLNLKITGCLYNNKPYGWLFFFQDINDLTLLNHLDWYVKKCFDDFDIDYDPNKTKSFVKTYFAMKSLKPHKLDADSYVPSFDSNSTEKLTLA…	FALSE	NA	FALSE
	543931570	RefSeq	NZ_KB894530.1	113454	114803	-	WP_245555178.1	reverse transcriptase domain-containing protein	Ahrensia kielensis DSM 5890	DSM 5890	GCF_000374465.1	NZ_KB894530.1_103454_124803_rc	103454	124803	21350	10001	11350	UG17_locus_793	MSSPTKLFQTHLNKGFLFEVFELYIDGKAGPGVDGQSTKAFKTNLDWEATTLIRKLKIGTFQFSPYREKLLSKGVNKLPRQISIPTVRDKLVLKLLSLVLAKIFPNHSSIPPHSIIKKVHVASENSPETSVYIRLDIKDFYPSVDHDILSKILAKKCRSKAIVGLINRAIKNPTGANKKSEIINKKGIPQGLSIANILASIYLEDLDDDFGSNPDYSYFRFVDDILIVCSPEKADKIASSISNALLINRKLQIHEIGTAGKSEIVPIIEGVEYLGYKFKRTEISVRNESFKKMFRILIGVFTKLKNSQNKTRVIWSINLKITGCIYNGRRIGWLFYFSQTQNWQQLNQLDAFVLKQSINSKIASPDPRIKTFKKSYREIRFNSATSNYFPNFDQFDDEQ…	TRUE	MSDFQKDKILTRIWWTSKIRMQSEKRLRSYDRLAHISVALVSVLLIGLTLYNDTFSDNLHRDEHLITLSVLITVLSLVLLNFKFGEKAVLHRECYLKLQAIADSNIETPLLVSKYHEILASYPNHASSDRTSLIIYTTLFGSGKLTDTNDNDVKWNFAYLFMFLVNLLLPWLAIIIVVGFALFGPFLIRAAIG	FALSE
	834193029	RefSeq	NZ_JAQQXJ010000025.1	6201	7251	-	WP_342079013.1	reverse transcriptase domain-containing protein	Yersinia enterocolitica	GM 50	GCF_038436715.1	NZ_JAQQXJ010000025.1_1_7251_rc	1	7251	7251	1	1051	UG17_locus_796	CDFLKFKYEDVLDFQLPQSIVRQVKDDLLSTEYTAFIKLDVANFYPSIKHDKLISRLRARLRDDRIITLVTNAIKAPTVSKPSKHDMHSERGVPQGLSISNILAAIFLSNLDKRIKNREGIKYYRYVDDVLILCKSEEVTQISQSLVKNFRELGLKVYDPIKYPEKSSSGSLLKDNFSYLGYYFSNEVVSARIGSVERLRESLLAIFTGYKHSRLKSLEFLEWRINLRVTGCIFQSKSKGWMYFFSEITDEILLHQLDNFLKGLCKRFNTPISLKSFVRSYYQIQNNRRETKYIPNFDNYTIEEKSHVLSYFFKKNTEKLTNKEIEYHFKKRISRQVKDLETDVKDAGY	FALSE	NA	FALSE
	109915311	RefSeq	NZ_LWBL02000040.1	820	2193	+	WP_066173580.1	reverse transcriptase domain-containing protein	Bacillus marinisedimentorum	NC2-31	GCF_001644195.2	NZ_LWBL02000040.1_1_12193	1	12193	12193	820	2193	UG17_locus_797	MSASTEFRKFYSVKQLEQVVDLHIKSNSALGIDKMTYKHFIENQKEVTSLINKKVLNGTYKFTPYKEKLILKSRHSIPRLISIPTLRDKLVLKSLHLVLTNTFSEIKQPLPQQCIQELKTNINDYSNFIKLDISNFYGAIKHGILFEKLKKKIKKAEILSLINRAITTQTVSNGESSTNKEIITQGVPQGLSISNILANIYLHDLDLKFSNRNDFKYIRYVDDIVILCTDDNLETVYNEVKYELEGIYSLPLNVDKEKKGVINRDGFDFLGYAFKGSSKGVTKLSVKEANKKRFENSIVKIFAKYKHSDNMSKEQFIFTVNNKVTGSISSKINGDENREFKYGWLFYFSQLEDTGFLYHLDWFVGELLRKFHLGHIDETKIKSFVKAFYEIKYNVKESD…	TRUE	MNNNLKEEIISLMNDRVWITKKARMEAEARMNRNHLFTQLLVNYYTFVVLGFSIWTLVSNNNAVSLLTVIASVGLFGVSIFVSAIGYREKALQFKESYLKLNVLEFNLKNLLRKDLDDKNTTEELTKYEKDYSEILTKSENHMDIDYIKVLIKHNKKITNSESLKYYSNKLIYYSLVLTLIVAPIILLILYLGGI	FALSE
	214916045	RefSeq	NZ_RCWF01000016.1	23903	25117	-	WP_121628754.1	reverse transcriptase domain-containing protein	Poseidonibacter antarcticus	SM1702	GCF_003667345.1	NZ_RCWF01000016.1_13903_35117_rc	13903	35117	21215	10001	11215	UG17_locus_798	MLSKEKLEVLYKDFNSYQTAGIDGTDKNTFDKNLTQEIDTIVRKVSNDSYDFSYYKQKLLVKSTNKTREISIPTLRDKLLLKYLSSYLLDTFYDSKIQKPSIKTMIKDIKESKAQYSSYLKLDIQTFFPTINHAILMKTLAIKIKDKKILELIQKAITQTTVDISTPSKQRVKYNNKIGIPQGLSISGILADIYLEVLDKKYTNNKKIKYYRFVDDILILSKHKDIKGLAKRVSNNFAKLKLSTHAFKKDSNKSSFGDIQSKFDFLGYVFDGDIVSVRESSIQKLYQNINKLFTQYKQNKISTKKQLYTSVNFKIVGCEIKGKRYGWLNFFSHLNDHSILYNLDAFIEKNCDKYDLKYNKLKKFSRAIFEMKNPNSKYMKVTSSLYKINPVILEIDLKD…	FALSE	NA	FALSE
	666721595	RefSeq	NZ_CP098523.1	3619343	3620662	+	WP_301561908.1	reverse transcriptase domain-containing protein	Pseudoalteromonas sp. KG3	KG3	GCF_030436385.1	NZ_CP098523.1_3609343_3630662	3609343	3630662	21320	10001	11320	UG17_locus_803	MSDYDLFKSRFNEQSLKDIYLSYIHFTPSTGVDGISANDRYDFMAEINLILKKVYAGGYKFSRYKEKLISKGVEKYPRVISIPTVRDRLVLKALHLFLQDIFPENSSSLIPQIMLDKIKNDVKNPNFKSFIKIDIKNFYPSIRHELLLNKAFNKIKSKEARDLINKALVNPTGKKVNVCGVPQGLSISNILAEMYVSEIDNTYIKLAKTSYNRYVDDILIFSEGEMPLQLLNSVISDFDTLELECHPYDEIGSKTIIDNLDKSFDFLGYWIEKRKLTVKKESIWRIENSLAKIINAHKYVKNAKSYITENKLNLRITGCIYEGKRRGWLFYYSQMEDETILYKLDATVKTLLKQTKLNAIIIPKKFSKAYKECSRDVIKNHKYIINFDGYSLSEKKELL…	TRUE	MESTELTKSIGALRNQIWFTRKCRIRASERLLSNYFHSSLILVWYSFLTFSFSIYLIKEPHFFSESTDIVMVLTTGSVFTLSLFIPQLNLKTRYEELKKNYITMQGLSTELSLCESKNNFLEIQDYYLELLDSVENHISFDLFYFIYFDADKNCSRKLSITEVFRLYFYLCIRTSLIVLAYALPILFVVML	FALSE
	563738828	RefSeq	NZ_JANAVO010000020.1	8489	9859	+	WP_254240004.1	reverse transcriptase domain-containing protein	Allokutzneria sp. A3M-2-11 16	A3M-2-11 16	GCF_024213555.1	NZ_JANAVO010000020.1_1_19859	1	19859	19859	8489	9859	UG17_locus_808	MDSETASSLFKRLTSQESLMSTFSEQVEKKSARGRDGVSPALFRENLNFSCEELSRKLRSGEHEFTQYRELLKSKGAGKPPRVVSVPTVRDRVALRAVAEVLGRVYPEFKGSIPQAKVQLVKEALELGTYDSFIRLDVKEFYPNISHERVIARLRWRVRKKELLSLILKAIKTPTVPDRAKKKVELQGSGVPQGLAISNILAELVARPIDVKMQADERCFYVRFVDDVLILCHSSDVDSLKKKAGRLFQKEHLEVHDPNERGGKSGAGSISEGFEYLGYRFFGTKISVRFASVHKVESSLARAFTRYAKSSSGESERVALARCQWKANLIITGCIYKNTARGWVFYFRQVNDLTVLKNLDMTVKRFAARFNLPDTLKVKTFMRTYWQIRSGQHALSGNS…	TRUE	MRVVSLMFIYNRNRLVAEPPLLEAIKKLENRSFATYLARVQAHKRIVRLNASWNTSLIALATSTTIASTGQLVEPKMYGNGGNALMVVLSVFSLVVSLVVSSVNYGARARSMEASYKRIQQISLMAERLPVIAVAENLAQRYIELQKEYEIAIESSENHAKGDHDRATGTLTKDTIKNFFLDVLPYLTLSIPVLLLIPFIGWFFNGL	FALSE
	353571261	RefSeq	NZ_CP162536.1	2632685	2634001	+	WP_187502712.1	reverse transcriptase domain-containing protein	Sphingomonas albertensis	LMG 32139	GCF_044501755.1	NZ_CP162536.1_2622685_2644001	2622685	2644001	21317	10001	11317	UG17_locus_810	MDQRIFFTADALKATFDGHVTKSRAVGLDGVRLNHFSKSIDAEVSIIEQKVFSSLYGFTGYREKLISRGASKLPRQLSIPTVRDRLTLRSICNCLSVLAPHAHAMPPHAHVKAIAKHVRGSDEPLSFLRMDVRDFFPTINHELLTNALVKAGAEPFLVTLILSAIRNPTAIRRSGKINTIGVPQGLSISNILSAIYLSEFDAEQRKQGIYHRYVDDILVVAPSQEINKRYISLFTQLNALLLKPHPLGVPGKTEEKRISEGVDYLGYRISKDDIGIRASSYKKMFGNLLKVLTSFRFSKSMEKTLFKLNLRITGCFIDGRRRGWLMFFSQTENLGQLARLDKFVVQQMTRLKLRSVLGGQATFLRSYHEIRYFGEASRYIPNFDTYTRSEKAQTIALLT…	FALSE	NA	FALSE
	702810276	RefSeq	NZ_CP152031.1	2542115	2543494	+	WP_312126336.1	reverse transcriptase domain-containing protein	Lysinibacillus sp. FSL K6-4013	FSL K6-4013	GCF_038630435.1	NZ_CP152031.1_2532115_2553494	2532115	2553494	21380	10001	11380	UG17_locus_813	MKSIIPSAFFKQIFTLKNLTNIYEKNISFNTATGIDKMTKKVFDNNKGEHLNFIKNRVLSNKYKFTYYNEKLFIKNRDSLPRLISIPTIRDKIVLKGMHELLKTIFDVNQPLVQIVVNDMKDSLNNYDFFIKIDLQNFYGTIDHNILIQKLKKKIKSEKIRDLLVKAIKNPTVSNRYSKSNKPKENEKGVPQGLSISNTLAEIFLKEFDTKMTNSSYDYKFFRYVDDILILCNKKDFEFIKADAYKILTDHNLEINIKKSKEAAISEGIDFLGYQTYIENNTGLVKLTVKESSKLKFEHSLVAEFAKFKHNKLSQKEFLFYLNNKITGVISSKVDGENHTEKKYGWLFFYSQIDDVTLLYKLDALIDKMLKQNRMQRKMGLFEVKKFTKAYYEIKQNRS…	TRUE	MYNIENIHKKIENFRDNRVWVTKKIRMDSEARMNHNNIISIFIVNYYTFMILALSVISLILDDKYSSSLTILTTIVSIALFGISLFISLYGFKEKALYYKQSHIDLAEIEFELDHLLMRTDIGEKILLEKFHDLKLKYNHIMEKTDNHSTYDRLNFLKQSDKLNRDSLWFAYYFKYKTPTFLFKTSIIILPILIGIVWWYVKGSEL	FALSE
	244432990	INSDC	BFMP01000137.1	11760	12752	-	GCS58434.1	retron-type reverse transcriptase	Escherichia coli	JML018	GCA_005385085.1	BFMP01000137.1_1760_12930_rc	1760	12930	11171	179	1171	UG17_locus_816	MVVSVKEAISEGEYDYFMKFDVANFYPSVVHEQLIKRLRAKIRDEKILSLISSAISSPTVSKPRRDDLPSNCGVPQGLSISNILAAIYLLNVDKYYRANKSIKYYRYVDDVMILCDSTESEEITSDLLPRFKRLGLKVYDPKENPEKSSVGYLNKDDFGYLGYYFQRGVVTARKGSVENLRESLLSIFTGYKHSKLKSPEFLEWRVNLRVTGCIFQNKSKGWMYFFSEINDETLLHELDDFLKRLCVRFGVTIKLKSFVRAFFQIKYNRRETSYIPNFDEYDITEKTYVLTHYFNKSVKGMTDEEIDYHFNKRISKQVKDIETDVKDAGY	FALSE	NA	FALSE
	560531941	RefSeq	NZ_JAMXHV010000003.1	1556	2911	+	WP_252651570.1	reverse transcriptase domain-containing protein	Delftia tsuruhatensis	45.2.2	GCF_023958235.1	NZ_JAMXHV010000003.1_1_12911	1	12911	12911	1556	2911	UG17_locus_817	MNAAKEFRKLFSSPSIKHVYNTKILGTRSIGLDKVNSRNFEEKLDEECEHICQKVLSSKYKFTKFKEKLLLKGAGKFPRQISIPTIRDRLTLKILCDFIFDIFPDAKPNLPQDKISDLNNSINSGKFKYYIKIDLQDFYPSIDHNLLIKKLRRKIRIVEFKNLIESAITNPTVPETNTKQGKYQSKGVAQGLSISNVLAEVFMLDVDASLRSLAPVCIRYVDDILLLTDDDPGPVLDSALRILKKHKLNPHRPGTADSKTIAGNLSEGVSFLGYQLSPQKISVKPGNILSFESSIVTVFSEYKHRLRNCKNEADKKTALARFRWALNLKITGCIYKNQRFGWIFYYSQINEISILKRIDNTINKLFDRFKIPTPPYPKKMQKSFFESKRRDKKTHKYII…	TRUE	MSQQFNDIWFTFKARIAAELRLKNNDVHSQILLIWYAIASSIVAIVSLKYKDPLGQDTDLYTTILSVALLSLSLLVATRDYRGRALSMRSNHITLKLLYDDLMAGNLTPAEKPKLYSKLLLECENHSSYDDRYFRLFAQTTRPLSIQEFFIVFFQIAARWLFIATLYFSPIALIIIKLHQKGA	TRUE
	161658957	INSDC	NVXD01000030.1	1705	3048	+	PCJ91181.1	hypothetical protein	Flavobacteriaceae bacterium	NA	GCA_002746415.1	NVXD01000030.1_1_13048	1	13048	13048	1705	3048	UG17_locus_822	MKPAELFKARLCRAHFMEIFDEYFQDGSAIGRDGVRLSVFQAEIDSEIDIILRKVGSGTYKFTSYKEKLILKGANKSPRQISIPTIRDKLVLKFLSLLLAEIYPDHVTKPPHEFIKNIHRESASRPPTTSYLRLDIQNYFPSIDHKIMLRVLRQKIRQKNLLAVIFSALETPTGRKKDHSNPITIGVPQGLSISNILSSIYLAGIDEQMRAIPNSEYFRFVDDILVIADNSTAATLSREIPSTLKSKRKIICHKVGEGSKSTLLPISRGIDYLGYYFCGDIIQVRKTSFNKMFGNLMKLFTGMKYRKNRGPLIWKMNLRISGCIFEGRKIGWIFFFIQSNNTQQLKQLDAFIASRAKVVLEEADCERLKKFTKAYHEIRHNYRYSSYYPNFDNFDEGQK…	TRUE	MSHLLLSIYSIAIIALTIFKEFLPEGAPVDAYTIVYSVLALSASIIVFGFRFGETAALHRECYLRLQELHDSHDDAAEIERNYHSILSSYPNHSDLDYARLVLSRTFPNNRNGLKRNDGTPIMWNFGMLMRWCIHQLFFWGMPILLLSTTVFPVYWSF	FALSE
	512220594	RefSeq	NZ_JAJSOH010000005.1	232512	233831	-	WP_232810374.1	RNA-directed DNA polymerase	Kineosporia rhizophila	JCM 9960	GCF_021277265.1	NZ_JAJSOH010000005.1_222512_243831_rc	222512	243831	21320	10001	11320	UG17_locus_833	MDHLVGIYETRVSKGGARGRDGTPPEALRADIELTCQAMSQKMRAGKYRFTQYRENLQLKGADRNPRVISIPTARDRIALRAMTEFLMELYPYAAGIIPQVKVRELAEAIGAGRFDTYVRLDIRDFYPSISHELVRKAIRRRVGEPVIEALFIDAIQTPTVPDRMKRRPPNNLGVPQGLSISNVLAELVVSPIDRTFEEDDRCDYYRFVDDVAILCSGEDASGIAAEATSAFSGRGLQLHEMKDSSSKSSIGPLKSSFGYLGYVFDGDKISVRPSSILGVESALARAFTRHKAATKRGSWSKSEIAQCQWYVNLVVTGAVHNGAAWGWLHYFRQMNDLVLLKKLDATVQGFARRFGAPRSFAPKTFMRAYWSIQHPDGRHRGYVPDFDSFGPREMREHL…	TRUE	MLFRGPKRSVTGSSALPRTVDPSDEIELARLVKLLEKRSFKTYQARLRASERLAARSGAWNASMIALSTSTALASIGILFKRDMYGHQGDALLAIISILTLVASLVVSNMNYGGRAESMRASYKRIQQISLQAESFFADKADSDARRYRELCHAYEVALENSENHTTADFKRSENCRWWKVLPDTACSSFPWITLIIPVLLMWPIAAWLIDG	FALSE
	19845339	RefSeq	NC_014034.1	1341665	1343008	+	WP_013067000.1	RNA-directed DNA polymerase	Rhodobacter capsulatus SB 1003	SB 1003	GCF_000021865.1	NC_014034.1_1331665_1353008	1331665	1353008	21344	10001	11344	UG17_locus_849	MGSKETFCALFNPKELQDIFDKSVALKGAIGRDGQSVEAFRGRIKDELSLIERKALNCTYKFTAYSEKLVSKGAGKRPRQLSKPTVRDKVTLKALSKILVSLFPSAIPATPHSIVRDALGIIRGEFGEFYYVRLDIQEFFPSIDHDILMRLLRRRIRYRPILHLVKDAIRTPTGVKKSEGSLNQVGIPQGLSISSALASIYLADMDEELSSLCSGRYFRYVDDVLFVCKPSEAEEIARRATEILQKKRKISCHPVGTGGKSVIVPGAQGIDYIGYHFSPGLLRVRTSSVRKYLGVMVTEFSKCKQAGLAGSRLWRLNLRITGCIFDGKRIGWMFFFSQTEDVSQLKRIDAFIKSRAGLVSGQAEASRVKRLVRAYHEIKYNLHGTKYIPNFDKYGLEDK…	TRUE	MTNVSGINSPTPDKSLADKIWLTSHCRMNAERRNRRYEIWATIELSSVSVGIIGLTTFRDRLGAFPVDEYTLILSIMTLVISTLIAGAKFGERAATFRECYLQLERLNASKQDLQEKTSEYNAILASYPNHSDIDYTSLIISRTLWRNQELCDPRGRSITWTWGTLGSWILYIFVEVLVYLVLPALVFLPAAVLAW	FALSE
	819528470	RefSeq	NZ_JAXHDB010000051.1	24400	25319	-	WP_336253243.1	reverse transcriptase domain-containing protein	Oceanobacillus sp. SE10311	SE 10311	GCF_037072065.1	NZ_JAXHDB010000051.1_14400_25319_rc	14400	25319	10920	1	920	UG17_locus_851	FYDNINHDMLISKVRRKVRKKELINLISNAIKTPTISPPTSKPYIQNKRGVPQGLSISNILANIYLNQLDKNFNNQHEFAYFRYVDDVLIICNKDHKEKIENKLEKHINSLELKYNKDKKQHGLLSQEFSFLGYNFIDNVAGIREHNIFKLEKSLVEVFTRYKYSDFKRTSEFVWNLNIKITGGIIDENKYGWLFFYSQIDDLSILYRLDWFVEKLFKRFGIQNISEKSIKKFVRTYHEILFNRSGSNYIPNFDKYEIKQKKDLLINVFNLKRLRNADDEKIDRNFRKYIFNSLKKLEQDIQHLS	FALSE	NA	FALSE
	350250017	RefSeq	NZ_JACHLN010000003.1	1025291	1026619	-	WP_184169157.1	reverse transcriptase domain-containing protein	Sphingomonas kyeonggiensis	S00224	GCF_014204495.1	NZ_JACHLN010000003.1_1015291_1036619_rc	1015291	1036619	21329	10001	11329	UG17_locus_853	MTLPNFDFIPLDGFNAAWLKAVYQSHVARSRAVGKDGIRHHAFEKMLDAECELIAAKVNEGTYRPTNYREKLIARGSKRPPRQISVPTIRDRLALRGALEFLKSHFPIAQPRPPHVFIKDIKTHLKVARVHSSFLRMDIKDFYPSLRHDLLQEALKKSDLPDSIIGLIIRAVATRTGTADQPAPTAGVPQGLSISNALASIYMVEFDKIADDGVFYRRYVDDILVIAESEKINSVYRSLWAGLESIGLASHPMGTPGKTEASVLGDGVQYLGYEITPDQISVRQSSLAKMFSNLAKVLTSFRYKRDHERDLFRLNLKISGCIINNSRRGWLMFFSQTDNISQLAYLDSWLNLEMKRLSIKKGSVKTFKRSYYEIRFNLQESIYIPNFDKYDLDQKKEVV…	TRUE	MSQGLRDRVWLTAHIRMKTERRLRSTSRTLNYITVWYSTILTCLSVYQLVAEKQVFRDVASAVLAIAVLALSIFVPSLNLDQQADRFRECYLKLQRLLDTIADDDMLTTAYHDVLEAYPNHPPRDYTDFVLASHLANQSLTSAGKLILPTIPMHIGYWFRQVRGVAVAGGGYLAPGLLYFIL	FALSE
	144265266	RefSeq	NZ_JYNH01000285.1	119	1015	-	WP_082075359.1	reverse transcriptase domain-containing protein	Desulfosporosinus sp. I2	I2	GCF_000960765.1	NZ_JYNH01000285.1_1_1094_rc	1	1094	1094	80	976	UG17_locus_854	MVNYTQKLRKKEVISLIVKAIRTPTISIPSSNGYEPNEKGVPQGLSISNILANIFLSNLDNKFAELLTCGYVRYVDDILILCKKVDYSKIMDNIVYELDHYLKLKVSSEVEKTIHGEIAEGFTFLGYTKNAEGFTVRESSVNKFKDSLSQLFTQFKYSKNRNLEILLWKVNLKVTGCINEGRKYGWLFFFSQINDTKLLFELDWLVKKYFINAGFKKEYCTLKIKKFVKAHKEITLNLSGTSYIPIFDSFTFDEKKKLLINIFKQDISGMKTEQIDWLFKKMIYISIKDLEKDIQPIS	FALSE	NA	FALSE
	278819082	RefSeq	NZ_WISF01000197.1	36803	38113	+	WP_153446566.1	reverse transcriptase domain-containing protein	Sinorhizobium medicae	M161	GCF_009601295.1	NZ_WISF01000197.1_26803_41113	26803	41113	14311	10001	11311	UG17_locus_856	MTIGETFDLQFSTDNLRLIFEEKIATSGTVGKDGVHPTAFAKNLETELALVRANVRSESYKFTAFKQRLILKGAGKPPREISIAGVRDRLVLRALTNVLTSVFGDAKIPAAHHFISEIKEYIKPLSDEYSFVQLDVKDFYPNLQHAYLMDQIRSRTEHRQLQYLVLRAITTPTGDKKEMNGTGVPQGLSVSNVLSSIYMMKIDSEARATLQYFRYVDDILVICRTSEAERTFQYISQQLELANLNCHPLGTKSKIVPLSEGVDYLGYRLSPSLVSVRHSSYRRMMENIMSVITVGKYKPQPKKTLLKLNIKITGCIMNQKRFGWMFFFSMTENVKQLKRLDRFVDMQWNKSGMEQAGKPKTFVKTFYEIRYNAADTKYIPRFDDYSIEKKMELISTMEG…	TRUE	MAENIKDNIWLTSRVRMISERKCRRYQNISFLSITYYSLFTVVLSIFSSYYSKPYPFLEQINLSASVVVLVASLVAGGFRFETSATVFRECYLKLQALYDQDELSDAERTAKYRELMLDYPNHKDEDYYDLLVNHTLLEGKHLKNGDYKLEWTWYMLSSFLARSLFYYGLVAALFFVPIIFLALPFLGEATPPQVQAP	FALSE
	495672440	RefSeq	NZ_JAIZDA010000062.1	7534	8886	-	WP_226019728.1	RNA-directed DNA polymerase	Novosphingobium sp. FKTRR1	FKTRR1	GCF_020404405.1	NZ_JAIZDA010000062.1_1_9048_rc	1	9048	9048	163	1515	UG17_locus_861	MDLFAGLGATAPALEQADFFRADKLTQLFHEKISQSQAAGKDGIRGPRYLEMLESEIPLIERKIFDGTYKFTCFKERLIARGHDRNPRQISIPTVRDRLVLRSICDVLHNFAKYSLNNTPHVLVDQVAKLAKLSDDDTSFVRLDVRDFFPSIRHNLLERALRGAGLSDLVVDLCMRAVRTATGSSMAAPEIGIPQGLSISNALSQIYMASLDSGKSAKSLNYFRYVDDILCITKTHEAKKALNSLSRSLSRKGLRVHREGKSGKTEIKSLQEGIDFLGYRIEKNNLSIRKSSYDRMFKNILKIVTEYKYSKEYDRSLYKLNLKITGCIFDERKRGWMMFFSRTENISQLRALDIFVKNQMLKAGFPKKGISNLKSFVKSYHEIRYNLNETKYIPNFMKF…	FALSE	NA	FALSE
	226978457	RefSeq	NZ_CP034683.1	7091	8464	+	WP_127018998.1	reverse transcriptase domain-containing protein	Rheinheimera mangrovi	LHK132	GCF_003990335.1	NZ_CP034683.1_1_18464	1	18464	18464	7091	8464	UG17_locus_864	MSASREFSKLFKLSSLLEIYAKYIKDSTATGIDNCRAIVYEKDAKRDISAALERINSDCYRFSQFKEKLISKGANKPPRVLSIPTIRDRVILKALSKFLAKLYPQAITEIPQVKINRVVEAVKSGGYGAFIKIDLKNFYPSIPHEQLLKILKKKIRKKQILALIQNAIRMPTVPKGGVITSINDKGVPQGLSISNLLAEIYISDVDQHFYEDPSLHYTRYVDDILILCSKEDSEALYARAISYLKSKLLEPHERDLIGSKTQVEPISKGFEYLGYSFKAGRISPKESSIKNFESKIASVLTAYKYKNEISKNDADRIKALDVCQWRLNLKLSGCIFQSKRLGWVFYFSQADNTTCFRHIDSTVTSMLSRAGIKGKIKVKKVLKAYYEARRTDKSTHKYV…	TRUE	MKNVDALKNKVWFTYKARIMAHERLMLLNKVTQNLLIWYSLITVISSIVMIRFPLIFGSNGDILVTCISLIVLVLSLVVSNRDYRGREIEMRKNYLELQKLYRELEVKNELPVDEFSETDERYQLIIAKGENHTEFDDLTFRVKNSTTRTPAWHAFIFYYVVKSTACLFLIAFIITPLIIIFGMYSL	TRUE
	140895855	RefSeq	NZ_AP024855.1	1149474	1150826	+	WP_080173765.1	reverse transcriptase/maturase family protein	Photobacterium toruni	CECT 9189	GCF_024529955.1	NZ_AP024855.1_1139474_1158657	1139474	1158657	19184	10001	11353	UG17_locus_865	MNSTFTPDNLRKIYISNFALSKVTGIDSIQPRHFAKNQSKDINTIVTKVFFEEYEFTRYKEKLISKGANKYPRQIAIPTLRDRIALKALNNYLQKKLSDHLNIQVPQQATRDVKSALKTGKFETVIKIDIKDFYPTISHQILEEKLKTLGIENTAITLIRNAISTGFEKDKKNIIGIPQGLSISNILAEIYMNEIDEKISKYNIFYKRYVDDVLIFCKKNEDTNIYSHFIKEVNALKLKTHEVSDNSDKTIMQPINDEFSYLGYIYNPKMDDSKKTIPIKSSSKITTSIRHSSRKKFQDAIAALFTSYSNAGKQRSKALLFWKLNLRITGCIANKKCKGWLFFFSEIDDMLMLFNLDNMIKKLCIRHHVEYKGVKKLTRAIHEIKHNKWNNNYFPNFDT…	TRUE	MDKDSIWWTRKSWINAESRLLRYADWSNKYLFWYSLCGVFASVLLLGETQPDVISKVFICFSVFVFCMSLFISLGRHNERANKFKCGYIELQSLYIKVKDQNCLSIEDSKKYSKILESCENHSWIDFLNAKVNVYNNTNNKDDLTIKARWYDFVLYYSIKVINVILIIAILSIPVLIIYFSYK	TRUE
	543794228	RefSeq	NZ_SIPC01000001.1	2750652	2751980	+	WP_245496868.1	RNA-directed DNA polymerase	Rhizobium leguminosarum	SM145A	GCF_004304245.1	NZ_SIPC01000001.1_2740652_2761980	2740652	2761980	21329	10001	11329	UG17_locus_870	MQVTALETFNTEFSRQRLTEVFNERILNSHTVGKDGVHPSLVAANLDLWVSRISDRARAGTYNFTTFKQKLVLKGHDKPPRQISVATVRDRLALRALTNVLMTVFPDARISPAHYIVEEVATLIAPHGDDFSFIQIDIKNFYPSVRHDELLRRLRGRIRHKPLLNLIMQAVSTPTSASKETRRNTIGIPQGLSISNVLSSIYMMKFDEFAKSRFAYFRYVDDILIVCPTADAKRNFRLIKGRLAQIGLECHRLEDNTKTKIVPLTTGVDYLGFHLAPQITSVRKSSYRRIIDKVVTVMTGVKYNADHAKILLRLNLKITGCIFDGRRMGWMFFFSMTGDVKQLQRLDSFIAKTWRRLGMEQYGTPKRFVKAYHEINYNLAESRYIPRFDEYSTDQKIDL…	TRUE	MKSLRPDTLHTLTETKLSNVDDRIWITSRVRMIAERKAIRNQNFSYISVTYYSLFTVVLSVFSKFYVQTYPLLEEINLSASVVVLVASLVAGGFRFETRANIYRECYLKLQRLQSKALSVEDRLTEYLDILDIYPNHSEKDYYDLIINHTYWEGKKLKMGDNALVPTPFMWMSYTFRHIFYYACVLFLFVAPLIFLAWPLVPGWACK	FALSE
	571786524	RefSeq	NZ_JANKLZ010000001.1	247596	248753	+	WP_257699067.1	RNA-directed DNA polymerase	Aeromonas veronii	M194	GCF_024649445.1	NZ_JANKLZ010000001.1_237596_258753	237596	258753	21158	10001	11158	UG17_locus_873	MLKGADSNPRKISIPTARDRIVLRALCECLSDIFPTAKLSLPQRVIDSLKVALTSDTYQEYAKIDLKNFYPSIPHELIISAIKGKIRKNEIRHLILEAVKTPTVPESKGGKGATRSTVGVPQGLAISNLLAEISLQKIDSVFESRKGVWYKRYVDDILILTPKGQANTIATELISALKSLKLNPHEFGLDSKSKVASLTEPFSFLGYQVENGDIMVRRESVLRFESSIAKIFTAYKHKLAISRSDIDKQRALAYCKWKLNLRITGCIFEGKRLGWAAYFSQVTTTSQLRAINHTIKKLTERFCPNGEIQPKSLIKTFYELQRGTTDRHHYIPNFDCLDVSQKRDILALWLGNDAKKLTDSEVERRFSIKVAKAVRELEEDIAHTS	TRUE	MLRLLSQIPFGDVQCYSNPPALSSLKMEKSLRDNIWFTYKARIQANKRLSWLDFHSQLLLMWYAILSATLGVLTIRHSMILGSNTDILATILAIALLGVSLTVTNRDFRVRAMLMRTNYLQLQKLYLDIPTNSVPTKDQINKYYELLAESENHPEIDDKIARVFIKGLTSRHPTKIEVFHVYGWLTLRILITVTLYILPLIIAVYTWRSV	TRUE
	127412802	RefSeq	NZ_FOPF01000005.1	178222	179559	-	WP_217639953.1	reverse transcriptase domain-containing protein	Palleronia marisminoris	DSM 26347	GCF_900113405.1	NZ_FOPF01000005.1_168222_189559_rc	168222	189559	21338	10001	11338	UG17_locus_878	MTWSREIFARSFSEESLNDVIDLHLAPSVARGVDGVTYEQFHEEKDREVALISSRAIAGEYRFTPYRQKLILKNPVSPPRQVSIPTIRDRIALRALSNFLSEAFHSAKPQHTHPVISGVISSIKKSTASDAFIKLDIKSFYDMIDHRVLLKSIRAKVRSREPISIIEAALRTPTGATIAERKVNDVGVPQGLSISNILASIYLSSIDTKYSSRLGLSYNRYVDDILCLVAQDEANEVASSITAEMRRKKKLTVHPIGSGKSSIVPATQRIEYLGYAFHGTRISVRRDTEKKLLSNLMQIIQGASQETLHRDIWRINLRISGCRLNDSNVGWIFYFSQINDLQLISRIDAQVKKAVTRKFSRDDYDRCKRLVKAYHEVKYHYLDSSYFHNFDTYDKEQMT…	TRUE	MKAEKRSRFRESYFHITLALYSLAIISIPLLSKSGNADYVNAILTFSSVCTLSLGLLVFGFRFGETAAQHRSCYLDLQRLRESNPEDATSFNTKYIDTLGYYPNHSSQDYIAVVLSNPFKYQQELKDSEGRNIKLSAYTRLKYVSYWAISKLFFAAFAALPALVVLASIIGQNPIELAWNLVP	FALSE
	276844827	RefSeq	NZ_WBJR01000001.1	297102	298562	-	WP_152831538.1	reverse transcriptase domain-containing protein	Hydrogenovibrio sp. JE_KL2	JE_KL2	GCF_009296185.1	NZ_WBJR01000001.1_287102_308562_rc	287102	308562	21461	10001	11461	UG17_locus_879	MSHIKEFEKVFSESSLKEIFETHISHKHSTGVDNRTAKSFAKDLDNQISIIHRKVLDGTYNFSRYKQKLISKGANKFPRIISIPTIRDKLVLKAVQIFLHQVLDKHVTFDTPQALTREVKKTLDISGFDKILKLDVSEFYPSINHKKLASSLGTYFKSGTEIISDLILKGIATGTGTGTGTGTGTGTGTGTGTGTGTGTGTGTGTGTGTGTGTGENKKGVPQGLAISNILAYIYFKSIDHRFNKSTLNIKYFRYVDDVLIIGASHDVIATELDFIKKCKQKGLKVHDRHKVPEKCVLLDKGEPFSFLGYLYYPEKKDFSKAKTPKVSVKEQSLQKLRNSIIGLFISYQRKNKTSAYLMWRLNLRITGCIIDHTRKGWLAFFSEIDDLDVLFTLDYFVQS…	TRUE	MNKQKIINKIWWTKKARIYSEIRLKANAKLSQHILIWYSFIAVCTSIYGLKYQLDTNVELALIFLSIGILVLSIIVNYSRFNERAMEMKKSYEMLNKLHDEADYFDQRTINNEYLGILELSENHTDLDYVSALVNEYENLAEHKKDPQSENYPLSSTPSQAQIDKYHSYKCLNMLLIIFYWALPALTLIPIHFLLK	FALSE
	827295825	RefSeq	NZ_JBBMLG010000015.1	2622	4055	+	WP_340449469.1	reverse transcriptase domain-containing protein	Bifidobacterium mongoliense	2262B	GCF_037938145.1	NZ_JBBMLG010000015.1_1_14055	1	14055	14055	2622	4055	UG17_locus_880	MSISKGPWNCFKSKINEQQLTKLFEDNWSHSKARGRDGLYGQLLEEKRFLLDKEIRSIIYGIKNNNYRFEQYNEQLISKGRDKCPRVLSIPSVRDRMVLKCLNDTFAELYPHFMPEMPQKVIKDIEDAIKSKKYSCFLKTDIKNFYPSINHEKLFLQLQKVIKSKKIVDLVKKAVCTPTATAAAKGTKVVKGTPQGIAISNFLGEITAKPIEKQIRLCLRKNGYEVRIFRFVDDMLILCSKKSEATVKKEVRSIFCDYGLRIHEIEPDSNGSKHVGKSYFGTISSGFEFLGYSFIDGKISVRESSIRKVESAIVDSCTKGKYKIIREEVESKKQAIRERSMWFVNIRITGCFFQNERRGWIEYFSQLNDLSLLYRLDTKVRHLKNRFQLVETPKTFLKS…	TRUE	MSYLETIEKRSYQTYRSRLNAYRRLKHRANAWDFTLVLYNTMLLFTSIYVLLFHKADTPLNNYLLVCMTTATLVVSLIVAGVNYRGRAFEMYRNYRALQRLSTEIEIAVRLNSNVSTEHVEDLNRRYQDLLDFTENHTENDFTSFARGSQTGCDTNSHVQKGSKRLFSLRLYSCVRNIASWIKIQIFDWAAPGIFWLISLVIPVLIFGDLL	FALSE
	536193910	RefSeq	NZ_JALEBG010000001.1	1407320	1408726	-	WP_242917812.1	reverse transcriptase/maturase family protein	Pontibacter liquoris	NBU2971	GCF_022758235.1	NZ_JALEBG010000001.1_1397320_1418726_rc	1397320	1418726	21407	10001	11407	UG17_locus_884	MEKEVIALPVSKFFERSFRLKSIEKVYNLKHALKDSKGIDKIGLAKFEQKKGEHFKVINKKCLNSTYNFSPYLEKLKVKGKNKHPRVISIATLRDKVVLSILKETLHHAFPECINSKLPNSYIREINSFIFPTTHDKVRFLKVDIEKFFDTIKHDELLKALRKKIKSKKILYLIETAIQNPTVGIGYKREEREKLKNKIGVPQGLSISSILANIYISEVDKKLSKSSFKYIRYVDDILLMSSALTHVQLLESVSKELSVLGLNLNTDKIEKGYLNEEYEYLGYKFKNDIITIRQSTINIFIQKIAAKFTWFNYKLKDPNLQPWLIKDNSYLKNRFVDIINEKITGAIDEKKRYGWIFYFLEINDLRLLYHLDEIIKGFFRRQAAFNFESPIELKSFVKS…	TRUE	MEIDNNLGNYSNALKRKMWITRGARFEAYNHYLGKHALSNFAISFFSAYVIIINFLTIYDVISSNFDSLIQFSTMTLSVLILAFAQLESANDYKLKAERFHDCSREISKLLNELNFLLSKNNISSYASEHHIKSISDQYDIIIQRYSDNHSSIHYKAFKANYPYDFPDEFLKEYSTDALDIKSLNVKYWKILQIRVLAFLQPRWLYLLLILVPPILFILAIILLPATTNPS	FALSE
	291816404	RefSeq	NZ_AQOR01000002.1	98037	99365	-	WP_159556875.1	reverse transcriptase domain-containing protein	Alcanivorax sp. S71-1-4	S71-1-4	GCF_009846755.1	NZ_AQOR01000002.1_88037_109365_rc	88037	109365	21329	10001	11329	UG17_locus_885	MDFSEFFSQENILSVFSMIKDKGASRGIDGQNLRGFEESLDSNVKLIHEKVLTGRYFFSRYKLKLISKGRGKPPREISIPTIRDRIVLKVLDLYLKENVPLGRFPRSPGSIVREFVSDVKELDGRAFIKADIKNYYPSINHNSLMLMLGKHPIDDRALRLIGEAISTPSTGLNESSSEKVRKGVPQGISISPYLADLYMSDVDRKISEKEAVLYYRYVDDILIFCEEGQHDNIEKALRKSVLPLGLSLHDSGGNGKFHKGIYPDQAVEFLGYRVHGRSISVRDSSIQKLRNKLISLFSSYSKSKKKNLKFLQWRLGLRITGCVWGGQLKGWLPYFSEINDIPLMYSLDNFVKKLIKRYVMESDSFKARSFVRAIYEVKSYDGRMGYITNFDSDITENSA…	TRUE	MNVSDAPLKELERVVKVTGNNRFTASRRLHVHYMASLVVLVVSSLVVVGVSILDILDLIPSENDVIVSGSSVLFSVFIFVVSIVFFMNDFSARSFKMYSCGIEINRLKMRIFQELQGGREDGIFLFNYYRLKYEEILDRYENHKYVDHAWTKFTWPQEYKNNRAWIFVKVIALLIFEFSVYMIVLMVSLLWIFFVIKVVM	FALSE
	292213991	RefSeq	NZ_JAAALN010000011.1	19110	20495	+	WP_166606007.1	RNA-directed DNA polymerase	Kineococcus siccus	R8	GCF_009906795.1	NZ_JAAALN010000011.1_9110_30495	9110	30495	21386	10001	11386	UG17_locus_886	MAELERISASEAFRSATTQRNLREIYHHHVADSRARGRDGLAGEHLLSGLHPLCRQLSFSLRSGMQEFTQYRELLASKGAGKAPRVLSIPTARDRIALKALSQTLIRVFPEASGVIPQVRVREVSTALSEGMFDSFVRLDVKNFYPSIPLSEIQRALTTRIHTASLIDVLSRAVSTPTVADRSPRRELANLVGIPQGLSISNVLAEIVVNPIDSYFKSRTDLHYFRFVDDVLILCDRNLASELAEEARSRFATIGLETHPVNELGSKSTVGAVSDGFDYLGYLFGGGHTSVRKSSIYNVESTLARAFTRYKKDLAESNGALQREQILNRCLWTVNVTVSGCIYKRSARGWMHYFRQMDDLVLVKRLDATLRRFHKRFRMPNTFEPKTFMRTYWAIRNPK…	FALSE	NA	FALSE
	286890605	RefSeq	NZ_MIQH01000444.1	684	1886	+	WP_158009266.1	reverse transcriptase domain-containing protein	Bathymodiolus thermophilus thioautotrophic gill symbiont	BAT/CrabSpa'14	GCF_001875585.1	NZ_MIQH01000444.1_1_2364	1	2364	2364	684	1886	UG17_locus_896	MEALEFVLTSKNQAKIKYSSARGVDGINGKKFIEMIDNEKKLIQKKVKNNNYKFSNYKENLLIKNHNVTRQVSIPTQRDRLVLQVLLKILRNNFALNDNNIKRKIIDIKKNVGNFDSFIKVDIIEFYPSITHEKLLFILSNKIKDDSALEMIRLAITQPTISLKVPKKKRKLKINEKGIPQGLPISSFLADIYLDKIDKKHLNDKNIKYYRFVDDILILCNQSNIESIKDNISNDFKEIELKIHEFTNNQDKSHSGKIEDGFQYLGYKFTDTLVSVRASSVQRFYDSITKLFHSYKDEGPSNEFVFDLNAKITGIRYQEKTYGWINFFSEINDHTLLFKLDAHVKKMLNKYLQGSNIEVKKFSKAIFEIRKKSSNYITKDNVNKEAYKTIRSLEDDIDFY	FALSE	NA	FALSE
	263347740	RefSeq	NZ_MRTT01000095.1	1	943	-	WP_143767946.1	reverse transcriptase/maturase family protein	Paenibacillus glucanolyticus	FSL R5-0817	GCF_001955865.1	NZ_MRTT01000095.1_1_1012_rc	1	1012	1012	70	1012	NA	MLNYKIHNGTYKFTYFKEKLLSKGKGKLPRVISIPTIRDKITLSVLNEILTEVFKDEIEGKLTQTIIDEIKNAVNSGEYNYFIKIDIKNFYGNINHPIILKKIQKKIKDKSVLSLVEKALINPTVTEGKRNVEPEVPSVGVPQGVSISNILANIYLLEVDKRIGSFKGVKYFRYVDDILILCKTSNKKRTFKSIENELCNKLKLAINSKKDEGLLTKGFDYLGYAYKKLNEYKYGFSVRPNNLLKLETSIIEIFSEYKKNKSSEQFLWDINNRITGFVLEDNKYGWLFFYSQIDNVAILYHLDWFVNKMCGVYK	FALSE	NA	FALSE
	256393631	RefSeq	NZ_OLMN01000027.1	96062	97438	-	WP_139669784.1	reverse transcriptase domain-containing protein	Pseudomonas sp. F16(2018)	NA	GCF_900291905.1	NZ_OLMN01000027.1_86062_107438_rc	86062	107438	21377	10001	11377	UG17_locus_902	MNKVLDLKPTTHLEVFNLANLLDIFKKKISLRPSIGLDGKTVESFEEDCVKILSTALQKINNRSFKFTPYLEEIKSKGKKKYPRVISKPTIRDRIILLALLNTLQASHHDTLKKELPNQLIRNIKSSIARSKTDLNYVKLDIEAFYDNIAHKILLNKLSKTITPEARWLISEAITNITVSSNLSRSDYPEKNNLGVPQGLCISNLLSDIYLGKIDKKYSKYKYHRYVDDILVISHKKNNKISTSIKTDLAKLGLKANSKSSEGKISDGLEYLGYVFKGSNLVSVRTSSKEKFIRSLIAPITRYKKSKTKPHAKEWLNDDARITILFETLNEKITGAISEKKRYGWMFYFSEINDIKLLHEIDSILSRQIKKSGLEEHLPRLKRLARAYREVKYNAHGTY…	TRUE	MNQQVTDSSLATDLSKKIWKTRGARFNSARRLRRRAHLSLCLISLYSAYTLIATIFSAITPNLTPSSVSAINLITISLSLLILIVSVIEGKGGHELTANSLEDNAKNISKLVDKLKTIAQDSHSIRENTQKISNTYDRLINSCPHNHTPTDYNYFLLQHDDLKNKVKNPKLTFLSYHANQVTFVVAAIIPPAVGFYFWISSMC	FALSE
	581389143	RefSeq	NZ_JAODDF010000040.1	56	1012	+	WP_260966186.1	reverse transcriptase domain-containing protein	Aliarcobacter cryaerophilus	F035-7G	GCF_025334755.1	NZ_JAODDF010000040.1_1_9262	1	9262	9262	56	1012	UG17_locus_905	MTFWGIIEVTKNILNAQQIIKKVKDSKNKYDSFIKVDIQNFFSSINHEILVNKLKSNIDDETILNLITKVITQSTVDVNTPFKQRIKYNNKEGLPQGLSISGLLSEIYLFDLVQKYSIKDNLEFFRYVDDVLIFCKKSDIEEITKSLKSDFEDLKLTIHDFAINSNKSSFGNINEPFEFLGYKFEDKLISVRETSIQKMYANISKLFTLYKNKKYFSKEEFITRLNLKITGCVIDGKKYGWISFFSLINDYTLLFMLDKFVEKSCKNFNINYEEIKKISRAIYEIKDPNTNYLTYDLSTLKTSKTKLVYDFYDDIDFY	FALSE	NA	FALSE
	266796615	INSDC	VOLS01000026.1	13409	14794	-	TWX71401.1	RNA-directed DNA polymerase	Colwellia sp. C1TZA3	C1TZA3	GCA_007954265.1	VOLS01000026.1_3409_24794_rc	3409	24794	21386	10001	11386	UG17_locus_907	MGNSGMNFEQNFSVENLKSIFEDNIKNKSGKGIDGINCAQFESELLPIVSRLSAKSISSTYRFSPYLEIVKSKGRGKQPRIISKPTIRDKLVLCALKDTLHELYEDCIQNQLPNTFIREIKSLLLQNEDELYYLKIDIRGFYDNLNHRILLEDCLKDINHNGVITLIRRAIINKTVPKNYKKINSSSYHNKVGVPQGLSISNVLAGIYMKEFDIEFNNVGLKYMRYIDDILIFAKQHEINVIEQKVERALINIGLETNDKTEKGEISKSFDYLGYQISSENISVRESTIDRFITSIIAMITDFKHNFQHRVKNSKWMTATNIKDLFLLNLNERITGAITEKKRYGWIFYFIEITDIHLLHKIDAIITNQFKRLDMFDSTPPLELKSLVKSHYAAKFTTF…	TRUE	MTINAASNKTSLNNRIWRTKGARFNAYRRLEKKNSALTFITAFSSIHLLAIAILQLSNLVTLSDDQSKLLNFISITISIIILAYSLFEGGKEHGLKSERHHLCGIELDRCYSKLQHITEGDTSELIKLTEDYNDVTEKYLLNHDTVDDEFFQLQYPSDFPNMHSSGFFNVLKVNFFYSHYDKVKAALFAVLPLLLTIKIIWG	FALSE
	834583741	RefSeq	NZ_JAHAVX010000032.1	534	1763	+	WP_342314252.1	reverse transcriptase domain-containing protein	Alteromonas macleodii	463.2	GCF_038448345.1	NZ_JAHAVX010000032.1_1_11763	1	11763	11763	534	1763	UG17_locus_909	MKYTKYLKKKQLKKRFRKKLQTSRTAGLDGVSPEKFAKCIDEEVKIIRRKVKNFSYSMTPFKEKYILKGKNSPPRTVHIPTVRDRLVLDALNIYLNDGFKEQLEPHKKSVQQIISEILTVYNSEKFDSFLKFDVKNFFPSIDHDILISKLKEKITEKTALSVIRKTLHRSEHGIAQGLSVAGTLANIYLNQTDNEFINLPNLRYFRFVDDILILCNEEDASSIRVRIEDHMERLKLELHSLQVGGKSEIGKLKEDKLEYLGFTFHKEKISVRPTTVEKLRKRIRSVFLEELEVGTTPTKHQLQNLHRKLNLKITGCFYDGKTYGWLFFFSQINDLTLLYHLDWFVKQTFKSFRVEFQPEKVKSFVKAYYYMKGLQLEKLDKNSYIPSFSSEDTEHENLI…	FALSE	NA	FALSE
	774397400	RefSeq	NZ_CP121166.1	3478533	3479888	+	WP_326512115.1	reverse transcriptase domain-containing protein	Clostridium intestinale	PC17	GCF_035905475.1	NZ_CP121166.1_3468533_3489888	3468533	3489888	21356	10001	11356	UG17_locus_912	MKRKLLRTHLRLSNLKQYSESSIQFSSATGIDKMTYARYKNIEDDLLKSIRKCILSDTYKFTRYKEKLIIKNRNSNPRCISIPTLKDKLCLKIILETLKEYFPECKRTYLPQECIKIVTQNLNLHKYDYFIKLDIKNFYGIINHAILKDFLKKRIKDKILLNLIFKALENPTYPEKNSNNLGLPQGLSISNILSQIYMLNFDNMFSLRKDIFVIRYVDDILIFCNEKYKDDVINELSHHLTNNCKLELNKDKQKHGCLRLSSFDFLGYSIYTSNFLESKLSIKSTNRFRLENKIINIITRYKHSDKKSFTKKALIFELNLIISGSVSSLLSGEIGITRRYGWIFFYSQISDISILYHMDNFVATQLSKILDSASIYEVKKFSKAYFEIKYNLKNSSYIF…	TRUE	MEVLTSSPLTLQRGDVYMDKNDSYDNSKIERLKEEIHSFSYDKVWITKKVRMNSENRLNKLDSLSQFLLNWYSISTLALSVVTLIFPDQKFDILNLIISIFLMGITLIVTSAKLKDRANEFKISYIQITVIEEDLKNLELQCELFIDESTYKDIFSDFIKIKKNIFPY	FALSE
	540290424	RefSeq	NZ_JALGRR010000005.1	50783	52120	-	WP_243588192.1	reverse transcriptase domain-containing protein	Rathayibacter festucae	VKM Ac-2925	GCF_022815465.1	NZ_JALGRR010000005.1_40783_62120_rc	40783	62120	21338	10001	11338	UG17_locus_916	MVTKKELHDSWQHVKDGGSAGRDGETPELFASHLDASIKKINRNLRANTYRFMPYAELLKSKGSGRAPRVISVPSVTDRVALRAMAAFLRGVHAEQTSTRLPQDLVAALIRQLEARRWRYYIKLDIKNFYPTISHEFLEAVLQKTVRDKDIVGTYMSAIRTPTVARGAPRPRLNETRGVPQGLAISNGLAELSLEHLDRFLRSSDKFFALRFVDDILVLTHEDQADGIARRIRELAQLAKLEVHDDTSGEAKSSKGFIDDGFEFLGYKFEWPRVTVRRGSVEKIESRLTRSFTAYKYALKRNPGSEAWVGKCQTRLVWHLNLVITGFTLDQRRVGWLAYFSQIRNQQLLHHLDDIVSAKAKRFAVSDLGFKSFVQTYRIVSSRKEDSTKYVPDFDKYTG…	TRUE	MRIEELDELQGLDRRVGKTYRAHLAMAKRLQRRNRHWNLALICLSLVSTLSAVALLADPEIYGTNGPTLWALIGVTTLAASLISAIANYKTRSEDAFSAYRRLQRLWVRIHHSSAKEKFQGRRSKYFRTYDDEYQAVLDAISNHSPADYYFSVKLFTRASKWYEPTNSEHLLLSPLASVQARATQVTSALGTGIPLFISIVALTMLVPIAFFLADG	FALSE
	371188820	INSDC	CP042469.1	2964390	2965775	+	QOX64229.1	hypothetical protein	Anoxybacterium hadale	MT110	GCA_015243575.1	CP042469.1_2954390_2975775	2954390	2975775	21386	10001	11386	UG17_locus_919	MLFIHKGVNMYKKYFNEDGLIKAYQKIKIGKLSTGIDRVNRATFEKLKGQALKEVSNKILNGTYFPTPYREVLIVKNAESCPRRLSIPTIRDKIIMEVLKEILKDKYTPIIEEETVPDIVCKIGGVIKSKKYDGYIKLDIKGYYDCIVHDTLLKRVKQTINSSFVVNLVSLFIKNITIADGSKKEGREKSNNLGVPQGISISNILGNIYLKPLDSRYYKSKGIVYFRYVDDILVFCKYSKIEETLNKIISVLGSKEFELSINSKKEYGEIKEFNFLGYNFDENGVIGIADKNIKKIENSLEKIFSDFRSSHDKRIKGNYDLLEWKLNFRITGCFKDKKRYGWVIFFSRNEREIIMHHLDWLVVKLCKRFGVDALLNKDGEFIGKSFVKTYIEYSTKQDN…	TRUE	MNNCIPRKDVDDKMDIIYCTRKCRINAAERYKFLDQLLLAINTYYSAFLIILSVIFLLNSNPIGIGIMLISLSILTFTFNAICMSLQFKDRYYSFKANYIELGALYNELKLIDCDADNSRSIFEEITKKYDLLLNMCENHTTYDYYKFLINDHNALDKKFAYIEDQKLKKSSIDGIKKYYYYRLILKFIFFALLVSVPFITPYLVNIIKIFILNAY	FALSE
	525875837	RefSeq	NZ_JAKREP010000003.1	42545	43924	-	WP_239414868.1	reverse transcriptase domain-containing protein	Salinicoccus roseus	ACRSJ	GCF_022346565.1	NZ_JAKREP010000003.1_32545_53924_rc	32545	53924	21380	10001	11380	UG17_locus_920	MNSKFESYFSYEKLKDVSERYIHSTSALGIDKMTYEYFQENQKPIFYNIENKVLNDNFKFTPFKEKLILKSRNNFPRLISIPTLRDKLVLKTLHLYLKDSFLTIEQPLPQECIVKLKKDLPKFDMFLKLDIRNFYGNIKHGILKRELEDHEIDKKAFHLINSAITTKTVSENAPREEEIITKGVPQGLSISNILANIYLNKIDEEYKGKKDILYIRYVDDIVILCTKENFEQTFKEIKYKLEAIYNLELNSAKEKKGKIKDGFDFLGYAVIGTEEKIKFTVKEENKKKFEDSIVKIFTQYKYSPKMGKEQFIFALNNKITGSISKRINGDHSKEYRYGWLFYFSQMNDTKFLYHLDWFINKLIDDFKEKYPQKFENIDKNKIKSFKRAFYEIKYNVNET…	TRUE	MDKEIESLINKIWITKKSRMEAEARMRRNYIWSQVHLTLNTFAVLAFSIFTLVLENELLTVLTVIASVGLFGTSLFMSSMRYGERAIEYKQSYLSLYKLESECKALKRNKELMYNHIGKSLIEEEQNDRVLALEKEYVTILSESENHANIDFQSTNIKHNKDNLGGKIFKEPTYYIKRILMFLSNILLLLFLPTLAILIFSGVLNFEL	FALSE
	397131095	RefSeq	NZ_JAESJH010000114.1	1083	2429	+	WP_202298284.1	reverse transcriptase domain-containing protein	Rhodovulum sulfidophilum	AB23	GCF_016757055.1	NZ_JAESJH010000114.1_1_3042	1	3042	3042	1083	2429	UG17_locus_922	MRLPFSSAEDFARHFSERDLNEVIDLHLREGVARGVDGTSYEKFLASRDREVNLIRHRALSGVYKFSPYRQKLILKNAFSPPRQVSIPTLRDRVTLRALNNFLTSMFPDCRPQHAHPVVSSVLQSVETMRDDDCFIKLDIQSFYDSVFHDILMRNLRAKIRTAPPLTLISAALKTPTGTTVAENASNDLGIPQGLSISNMLSSIYLKSVDTQYEQELGLKYHRYVDDILCIVSEGEAQLIAADIIKTLRSKKKLTCHPLGTGKSQIIEANSSVSYLGYEISRQKISVRTATEKNLMSSIMEIIYGTDPAEWQRAMWRVNLRITGCKISGVNVGWIFYFSQINDLSLLAKMDAQIRSAVVARLGGQAASQLKRLLKAYHQAKFNHRESNYYPNFGTYTRE…	TRUE	MNAEKRSRFLELYFHIVLALFALSSICISVVGGTQNVRLSDSILSFASITTLCLSLLIFGFKFGETAANHRSCYLALQKLRANGEQTIQKQEEAYIEVLGHYPNHTTGDYMRLAVSNIFQAEQSLKLPNGEAVQLGCWRRLSYAISWLTARLVLVVFAALPFVVVFYGIDFNGVVTP	FALSE
	265626762	RefSeq	NZ_LR597522.1	1509	2846	+	WP_144744699.1	reverse transcriptase domain-containing protein	Enorma burkinafasonensis	Marseille-P9525	GCF_902150035.1	NZ_LR597522.1_1_12846	1	12846	12846	1509	2846	UG17_locus_923	MYASTSFSYRFRHKRLKEVFYSDIVNAPTVGIDRMTAEAFEANLVENLKTINKKVLNGKYRFTNYRQKLLLKGANKPPRVISVPTIRDKVVIKTLSRMLEDVYGKECKPDQPQAVVQLIISRLSENIFDSYIKIDIHHFYQSIDQDRLLCFLGEKIKKKEILSLIGRAIKTPTVPIGSSQKKRRESGIPEGLSISNQLAILFLSQLDTKMKGQQDCAYFRYVDDILILCKSENVERIKDETVASINELGLMVNNDKTTNAFISSDPIEYLGYVFAQSQITARQSSKQRFINSLERLVKKVVKHPEDKSLCYKLNLRITGCNVSNDKGQFHRYGWLQYFSRINDLAYLGQVDWLVRKFFSRNKSAPPADLKSLRKTYYELNYNWRTSSYIPAFRTSPSPS…	TRUE	MTRKARIEAERRLLRSNALLNHATIYYACTTTLLTLVPLFFDISHGALRAIPFLSTFSAIVITLCSTYASAQNYGVRAEQMRESYLAMQELLFELDRIQNSAEPRPTDIDGISRRYIEILQRTENHLPIDHEIAEKNHRAIVCNTITNFFVRLLIYVAPVLASAAFALIIFG	FALSE
	256007587	RefSeq	NZ_NNKL01000562.1	1	960	-	WP_140329290.1	RNA-directed DNA polymerase	Vibrio parahaemolyticus	C6_8	GCF_006373365.1	NZ_NNKL01000562.1_1_960_rc	1	960	960	1	960	NA	GLETEAYDGYVKLDVSNFYPSVDHALLEKQLNKRLRMHPDIKSVLFSAIKAPTVTSSKKDDKPSEIGVPQGLAISNILAAIYLQDLDKLLNNIPHALGFRYVDDILILCRYEDADKIAKFFIEKYAENNLEIHCPKEMPNKSKIAEISDGFDYLGYQFDNRKVSVKEGNIEKLKESLVGLFTSYKYSEKQSKEFLTWRINLRVTGCVFEDKCKGWIFFYSEINDEQTLHKLDYYVSRLCKRFDVDIKPKKFVRAFHEISHRKRQTKYVPNFDLFTIEDKGKVLAEYFGYNLKGMRQDQIDFAFHKKVNRQIKDLESDIKD	FALSE	NA	FALSE
	505615018	RefSeq	NZ_JAJJWA010000001.1	3831173	3832276	+	WP_230075234.1	RNA-directed DNA polymerase	Escherichia coli	ESBL8	GCF_020907605.1	NZ_JAJJWA010000001.1_3821173_3842276	3821173	3842276	21104	10001	11104	UG17_locus_928	MTLRALCECLTEIYPNSRLKLPHTVIDLLKNALNSDLYAEYAKIDLKSFYPSIEHKLIFNAIKNKIRKKEIRQLITSSLIVPTVSGSTGSKGVPNNTRGVPQGLAISNILAEISLSDFDNEINKMHDIWYMRYVDDILILTQKDQATKIASHIIDKLQSLNLNPHPLNEENSKSKVGSLDESFNFLGYHIKNRELLIKHESILRFESSLAKIFTAYRHALLQAKNKHDKERAVAYCQWKLNLRITGCVFEGKRLGWVSYFSQITSTAQLRAVNHTINNLIRRFGLSSEIKPKSLIKTFYELRRGRAETFKYIPNFDNLHISQKREIVSMWIGKENEKKLSNSEIERKFKFKIAKSVKELEEDISGIS	TRUE	MHENIWFTYKARIQAHHRLEWLEKHSQFILVWYAILSAVLSIITLRFPKFLGDNTDIVAAILSVALLGISLIVSNLDYRGRAIAMRRNYIALQRLYFDINNGQQLTLEQKEKYFNLLNEVENHRDIDDKVSRVTQVGLTTRLPTQKEKIIVKLWILRRMFITVGLYILPLICLWIDYECKQSF	TRUE
	155918180	RefSeq	NZ_FNBP01000012.1	104547	105899	+	WP_093743858.1	reverse transcriptase domain-containing protein	Sulfitobacter delicatus	DSM 16477	GCF_900102535.1	NZ_FNBP01000012.1_94547_115899	94547	115899	21353	10001	11353	UG17_locus_929	MSQDDQPLTFDHVFSEPYLRSVFEDRLKDAKFIGLDGVSVCSFRRDLDAEIALISRKVLCGEFDFTRFREKLILKTSRKPPRQISIPTVRDAIALRALCDHLTHQFRECRMRPPHDCTKRVAIAAKRAAASDRFLRLDVVNFYPSINHKILFDQLRGKGADPRTVALIERAVTNPTGFDNGDASEVGVPQGLSISNILSMLYLEGLDDHFSEKYQYFRYVDDLLLIVAEAEAVSVHNEIADYMQVDLALRTHELDPKQPDKTAITPVESGTEYLGYHISSTGLRIRERSYKKMFRAIVGCLRPLKGTARTEQVLWRLNLIITGCRVEERSVGWVFFFRQSTDVGQFHRMDAFVRQQLKLYGLKDHISSVKRFAKAYHETRYNRGGTTYIPDFDNFTLAD…	TRUE	MNEEEKEQPGDPFGNIWITSRTRMQSHAKYTRYDLISHIVLTAYSVLLLGFSVFSRHLSETKLGPYTSEVSIVLSLSVLCASLVIWGLKFGKTADQHRECYLALQRLYDDEDARKNVATYHQILDRYPNQSDFDYEAMLYKNVWSQNKELRDRSGVLKYSWWRARKFEFRQLSRIFGTLFVLTCPVIFLAVLYVAG	FALSE
	846430505	RefSeq	NZ_UVZB01000068.1	2642	3802	-	WP_346773434.1	RNA-directed DNA polymerase	Pseudomonas viridiflava	NA	GCF_900600385.1	NZ_UVZB01000068.1_1_3952_rc	1	3952	3952	151	1311	UG17_locus_930	MILKGASSPPRQISIPTARDRIVLRALCDCLSDVFPTAKLTLPQTVIDSLKTALDSGLYAEYAKIDLQKFYPSIPHELVAAATRKKIQKAEFRKLITDALTTPTVPESKGSKGADRPTVGVPQGLAISNVLAEIALQGIDTLFESRTGIWYKRYVDDILILGAPGVARSTANELISELKTMGLNPHDFEKGSKSKVESLTDPFSFLGYQIEDGQVLIRHESILRFESSIAKIFTAYRHKLVTARRPADKERALAYCQWKLNLRITGCIFKGKRLGWAAYFCQITTTSQLRAINHTVRKLTNRFCPSGEIHPKSLIKTFYELQRGMKANNGYIPNLDALKVSQKREMLAMWLGDVALTLSDAEVERRFEIKASKAVRELEEDIAQTS	FALSE	NA	FALSE
	882562336	RefSeq	NZ_OZ061221.1	2754324	2755682	-	WP_367378528.1	reverse transcriptase domain-containing protein	Enterococcus gilvus	NA	GCF_964062525.1	NZ_OZ061221.1_2744324_2765682_rc	2744324	2765682	21359	10001	11359	UG17_locus_934	MRRRLLRSQLRLKNLERLSDNTIHYYCATGIDNMNYPNFRNQKIEIYEKIRKDVLCGDYNFVRYKEKLIIKNRNSNPRCISIPTLRDRLTNKVILETLKEYYPECSRTHLPQECIKLLDKYLTIFKYEYFIKLDLSDFYGKINQPLLLKKLSLRIKDKNLLKLIKDAIQTPTIPEEKKVTEGVPQGLSISNILSQIYMLEFDELNFPDCHIVRYVDDILVLCKKSNANNIFSFLKEYIIDTLGLKLNTTKKDEGELVKKGFDYLGYHISLKKIGSPTLTIKKQNIYRLEKKIIDLITRYKYQQGEKGNFSTDAFIFELNLIISGTISSQIEGSSCVKKRYGWMFFYSQINDLNRLFHLDRFIEKNLKDVKLPESDLKRVKKFIKAYHEIRFNLEKSNYV…	TRUE	MNKTNEYEELYKEVKDFLDIKVWKTKKSRMNSEDRYLKYNFLSEVILNEYSVCMLALSVITLSQKDAKFDLLNLVLSILLLGVTLIVTCFRFKETANEYKNSYTQILLIEDQLNDLLLRINNQCLKEIDPYESFMNIKRNYQDILSNTPNHKYIDFLLMKKNSKKDKLEKKQNIYYHFRIVFGSFILIIIFLIPLSLIFYKLFY	FALSE
	827315331	RefSeq	NZ_BLEF01000518.1	1	1097	+	WP_338283705.1	RNA-directed DNA polymerase	Escherichia coli	PWD511	GCF_036247605.1	NZ_BLEF01000518.1_1_1416	1	1416	1416	1	1097	UG17_locus_935	RALCECLTEIYPNSRLKLPHTVIDLLKNALNSDLYAEYAKIDLKSFYPSIEHKLIFNAIKNKIRKKEIRQLITSSLIVPTVSGSTGSKGVPNNTRGVPQGLAISNILAEISLSDFDNEINKMHDIWYMRYVDDILILTQKDQATKIASHIIDKLQSLNLNPHPLNEENSKSKVGSLDESFNFLGYHIKNRELLIKHESILRFESSLAKIFTAYRHALLQAKNKRDKERAVAYCQWKLNLRITGCVFEGKRLGWVSYFSQITSTAQLRAVNHTINNLIRRFGLSSEIKPKSLIKTFYELRRGRAETFKYIPNFDNLHISQKREIVSMWIGKENEKKLSNSEIERKFKFKIAKSVKELEEDISGIS	FALSE	NA	FALSE
	475604194	RefSeq	NZ_JAHXBW010000010.1	88903	90084	-	WP_219520078.1	reverse transcriptase domain-containing protein	Rhodococcoides fascians	S11	GCF_019375995.1	NZ_JAHXBW010000010.1_78903_100084_rc	78903	100084	21182	10001	11182	UG17_locus_936	MKIKNSSNPPRELSIPTVRDRIAIKSIALTLASVFETPQISLPQAKIDEAVQAIDSGKFDSFVRIDVKDFYPSIDHRILFTALKRKTQSNLILKPISDIISNPTKPDGHSPISRTNTVGVPQGLSISNLLAEIYMDVVDKALSSRNGVFYTRYVDDILILCRSSDIQTVCKEVDDELLKVALYSHPMDPGSKSNVGFIKDGFDYLGYYLSSAIISVRPASRYRVESSISRAFTRYKYATRDSSATAHARSVGSNKEQQRLFWYLNLIVSGCIYDKARHGWMHYYSMVSDQTLLKQLDLQVTKQLKKNKLGNTQIPKSFLKTHWLLKHPNRRQQNYIINFDTFDDNQKRDVLNNIYDYPIHKTASWSHDKIEAVFASKIKRLAAELERDIGSLS	TRUE	MCDFSRNPREDQHSAGSGCPPPGATISQTQESSHQDLTELMAWLSKIEARSYATYKARLEAANRLRTRGQIWSIVLIALSAGTTVVGVANLYDTEIFSKSASLFFLVTSIATLITSLVLTSMNYANRARDMFENYRHIQRLSCEIEEALVGLKSGTAANKLAYSASDLAKRYQDLLDGSDNHTTADQLRTKAVNSNFSKQERRQLRTQTAGTYLPLTLLVIPAGIALRILVWTFW	FALSE
	304177889	RefSeq	NZ_JAAKEB010000022.1	32954	34312	+	WP_165249320.1	reverse transcriptase domain-containing protein	Adlercreutzia sp. ZJ141	ZJ141	GCF_011038965.1	NZ_JAAKEB010000022.1_22954_36576	22954	36576	13623	10001	11359	UG17_locus_938	MGSLVILMQAAESFSRRFKPAALTATFVAEVGISSAVGIDKVTGKKFRDSLTSEIDLISVKALNGSYNFTNYRQLLMTKGPAEPPRELCIPTIRDKVTLKALSNVLDDVYGEACKTPQPQPIVQALFDNLRKGEFDSYVKLDIKRFYASVDHNMLFRVLRRKIRKKELLSIIERAISTPSTPVGMRARKRRTEGIPEGLPISNKLANIYVESIDAAFAADKAVKYYRYVDDIIVLCNSYDIERVEQTAERLVKRLSLELHPEKKRSGFIGKSSYEYLGYVFRVGGIAPRKKSVLNLTRWLESHMRAYRNTNNKRYWQWKLCLRITGCRITEDGVSFNRFGWLFYFSQSTDAALPHKLDALVVKFAKRYGVDLPNDLPTFSRSYYEIHYRNGEGSYIQLI…	TRUE	MVEAENKFNYLPGLIKNTRKSRIEAERRLLRLDALSKHASVYYACLTALLSLSSVFLDYKGLPFLSVASAVVVAICTVYASTQNYGVRAEQMKECYIELQKLLLKLDDKRTLEDGEAQEVANQVGECYVEIIRRTENHLLRDYLLATGSNNETKEQLRWFALRVCVYVVPVLVAFVFSWAVWSF	FALSE
	691451527	RefSeq	NZ_JAFIBM010000001.1	554669	556054	-	WP_307802905.1	reverse transcriptase domain-containing protein	Frigoribacterium sp. PvP032	PvP032	GCF_017833035.1	NZ_JAFIBM010000001.1_544669_566054_rc	544669	566054	21386	10001	11386	UG17_locus_939	MVSQSRASERAWKSAVRKVQLEKAFRRLEEKNALASRDGVTAEKWGSQLDRNLRWVNSSLLGHRYRFSTYDLLLKSKGRGKAPREIARPRFQDRVVLRCMAEYLQAVAPESSAPLAQDVIADVLASLSSGKYRYFIKIDIINFYPTLSHEWVRASLTRKIASPPIVDLFMRAVEQSAAPEGRKADSPSTSGVPQGLAISNGIAELSLAHLDSSLRKRDGLAYFRFVDDILILLPRRSTNKLVMDIKQLMALAGVKIHPVKLGANKSSVGRIADSFEYLGYKFVWPRVTVRSGSVSRIEGRLARAFTAYKYARQRAGGDAARVEVAKRRLQWHVDLVVTGCRFDSHAVGWLVYFSQIRHQQLLAHLDWLIEDRSKRFAVTDVQFKSFTKAYRLLASRHGD…	FALSE	NA	FALSE
	125782520	RefSeq	NZ_FNWW01000006.1	1949	3334	+	WP_074735088.1	reverse transcriptase domain-containing protein	Halobacillus karajensis	DSM 14948	GCF_900108515.1	NZ_FNWW01000006.1_1_13334	1	13334	13334	1949	3334	UG17_locus_940	MGDTTPAYKLFKEYYSKDKLEELHSEYIHNNTASGIDRMTNEVFIRNYNHHIDVINNKIFKGTYKFTVFREKVFIKNKNSNRCISIPTIRDKIVLKGLHKILQESFFLEQPLVQTVINEVKSSMGNYDSFLKIDIKDFFGSIDHFVLQRKLNKKIRKPLIQKTILDAIRTPTVSQKSQKVDRLFCNFKGVPQGLSISNALAEIYFQDLDKKYSNVSSFKFFRYIDDILVLCNSKDTRRIKNLLFKELTNKYKLKVNQSKCKQGYIEESGFEFLGYKVKHLPAIDKVGLTIKKSTKLRFEKSLVDMFTRYKHSKKISPEEFVFYLNNKITGSISKKISGNSTKDKKYGWVFFYSQIDDINVFYHLDWFIKKLISDSELEQNLLGLEIKSFVKTYYEIRYN…	TRUE	MGEEKTTLVDEPSSFSENEKLLKDIEEFRDNRVWVTKKTRMEAEARMNTNHLFSLVIVNYYTMFVLSFSIWSLVNKESPSNINLLTVIASVLLFGASIFVSTYGFKEKAISFKNCYLDLYKIENRLDKLLFMKVDHEKLLSEFDEVKKEYNHVLEKTDNHSNTDRLVFLKKKKMIKEFGDFLAYYEYKILNAFIKVFLVLIPIILLTLFIFMGG	FALSE
	365122501	RefSeq	NZ_JACZQE010000145.1	1	1084	+	WP_202959178.1	RNA-directed DNA polymerase	Escherichia coli	184A5	GCF_014861045.1	NZ_JACZQE010000145.1_1_4528	1	4528	4528	1	1084	UG17_locus_941	ECLTEIYPNSRLKLPHTVIDLLKNALNSDLYAEYAKIDLKSFYPSIEHKLIFNAIKNKIRKKEIRQLITSSLIVPTVSGSTGSKGVPNNTRGVPQGLAISNILAEISLSDFDNEINKMHDIWYMRYVDDILILTQKDQATKIASHIIDKLQSLNLNPHPLNEENSKSKVGSLDESFNFLGYHIKNRELLIKHESILRFESSLAKIFTAYRHALLQAKNKHDKERAVAYCQWKLNLRITGCVFEGKRLGWVSYFSQITSTAQLRAVNHTINNLIRRFGLSSEIKPKSLIKTFYELRRGRAETFKYIPNFDNLHISQKREIVSMWIGKENEKKLSNSEIERKFKFKIAKSVKELEEDISGIS	FALSE	NA	FALSE
	215184526	RefSeq	NZ_RDWG01000193.1	1	1074	+	WP_143355381.1	RNA-directed DNA polymerase	Escherichia coli	1023336	GCF_003688185.1	NZ_RDWG01000193.1_1_4596	1	4596	4596	1	1074	UG17_locus_943	TEIYPNSRLKLPHTVIDLLKNALNSDLYAEYAKIDLKSFYPSIEHKLIFNAIKNKIRKKEIRQLITSSLIVPTVSGSTGSKGVPNNTRGVPQGLAISNILAEISLSDFDNEINKMHDIWYMRYVDDILILTQKDQATKIASHIIDKLQSLNLNPHPLNEENSKSKVGSLDESFNFLGYHIKNRELLIKHESILRFESSLAKIFTAYRHALLQAKNKHDKERAVAYCQWKLNLRITGCVFEGKRLGWVSYFSQITSTAQLRAVNHTINNLIRRFGLSSEIKPKSLIKTFYELRRGRAETFKYIPNFDNLHISQKREIVSMWIGKENEKKLSNSEIERKFKFKIAKSVKELEEDISGIS	FALSE	NA	FALSE
	300810849	RefSeq	NZ_JAAIWJ010000003.1	1	808	+	WP_250845689.1	reverse transcriptase domain-containing protein	Escherichia coli	EC21	GCF_011008755.1	NZ_JAAIWJ010000003.1_1_10808	1	10808	10808	1	808	UG17_locus_946	PRRDDLPSNCGVPQGLSISNILSAIYLLNVDKYYRANKSIKYYRYVDDVMILCDSTESEEITSDLLPRFKRLGLKVYDPKENPEKSSVGYLNKDDFGYLGYYFQRGVVTARKGSVENLRESLLSIFTGYKHSKLKSPEFLEWRVNLRVTGCIFQNKSKGWMYFFSEINDETLLHELDDFLKRLCVRFGVTIKLKSFVRAFFQIKYNRRETSYIPNFDEYDITEKTYVLTHYFNKSVKGMTDEEIDYHFNKRISKQVKDIETDVKDAGY	FALSE	NA	FALSE
	414302663	RefSeq	NZ_MDJY01000063.1	1	1449	+	WP_206601350.1	reverse transcriptase domain-containing protein	Clavibacter michiganensis	CFBP8017	GCF_002151185.1	NZ_MDJY01000063.1_1_2759	1	2759	2759	1	1449	UG17_locus_947	ARQSLSHLQPSQEWRLYLLRFGSTMGNGAVAKRRLWNSHITKKALGESWARIAESGGAGRDGKTPKQFGLHAEASIRRLNKTLRGDSHEFIAYLQLLKSKGAGKAPRIISIPSTVDRIALRAMSTYLRAVHPSQVSTKLPQTLVSEVITALESDSWTYFVKLDIRDFYPSIDHEYLRAALALHVKDKGVVNTYMKAVRTPTVPRGATRPTHKVTKGVPQGLAVSNGLAELTMEVVDRYLASSPDFTAFRFVDDILILTHEPFENRITAEVRKLAGLAGLKVHDEASGKGKHAKGPVRDGFDFLGYQFEWPRITVRQGSVTKIESRITRAFTAYKYALDRNPESEEYAKRAKARLKWHLDLVITGFTLDKKRIGWLAYFSQIRNQHLLKHLDSLVERKSL…	TRUE	MSIVRQATRVVGNKEYFDAAGALILIDHIDDALERLAKRVEKTYRSHLAMAKRLQRRDRHWSFALVSLSIVTTLCGVAMIGDPTIYGDRGSSLWALIGVCSLAASLIIANASYNARSHEALRAYRLLQRQWTDIDYDHQHVRSAGKRRRLASKHNSRYQELLDSMPNHSSADYYSVVHVTRKKGVVDIPLGKSFIEHATLVGQLQIYAERTLSIIGTAIPLALAALAGVALVPIAIWINNG	FALSE
	145948094	RefSeq	NZ_CP126266.1	410033	411397	+	WP_083394954.1	RNA-directed DNA polymerase	Curtobacterium sp. MCBA15_004	MCBA15_004	GCF_001865055.2	NZ_CP126266.1_400033_421397	400033	421397	21365	10001	11365	UG17_locus_948	MVSERRWQKAVTRARLLEAWTKIESGGGSGRDGISPEQFAGVLKTEIRLINRRLRHFDYSFQPYVEVLKSKGAGKNPRVVSLPSVRDRIALRVKAVFLREVHPDASMRLPQDVVAALISQLEKDRWSHFVKLDVKEFYPSISHEFLRARLTQIFRNEKIVDLFISAVEAPTVARRAVRPRTSSTRGVPQGLAVSNGMAEAVMQLLDDHVAASPNVAGFRFVDDIVLLGESLAELRIVTGQIRQVAALADLEIHGDHNAEKSKSGSIADGFDFLGYSFEWPRISVRKGSISKLEGRIARSFTAYRYAVARNPKDESWQTICRNRLQWHLDLVISGFVLEGRRVGWLAYFSQIRNLKLLRRLDELVAQKAVRFGVGDMRFKSFVRVYRVVSSRRNDSSGYL…	FALSE	NA	FALSE
	665257936	RefSeq	NZ_CALANN010000014.1	808595	809863	-	WP_290473370.1	RNA-directed DNA polymerase	uncultured Leifsonia sp.	NA	GCF_937926055.1	NZ_CALANN010000014.1_798595_819863_rc	798595	819863	21269	10001	11269	UG17_locus_949	MTAANWRTNLDTNVRWLNHKLRARSYRFAGYHLILKPKGRAKAPREISQPRIQDRVVLKCMANFMREMAPVASAPLAQDVIARVISALSRREYTHFLKLDIQNFYPSIDHEWLQAVLKHALKDESIVQLFMDAARAPTTGSRVSSKGHSNAIGVPQGLAISNGLAELCLAHLDKEMASSGVAYFRFVDDVLILLPSKDTGPAMVDAKRLLGMAKLSPHPVDGSGKSATGALSEPFEYLGYRFEGPRLTVRRESISRIEGRIARAFTAYKYAVIRAKGDAERLAVAQHRLVWHIDLLITGCRFEGHAVGWLVYFSQIRHQQLLHHLDSMISSKAARFGVAENTQFKRFVAAYRLLASRRPDRSGYIPNFDEWTIDQMRTALNQVFGVSLTRLANEGEAKS…	FALSE	NA	FALSE
	844649432	RefSeq	NZ_JBDIYI010000005.1	169849	170871	+	WP_346197149.1	RNA-directed DNA polymerase	Aeromonas veronii	NB-181	GCF_039652515.1	NZ_JBDIYI010000005.1_159849_180871	159849	180871	21023	10001	11023	UG17_locus_952	MDSLKVALTSDTYQEYAKIDLKNFYPSIPHELIISAIKGKIRKNEIRHLILEAVKTPTVPESKGGKGATRSTVGVPQGLAISNLLAEISLQKIDSVFESRKGVWYKRYVDDILILTPKGQANTIATELISALKSLKLNPHEFGLDSESKVASLTEPFSFLGYQVENGDIMVRRESVLRFESSIAKIFTAYKHKLAISRSDIDKQRALAYCKWKLNLRITGCIFEGKRLGWAAYFSQVTTTSQLRAINHTIKKLTERFCPNGEIQPKSLIKTFYELQRGTTDRHHYIPNFDCLDVSQKRDILALWLGNDAKKLTDSEVERRFSIKVAKAVRELEEDIAHTS	TRUE	MLRLLSQIPFGDVQCYSNPPALSSLKMEKSLRDNIWFTYKARIQANKRLSWLDFHSQLLLMWYAILSATLGVLTIRHSMILGSNTDILATILAIALLGVSLTVTNRDFRVRAMLMRTNYLQLQKLYLDIPTNSVPTKDQINKYYELLAESENHQEIDDKIARVFIKGLTSRHPTKIEVFHVYGWLTLRILITVTLYILPLIIAVYTWRSV	TRUE
	192375309	INSDC	QKTB01000006.1	7302	8690	-	PZF27593.1	hypothetical protein	Curtobacterium sp. MCLR17_045	MCLR17_045	GCA_003234405.1	QKTB01000006.1_1_18690_rc	1	18690	18690	10001	11389	UG17_locus_958	MPTEASAGRRWMRAVRKADIEAAHAHLESLGAQPARDGVDASIWARDFGRRVRWLNARLRRMDYQFIPYELVLKSKGAKKSPREISRPRFQDRMVLRLMARHLSGIDSSARGRLAQDVVGCVISELNSQRFDYYLKIDIRDFYPSLSHDWVRAVLSRVLVNPDLVNLYMSAIRTPSVSRGASGLDCDDERKGVPQGLAISNAVAELSLVHLDDEIRGIDGLAYFRFVDDILVLLTEDSSKTLIPRVSGALGRAGLTIHPVEAGSGKSAVGALSTHFEFLGYRFEGARVTVKKSGVGRMEERLSRAFTAYKYALVRANGSPRLEAVARARLQWHVNLAITGCRFDGHTVGWLAFYSQIRHHQLLEHLDWMIGTKAKRFGAGDLEFKSFVRAYRFVASKKI…	FALSE	NA	FALSE
	491515988	RefSeq	NZ_BLCV01000330.1	184	1215	-	WP_338315855.1	RNA-directed DNA polymerase	Escherichia coli	PWD193	GCF_036246845.1	NZ_BLCV01000330.1_1_1215_rc	1	1215	1215	1	1032	UG17_locus_959	VIDLLKNALNSDLYAEYAKIDLKSFYPSIEHKLIFNAIKNKIRKKEIRQLITSSLIVPTVSGSTGSKGVPNNTRGVPQGLAISNILAEISLSDFDNEINKMHDIWYMRYVDDILILTQKDQATKIASHIIDKLQSLNLNPHPLNEENSKSKVGSLDESFNFLGYHIKNRELLIKHESILRFESSLAKIFTAYRHALLQAKNKRDKERAVAYCQWKLNLRITGCVFEGKRLGWVSYFSQITSTAQLRAVNHTINNLIRRFGLSSEIKPKSLIKTFYELRRGRAETFKYIPNFDNLHISQKREIVSMWIGKENEKKLSNSEIERKFKFKIAKSVKELEEDISGIS	FALSE	NA	FALSE
	488819865	RefSeq	NZ_JAHCWW010000075.1	1	1074	+	WP_224550747.1	RNA-directed DNA polymerase	Escherichia coli	916-43	GCF_020162795.1	NZ_JAHCWW010000075.1_1_11074	1	11074	11074	1	1074	UG17_locus_964	TEIYPKSRLKLPHTVIDSMKEALNNSLYAEYAKIDLKSFYPSIEHKLIINAIKNKIRKKEIRQLITSSLIVPTVSGTTGSKGIPNNTRGVPQGLAISNILAEISLSNFDDEINKMHDIWYMRYVDDILILTPKYQATKIASHIIDKLQSLNLNPHPLNEENSKSKVGSLDESFNFLGYHIENRELLIKHESILRFESSLAKIFTAYRHALLQAKSKRDKERAVAYCQWKLNLRITGCVFEGKRLGWVSYFSQITSTAQLRSVNHTINNLIRRFGLSSEIKPKSLIKTFYELRRGRAETFKYIPNFDNLHISQKRELVSMWIGKEKEKKLSNSEIERKFKFKIAKSVKELEEDISGIS	FALSE	NA	FALSE
	508776754	RefSeq	NZ_JAJOGB010000121.1	1	1087	+	WP_231360495.1	RNA-directed DNA polymerase	Escherichia coli	ARS-CC11276	GCF_021109995.1	NZ_JAJOGB010000121.1_1_2383	1	2383	2383	1	1087	UG17_locus_973	CECLTEIYPKSRLKLPHTVIDSLKEALNNSLYAEYAKIDLKSFYPSIEHKLIINAIKNKIRKKEIRQLITSSLIVPTVSGTTGSKGIPNNTRGVPQGLAISNILAEISLSNFDDEINKMHDIWYMRYVDDILILTPKYQATKIASHIIDKLQSLNLNPHPLNEENSKSKVGSLDESFNFLGYHIENRELLIKHESILRFESSLAKIFTAYRHALLQAKSKRDKERAVAYCQWKLNLRITGCVFEGKRLGWVSYFSQITSTAQLRSVNHTINNLIRRFGLSSEIKPKSLIKTFYELRRGRAETFKYIPNFDNLHISQKRELVSMWIGKEKEKKLSNSEIERKFKFKIAKSVKELEEDISGIS	FALSE	NA	FALSE
	142813372	RefSeq	NZ_BBQC01000013.1	294654	296012	-	WP_080764309.1	reverse transcriptase domain-containing protein	Ectopseudomonas mendocina NBRC 14162	NBRC 14162	GCF_000813265.1	NZ_BBQC01000013.1_284654_306012_rc	284654	306012	21359	10001	11359	UG17_locus_981	MKEEKFEQVFNTANLYEIFEKKILPKPSIGIDGSNIETFSKTALKTLSIASKKILSEKFEFSPYLEELKIKGKNKTPRVISKPTNRDRIILAGLLSILQEEYSESVKRELPNQIIRKIKEEISKAKKDLSYVKIDITAFYDNINHRKLLKKLEKKLDPKTLTLTSKAIKNITVTHTTKKNEYPSSNKIGVPQGLCISNILSDIYLNKIDKKYSTHTYNRFVDDILIISENKTLETSENIKHDLKKLKLETNDKSSEGKISQGMEYLGYLFHGKNLVSVRNSSKERFIRSLIATITRYKNTKNNPNAKHWLTDEARVTILIETLNEKITGAISEKKRYGWIFYFIEINDMKLLHEIDSIVRKNFCKAGLKSHLPRLKRLSRAYHEAKHNTHGNYIHNYNK…	TRUE	MNTQENDYIQTLKTKIWTTRGARFNAYRRLSRRSRITTYLISIYSAYVLIASSFEEQLSIYFPEAPSTLKIVLFSSSLIILLLSVIESSSRYEIAAYNLHENAKKLSPLIEKLDQLATSQTSANTLESATLISEEYTDIINSCPENHSSVDYEKFKIDHPELSPHKNRLLTLAHYYFSSIIFLLTIFTPLILILSLK	FALSE
	79782912	RefSeq	NZ_JXYC01000020.1	83445	84830	+	WP_046018215.1	reverse transcriptase domain-containing protein	Marinomonas sp. S3726	S3726	GCF_000967665.1	NZ_JXYC01000020.1_73445_94830	73445	94830	21386	10001	11386	UG17_locus_982	MDDILEKYYNKRNLTDVFEKRLKNKSGKGIDGVDSILFYKNIESNCDNLIKKIASNNYRYTPYLEILKSKGRGREPRVISKPALRDKLVLSVLKDILHNTFPNSVSKKLPNVIIRDIVKTISKNEDKEVYFLKIDIKTFFDSICRDLLLNNIKTKVSSDSLFLLLRRAIYNKTVPIDYRKKDSSKYRREKGVPQGLAISNVLSSIYLMNFDDFFYDKGIYYVRYVDDILIISEKNDIDYLHGEVDRLMGELSLETHSDEKIDKGKITNSFDFLGYCIEYPKVKVRKATEERFIASLAALFTDMKHNAIWREKNSNGLTMDQLKTAFIFKLNEKITGAISDDKRYGWVFYFLEINDFSLLYKIDFIIRDLFKRLKVFDFTPPSELKSLVKSYFEAKNSPY…	TRUE	MKLLGSAYHFSMDFIMSEFLEKLKHKVWRTKGCRFNANRRILRKQSIVTFVTTFSSIHLLAISVLQLTNTFGISTDNSSYLSYVSIILAIIILSYGLHEGGKNYGLQAEKHHSCALEIDQFYNKILSLESNVNEKKLSKKYASLLEKYSFNHLPIDDKYFQTQHPKDFGFDDFLGFFKKQLIIFQYKIFDVLFAILFSFLPVMLTFLILVCDFNY	FALSE
	553036393	RefSeq	NZ_JACFYB010000005.1	25938	26957	-	WP_249437363.1	RNA-directed DNA polymerase	Escherichia coli	pb33	GCF_014042265.1	NZ_JACFYB010000005.1_15938_36957_rc	15938	36957	21020	10001	11020	UG17_locus_986	MKNALNSDLYAEYAKIDLKSFYPSIEHKLIFNAIKNKIRKKEIRQLITSSLIVPTVSGSTGSKGVPNNTRGVPQGLAISNILAEISLSDFDNEINKMHDIWYMRYVDDILILTQKDQATKIASHIIDKLQSLNLNPHPLNEENSKSKVGSLDESFNFLGYHIKNRELLIKHESILRFESSLAKIFTAYRHALLQAKNKHDKERAVAYCQWKLNLRITGCVFEGKRLGWVSYFSQITSTAQLRAVNHTINNLIRRFGLSSEIKPKSLIKTFYELRRGRAETFKYIPNFDNLHISQKREIVSMWIGKENEKKLSNSEIERKFKFKIAKSVKELEEDISGIS	TRUE	MHENIWFTYKARIQAHHRLEWLEKHSQFILVWYAILSAVLSIITLRFPKFLGDNTDIVAAILSVALLGISLIVSNLDYRGRAIAMRRNYIALQRLYFDINNGQQLTLEQKEKYFNLLNEVENHRDIDDKVSRVTQVGLTTRLPTQKEKIIVKLWILRRMFITVGLYILPLICLWIDYECKQSF	TRUE
	667875329	RefSeq	NZ_CAJQOJ010000056.1	371	1711	+	WP_295512953.1	reverse transcriptase domain-containing protein	uncultured Sulfitobacter sp.	NA	GCF_905479895.1	NZ_CAJQOJ010000056.1_1_11711	1	11711	11711	371	1711	UG17_locus_997	MNITSQNIFESHFSREMLLELIDTHLNTSSARGVDGTNYDRFYENRESEVALISIRALSGQYKFSPFRQKLIIKNAESPPRQVSIPTIRDKLTLRALNNFLAECFNGARPQHSHQVISSAIKSAQTSIATDKFVKLDIQSFYDKIDHKILMQNIRNRVRSEAPLMLIEAAIKTPTGAAIAEAKVNKVGVPQGLSISNILASIYLKSIDEKFGNILGLSYHRYVDDILCITSEIEAEHFAALIAKDLKRKKKLNTHPIGSGKSEITSVLESMVYLGYDFCGTKISVRKSTEKKLLSSLMRIIASATEDSLERSIWRLNLRVSGCRLNESNVGWMFYFSQINDKQLLSRIDAQVKKAINIKFGSSTYDRCKKLIKSYHEVKYNHKQSKYFQNFDIFSREDI…	FALSE	NA	FALSE
	582980511	RefSeq	NZ_JAOEJT010000002.1	116578	118014	+	WP_262146356.1	RNA-directed DNA polymerase	Pseudomonas sp. B2M1-30	B2M1-30	GCF_025447575.1	NZ_JAOEJT010000002.1_106578_128014	106578	128014	21437	10001	11437	UG17_locus_1002	MVHETDTLLYQAGWITANQLFERMFSPLALEWVFRDRFKGSLAKGIDRINGFQFCARSAMEFEIVSGKCLDGSFRFAPYLEQLKLKGRGKEPRIISIPTIRDRVVLHQLQKYLALVFPDQVPRNVASSYVRQVALDVGAMHRPRAWVCSTDIRKFYDSIDQDRIVMLVSRKIKNQPVLSLIGHALRTPTVPKNTPRKQRSLFRQDTGVPQGLAISNILAAIYMADVDQAMRAIPGLHYYRYVDDVLMYGDEKLVSSSFTSLKGRLSRRGLKLHSLNSEKTKFGPLDQEFAYLGYVFKLPEITVRRVTVERFLQSIAAKISDYKHNKSRRLEKFKYLTESRLVDIFYLELNEKITGAISQNKRYGWVAYFNQITNEKLLHEMDGAIRRMVSRVPELAVHG…	TRUE	MEEYLVELRTVIWRTAGARYNAARRLKRKELFSTISLTFFSVISICLAVVQKVYAPAITKSTGLDDYITTLSILSGIFLLAISLMEWGARNGSNADALYKNAEDLNSLQRKIKQELFKVGSGSVTWERCGAISAEYDAVQSRCDINHDPIDDQRFIADYRSAPEFVHKNISSKRALRIRILWFFSSVWYYLIFWLISLFALLPVFSRIEFMTPA	FALSE
	555144974	RefSeq	NZ_UWXP01000001.1	3940903	3941979	+	WP_250151881.1	RNA-directed DNA polymerase	Escherichia coli	NA	GCF_900608165.1	NZ_UWXP01000001.1_3930903_3951979	3930903	3951979	21077	10001	11077	UG17_locus_1004	MTLRALCECLTEIYPNSRLKLPHTVIDLLKNALNSDLYAEYAKIDLKSFYPSIEHKLIFNAIKIRLKKEIRQLITSSLIVPTVSGSTGSKGVPNNTRGVPQGLAISNILAEISLSDFDNEINKMHDIWYMRYVDDILILTQKDQATKIASHIIDKLQSLNLNPHPLNEENSKSKVGSLDESFNFLGYHIKNRELLIKHESILRFESSLAKIFTAYRHALLQAKNKRDKERAVAYCQWKLNLRITGCVFEGKRLGWVSYFSQITSTAQLRAVNHTINNLIRRFGLSSEIKPKSLIKTFYELRRGRAETFKYIPNFDNLHISQKREIVSMWIGKENEKKLSNSEIERKFKFKIAKSVKRA	TRUE	MHENIWFTYKARIQAHHRLEWLEKHSQFILVWYAILSAVLSIITLRFPKFLGDNTDIVAAILSVALLGISLIVSNLDYRGRAIAMRRNYIALQRLYFDINNGQQLTLEQKEKYFNLLNEVENHRDIDDKVSRVTQVGLTTRLPTQKEK	TRUE
	563772265	RefSeq	NZ_JAMLDX010000001.1	55553	56911	-	WP_254290790.1	reverse transcriptase domain-containing protein	Sphingomonas tagetis	MG17	GCF_024211275.1	NZ_JAMLDX010000001.1_45553_66911_rc	45553	66911	21359	10001	11359	UG17_locus_1011	MLNLIDLLEHIQVLREQDQYYNEHYLRDLFRSKIAKSHATGKDGVRIGAFETRLIEETRLIQRKVAAETYSFTHFKERLIPRGAKRLPRQISIPTVRDRLTLRATCQLLHEHVPGTRGKTPHALIKAIVEKIRDGDQSDNVFLRLDVRDFFPSVSHKLMQRELRRVGVTPSVQRLCMDALENPTGAENELQSRGIPQGLSISGALAALYMQRFDEQQSTPQHPYFRYVDDILFICPAKVADELLKSVSRKLSARGLKVHPKGVAGKTEISPVSGGIDFLGYRVGVDQVSIRDSSYKRMFTNLQSVLTDFRYRKDIRRTIFRVNLKITGCIVDGRRRGWMMFFSYTECISQLKYLDVFLANQLSRIDFPHAQRIAIKSFVKSYHEIRFNINNTSYIPNYD…	FALSE	NA	FALSE
	144966326	RefSeq	NZ_LMDB01000004.1	1529	2989	-	WP_082507163.1	reverse transcriptase domain-containing protein	Duganella sp. Root336D2	Root336D2	GCF_001425005.1	NZ_LMDB01000004.1_1_12989_rc	1	12989	12989	10001	11461	UG17_locus_1023	MTFVPKKLTIQELVKLVFPEEVKKTPEELFEHMFSEDELMFVFHEKFSDTSGKGIDRVNGFQFALQAKNQISIASRKCLDGTYRFAPYLEVLKLKGRGKAPRIIGIPTVRDRIVLCQLNRYLAQLFPDRVPKNVAATYVRRVAEDLSKSSQEDTWVCSTDIKTFYDTIQRPRLLNVLGKRVKSKSAISLLSHALQAPTVPKNTQRHRQSEFREKNGVPQGLAISNILASIYMQDVDEAMGKYGVTYYRYVDDVLMYGTHEKVHAAFSSLQRRLQRRGLGLHSLTSGKSQIAPLSKSFGYLGYVFQGETITVRDSTIEKLIQSIAAKFSDFRHNKAKRLERFKYLNEERLKEIFLLELNERITGAVQEDKRYGWIAYFSQITDLELLHKLDSAISGLFSR…	TRUE	MIDALKTLQKDAWRTSSARYNAARRLRRREIFATVSLAFMSALTVAMAYLQKVYATSAMPADNYLSTISAALGVFLLTVSLVEWGTRTGAVAEALHGNAEKLNGFWRRVALSLAASASSTPPAIPTLQDVEKFQLEYDTLKADCPHNHLPIDDLFFRAGHRFSPEFLNGRPAPLMNAFESGIVWCRWQISSIWYIAGIWLLLAALLVPLFGETMWTARTAPTAPTAPTAPTAPTAPTAPTAPTALIDSPSAPQGK	FALSE
	723062332	RefSeq	NZ_AJLC01000163.1	62734	63603	-	WP_320998089.1	reverse transcriptase domain-containing protein	Cronobacter sakazakii ES35	ES35	GCF_000409405.1	NZ_AJLC01000163.1_52734_73603_rc	52734	73603	20870	10001	10870	UG17_locus_1024	MRDERVLKLIESAIKSPTVSKASKKDKPSILGVPQGLSISNILAAIYLSNIDQHFSNKAGIRYFRYVDDVLVLCDNKDVKEVSRDIISRFRRIKLKIYDPQKDPEKSSVGLLGEDSFGYLGYYFSNNIVSARVGSIEKLRESLLAILTGYKHSKLKSKEFLEWRLNLRITGCIFQNKSKGWMYFFSEMDDETLLHQLDDFLKNQCKRFNVKINLKSFVRTYFQIKHNRRETKYIPNFDEYTEDQKIYVLNHYFQKKTENLTSLEIDYHFKKRISKQVKEIETDVKDAGY	TRUE	MSDFSDKVWWTKKARIKTEVRLLNLHFYSQFFLLWYSIFLVCYSIYTLVLPVGTITQTESATMVALSVLVLVATLFINNMDFKGRALLVKQCYEQLSIIYTKSCVENPDKPRLDSDYQNVLAISENHQEKDFYLAVVDEYNNASDKSKLSKTPTDKMRCKVNFVKARNVISILFLFFFPLLTVVLLRIA	TRUE
	725648547	RefSeq	NZ_OY821668.1	3784678	3786090	-	WP_321991494.1	reverse transcriptase domain-containing protein	Marispirochaeta aestuarii	NA	GCF_963682195.1	NZ_OY821668.1_3774678_3796090_rc	3774678	3796090	21413	10001	11413	UG17_locus_1027	MKIIRHENEPQDKRENVTFNNLLKIKNLEDIFFSYIQRKQIVGIDNIDNQKYRERLTENLFFINTTISDYNFSPYLERLISKGRYKAPRIISIPTIRDRIVLHCIKEYLHHVFPEHVNSELINKKIPEVSDAITKYKDSFILRFDISKFYDSIDHKLLFKKLNDRCNSDLVQKLIHKAITNPTVPKKHRRQDNVLYRQHIGVPQGLAISNILASIYLEDFDLNIKNNHAIYHYYRYVDDILIVCQKRKYIKIQRIVNKSLNTMKLKNNTEKTQTFNRDQEFSFLSYNINGKNICIKESSIQKHIDRLFSTITFYSRLFKNKEQQEKNISEEQLSKRFETDLNLSITGAISSNRKYGWVFFFSATNNTGVFHRLNSIMETGLRRLIPQTILNQVSIKSFI…	TRUE	MNDLVKNQVSEENPTDNIIDRIWTTYKCRYNASHRLLKKNSLQFLSINVIALSILALSVLNFGTSKINIELNNQIDAMLIIFSILSLALSLTVGRSDLKLESYKFHECARQLQGLYDKIKLRKEKDPNYILSGEEEEYNRILDKYDINHMKIDWEQHIFEKPDRYNKTFLQQFFFPILYFFKTRLLYWIIIIIPIIGWIFYIASVFFPFFNSAFI	FALSE
	629857940	RefSeq	NZ_JAPKDX010000168.1	59	985	-	WP_301035727.1	RNA-directed DNA polymerase	Nocardioides sp.	NA	GCF_028822355.1	NZ_JAPKDX010000168.1_1_9618_rc	1	9618	9618	8634	9560	UG17_locus_1030	MTSLAHLRAIFEDRIAQGTVRGRDGMSVAAIRTDLDGVTRHVATHARTGTYRFTTYRQRLLLKGAGKPPREISIPTVRDRIMLRALAELLAESFPGCAGKLPQTGVAEVMSDLAAASHDTFVRIDVRNFYPSINHDILLKALAKKVRKREILGIVRRAISTPTAPDRAPRPRALLATGVPQGLSISNLLAEIYVRPVDSAMIAIPNIAYHRFVDDILILCSATDAPTVDAACRGALEAIKLSAHPSSAGGKSEIGSIADGFNYLGYTFSTTSISVRRSSIVRLESHLASIHASWRRARIQAVVATRCS	TRUE	MAQPPQTVAELLEQLEDRSFQTYKCRIKAFERIQSRGRAWNTALIALATATTVAAVGLLADQEMYGDSGETFLAACSILSLAVSLVVASLDYPGRAVRMESSYKEMQDVSSRIQAARHSTGNPTIKDYNQLYGTYSELVRHSENHTDADLHARENKWTWPRRGSTALTWLPYVTLVLPGWLFWQFGSWVLSGGS	FALSE
	181701807	INSDC	PVFS01000052.1	44787	46196	-	PRE61436.1	maturase	Burkholderia multivorans	AU14364	GCA_002980815.1	PVFS01000052.1_34787_56196_rc	34787	56196	21410	10001	11410	UG17_locus_1036	MVDVNQPEIFSALFSAAALSDVFNARFSSARSKGIDRLSGFQFAQRSATTLAVTSTKCANGSFRFTPYLEVLKLKGRGKAPRMIGIPTVRDRVVLYQLNAFLKAVFPDCIPANIANGYVRQIASDIHTYKPDETFVYGGDIKSFYDAIPRARLLGVLEKRITEPRALQLIRRAIATPTVAKNSSQATKTSPAPSDRGVPQGLAISNILASIYLHSVDADMRRCFNVSYFRYVDDILMYGPRADVERAKSSLKFRLQRRGLGLHASGSNKAHFATLREPFAYLGYVFDLPTITVRSSTVERLLQSLSAQFSSFSHNKTRRLEKHGHLDLDRLKQIFLLELNDRISGAISEGKRYGWIAYFSQINDMTLLHKLDNAVAGMFGRLREFDRRPPPDLKRFARA…	TRUE	MFSAATIGLAVIQKVYFISNSPADKYSTVLGVTLGAFLLAVSLLEAGKGNALSADALHRNAEDLTSLAKKIDVRVAAHDVGQSITAAELADLNREYDEIRARCATNHLPVDYRHFLGEKRAAAELAQRFGGKPPATTFQATRYHIQWFLSGVWYFLLLWIAVIALCLENWLLYRG	FALSE
	700605302	RefSeq	NZ_CP134696.1	5417231	5418622	-	WP_311578560.1	reverse transcriptase domain-containing protein	Pontibacter sp. G13	G13	GCF_031851795.1	NZ_CP134696.1_5407231_5428622_rc	5407231	5428622	21392	10001	11392	UG17_locus_1044	MEIRKLYMENFFGKEALKQFFFNGIAQKTGKGIDKISPNKFSKDLDKNLLEICKKIESDSYKFSPYLEYLRLKGRDRKPRTISIPTTRDKIVLTALKEYLHDIFNDCVNRKLPNQYIKLLKETISNENYSNYAKLDIKNFYESIDHKILLEQIAIRVKDPIIMNLIRRSIMTPTMARIVSREERKKRINRKGVPQGLPVSNIMANIYLASFDSLKLPNNTKILRYVDDIFIQSDQNNLKTIIENSISHSLTELGLKLNCEKTKYGDINIDGVEYLGYYLKGKLITVKNSNIDNFIQSLASKFTWFKNGSQNSALIPDWLSNDINLFKKRFIEELNEKITGAKSEKKRYGWLFYFLEIEDLELLFKLDRIVSKFFQQLEHFEHQKPKAVKSFVRAFYEIR…	TRUE	MEKKLIYKIKYTKAARFNAYRRLKSMDSLSTISISLLSAYIFITNLIPLFFPKWLDPSTVGFLTSAFSIFILILSVYEAEKNYSLLSYQFHECGKKLSKLEDRLQLLIENENLNNREKKIAEILNEYHDILGTYDINHDPVDSEKAYIYFEKENIKILRRVYINFFYEFKHRWQYYLLILLPLIFLFFL	FALSE
	330489234	RefSeq	NZ_CADCYE010000071.1	2444	3465	-	WP_174485191.1	RNA-directed DNA polymerase	Escherichia coli	PBIO1941	GCF_902807085.1	NZ_CADCYE010000071.1_1_3465_rc	1	3465	3465	1	1022	UG17_locus_1046	LKEALNNSLYAEYAKIDLKSFYPSIEHKLIINAIKNKIRKKEIRQLITSSLIVPTVSGTTGSKGIPNNTRGVPQGLAISNILAEISLSNFDDEINKMHDIWYMRYVDDILILTPKYQATKIASHIIDKLQSLNLNPHPLNEENSKSKVGSLDESFNFLGYHIENRELLIKHESILRFESSLAKIFTAYRHALLQAKSKRDKERAVAYCQWKLNLRITGCVFEGKRLGWVSYFSQITSTAQLRSVNHTINNLIRRFGLSSEIKPKSLIKTFYELRRGRAETFKYIPNFDNLHISQKRELVSMWIGKEKEKKLSNSEIERKFKFKIAKSVKELEEDISGIS	FALSE	NA	FALSE
	698988683	RefSeq	NZ_JANUFA010000004.1	484060	485445	-	WP_310572630.1	RNA-directed DNA polymerase	Leucobacter aridicollis	JUb111	GCF_024806925.1	NZ_JANUFA010000004.1_474060_495445_rc	474060	495445	21386	10001	11386	UG17_locus_1047	MTSPHKHFWAATEPDALVGTWEREALKSETRGRDGLSPQQVAQNPLPLAEKCSSQLREGNYRFISYKQVLKTRGHKRPPRTIAVPAARDRAPLKALLSFLHSSVPSSRSTLAQDKVSAVATALATGRYRHFIRIDIQDFYPSIDHAALEASIETHVPVAEARTALLAAVRTPILGDIGKSKYTASAKGVPQGLPISNALAEMLLSDVDAIYQADPDIEYFRYVDDILILTKRSMHRKIYGALSKSLEQKGLKCHPLKSNDSKSTWGPTGVPIDYLGYALSSGRVSVREETVSRLKGRLAHRFVTFKNVLKNRPHFREPDQWEKDCIDRFLWFLNISITGCILDGRRRGWIHYFSQINDFGLLRELDHFVRSKFIREQMSIPDDLKSFIKSYRQAVRVSN…	TRUE	MNNGTSRSHTEETRGRLDPSSSTSSLEWRVERTYRARLETSKRMRARALTWNTLLVTSSTVTTVISIILLADPLAYGANGSALLVVVGVLAFAASLLVTSANHAARAETFFRGYRDLQRLWVKVCSSIETNSDAPERLEEEYQQLLDQLPNHSTADHLTADRKRMAQLEQDGHGGTQDEDSAPKKKRTWSAIRKSASEIGTVFLSNALTFLPIGVSAALVLLLIPAVGWLVP	FALSE
	242571994	RefSeq	NZ_CADCYK010000075.1	2444	3441	-	WP_142438245.1	RNA-directed DNA polymerase	Escherichia coli	PBIO1940	GCF_902807205.1	NZ_CADCYK010000075.1_1_3441_rc	1	3441	3441	1	998	UG17_locus_1051	LYAEYAKIDLKSFYPSIEHKLIINAIKNKIRKKEIRQLITSSLIVPTVSGTTGSKGIPNNTRGVPQGLAISNILAEISLSNFDDEINKMHDIWYMRYVDDILILTPKYQATKIASHIIDKLQSLNLNPHPLNEENSKSKVGSLDESFNFLGYHIENRELLIKHESILRFESSLAKIFTAYRHALLQAKSKRDKERAVAYCQWKLNLRITGCVFEGKRLGWVSYFSQITSTAQLRSVNHTINNLIRRFGLSSEIKPKSLIKTFYELRRGRAETFKYIPNFDNLHISQKRELVSMWIGKEKEKKLSNSEIERKFKFKIAKSVKELEEDISGIS	FALSE	NA	FALSE
	340167332	RefSeq	NZ_JACBYU010000001.1	291090	292565	-	WP_244978931.1	reverse transcriptase domain-containing protein	Cupriavidus plantarum	MA2-19b	GCF_013408405.1	NZ_JACBYU010000001.1_281090_302565_rc	281090	302565	21476	10001	11476	UG17_locus_1052	MAQPPDAHQLLLPLLEASAVATLWSGQIDDTMLFSALFSAAALEAVFREEFTSTTGKGIDRLNGFQFALDASVQLSTASAKCLAGKYRFSPFLEVLKTKGRDKKPRLIGIPTVRDRVVLHQLNRFLAILYPERVPKNVASTYVREISIDIMSKSPTETWICSTDIKTFYDSIQRERLLKVLAKKIKTPIALKLIRHALATPTVPKNTRRTRHADYRTDVGVPQGLAISNILASIYMQEVDDVMPTTGITYYRYVDDVLMYGDYDAVQKAFASLRARLKRRGLSLHPIGSGKSHLQQLSKPFGYLGYTFHWPLISVRDSTTERFLQSIAAKFSDYTHNRTRRLERFKYLTPERLKEIFVLELNERITGAISHKKRYGWIAYFNQISDLKLLYRLDQAIEG…	TRUE	MFSTISLAMLSALSVAAAVAQRIYSPQPGTPLDNYLTAISVALGVFLLAISLLEWGAAYGAKGDALHRNAEDLTAYHLKLAHVLARMECGQVVEDSEVDALRVEYETIKDRCPYNHAPSDHELFRAQQRLAPELGATEEEPVMTGCAALFVKARWEWSTIWFFLLVWIVVAAACAYSLWIPKT	FALSE
	693138815	RefSeq	NZ_CAUJRH010000011.1	50050	51462	-	WP_308904854.1	reverse transcriptase/maturase family protein	Neisseria subflava	CCUG 801	GCF_963396205.1	NZ_CAUJRH010000011.1_40050_61462_rc	40050	61462	21413	10001	11413	UG17_locus_1054	MLKNINEIYSIENIRHTFNSYFSVSTTTGRDRISAKKYQSILEQEALIIQRKVLGGNYKFTSFKENLISKGAHKNPRVLSVPTLRDRIVLKILLKKIQDSISFELKLPQQVVSECISELKNYDSFIKLDIKNFYDSIPHNKLMNEIQKQIPDFEVRSLISKALKTPTVGIDKKATSKNIIGIPQGLSISNILAEIYIHRFDTWVKNNFPDSSYFRYVDDMLILFDSKKIQREALQASLAEKLSNEFSLTVHDIVELTDLNNESSKSSCGSLMEHKFCFLGYEFSNYKIRVRLNSIQNMEKKIAKFCTQLRYDLEYIERNYSGQKSELDWQKEHKLKKCEYLINLAITGCIYNNKRYGWIFYFSKISDLSILRYLDLSICKILTRFGLNGKIKVKRFLKA…	TRUE	MTNPPVEPESLQQLENKVWFTYSARIQTHKRLVFNNFWSNLILVIYSLATLIASIVSLKDTKFYGCYTSELIVVISAITLVASLIIVNVNYQTRILRMRDNYISLQKLYEKIKIYRNSCQESSVDLGKYRGFVEKYMSILEKNENHITLDDIANRCQAKKLVDRKPDYLEKWLWRLYKFGKYLLILMSLLLPGYLIISPLYKFIWY	FALSE
	218266451	INSDC	RKHO01000001.1	4039769	4041127	+	ROR93053.1	retron-type reverse transcriptase	Nocardioides aurantiacus	DSM 12652	GCA_003752505.1	RKHO01000001.1_4029769_4051127	4029769	4051127	21359	10001	11359	UG17_locus_1057	MSASEAFRRHTTKKQLRQQLLVAIPSAQGVGLDGIHPSAIDGWPRIRADDLVTFVSTSMRSGTFRFTSYREGLASRGRGRPPRIFALPTIRDRLALGALKATLSDVYGISGPEPPQRKMGRVVDAVRSGSYSHFMKLDIQDYFSSIRHHVLLERLRRDIRSTTVLDLCDRAVRNSTVAFGERSRGLSSEPDGIPLGISISSVLAEVYLSDFDERFGADFQMFRYVDDVLVLLKDDRHPFSSMQSELRRLGLLTHPLGTVGKCEIGRIADGFQYLGYQLDDQSVVVASAGIRKIESELAHLISNAARVRKGSIQKREFDRLVWRLNLVIGGCVIDGSARGWIRYYNRVDNLTVLGHLDGLVRDLLRRYGLAGSINTKRFISAYWASLDNSKFRKYAFDLD…	FALSE	NA	FALSE
	77411745	RefSeq	NZ_JYNN01000094.1	306	1634	+	WP_044413508.1	reverse transcriptase domain-containing protein	Thiomicrospira microaerophila	ASL8-2	GCF_000934765.1	NZ_JYNN01000094.1_1_2526	1	2526	2526	306	1634	UG17_locus_1066	MSQPTMDQTTLFNELFSASGLKACFEARFIDSPTRGIDRISGYEFALMDEEVFDVMAQKIASGRYRFSPYTEKLVTKGRDKAPRMISIATVRDRIVLRQLNRFLQQVYHQRVPVSLPKRTIGWVIDLVSNMGQQDSWVYKGDIKRFYDEITHSALVNTLSQDIVSSPARSLIEHALITPTVPKRTPRKHYYRFKPSVGVPQGLSISNTLANLYLEATDRTIKAQFPAVHYFRFVDDILIIGPRDQVVEAERWLQLEVKNLGLALHGDETKRHLKSLDEGFEFLGYVFKHGERSVRESSLSRLYVRLAKFVSQFNHAFASTKPNNEDIDEFIERLNYRISGLVCSETQRHYGWLAYYHRITDLRVLFALDAYVADLLAHSKVFPHDRKEEVKSYVRSYFV…	FALSE	NA	FALSE
	292419030	RefSeq	NZ_JAAATO010000236.1	1	704	-	WP_265342479.1	reverse transcriptase domain-containing protein	Enterobacter hormaechei	2644	GCF_009907435.1	NZ_JAAATO010000236.1_1_704_rc	1	704	704	1	704	NA	LIGKAISSPTVSKPNASDKANECGVPQGLSISNILAAIYLMNIDKHFASRDDVSYFRYVDDLMILCRSDKAESLIESVLVKFRRLGLKIYDPIKNPEKSSMGLLTESKFGYLGYYFSEGGKVSARDGSVDNLRQSLLSIFTGFKHSSIKSQEFLTWRINLRITGCVFQSKSKGWLYFFSEINDITLLHSLDDFIARLCKRYNVNLQLKSFVRAHYQIKHKRRETKYVPNFDKYNL	FALSE	NA	FALSE
	112726165	INSDC	LZFB01000054.1	325	1302	+	OBU19584.1	hypothetical protein	Photobacterium aquimaris	GCSL-P109	GCA_001676085.1	LZFB01000054.1_1_11302	1	11302	11302	325	1302	UG17_locus_1070	MLEDISQQVKNERFRSYIKIDIKNFYPSINHDILLSKIKNKIRKKTLRSLLIKAITNKTGNNKPDSGVPQGLSISNILAEIYLKDVDATLNNKGFKYYRYVDDVLIFSNEINPKKTLDDIIVLFDKIDLECHDYNLIGSKTKYSRLTGTLDFLGYEITNRKLTVKKEAINKIETSIANIVTSYKYTNKLKPKYINNKLNLRITGCIFEGKRRGWLFYYSQMEDCKVLYKLDNTILNIIKKSNLTDVLIPKKFSKTFMEMKRNKLENHKYIINFDGYNIDEKRKLLAQFMDPAILLTLDDNTVDRIFSKRVRHLVKDLEEDLRENS	FALSE	NA	FALSE
	395591981	RefSeq	NZ_JAERQG010000004.1	97865	99241	+	WP_201923173.1	reverse transcriptase/maturase family protein	Marivirga atlantica	SM1354	GCF_016734805.1	NZ_JAERQG010000004.1_87865_109241	87865	109241	21377	10001	11377	UG17_locus_1072	MNFKSFFEVTYLYQVYNDKFENTQTKGIDKLDGRNFKNDAFGKIAIASRKILDGDFEFSPYLELLKLKGRNKIPRVISIPTVRDRIVLFALKETLHNFFEEKVNRKKPNAYIREIKDYVSENENSAFLKLDIEKFYDRINRDILIRILEEKELDSRLINLIKKAINNPTVPLNTSRNQYSSFETELGVPQGLSISNILAQIYLGELDDALEKRKYFYRRYVDDIVILSATHISDFRYRNIEIALDNLKLSLNHRKTAKGSLKTGFNFLSYKIKENKVSVAEKNIESFIRRIAGKFTWYRARIKNHELRPNWLQDQERFKTVFIEELNETITGIVSSKKNYGWLFYFSEMNDLSLLFKLDKIISSFFESLPSFDHEAPSELKKLVRAWHSIVHNDYTYLS…	TRUE	MEESTEIKKFPTYKDHLNKTFLEELNYKLWSTKGTRFKASKRLLTQNDLSNKAIAFLSAYLIILGLLSVYRVTGGTEISSNLIAFGSTTLSILLLAFSQMEAAQDFKIKAMNFQDCALKVSAIYDKLRIEKTLVKPDEGQKVTICKELSKQYQDILENYPNHEHIDYKIFRSEHAEYFELSKWAVFKTKARYYLQVKLLYHSLIVIPPTVMIISIIKTST	FALSE
	137923937	RefSeq	NZ_MUFM01000071.1	1	1055	+	WP_077678501.1	RNA-directed DNA polymerase	Salinivibrio sp. PR932	PR932	GCF_001996125.1	NZ_MUFM01000071.1_1_1726	1	1726	1726	1	1055	UG17_locus_1079	LSDRLSMKVPQQVTREVKSAINSENYETVIKIDIKDFYPSIDHSILVKKLKELGIEKEAITLIESAVKNGFKKKSLNECGIPQGLSISNILAEIYFLELDESFKGRPFFYXRYVDDVLIFCSSSSSEDIYKEFKDKVESINLSIHEKNNSDGKTEVKSILNEFSYLGYLYNCDVKTKEVNKKEKTNISVRASSRKRFQDSIASIFTLYANAGKKKSKALLFWKLNLRITGCISNGKRKGWLFFFSEMNDMPMLFEMDNMIKNLCARHRVEYKGVKKLTRAIHVIKHEKWESSYFPNFDEYNYKSMREVVAYDRGTRPHKVKLTDQDLKSAFWSIINREVRAMETDITSFS	FALSE	NA	FALSE
	342453714	RefSeq	NZ_JAAMRE010000009.1	67608	69044	-	WP_181078726.1	RNA-directed DNA polymerase	Pseudomonas lurida	114A4	GCF_013522705.1	NZ_JAAMRE010000009.1_57608_79044_rc	57608	79044	21437	10001	11437	UG17_locus_1081	MTQGHDALLFQAGWITADELFRRMFSAHALEWVFRERFNSSLAKGIDRINGFQFSDRSGAELAVVSAKCMDGTFRFAPFLEKLKLKGRGKAPRVISIPIVRDRVVLHQLQKYLALVFPDQVPRNVASTYVREVAEDISYLDRNSVWVCSTDIKTFYDSINQRRVVTLLSRKIISKKVVNLVAHAMRTPTVPKNTPRKKHAQYQQDSGVPQGLAISNIIAAIYMADVDKSMMEISGLHYYRYVDDVLMYGEKSIVSAAFKSVKGRLSRRGLQLHGLSSDKTKFGLINENFSYLGYIFELPLITVRQSTVERFLQSIAAKISDFKHNRSKRLEKFKYLDDARLIQIFYLELNEKITGAISQNKRYGWIAYFNEINDEKLLHKMDNAVLGMLSRVPELVDSG…	TRUE	MKDYLAELRTTIWRTAGARYNAARRLKRKELFSTVSLTFFSVITICLAVIQKIYSSEILRSPSLDNYLTALSILSGIFLLAISLMEWGARNGSNADALHKNAEELNALQRRLQREIFKLDDVPGNWSACGELSDEYEAIQSRYDVNHAPLDDQLFLAERRLAPEFISKNISSCQERKVRVVWFFSSIWYYLLFWIVSIIALIPVILRLSLN	FALSE
	646070524	RefSeq	NZ_CP121859.1	3789992	3791041	+	WP_279499177.1	RNA-directed DNA polymerase	Aeromonas veronii	LOID 15995	GCF_029773245.1	NZ_CP121859.1_3779992_3801041	3779992	3801041	21050	10001	11050	UG17_locus_1086	MRALCECLSDIFPTAKLSLPQRVIDSLKVALTSDTYQEYAKIDLKNFYPSIPHELIISAIKGKIRKNEIRHLILEAVKTPTVPESKGSKGATMSTVGVPQGLAISNLLAEISLQKIDSVFESRKGVWYKRYVDDILILTTKGQANTIATELISALKSLKLNPHEFGLDSKSKVASLTEPFSFLGYQVENGDIMVRRESVLRFESSIAKIFTAYKHKLAISRSDIDKQRALAYCKWKLNLRITGCIFDGKRLGWAAYFSQVTTTSQLRAINHTIKKLTERFCPNGEIQPKSLIKTFYELQRGTTDRHHYIPNFDCLDVSQKRDILALWLGNDAKKLTDSEVERRFFHKSS	TRUE	MFNVTQIPPALSSLKMEKSLRDNIWFTYKARIQANKRLSWLDFHSQLLLMWYAILSATLGVLTIRHSMILGSNTDILATILAIALLGVSLTVTNRDFRVRAMLMRTNYLQLQKLYLDIPTNSVPTKDQINKYYELLAESENHQEIDDKIARVFIKGLTSRHPTKIEVFHVYGWLTLRILITVTLYILPLIIAVYTWRSV	TRUE
	289104237	RefSeq	NZ_BCNS01000080.1	53518	55068	+	WP_158651745.1	reverse transcriptase domain-containing protein	Marinobacterium profundum	PAMC 27536	GCF_001528745.1	NZ_BCNS01000080.1_43518_65068	43518	65068	21551	10001	11551	UG17_locus_1088	MESSDAWSDPPIVAESKRHDPAPFVHLRPKHKLITILLKGLSMPTVSLHTAFSVETLTTYFQDNIRTSAGRGIDGVNGLTFSENLPEKLESISSKVFTQKYRYTPYLEVIKSKGRGKTPRIISKPTVKDKLVLFAIKEELHKLFPDSIPNKLPNTYIRNIKEKFKIIDCEKTAYLKIDIKGFYDNLNREKILLNLKGISGNDEFVTLVRRALLNKTVPKGYNKKDSHKYKTATGVPQGLSISNILAEIYMKEFDDHFSKKGTGYFRYVDDILIFSDINEIEKIEGEIYSKLSDIDLNSHDYDDGSRKSEKGSIKDNFQYLGYEINSSSITVKNTTVNRYIESIISMFTNFKNNAERREKESKFLNIEQIKEIFILELNEKITGAISENKKYGWMFYFVE…	TRUE	MDDNFKKLRKELDDKIWRTKGARFNAHRRLNKKQNLVVFVTSVSSIHLISLSILQISNVLLITERQDSLISFSSIIVSIVILVYGLVEGGKNYGLLSEVHHRCGIEIDRVYKRIFTSGNIADLLNISDTYDDLLQKFSTNHDLIDDQFFIASHSKEYKETHSYSFLKRKTVSIIYLYKDMFIGLLAVLIPTITSLSILFKDVLF	FALSE
	706831487	RefSeq	NZ_CAURTC010000007.1	36108	37490	+	WP_315078582.1	reverse transcriptase domain-containing protein	uncultured Clostridium sp.	NA	GCF_963527835.1	NZ_CAURTC010000007.1_26108_47490	26108	47490	21383	10001	11383	UG17_locus_1089	MSDELILDGSTECFKKIFFKYITPNSAKGIDNINFEKYKLRVDENSELIAKKIRSGNYKFSYFREKLILKGRKKEPRIISIPTIRDKIVFKYIQLLLKNQCADIIQKIPQFYINEFKKNIINYNYLIKLDISKYYDTIKHDILIDILTNMGVEDFIIKLIKNAISTSTINDYELYNKKMKKENNKKGAPQGLSISNILAAIYIKEIDDLFNKKQNIKYIRYVDDIIILCNEDEASSIYDNIVNLLYDKLRLEINTNKEYKHKIDNKIDVSFLGYNYRFIYNKFNGFTIKNENLYKFENSIVNIFTRFESDKNMSEKQFVFVLNNKITGSISKKIDTDNSRESKYGWLFFYSQIDDYTIPYKLDQLLDKLLNRFKRCSGIKRNKIKSFIKTFGEIRSNIK…	TRUE	MVDNSTCIVGIEKSIDIGVNKKESHEELLKAIENFKYNKVWFTKKARMEAESRMNNNDKLSSVVINYYNLLVLSVSIYTLAWESKIGVVLTTIVSVGLFGISNYINSLNYKENAFKYRESYLRLSKIETKLHSLSLSENLGNKEAEEFKKIREEYDNILELSYNHSNIDYIVVAMQSDKCSKNYIQNYYWYKIKYNIGITAIFILPIIIGVISIIVGGK	FALSE
	647192074	RefSeq	NZ_JAODZS010000036.1	25364	26095	-	WP_279800383.1	reverse transcriptase domain-containing protein	Morganella sp. GD04133	GD04133	GCF_029835375.1	NZ_JAODZS010000036.1_15364_36095_rc	15364	36095	20732	10001	10732	UG17_locus_1096	MSSYGVFSKNFEINNLKRIYKDIVSLSPSIGVDNMSHEVFWKYQANEIEIIKRKCLSGDYKFNKYKLKLISKGRGKFPREISIPTIRDKIALRSICDSLQEIYQNVISFDLPQDMVINVKKSIENRKYDYFIKFDVANFYPSIQHDKLISRLGSKIRDRRILALIESAISSPTVSKPRHDDKPSLQGVPQGLSISNILAAIYLLNIDVYFRSNKDIEYYRYVDDIMILCNSTDAISIADDLIS	TRUE	MKNSLSDKVWWTKKAKIKAERRLLNLDYYSQFLLLWYSLFLVCYSIYALVNPTENNNESVIMVALSVLVLVITLYNSNMDYKGRAMLIKKCYEELSIIEMELLAGVGVVELNKKYQSILNTTENHLERDFIKAMVDEYDNTSDKDKLTRTPILWHRVQVYFYIIRNILMFILLFISPIVVLFFLRGMK	TRUE
	87992523	RefSeq	NZ_AKYY01000023.1	29289	30728	-	WP_050555163.1	reverse transcriptase domain-containing protein	Pseudomonas tolaasii 6264	6264	GCF_000316215.1	NZ_AKYY01000023.1_19289_30790_rc	19289	30790	11502	63	1502	UG17_locus_1101	MKLVWDKILFEQRNLDSVSLFEYMFSTASLQAVFNERFLSNSAKGVDRLNGFQFAGRSVVELTTASNKCLDGSFRFAPFLEKLKLKGRGKLPRVIGIPIIRDRVVLHQLQKYLAAIFPERVPKNIASTYVRQISQDVRRLNPSTTWVCSTDIKTFYDSIEPQRLEREIAKKVKSSQALRLISHALRTPTIPKNTKRSHRSKYQQSEGVPQGLAISNILASIYMQVVDDAFKHAPNITYFRYVDDVLIYGEEVHVKKAYRSLKTRLSRRGLSLHNLTSGKTQIEPLSTTFSYLGYTFSWPEITVRDSTIERFLQSIAEKLTEYKHNKLKRLERQKYLTKERLVEIFFMELNEKITGAISGSKRYGWVAYFNQITDLSLLYKMDNAIRGMLCRMSEIGEQA…	TRUE	MLNHLKKLQTTAWRTSGARYNASRRLKRRELFSTISLALFSAIGIIVAVVQRIYAIPIQCVPGLDNLLTALSICMGLFILVFTLMEWGSANGVKAYMLYGNAEALNAFQSKVGSIVAKHEGNQGVALNWDDAESLRVEYEKVKSQCTENHTPIDDYFFLTSKRRSPEFEYLKLTGGEAIMSWLKWNGSSIWYYVGLWSITLYVMWKAFAKIIFV	FALSE
	201097135	INSDC	QFXI01000020.1	47457	48929	+	RFC36542.1	Reverse transcriptase (RNA-dependent DNA polymerase)	Candidatus Nitrotoga sp. LAW	NA	GCA_003402315.1	QFXI01000020.1_37457_58929	37457	58929	21473	10001	11473	UG17_locus_1104	MSVFEIGGSKYFLCGGELVRTLPPSKLLSVFVSVIELKKAFNDRFLESGTKGIDRLNGFHFNKKIDEQCSVITRKCMSGHYHFTPYAEVLQLKGREKYPRVIGIPTIRDRLVLNQLKQILSHIFPEYIPKNRANTLIHKISREIKSIEDAGCSASTRVFGCDIVKFYDEIDRDILLKALRRRIKSKKLLKLIESAITTPIVPRDYRQKNIDKYTSSKGVPQGLAISNILAAIYLAEFDIELERQEIHYYRYVDDILIFGDSLQVDNAKILVEKRLSELELKTHPVSDGGKSHLSPLSGQFGYLGYWFHIPKITVRPQTVERFLQSIVGKFSDYTHNKASRLENYKYLNVDRLKEIFIFELNERISGAISEKRRYGWIAYFSEITDLGLLRKLDRIIANF…	TRUE	MNKTVTLQETADSLRTKMWRTAGARFNCQRRMKYRDTTSSFTIAFLSVYLIAISVAQKIYKIGERYPEFDNHLTFIAIVGAVFIIVISLIEWASDFSVRAERLFENATEIKKLQGRLERALIEGLPEQTLRGECEAVSLEYEQYVDKNSPNHDPIDDFLFRAQNRTEPHPSFTMNWTMAFWARVLWLMFTYGLYVILLIIPVAALYFMAPS	FALSE
	714335570	RefSeq	NZ_JAWQUL010000003.1	105016	106392	-	WP_318588973.1	reverse transcriptase domain-containing protein	Carnobacterium maltaromaticum	I58	GCF_033460145.1	NZ_JAWQUL010000003.1_95016_116392_rc	95016	116392	21377	10001	11377	UG17_locus_1106	MENQFMEKVFTDENLKKYSKDVVEAFSTTGIDNMNFDVFKTKETQVLEEIRTDALGGQYKFIRYKEKLILKGRNSIPRCISIPTLKDKVCLKATLETLKEYFPECKSTLLPQECIKEIKSKIDSKKYDYFIKLDISNFYGDIKHYKLMAMLRDRIKDETFLCLIEQAIINPIYPDKSKSISGVPQGLAISNILAQIYMTEFDEKFKNNPDVFCIRYVDDILVFCSSDKKSEVLEDLNFELKRNHLLSLNRKKFMSSLLINPSTETSFSFLGYKIQKRKDEKTLFTIKDSNKVKIENRLILLINQLKMDKINQKAIIFELNLIITGSINSKLSGDSDSVKRYGWLFFYSQITDESVFYKLDALVKKRIKESLSPDLAEDVLKEVKKFSKAFFEIKYNLKD…	FALSE	NA	FALSE
	372187848	RefSeq	NZ_JADICJ010000004.1	12735	14099	+	WP_194375781.1	reverse transcriptase domain-containing protein	Staphylococcus saprophyticus	GDY8P136P	GCF_015278535.1	NZ_JADICJ010000004.1_2735_15294	2735	15294	12560	10001	11365	UG17_locus_1111	MRRKLLRSQIRINRLKELKKKSITHDSAIGIDNMTYSRFKQIEQSILVKIRRKVLDGSYHFKTYKEKLIIKSRNEYPRCISIPTLTDKLCLKALNETLKNYYPEYQRTKLPQEWIKELRKDLAIKRNNIFLKIDIKSFFDTINHKLLLKKLKKRIKDKVTLSLITEAIENPTGFDTHKNCKGLPQGIAISNILSHIYLKDLDEYYDKRDDLIYIRYVDDLLILCSTKTQAQTLKKEIENKLKDEFYLDINEQKGKIGDIYNDKFNFLGYEIGSINSSKNEFKIVMNKKSVLKIEQKIINVLTVFKKERKYTIEKMIFNLNLLITGCLVQNESHSKYKYDRRGWLFYYLQITDITVLYHLDQFVRDKIKNIAKIDNDVRLYGLKKFSKTYFEMKYNLSKS…	TRUE	MDIINQYKEKKVWVTKKARMNAESRCLVNNNKAIIFLNAYSAALIIISILSIFFYNEIDSLISIILSIFIMAISIILAFMDFKEQANQYKISYLELMKLEEDLSNLEIKYKDSSPEKMFEEFNEIKKKYIKILQMTPNHKEIDYQKIPKDTSNSKISINLKGIIFNLIYYLLLILPIVYIILIFLGNRG	FALSE
	407523712	RefSeq	NZ_JACJKN010000002.1	252967	254325	-	WP_204830651.1	reverse transcriptase domain-containing protein	Olsenella uli	An733	GCF_016900775.1	NZ_JACJKN010000002.1_242967_261267_rc	242967	261267	18301	6943	8301	UG17_locus_1119	MAASELFKNGFRENHLKFLFLQSLYGTSSVGIDYITTERFFSNLDSYVSAISKKAISGRYSFTPYRQLLVSKGAGRSPRVLSIPTVRDRLTLKALSDILGKTFGERCKTPQPQLVVSELASAISAKTYPAYIKLDLKDFYGSIPHEPLIKTIRSKIRKREILQLIQSAISTPTVPFGFKATRPNESGLPQGLSISNQLSNLYASKLDAAIMRKFPKVLYKRYVDDILILCSYDEISHIKSYVESTIQKLGLRLSEDKCVDGIIDANAIEYLGYQFQDGIISVRQSSKRKIESSLERNIRAISHSNKVEKSTDKAWLYKDLYRRITGCKVTYDGISYTRYGWLFYYSRINDIAYLGKLDSLVRKLANRYNVSLGGDLPRFKAAYYQMRFNGRESNYFPVF…	TRUE	MAEKQPLDQYLPQLIENTRLARILSEKRLLEFDTLLKHATIYYACITTLLSIVPLILTSSFGSWQDRITFLSIASAIIITICTIYASGQNYAVRAEQMRHAYLELQRLWLQIDTLKVDSEEYENALSEIAGRYVDIVASTENHTESDYLFGVGDKVTEADETIRRARYILLRFMVYIGLPILLVAISILVIG	FALSE
	236672316	INSDC	QYSY01000003.1	106273	107298	-	TBT87670.1	RNA-dependent DNA polymerase	Vibrio parahaemolyticus	V148	GCA_004324745.1	QYSY01000003.1_96273_117298_rc	96273	117298	21026	10001	11026	UG17_locus_1121	MNPTIAETFTSDNLREIYLSNFALSKVTGVDSILPKHFSKRQSQEIDTIVVKVFFEEYKFTRYKEKLISKGANKYPRQIAIPTLRDRIVLKAVNNYLQKNFSSNLKIQVPQQATRDVKLAIESGLYDTVIKVDIKNFYPTIVHHHLEKSLKELGVEKEAMTLILGALSTGFYKDQSNVVGVPQGLSISNILAEIYMMKIDELFQSKNVFYKRYVDDVLIFCKEDEANELYNNYINEVERLGLEVHKAEPDSDKTTIKPIDDEFSYLGYIYNPIRYQGDVTTSIRESSRRRFQDSVAALFTSYANAGRKRSKALLFWKLNLRITGCIANNKCKGWLFFFLGN	TRUE	MDKDSIWWTRKSWINAECRLLRYATWSNVSLFWYSLCGVFASVLLLGEKQVDVISKVFICFSVFVFCASLFTSLGRYTDRARKFKRGYIELQKLYLEVKDKTKLSDEDATKYSKILDSCENCSWLDFLNAKVEAHNNTKDRSSLTLKVGKRDICLYYFVRIFYFLVITSVLAVPVIIIYLSI	TRUE
	309876822	RefSeq	NZ_JAATOV010000002.1	947192	948550	-	WP_167446738.1	RNA-directed DNA polymerase	Thalassospira lucentensis	HF2	GCF_011806425.1	NZ_JAATOV010000002.1_937192_958550_rc	937192	958550	21359	10001	11359	UG17_locus_1131	MEDSFESVFNAENLSEIFWKHIHPKKSSGVDRVSVGKFAENLDEHIDVIVRKCEQHSYRFTPYLQSLKAKGPNKPPREISIPCVRDRLVLKALTIYLHEVCSDCVAKDLPNTVVRKIKKSVSDDKDGLSFVRLDFSNFYGSINQQKLIEKLKDKSVSFEAISLIVKAISNTTVPPMFSKKDRLVKNEKGVPQGLAISNILAEIYMQDFDREVSEFSTVYHRFVDDVFVLCETRNSPKIWGAIGSAAKQECLSLNLEKSTEKGNLESLSTGFEFLGYRFSSPESISVRYSSYSRFLNSLIGRITRYRKEKERSEGEDELRKKLFVEELNERITGAIDENKRYGWVFFFCEVTDQTQLNQIDRVIIKMISGLSEINLEEIKRVSRARYEAIFSPSRGYIRD…	TRUE	MKKEELSNKAWKTAGARFNAYRRLKAKNAASIFFISMLSLVCIFINLFEVFPADHRESASLIFSVLVIIVSLVESSKDYSLKADRLHANALEINSFIDRLKFMQSVGKDEIEEYHGILRSCPENHEIDDLKVFMMQHRKEFFPEDSCFIWSIRFLSVWGTAKFKAYSLYIAICFIVTAVLSYSYMSGLIRDLAM	FALSE
	270974045	INSDC	VOBG01000014.1	29491	30924	+	KAA0945181.1	hypothetical protein	Pseudomonas sp. ANT_H4	ANT_H4	GCA_008369295.1	VOBG01000014.1_19491_40924	19491	40924	21434	10001	11434	UG17_locus_1134	MRRIPDSGKMAARKNRLQGTRMTQERRKAFQEYFSPEALRKVFIDKIKSKPSIGIDGTSASAFESSIRSETESCSRKIKSYKFKFSPYLEEVKSKGKNKLPRVISKPTIRDKTLLSSANKCLQSYYPDAINKKLPNEIIREIKESLKNSNEDLFFCKIDIKSFYDHINHEILLKKLSRTVDKKTLWLISNAIKNITVSASTKRKFYPTENSLGVPQGLPISNILSDIYLHRIDKKFESVNYRRYVDDILIIASKETSKITKDIKNLLYKIKLETNEKTEEGQISGGLEYLGYNFLGNDKVSVRDSSRDKFTASLIAPITRYKKGQDKSIGTTWLTIETRKNILIEHLNEKITGAISEKKRFGWIFYFIEITDLKILYDLDAIIKRELKKAHLTPAEISR…	TRUE	MSHINTLDELRTKIWKTKGARFNASRRLQARKVWGGYLVSAFSIYILAIGIFSLTETHTNPTLNLSSIIGSLLILVFSLHEGSLNAEQKAERHHVCAKDLTALYDKVSLQIQIAETSKAEALIEEYARIIDRSPENHDLIDYKLFKTEHKDFKVSCLTALKIEFKYYSFQTACTLLITTPLILLSIFYVMHQSPAV	FALSE
	42081788	RefSeq	NZ_JAGKIC010000059.1	7978	9480	-	WP_022471582.1	reverse transcriptase/maturase family protein	Bacteroides thetaiotaomicron	VPI-J19-343	GCF_021409565.1	NZ_JAGKIC010000059.1_1_19480_rc	1	19480	19480	10001	11503	UG17_locus_1141	MILFFVLEIIKPFTTFVKELVVSMPIVYVVLIEATFLKEIHMTFEEVLDINNIRLLYESKISVKPTKGVDGISPSTFRTDTEFAIIQRKCLNDSYNFSFYLEKLVSKGAKKIPRVLSVATVRDRLTLIVLKEYLNDIYADYVNRKLPNNRVEEIFCFMQRNPKYQFLKTDIKGFYENIDHKILLEILKTKITDKRVISLIEKAIKTPTFSSSFPKKERENTINHKGIPQGLAISNILAEIYLSDMDEYMNKVVPFYSRYVDDIMIILPRKANEMKAVLRKILSKKHLLLNKDKTKCDKVKNGVLFLGYWITPNIVSVPENKIALLLTRIAGLFTEYQKLYNESDLRPICFRNDNEGLKEYFIETLNKKITGAKSLSKRYGWIAYYSRITDYSILYRIDK…	TRUE	MGNKTFLEKLSDKIWKTKKARFAAAKRMERYYYFSNVSMALTSVSIVGVNLLPFLDGCSNKSSLITILTIIFSVYVLVISLLSTQARFDKKAENYHACGCELTEYNDILQLYIEENRTLNIEEKKEFIRKYNLIIRQYNLNHSSMDYYRGLIEGGEKMKTITFIKNYLQWYFFNWGTVFILIAILIPIISIYIII	FALSE
	124832016	INSDC	FNNR01000001.1	256436	257479	+	SDW04789.1	Reverse transcriptase (RNA-dependent DNA polymerase)	Arthrobacter sp. cf158	CF158	GCA_900106835.1	FNNR01000001.1_246436_267479	246436	267479	21044	10001	11044	UG17_locus_1148	MPQAKVTQLNLALQKNEFDGFVRLDIENFYPSISHAAIMRTLRQKIRKKEILAQIECAIKTPTLADHAPRSDVQSDRGVPQGLPISNLLAEIAMEEIDRRFGTDTRMFYLRYVDDIVILCNSTDSVSICEEVTKACSDIALTVHDPRLIGSKSQIGLMSESIDYLGYVFSSGKVAVRSDSVSKLKASIARVFTRYKYEVRKHEGDDVAELRARTECLWKLKLVITGCLFEGKRRGWLHYFSQIDDLPTLKGLDATVRNFAHRFGLADDFLPKTFTQAFWRINHGDPGDGQYIPNFDLYTPAQMRKVLIEVFQMVGADHFSDDTARRNFHREVKRLADKLEHDISGVS	TRUE	MGSLEKLEDRSFKSYKGRMHASQRLALRDKAWNASLLSLTVATTIASVGLLADSRMYGSGGPTIFVCLAVLSLVISLVVAGLNYGARSRDLFNNYRRIQRLSTEVEHLRTRDHAPDYAEVKVLLDRYNDLLDDSENHNASDFARVGKSGRWSWLVLRDRSISALPFVTLLVPIGVLVPFVQWLMRAV	FALSE
	6951091	RefSeq	NC_010322.1	1847667	1849103	+	WP_012271301.1	reverse transcriptase domain-containing protein	Pseudomonas putida GB-1	GB-1	GCF_000019125.1	NC_010322.1_1837667_1859103	1837667	1859103	21437	10001	11437	UG17_locus_1153	MGRAIDATLYASGMITDTELFKRMFSHNELVFAYREKFKHSQAKGIDRINGFQYAARSEIELEVVSKKCRDGSFRFSPFLEKLKLKGRGKAPRVIGIPTVRDRVVLNQLHRYLAIIFPHTVPRNVASTYVRAVADDMRTCDPKLTWVCCTDIERFYDSINQQRLIRILKRKIKCNEAIDLIAHALQTPTVPKNTGRLQYRIFKQIHGVPQGLAISNLLAAIYMAEVDQDMISVPGIKYYRYVDDVLIYGEMGPVTAAYESLRRRLKLRGLSLHGRTSDKTHIGPIDQRFSYLGYEFKLPLITVRDSTFERFLQTVAAKVSDFKHNFNRRLEKHKYLNKERLVEIFYLELNEKITGAVSGNKRYGWIAYFNQITDELKLHQMDQAISRMVERVPVLGEGS…	TRUE	MSSYLITLRDDLWRTSSARYNAARRLKRKELFSTISLAFFSALAIALAVIQQIYTAQIEAAPGLSSYITAISTLSGIFILVISLMEWGSRNGSNADALYKNAQELNALRQKICLQISKEQASSLPNWSVATEHLRTYEQIQDRCDINHAPIDDGYFVSQHRNSPEFKAKQISDWDARRLSALWHLSSIWYYLIFWSVMIVALVPIVMMIDFLSFLMCGGFVS	FALSE
	608331034	RefSeq	NZ_BSDY01000006.1	200612	201991	+	WP_281835056.1	reverse transcriptase/maturase family protein	Propionigenium maris DSM 9537	10succ1	GCF_027925155.1	NZ_BSDY01000006.1_190612_211991	190612	211991	21380	10001	11380	UG17_locus_1154	MIKAEDLVNICRNYILLESSGIGIDKKTKYFFQKKGEEYFQNIADKMKNAEYKFVPYKEKLVLKGKNKYPRVISIPGYQDKIVLKYLSKRLIKDYYEGESLELAQKKIGEILEKRKKYKYFIKLDLTNFYDNINHHILFNILKTKEEISETINFPIFPLVKKAIETPVVEENSSDFEKNKKNIRGVHQGLAISNILAEIYLEKFDEELKKEKGLECFRYVDDILIFFNNEEVKSHYMEKAKEILEKIELKLLNEYHLELNKSKTDFGKIENGIEYLGYKICSNKITVKRSNVLKFEKKMEKLFSEYKYISQHNEKLKKFQIWRINNFITGIKVKSTEDEKKVKKYGWLFYFSKIDDLLLVYHLDYLLKKFSKKYGLEHSKLKRFSRSLNEIKFNKESIY…	TRUE	MAESFRKKLINRIWWTKKIRMESEQRLLKLAKRNSFLNIYYSSFILIASLLSYTKPEIFSKNIDSDLLILIFSILLTIFSVYTANNRYLERADQMKECYTSLTVLEGRLALLKDDEFEKIDAINVDYQNIMNKVENHLEEDFLVLKEEKKFDEWIKYIYLILKRKLLTLITVVLPIIVVAILLNINSAKALKVNPPDIKTIEQEKN	FALSE
	894199517	RefSeq	NZ_JBGOOF010000085.1	1696	2555	-	WP_371720622.1	reverse transcriptase domain-containing protein	Vibrio bivalvicida	FF482	GCF_041439535.1	NZ_JBGOOF010000085.1_1_2555_rc	1	2555	2555	1	860	UG17_locus_1160	TEQYWAVMYSHLIKQQSLPTVRDRIALRAMCNFLQDRFAESVTFTLPQDVIKDVKAHALSGDFDSYIKLDVSNFYPSIKHKNLRSQLRKRIRQDHILDMIFSAVTAPSVLVSRKDDKPSEVGVPQGLAVSNILAAIYLQNIDKFLSELPNVKCYRYVDDVLVLCSADQAHDLAQIIIKKFRNIGLKIHCPVKVPEKSKIDSLANGFDYLGYQFTNEHISARNGSIEKLKASLAGIFTSYKHSKNKSLKILEWRLNLRITGCVFEKKCKGWQFFSLRSMMKSYSTD	FALSE	NA	FALSE
	885390543	RefSeq	NZ_CAXNSG010000001.1	3619171	3620241	+	WP_368449901.1	reverse transcriptase domain-containing protein	Cobetia amphilecti	NA	GCF_964204985.1	NZ_CAXNSG010000001.1_3609171_3630241	3609171	3630241	21071	10001	11071	UG17_locus_1161	MRRNPTLNQFLQRRLGNKTKQSIPQNVTRDIKKSLTKKEYNWVVKLDISNFYPSIRHEELKKRLRRFIRDDNIISLIDKAISRASDVIAGHKVGVPQGLSISNILSAIYLRNLDSNFQSSTSVFYRRYVDDIFILCNKDESEAHINYISNHCKKTGLKVYTPEGNPEKSTSCRITNNFSYVGYVYEAESEGYRNITARKSSKQKLIDSLTGIYTAYASSRNKSIPLLKWRLDLRITGCISENKGKGWLFFFSEINDLQLLHELDLLIKRLNKRFKVDMRNKSFVRAWHEINYNRWRNNYFPNFDRFDHTHMRMVIALYRNCNLEDLKLSDKEVAKIFNNIKRREVKALESDIQSFS	TRUE	MESKVWWTRVSRIHTERRLLANKEWLDLLSLWYSLSAVFVSVWLLVCNNNNQYASLTFTCFSIFVLSVSLYGSGSKYSERAAQVKENYVALHQLYLDIKSSGKATKEHNHTYNQLLNSCENHDSSDYIRALIDEKLNSASKDALDRNPKPIHYLKLLKYKIKRFLLLSVLFLLPVILAFYVFS	FALSE
	703083994	RefSeq	NZ_JAPMXX010000006.1	2992048	2993070	-	WP_313924458.1	RNA-directed DNA polymerase	Sphingobium sp. SA2	SA2	GCF_032227065.1	NZ_JAPMXX010000006.1_2982048_3003070_rc	2982048	3003070	21023	10001	11023	UG17_locus_1162	MPAHHANHAAAVPAVVISTKTAGSSRCPALVRLDVMNFFPSIVHSRMLTELDKAGVEKFAINLCEKAISTATGDSQSNNVIGVPQGLSVSGALSSIYMTNFDKIQIAKNQNYYRYVDDILLICEPISAEQSLFRMRRSLSRIGLKVHPLGKAGKTEIRSSNEGIDFLGYHITKEKVSIRTSSYQKMFKNILKVITDFRYRNDINKLIFRINLKITGCKIDSKKYGWMIFFSRTENLSQLSYLDKFIKEQLNRVGVGSDKIGRIKSFVKSYHEIRYNLSGTSYIPDFDNLSHAEKIEIISILLGKQIEEVSAWEFDSIEREFGRLISKEVSDLEKDVGTPS	TRUE	MTTHPRTEKIYITYKTRMTTEARLRLTGKVSHLLLSWYSFWIIAISVIELSGKYTFANSQVVVTAMSVLIFGLSLFIYGERYDDKANQFRNCYLDLQELYESSLDENAKMEQYAKILRIYENQSDRDYDNMLFDARIRGQSLNNAQGKLSITNEMFVILLVKRLSVLIAVTLLFIAPPWIIVTFINVVSQAG	FALSE
	700907234	RefSeq	NZ_JARPYE010000006.1	36379	37782	+	WP_311826375.1	reverse transcriptase domain-containing protein	Enterococcus hulanensis	P43-2	GCF_031927485.1	NZ_JARPYE010000006.1_26379_47782	26379	47782	21404	10001	11404	UG17_locus_1165	MIDNRVFFRQAYLKDLSEKYIKHYTISGSDRVNYVSFKKNETEIIKNISDTVLYGKYSFSSYKEKLILKDRFSKPRCISIPTIKDRLLLKSLSLLIETYFSDIPKPKIPHEQIKKINQIVKKNEYDSYLKIDIKNFFGNINHEKLLSTVHTKIKSKKILQLIEKGIQNPTGTEKNNIKGLPQGISISNFLAHIYLLNLDEKYDNTNSLEYIRYVDDILIFCSKAEKDNVLKQIRADLAFLGLKIKSSKKKQGKLINLSRDKPLNFLGYSFFYDEKQNFITSINKKSVLSCEQKIVTILNKVNKNPSTKQLNRSLYELNRVITGSITREFDFGTIRTQRYGWLLFFSQMNDKYLLFRLDSLIRKKINHMKKKNPNIEELINDRFESNVKKFVTTYYEIKY…	TRUE	MEDLKKFMDSKIWVTKKTRMESEKNLMKRNTILNYTLIYYSGCLAVMSYLTLATNGSFNLTVVAGVISVILPSVNIFQYKADYSRRAANYKECYLNLENLENECKALISKKKNGSIEPIDFSKMEQNIYNEYNKILAMCENHSDFDYYMFRKNQVENKNTNFSISNKEQNKYTFLKIIVNVGMFIVILIPMCFLFLKIFS	FALSE
	588472932	RefSeq	NZ_CAMTTB010000024.1	38145	39524	+	WP_263810569.1	reverse transcriptase domain-containing protein	Salinibacter sp.	NA	GCF_947077695.1	NZ_CAMTTB010000024.1_28145_49524	28145	49524	21380	10001	11380	UG17_locus_1167	MEDEVFDTRFSLDNLRAVYEEEIAGRGGAGMDGVSPSRFEEQKAEQFQIIRRKCRDGTYTFTPYREVLKSRGRNKKPRVISIPTVRDRIVLLILKDILHDIFDDCVNRSLPNQVIRRLKEFYLSDKSNDKKIYRADIESFYGDIEYEYLEHKLRSRIDSERIINLLLRAIKTPTVPKNYRYTDKDKYKKGKGIPQGLSISNILAEICLEGLDHNMRQKFAFYERYVDDIIIFWKADSLSSVVTMLGNELNNRGGLSLNSDKSHPIKTDSGFQYLGYYFKGENVTVRKKSVDEFIDSLAAKFTYIRENFEEEKRKRDNVEDSDLKRIFVESLNNRLTGVISEDRRYGWIFYYVEINDEELLHRIDAIVRDFFGRSPCFQEVPSSLQRIARAYWEAQSNPR…	FALSE	NA	FALSE
	78733144	INSDC	JYNH01000285.1	119	793	-	KJR44129.1	reverse transcriptase	Desulfosporosinus sp. I2	I2	GCA_000960765.1	JYNH01000285.1_1_1094_rc	1	1094	1094	302	976	UG17_locus_1181	MDDILILCKKVDYSKIMDNIVYELDHYLKLKVSSEVEKTIHGEIAEGFTFLGYTKNAEGFTVRESSVNKFKDSLSQLFTQFKYSKNRNLEILLWKVNLKVTGCINEGRKYGWLFFFSQINDTKLLFELDWLVKKYFINAGFKKEYCTLKIKKFVKAHKEITLNLSGTSYIPIFDSFTFDEKKKLLINIFKQDISGMKTEQIDWLFKKMIYISIKDLEKDIQPIS	FALSE	NA	FALSE
	298215125	RefSeq	NZ_VOPZ01000007.1	435196	436572	-	WP_163295272.1	reverse transcriptase domain-containing protein	Desulfovibrio sp. JC022	JC022	GCF_010470665.1	NZ_VOPZ01000007.1_425196_446572_rc	425196	446572	21377	10001	11377	UG17_locus_1189	MEISQQLKEMFSLEHIEQVYEERVRLKSGRGIDRVSVVDFDKRKSEYFNNIHVKCLNGTYKFSPYLQKLILKGPESFPRKISIPTIRDKIVLSILNSIIQEIFPHCVNRELPNVKVRNLKNAIATCNCDYEFHRVDIKSYYDNIDIEQLFVILNGNIDDELLLLLLHRAVINPTVPQNYSRSEKSKYANKDKGVPQGLPISNVLAEIYLLDFDEYMNGKCKFYDRYVDDIVALALPIVDFEKSCEDKFKIKDLPLNTDKTKFCCEVEEVNYLGYAIEGELVTVKRRTLERHFYSIAMMFSRLRKAIFMDNKRKDKGIGADEIKNAFVEDLNVKLTGAKFQNKRYGWLQYYSEVNDLEIPYVIDNFVAQQFYRCEHFTKLPNSLKKVSRAYYELKYNWRD…	TRUE	MKDKLDSLSDNVWKTMKSRFTAAERTKRKHKALVFTISFLSIAQVIVAIGSLCGVDFPCIASSKVEFLTITVSIIILVIANQDSLGVLLNQSASYHRCANRLHEILGRINVELESETVSKEAYLGFTKEYSEVLEFYDLNHDMNDFLKMASERSKVLEMSRFKKFRVCCKYYLSIYGMAFLYCAIPFILSYFVSIHSAG	FALSE
	670235267	RefSeq	NZ_CALCLB010000030.1	15409	16797	+	WP_298616407.1	RNA-directed DNA polymerase	uncultured Odoribacter sp.	NA	GCF_937966165.1	NZ_CALCLB010000030.1_5409_26797	5409	26797	21389	10001	11389	UG17_locus_1192	MGHMTFDDIISTSNLKKLFYSSIRSSGTRGIDFISPITFEARLEKEIRIIQTKSRAQTYKFTFYREKLVNKGAGRPPRVLSIPTVRDRLLLLALKEYLQITFPECINRDLPNKKVADIFQYIQQHPGIAYLKTDIKGFYDHLDPHLLFQLLKKKIKDERILSLLWKAIHTLTVPQNFNSKTTPKQQADRGIPQGLSVSNILAEIYMSDFDQTLGAHFPLYSRYVDDILICTEGTLQACKREVKDFLKQKKLSWNLSKTSCGKQMREIVYLGYLLSPQKITVPEEKIARFIRRIAGIFTELKKQYLQPEYCPAYYKDKPEALKDYFLEEVNKKITGVKYGKKRYGWICYYSQLTDITLLSRMDHIITTFFNQSEIFAYQKPNRLKSIVRAHYELRKGKNS…	TRUE	MDILIENLEKKIWKTRGARFNAHRRMRLNNLYSTLSVTVLTVSIIGMNLCIFLPDYQSKSTLVTLLTIGLSVFVLAISQLIAAREYGLKAINFHKCGCELSALLDELSILKVRKTVSEQELKQIFEKYEALLIKYDNNHAGIDVKQFKAQHPKEYSLSRRQILFICLQWIFQIYLVYFLLGIVLPILGFYLIFN	FALSE
	686485964	RefSeq	NZ_JAUTAK010000001.1	2180286	2181665	+	WP_307450010.1	reverse transcriptase domain-containing protein	Chryseobacterium sp. SORGH_AS_1048	SORGH_AS_1048	GCF_030818475.1	NZ_JAUTAK010000001.1_2170286_2191665	2170286	2191665	21380	10001	11380	UG17_locus_1199	MEPDHYFEIHYLKELFQKHIKKSRSKGIDKISVETFENNLDENLEAIIIKVKKGVYKFSPYLELLKLKGRNKHPRIISIPTIRDKMVLLIIKEILHDIFKESVNRKLPNSYIKDVKDFLKNRTLEVYFLKLDLEKFYDTLNHQILMSKLDDKKVPENIKALILLAITNITVPQNSKRNQYYKYKVEKGVPQGLSISNILAQIYLLEFDKMICKRKYFYRRYVDDILLMNNSSFSEFRINNFIKELEKLELDINKEKTEQNSLGYASFTFLSYSISSTKISVAQKNIEIFLRRIAAKISWFKTCFVNKERRPEYLKNDFEKLKIVFIEELNDMITGLIANNKNYGWLFYFSEINDLDLLFKIDKIISKFFIDLKPFENKRPKNLKKLIRTYYSIKSKDFK…	TRUE	MEKELNRWYRKLWETKGCRFIAAKRYDRLDRYSTITIHIMSAYLLCANLIILLPNRHPILSNENLNFFSICASIILLVVSLHIPSRKYNELSHKFHSCAREINLLYDKVCYWKNNIDIVENKDILKLINDYNLILHNYDINHSKYDYHIFKIENSTEYKFNFKFFFSIKTYFANFFMYYLIYFLALICPIAIFVILMNI	FALSE
	164183917	RefSeq	NZ_NVFE01000395.1	6225	7171	+	WP_098648209.1	reverse transcriptase domain-containing protein	Bacillus toyonensis	AFS086130	GCF_002569095.1	NZ_NVFE01000395.1_1_7171	1	7171	7171	6225	7171	UG17_locus_1210	MTESVRLEDFFSINSLHDTLKKYIKFNTAIGIDKMTYQSFLNQNDEQIRIINKGVLNGTYKFTPYREHLIIKSRDSAPRLISIPTIRDKLVLKSLHIVLKDIFKNIEQKLPQAHIQEMKNTLKDYDYFIKLDISNFFGGIKHGILFNELAKKIEDDVVINLIKKSITTLTVSDDNKRDDIITQGVPQGLPISNILANIYISGLDEKLREEAHIKYIRYVDDILILCKKNDFSKVYREIKYEIEGIYNLNLNEKKYKHGLIKDGFDFLGYRIEQIKENRVGLTVREDNKRRHEDSIVKIFTNYKFNKDKIKPEQFI	TRUE	MIKYKRVTYKRVPSKKSKIILTDVEEDIIKLRDNKIYVTKKSRMIAEARMNDNHVFSQFLVNYYTFVVLALSIAILIIEDKDKTISLLTVIASVGLFGVSLFLSNMSYKERALKYKESYLSLGELESKLSLLLRKNNLNSTQMIDVFEKYQQEYHNILSKTDNHDEIDYIKVKIDQSPNQDFIIKYYKYLITKNFYRFLFVIFPILLYILPKLGV	FALSE
	200027575	RefSeq	NZ_PUPU01000002.1	1499093	1500529	-	WP_115512679.1	reverse transcriptase domain-containing protein	Xanthomonas arboricola	PLY_4	GCF_003363845.1	NZ_PUPU01000002.1_1489093_1510529_rc	1489093	1510529	21437	10001	11437	UG17_locus_1212	MEFSDEAVLRFSAGDTTQAELFNALLSPECLYEAYEAKFKKSSAKGVDRTAGSQFSANAVNELVAVSRKVGNMTFRFSPYLESLKAKGRSKPPRLIGIPTIRDRIVLCQLNRFLAAIFPACVPKNVASGYVRIIAEDISKTPLTGTWVCGTDIKSFYDDIPRDKLVDALAVEVNCDEAIALVRHALKTPIVPSNTARSDHAGYRTKKGVPQGLAISNILAAIYLADVDKALRAMPVSYFRYVDDALIYGSKANVNAAHLLLGNMLTAKGLSLHDLESEKTSIVEATSQFSYLGYVFKLPLITVRDSTIERFLQAVAAKFTDFKYGKNRLIKKFDYLDESRVMDIFLLELNEKITGAVSENKRYGWVSYFNQINDFSLLARMDLVISRMFGRLPEFSGKA…	TRUE	MNKLMTDAWRTSGARYNAARRLRRRAFFSTASLAFFSAATVGLAFVQIVVPEAGNVELPRYLSLLSALLGVFILALSLIEWGARNNERAENLHRNAEALNGFSKRLRIKSEAAGATEAAGLVSPAQSASNELKLSMQDEYDAIKATCFDNHDPIDDEMFLVQFSGADELKVNGEIRRGWLASLRIKASYHLSSIWYFGLCWVVLVVAVWSAPWPADACPGV	FALSE
	175847129	RefSeq	NZ_JBBNOP010000002.1	382484	383824	-	WP_102373689.1	reverse transcriptase domain-containing protein	Raoultibacter massiliensis	CLA-KB-H42	GCF_040097345.1	NZ_JBBNOP010000002.1_372484_393824_rc	372484	393824	21341	10001	11341	UG17_locus_1217	MRAFEAYRVHFTETSLRRTFFERVLGGHAVGLDRITPVRFANDLDREISTILRKVGNFSFQFTPYRLLLSSKGRGCIPRELNIPTVRDRLVFAALSQVLDDVYGIACKTCQPQLVVEGVRECVESGKYSRCLKIDIKRFYSSIPHDKLMRTIRKRIRKNEVLRLIEAAIKTPSSTLGEKASGQRYEGVPEGLSISNRLANIFVESLDTVFAKAPSVSYFRYVDDILLFCSDDEAKTVQSKFEEAIDKLGLTINEEKTRLVDLTIDSLDYLGYVFKPSGCLTVRSSTVKRLEKTLDDKLRKMRGVPDPASLLHHVNNRITGCRITEDGTNFERYGWLHYYSRIDDIGLLCHLDSLVTKLIVRYDLPIQQDIKCFKKAFYEIKYKANRTKYIPTYDMNAPK…	TRUE	MKQAIPKREYLPEIISKSRLSHIEAERRLVRYDQLVKRANIYYACWMVLFSLLSFCFPEFQLVSFLAIALAVMLTIVTVFASLQDYGSRAFEMRSSYLEMQKLWLELDSVPEDEDIDKRADRIGEAYISVLMRTENHTTTDFVTSCFKQVEIESDLPKDELGDGRKPLERFRSRWLEVFVYGCPIMLIALTSIIYTAVEHACL	FALSE
	214396629	RefSeq	NZ_RACL01000041.1	1	905	-	WP_121222583.1	reverse transcriptase domain-containing protein	Pseudomonas aeruginosa	VET-52	GCF_003630705.1	NZ_RACL01000041.1_1_1984_rc	1	1984	1984	1080	1984	UG17_locus_1218	MSAARSFKKHFAKKNLLNIYTEKIKHSGAIGLDRTRPANLDKRLDDELNHILLKTHLGEYRFTAYKEKLILKGAASYPRQISIPTARDRIVLRALCDCLSDVFPTAKLSLPQKVIDSLKGALASGTYAEYAKIDLKSFYPSVPHDLITTAISKKIRKTELKRLITDAVTTPTVPESKGGKGAARSTIGVPQGLAISNLLAEIALQSIDSAFAARTGIWYKRYVDDILILTPAGQAMSTAKELIAELKALKLNPHDFGPDSKSKVANLTEPFSFLGYQVEGGNIIIRRESILRFESSIAKIFT	TRUE	MRDNIWFTYKARIQAYKRLDWLDFHSQLLLVWYAILSTTLGVLTIRDSTLLGPNTDVLATILSVALLGVSLTVTNRDFRVRAMLMRSNYLQLQKLYREIPKESTPTTEQAKKYDELLAESENHREIDDRIARVFAHGLTSRAPTAFESFYAFQWLTLRFLITAALYILPVIAGIYSWKAV	TRUE
	571751030	RefSeq	NZ_JANKHJ010000003.1	402755	404089	-	WP_257607524.1	reverse transcriptase domain-containing protein	Weissella sagaensis	HY604	GCF_024623405.1	NZ_JANKHJ010000003.1_392755_414089_rc	392755	414089	21335	10001	11335	UG17_locus_1220	MFDQNEFDFFFPEVALDNVAIGSDGLRSTDVKKKYNTIRKEKMNTINNGNYHPVPYKEKLILKGRGKVPRLISIPSIADRFILKGLNRQIQLLLIEKQKMPQQLVGELSKNISDYKNYLRLDLTTFYDNMNRDLIYSILKKRQIDERFLKLITAIIEQKTLPATKVNFMGIPQGLAISNSLAQIYLENLNQDISEYVRGEVKVIRYVDDIIILFNDRAYRRVFDKTIHLLKTKYSVEVNKEKTKYGKLKNNKIDFLGYRFEIDENGYSKVTVRDSSISQICKKIINTITKFKKGNISFDKYKDKLIFQLRIRISGLVIAKDDQIKKYGWIFFYSQITDLSVFFRLDKYLKKQLYKNFKNSQVTYIYSKLTGFVRSYFEMKKNKAYSRYAVRPDEYNDDE…	TRUE	MEQLTKEIKYYLDSKVWVTKKIRMAAAERRQRWSTWVKGALAFLAILDTVLSVISSTTNYGGTVSTICSVIVMGIAFIVTGDVFQEQANNYRDAYHDLEMLTIKFETLIRQSEFDNCKRSEIEVKFDNLKVEYTNILSKYINQTGRDYNLFNEKNKKK	FALSE
	595825339	RefSeq	NZ_JAOTPT010000008.1	1	918	+	WP_265763110.1	RNA-directed DNA polymerase	Aeromonas veronii	ALP17-17	GCF_026230605.1	NZ_JAOTPT010000008.1_1_10918	1	10918	10918	1	918	UG17_locus_1223	AIKGKIRKNEIRHLILEAVKTPTVPESKGGKGATRSTVGVPQGLAISNLLAEISLQKIDSVFESRKGVWYKRYVDDILILTPKGQANTIATELISALKSLKLNPHEFGLDSKSKVASLTEPFSFLGYQVENGDIMVRRESVLRFESSIVKIFTAYKHKLAISRSDIDKQRALAYCKWKLNLRITGCIFEGKRLGWAAYFSQVTTTSQLRAINHTIKKLTERFCPNGEIQPKSLIKTFYELQRGTTDRHHYIPNFDCLDVSQKRDILALWLGNDAKKLTDSEVERRFSIKVAKAVRELEEDIAHTS	FALSE	NA	FALSE
	827329409	RefSeq	NZ_BLDL01000399.1	1	909	+	WP_338317203.1	RNA-directed DNA polymerase	Escherichia coli	PWD306	GCF_036247205.1	NZ_BLDL01000399.1_1_945	1	945	945	1	909	UG17_locus_1224	IRKKEIRQLITSSLIVPTVSGSTGSKGVPNNTRGVPQGLAISNILAEISLSDFDNEINKMHDIWYMRYVDDILILTQKDQATKIASHIIDKLQSLNLNPHPLNEENSKSKVGSLDESFNFLGYHIKNRELLIKHESILRFESSLAKIFTAYRHALLQAKNKHDKERAVAYCQWKLNLRITGCVFEGKRLGWVSYFSQITSTAQLRAVNHTINNLIRRFGLSSEIKPKSLIKTFYELRRGRAETFKYIPNFDNLHISQKREIVSMWIGKENEKKLSNSEIERKFKFKIAKSVKELEEDISGIS	FALSE	NA	FALSE
	397224905	RefSeq	NZ_WSVC01000072.1	1	907	+	WP_202110641.1	RNA-directed DNA polymerase	Escherichia coli	SH8c	GCF_009789925.1	NZ_WSVC01000072.1_1_4250	1	4250	4250	1	907	UG17_locus_1225	RKKEIRQLITSSLIVPTVSGSTGSKGVPNNTRGVPQGLAISNILAEISLSDFDNEINKMHDIWYMRYVDDILILTQKDQATKIASHIIDKLQSLNLNPHPLNEENSKSKVGSLDESFNFLGYHIKNRELLIKHESILRFESSLAKIFTAYRHALLQAKNKHDKERAVAYCQWKLNLRITGCVFEGKRLGWVSYFSQITSTAQLRAVNHTINNLIRRFGLSSEIKPKSLIKTFYELRRGRAETFKYIPNFDNLHISQKREIVSMWIGKENEKKLSNSEIERKFKFKIAKSVKELEEDISGIS	FALSE	NA	FALSE
	499622544	RefSeq	NZ_RWKP01000088.1	99	806	+	WP_227545387.1	hypothetical protein	Acinetobacter junii	MHI21018	GCF_003957055.1	NZ_RWKP01000088.1_1_914	1	914	914	99	806	UG17_locus_1226	MSHFKFYSALLSLDKKLNSQSNIKYFRFVDDIFILLEASNQDKIINLIQSEFSKLKLKIHPITEKNSKSKISLIRNGFDYLGYTYYSNQFSVREGSINNLRNSIVECFTSYRYAPSSKKNVNFLIWRLNLKITGCIDEGKAKGWLFFFSQISNQNILHELDHFIQKIAKQFKIPSTDRQKIKKFSRTYFEITHNLYSSNYIPNFDQLDINKKKSILTDVFNTDLKGRSDEGQSKT	FALSE	NA	FALSE
	175933987	RefSeq	NZ_CAXOGR010000017.1	26784	28193	+	WP_102872125.1	reverse transcriptase/maturase family protein	Enterococcus avium	FFDD-439A1	GCF_964208775.1	NZ_CAXOGR010000017.1_16784_38193	16784	38193	21410	10001	11410	UG17_locus_1227	MVSINYKKYFRQKYLKSISEDYVKHYTVSGFDKMNFSFFKKNEKYLIKEISDDLLYDKYKFTRYKEKLIVKNRYSLPRCISIPTIKDRIVLKMILSILEKYFYEIPKIKIPHEQIKTLKRELNKKTYDSYLKIDIKDFFNSINHEKLFKMLSKNIKTKKIIKLIQNAVENPTGNESVNKKGVPQGISISNFLAHIYISNLDTLYMNQKNFFYLRYVDDIIILCNQNDSVDISNRIQKDLRDLELSINEDKYQISSLKQKKRENPLNFLGYSFFEDENRNIITTINEVSVLKYEQRVVNLLNKIKKDPASKSVRKTVFELNKLITGSITREFDFGLKKTKRYGWLLYFSQMNDLQLLFKLDNLVKKKVKSIKKKNPNIEEYIVQNVENKVKSFVKAYFEI…	TRUE	MESLDDLNQKITDFSNDKIWVTKKTRMESEKNLLRRNLILNYTLIYYSGCLAVMSYLTMANVGVLNISVVAGVISVILPSVNIFQYKADYSRRAANYKECYLNLENLENRTSILLSKMINGDFTQEQALETQKKIYQEYSKILSMCENHTDYDYLTFRMVQVAKKNENFTISRMEKFKYYSIKITIVILMLAIICCPFIFIVAKVLS	FALSE
	309235136	RefSeq	NZ_SOEZ01000044.1	7489	8880	-	WP_166790464.1	RNA-directed DNA polymerase	Cryobacterium tagatosivorans	Sr47	GCF_004402215.1	NZ_SOEZ01000044.1_1_18880_rc	1	18880	18880	10001	11392	UG17_locus_1231	MSENNPEVLPEASSFELALRAGALQRNYEQRIEGTRTRGRDGISALHLKPEQLDRLVAIAESRILDGTYVFSPYKEVLRLKGAAKFPRVISIPTLRDRLILATLAEHLRESIPSIEFPRPQQLVSNIRGAVKSGLYRDFIRLDIMSFYPSISHQAISKALERYGISADVVQLTLDAAQTPTLPDGHVTAVPARPTKGVPAGTVIANVLGEIVLHSFDEAVSALPGIAYFRYVDDILILSPYGKRGSITELVHSELRMVGLKAHPKESKDKSSTGILRKQPFEYLGYTFERGKVTVHKSRHSRLINNLARPITMLRRAAQESRADIERIRIRAEWWLNFRITGCISEETRRGWLPYYSQIDNTSLLHHLDDVVAKLISRLPSETKINPKSFLTAYTFTRD…	TRUE	MRYKEPIEALAKRSFASYLARLNAEKRLRKVGQWWNAAQFCLSTALVSVSIVFLAFPEKQAPVIAVLLVILAVLALVVSLVVTFLDYSARAKAMFGNYRSLQTFSVKTETLVQSRARITGRQLRALQTEYNSIMDTSENHSPMDHKVAQALRGVHPFPVNLVAATAKPVLLPILLIVVSLVTVAVSIWAIA	FALSE
	276822303	INSDC	CABVGQ010000274.1	2	631	-	VVM23868.1	reverse transcriptase	uncultured Gammaproteobacteria bacterium	NA	GCA_902497575.1	CABVGQ010000274.1_1_10423_rc	1	10423	10423	9793	10422	UG17_locus_1232	MSNFYPTIKHCKILEELQKKISNPEIITFIKRSISTPTVSKSHLGDEESTIGVPQGLSISNILASIYLLKIDEQLKDYPNVAYHRYVDDIFIMCDYQSVEDISNNVIRKFEEIKLVIHEPNGDSGKSVLGKIDEKFDYLGYQFKGGLISPRTTSIEKLKDSIVSIFTSYKYAKDKNKEFLLWRLNLRITGCIFQNKSRGWMFFFLGINNE	FALSE	NA	TRUE
	542643080	RefSeq	NZ_FZFD01000210.1	1336	2240	-	WP_244572866.1	RNA-directed DNA polymerase	Escherichia coli	NA	GCF_900195415.1	NZ_FZFD01000210.1_1_2240_rc	1	2240	2240	1	905	UG17_locus_1233	KKEIRQLITSSLIVPTVSGSTGSKGVPNNTRGVPQGLAISNILAEISLSDFDNEINKMHDIWYMRYVDDILILTQKDQATKIASHIIDKLQSLNLNPHPLNEENSKSKVGSLDESFNFLGYHIKNRELLIKHESILRFESSLAKIFTAYRHALLQAKNKRDKERAVAYCQWKLNLRITGCVFEGKRLGWVSYFSQITSTAQLRAVNHTINNLIRRFGLSSEIKPKSLIKTFYELRRGRAETFKYIPNFDNLHISQKREIVSMWIGKENEKKLSNSEIERKFKFKIAKSVKELEEDISGIS	FALSE	NA	FALSE
	276822698	INSDC	CABVGQ010000246.1	4046	4789	-	VVM23115.1	reverse transcriptase	uncultured Gammaproteobacteria bacterium	NA	GCA_902497575.1	CABVGQ010000246.1_1_9059_rc	1	9059	9059	4271	5014	UG17_locus_1235	MSVKERFEYHFSEENLIKLYKDKVSLSEATGIDNLNQKSFYLTHKEQVHIISNKVLKGTFKFTKYKLKLVSKGRGKAPREISIPTIRDRIALRALCNFLTECYTDQVISELPQNIVKKVKTEINSKKYSGFIKLDVSNFYPTIKHCKILEELQKKISNPEIITFIKRSISTPTVSKSHLGDEESTIGVPQGLSISNILASIYLLKIDEQLKDYPNVAYHRYVDDIFIMCDYQSVEDISNNVIRNLKK	TRUE	MKLYRKLYDQEKYNPNPSNLSDLANKYEKILSICENHSDIDYHLALCYVYLASHNPHSDSDRTPTYYSWVLFVWHHFKRVLLLIILYLLPFLVYLIQEFGNVCKGTV	TRUE
	153654941	RefSeq	NZ_JAJCIJ010000021.1	628	1947	-	WP_227119112.1	reverse transcriptase domain-containing protein	Desulfovibrio desulfuricans	DFI.2.30	GCF_020555025.1	NZ_JAJCIJ010000021.1_1_11947_rc	1	11947	11947	10001	11320	UG17_locus_1236	MDYFSPEELKNIFENKVRLSLTRGIDGLSAKRFFELHPDYAENISKKIHNGTYKFSPYLEKLILKGKDKKPRVISIPCIRDSIVLNSLLNYIKNSYSVLLPPKMPNSLIFKIKKSLQKLPENQHFFIRLDFKNYYPSINHANLIEKLCFIDDENILNIIRHAISNITVPFDSYFDLRPESNTIGLPQGLPISNILSEIYLLNFDENISSKVKHYCRYVDDILIITDNKEKTLDIVNSNVKTEFLTLNDEKTESNSTEETVNFLGYKINSKCISVKDKNTEIFIKKLQKIFSEYRLNTSRKNIIATDVLIEDLNMRTAGAYSNNKRYGWIIYYSMIDDITKLYEIDSIIKRNLKRYKLLHISPKIKSIVRAYFHIRGKQWASYAHNFDVVTIPEMIKALK…	TRUE	MPSSSSTLEDRAYKTAKARFNASDRLIKKQKSLIFTITLITIAQISASVAFLAKANPQFANLISSATINFSVFIAIISNTDSLSKDVLSAHHFHECGLKLMELTRKISGLSPEDQQKYQEEYNTVINSCSENHSNLDYKLAEKQIIRSKYICFGGFNLQVQHPQG	FALSE
	17570080	INSDC	CP001769.1	788249	789634	-	ADB36691.1	RNA-directed DNA polymerase (Reverse transcriptase)	Spirosoma linguale DSM 74	DSM 74	GCA_000024525.1	CP001769.1_778249_799634_rc	778249	799634	21386	10001	11386	UG17_locus_1237	MDASMFDLSTYFEEELLLRLYREKISKKRTKGIDRVSQEVFNTRKNEEISLILSKVLNGSYKFSPFLEELRIRSRDRLPRLISIPTIRDRLVLATLKIALHEYFTESVRKQVASIYINEVNKTLSLNTFTYYIKIDIKSFFDSLSHTRLFTILNSILPETLYLLVKKAILNPTVPKDCLSVEVEKYIPKAGVPQGISISNILAEIYLRDFDILYGMREDIKYFRYVDDILILSNNLDLYSEVLHKLELLFLEPNGNKCSQGNICDGFHYLGFHINNEFISIQEKRVQKFLQRIAGKITWFQKAINNKPIRPNWLANEDTFVASFIDDLNEKITGAINGSRGYGWLFHYKEMNNINQLYRIENVISSFFIRLSYFENKKPKELKSIVRAYYEVKYKGLKS…	TRUE	MKESFELLYKKAFATRNARLEAYRRNLRLQSLSTYSVSGISALTIALSLYLSVAPNDNLKDLFGLIGSIASLFILIISLVDGSKDYSLKAYLFHKCALELSPLCLRIQKILNQNDFNNDDFDVIEKNYDEILNKYELNHTQVDYELSTWKYRKEFHNKVPSYFAFFIRLYLDIKTYILYYSLISLMLISTVVLICRMYLTLKT	FALSE
	143301411	RefSeq	NZ_JYKA01000016.1	55835	57265	-	WP_081284731.1	reverse transcriptase domain-containing protein	Chromobacterium subtsugae	PRAA4-1	GCF_001676875.1	NZ_JYKA01000016.1_45835_67265_rc	45835	67265	21431	10001	11431	UG17_locus_1238	MIEGIVKKYNDGVIDDDGLFRSLFSAHFLIDIYQAKYKNSSAKGIDRINGFQFSSRAAAEIYLACEKSINGTYRFSPYLEVLKVKNREKPPRLISVPTIRDRIILSQLNKFLSIIYPERVTRNIASVYIRDISGKLAELPMDSTWVCGADIVTFYDDVDISRLIALLSRRIKSKIALKLIKSSLVTPTVPKNCSKNLYHKYKRACGIPQGLAISNILSSIYMQPIDDGMVGMGVGYHRYVDDVLMYGERDSVEFAFKSLKRRLQTRGLKLHPLSSEKTHFGRRCEPFLYLGYRFDGDTLTVRHATVERFLQSIAAKFSDFRHNKSKRLERLSYLNSSRLKDIFVSELNEKVAGAISDNKRYGWIAYFNQINDMSLLYRIDNAISNLFGRLGEFDFTAPP…	TRUE	MKDSLEELRKKAWRTASARYNSARRIRRKDIFSTLSLSLFSASIIAVAFIQKIFVISGSSLDNYLTAISACLGLLILVLTLVEWAGGSGVKADALYRNAEELNDFQTRISIIVECEKKAPSLTVEQYEKLALEYAKIRTSCSYNHEPVDDTYFISKHRFSDEFRKSDNVPAMTCFESFCATLAWKFASTYFYILTWVVFVFLIFFSCHFVGWK	FALSE
	274050657	RefSeq	NZ_JAJCIJ010000032.1	21022	22383	-	WP_227119443.1	reverse transcriptase domain-containing protein	Desulfovibrio desulfuricans	DFI.2.30	GCF_020555025.1	NZ_JAJCIJ010000032.1_11022_29584_rc	11022	29584	18563	7202	8563	UG17_locus_1239	MNELEQLFEMNFISDIYETKIRNKSGRGIDRMSVIDFDRKKEVHFSTIARKCCSGTYKFSLYLQRLILKGPHSKPRSISIPTVRYKIVLKILNIILQNYFPDCVKRELPNVKVRNLASQISSHDNALYLHRLDIKSYYDNINIEKLCSILTGSNIPPAILALIRGAITTQSVQSGHHKSDLHNIIPTNGVPQGLPISNMLAEIYLRNIDTELKAKFEYYDRYVDDIVILSKTKDNIDKYCEAVFSDIDLELNTEKTKYFCQDSPVQFLGYTLLQNEITVKATTLEKHLRSISMMFARLKKTLSLEKKRKRKIGVGIIKSAFVEDLNVKIAGAKYQNKRYGWLQYFSEITDTQIPYLIDNFVRTQFQKSPVFSTIPPDLKHASRAFYELKFSGKSTTYLH…	TRUE	MKDMIENLKKSTWTTLKSRFIAAERCRKKHNVLVFSISFLSITQVIIAILDSCKFTIPALNIDNTNSNYATLLMAIMVLVIANQDSLSKLLANADNYHRCANQILYLSKRLEKIPSEMTPEDIQAVDQISKEYSSILERFDLNHLPNDYRMVMFEHPNDFTLSFIERCRIYIAYISDIYLLPLIYCSTPFCIFLISKHT	FALSE
	827327818	RefSeq	NZ_BLCB01000526.1	1	896	+	WP_338315440.1	RNA-directed DNA polymerase	Escherichia coli	PWD020	GCF_036246425.1	NZ_BLCB01000526.1_1_926	1	926	926	1	896	UG17_locus_1242	IRQLITSSLIVPTVSGSTGSKGVPNNTRGVPQGLAISNILAEISLSDFDNEINKMHDIWYMRYVDDILILTQKDQATKIASHIIDKLQSLNLNPHPLNEENSKSKVGSLDESFNFLGYHIKNRELLIKHESILRFESSLAKIFTAYRHALLQAKNKRDKERAVAYCQWKLNLRITGCVFEGKRLGWVSYFSQITSTAQLRAVNHTINNLIRRFGLSSEIKPKSLIKTFYELRRGRAETFKYIPNFDNLHISQKREIVSMWIGKENEKKLSNSEIERKFKFKIAKSVKELEEDISGIS	FALSE	NA	FALSE
	555140445	RefSeq	NZ_UEDC01000106.1	1	940	+	WP_250147037.1	reverse transcriptase domain-containing protein	Escherichia coli	NA	GCF_900488855.1	NZ_UEDC01000106.1_1_10940	1	10940	10940	1	940	UG17_locus_1243	KLIINAIKNKIRKKEIRQLITSSLIVPTVSGTTGSKGIPNNTRGVPQGLAISNILAEISLSNFDDEINKMHDIWYMRYVDDILILTPKYQATKIASHIIDKLQSLNLNPHPLNEENSKSKVGSLDESFNFLGYHIENRELLIKHESILRFESSLAKIFTAYRHALLQAKSKRDKERAVAYCQWKLNLRITGCVFEGKRLGWVSYFSQITSTAQLRSVNHTINNLIRRFGLSSEIKPKSLIKTFYELRRGRAETFKYIPNFDNLHISQKRELVSMWIGKEKEKKLSNSEIERKFKFKIAKSVKELEEDISGIS	FALSE	NA	FALSE
	542645785	RefSeq	NZ_FZFR01000433.1	1	889	+	WP_244575955.1	RNA-directed DNA polymerase	Escherichia coli	NA	GCF_900195335.1	NZ_FZFR01000433.1_1_897	1	897	897	1	889	UG17_locus_1244	QLITSSLIVPTVSGSTGSKGVPNNTRGVPQGLAISNILAEISLSDFDNEINKMHDIWYMRYVDDILILTQKDQATKIASHIIDKLQSLNLNPHPLNEENSKSKVGSLDESFNFLGYHIKNRELLIKHESILRFESSLAKIFTAYRHALLQAKNKRDKERAVAYCQWKLNLRITGCVFEGKRLGWVSYFSQITSTAQLRAVNHTINNLIRRFGLSSEIKPKSLIKTFYELRRGRAETFKYIPNFDNLHISQKREIVSMWIGKENEKKLSNSEIERKFKFKIAKSVKELEEDISGIS	FALSE	NA	FALSE
	380071894	RefSeq	NZ_CATNYN010000002.1	313986	315344	+	WP_283695451.1	reverse transcriptase domain-containing protein	Clostridium perfringens	NA	GCF_951336875.1	NZ_CATNYN010000002.1_303986_325344	303986	325344	21359	10001	11359	UG17_locus_1246	MEIEKETLNELFKRYIKFNTAVGIDKMTYKQFEENIDTHLEIICKNINNNRFKFSLYKEFLILKGQKKYPRIISIPTIRDKIVLKYIQVSLKEHFGYSILQKPPNEYISMLKKSVSKYKYANKYDISNFYGNINHKILFDKLKSYNVDKDLLKLIRLAITTDTVPLYVKSNKKKRKGLPQGLPISNILADIYIYEIDKSFLDLDVKIVRYVDDIIIMYNCDANIINNRLTQFLSELKIKLNKGKTKERIRLGNDNFTFLGYDYKVIYNKFPGFSVKKDNIYKFERKLISVFVRYDKDIRFSKEQFIFTLNNLITGTISRKIDGDSEKISRYGWLFFYSQIEDYTVIYNLDKLISNILIKYQKRKPEKWNKVNISEIKKFSKAFSCIKCNDYEYIHRPDD…	TRUE	MTKEMFNNEIENFRDKKVWITKKARMIAESRMIKNNDLAMKIINWYTFLTLAGSILCLSIKFSNEFTTYYIVIVSVGLFGFSNYLSSKNYLEKAFRYRETYFELSKLEDQLTDLLNSTDNNKRNELLKLKLNYEYIVALSDNHDEIDFKRINIDSNKMYYKDIFIYNIYFYSKWAIFFIAPIIIFILGVFLWK	FALSE
	127373260	RefSeq	NZ_FOZZ01000016.1	18702	20093	-	WP_093367487.1	reverse transcriptase/maturase family protein	Sphingobacterium wenxiniae	DSM 22789	GCF_900116225.1	NZ_FOZZ01000016.1_8702_30093_rc	8702	30093	21392	10001	11392	UG17_locus_1247	MVLKRIYPRLFFNKKFFEKIFSSKILNSRSKGLDKMSARHFETIKVSQYEKVIEKCLNGTFEYTPYLELLKVKNAKTPPRTISIASVRDRLVLYVLKEVLTAKFPESVNKKRPNRYIHEIKKFVKESEIDVHFIKVDIERFYDTIDRDILYSILEDRGLNAIFMNLIKKAVENPTLPPNTKKKDRAHFIKNIGIPQGLPISNILAQIYLSTLDQEISKRQFLYLRYVDDILILNQGAISSFRKDNIKKSLTKLKLSLNEEKTSSGKLSDGVTFLSYYINHSTISISEKNIQSHLRKIAGKFTWYKNGEKNSSRREDWLQDDRRFKEVFLEDLNEIITGSRSGSKNYGWLFYFSEMTDLSLLFRIDKIIDTFFQALDSFGNKPPMQLKKLVRTYYSVKYG…	TRUE	MEQKSYLKKLDDDLWITKGARFAAHSRLMMKARISNITVGILTCYLIALGLLSVYNILEPHKVDANFLAFGSTAISILVLLFSQIEVANDYKVRAIQHHTCALKIAELHRKVKTFGMSGFPLEISEYDYVEKITKEYGELLANFDNHKTSDYNKFCSLHSKYFGLNYWQTTRFRSVYYIDIYWFYSVLIIAPLIGFCWLLIP	FALSE
	849348641	RefSeq	NZ_JBDOZR010000008.1	43166	44001	+	WP_347471071.1	reverse transcriptase domain-containing protein	Clostridium butyricum	J1100102st1_B1_J1100102_180507	GCF_039837335.1	NZ_JBDOZR010000008.1_33166_54001	33166	54001	20836	10001	10836	UG17_locus_1248	MQANVLWKKYFKKDYIEEHYTNKIKNSTSVGMDRITAKKFRENLDENINIIRKKVNNRTYTFTRYRQLLVSKGKNKNPRCICIPTIRDKLVLSILNEILFGVYGQKGQTQMPQVIISEIVNELRNYKYFIKLDIKTFYASIDHEILMKKLNQRIHKKEIRNLIEKSIKTPEIAIPIKTKNIYDTRSVGIPEGLSISNFLANIYMIPIDEKYSCKDDILYFRYVDDILLLANKENFQQITKELVSDLTRMKLCVNDKKDEGRISKGFEYLGYMINEKCIT	TRUE	MIEALKNQIWTTRISRINSERRMVNKENICQCINIYYSCVIIIYSIISYKKDDSKLSLLSMVMSICLLVCMLYLNSQKYMATAKEFRENYTKLQRLEFRLNHINENDVDELKKIEDEYCNLMNSADNHINYDYYCTVYGSTGEYRNKRYNRKVIIGYWSGKAWRLVVVIALIILPVFLYLTYGAV	FALSE
	827326155	RefSeq	NZ_BLCZ01000692.1	1	868	+	WP_338311351.1	RNA-directed DNA polymerase	Escherichia coli	PWD212	GCF_036246925.1	NZ_BLCZ01000692.1_1_939	1	939	939	1	868	UG17_locus_1249	IVPTVSGSTGSKGVPNNTRGVPQGLAISNILAEISLSDFDNEINKMHDIWYMRYVDDILILTQKDQATKIASHIIDKLQSLNLNPHPLNEENSKSKVGSLDESFNFLGYHIKNRELLIKHESILRFESSLAKIFTAYRHALLQAKNKHDKERAVAYCQWKLNLRITGCVFEGKRLGWVSYFSQITSTAQLRAVNHTINNLIRRFGLSSEIKPKSLIKTFYELRRGRAETFKYIPNFDNLHISQKREIVSMWIGKENEKKLSNSEIERKFKFKIAKSVKELEEDISGIS	FALSE	NA	FALSE
	593040103	RefSeq	NZ_JANUWM010000224.1	1	870	+	WP_264879237.1	RNA-directed DNA polymerase	Escherichia coli	KR140	GCF_026014055.1	NZ_JANUWM010000224.1_1_1063	1	1063	1063	1	870	UG17_locus_1250	LIVPTVSGSTGSKGVPNNTRGVPQGLAISNILAEISLSDFDNEINKMHDIWYMRYVDDILILTQKDQATKIASHIIDKLQSLNLNPHPLNEENSKSKVGSLDESFNFLGYHIKNRELLIKHESILRFESSLAKIFTAYRHALLQAKNKRDKERAVAYCQWKLNLRITGCVFEGKRLGWVSYFSQITSTAQLRAVNHTINNLIRRFGLSSEIKPKSLIKTFYELRRGRAETFKYIPNFDNLHISQKREIVSMWIGKENEKKLSNSEIERKFKFKIAKSVKELEEDISGIS	FALSE	NA	FALSE
	487932635	RefSeq	NZ_CP061646.1	1142020	1142697	-	WP_223857260.1	reverse transcriptase domain-containing protein	Acinetobacter seifertii	AS39	GCF_014722015.1	NZ_CP061646.1_1132020_1152697_rc	1132020	1152697	20678	10001	10678	UG17_locus_1253	MSNIKLFHTFISRENLEKTYFDKIFYTTAMGVDNISPSAFNKKYIQEIELINKKVTNNTYKISKYKLKLISKGKNKIPRDLYIPTIRDRLLLKVINDFLLTIYSEDINQKLPQTVVREVKEQLSSKNYDTYLKIDIQSFYPSINKEILVNIIKRKVRSNTFIRLINQSLNPKNLKDINSIEGVPQGLSISNTLAHIYLIDIDKHFISQKDLSYFRFVDDILIFCN	TRUE	MSKADNVWWTRKAKIENEARLLKYDFHGQILLLWYSFFSVAMSILTLNESSFLKSIIQNGEVDAKLLVVFSVLSLFVSTFVISQNFKERAAKIKFCYEQLKILYVKLIDNENINDIEKKLFEEYESILKSCENHLEKDYITAKVNLFLSVKDKSKVNPHPTDYDFLRFYCNKITFLVIILFIYLFPILILFFI	TRUE
	240031008	RefSeq	NZ_SNYH01000006.1	15391	16755	+	WP_133537571.1	reverse transcriptase/maturase family protein	Tenacibaculum caenipelagi	CECT 8283	GCF_004363005.1	NZ_SNYH01000006.1_5391_26755	5391	26755	21365	10001	11365	UG17_locus_1254	MTEYFSEETLSILYEKKYKDSKSKGLDKINCLNFNKGNELAIIHRKVIDSSYEFTPYLEVLKLKGRFKLPRLISVPTLRDRVTLLALKEYLHNKFPESVNRKLPNHYIKDLKHFLNASNSKENIHYIKLDIKNFYDRINRTILINILKEKKVDNTLIELIKKTISTPTIPASTKKNNYNGFLTNKGIPQGLAISNILAQIYLHEFDKDIKKRNFFYQRYVDDIIILNQGEITKYRNNNIEKSLNKLDLELNEEKTERNSLKKEFNFLSYSIGIKSISIAENNIEKFIKRIAGKFTWFRNNLNNPSLRPNWIKTEERLVEIFIEELNDSITGIISKDKNYGWLFYFSEMTDISLLFKLDKIIQSFFLSEKYFKTIPKNLKKLVRTYYVISYDKNKNYISN…	TRUE	MEDEIKLLNKKIKETKGSRFVAAKRLEDIDTWSSLTINIFSVYIIVVNLLVLIEPRPAFLTGNFITFITVSFSILILVLSNIINARNYKSKSTEYHNCGTQLSVLSDKLYFYINGLTTPNIYDIKNISKDYNVIIQKSNLNHKSIDFDYYRMKRINDEEYNYIKNKNWFIFKVWIEFNYVSKIKYILIIALPLISTLILF	FALSE
	145777465	INSDC	QPGC01000004.1	11748	13124	-	RCS99780.1	hypothetical protein	Brevibacterium aurantiacum	862_7	GCA_003335435.1	QPGC01000004.1_1748_23124_rc	1748	23124	21377	10001	11377	UG17_locus_1257	MDRVAQESLWTQLMSVDSLEKITDEVLHGSKVRGRDGMQPTRVLEERREFSLQLSRKVLNNEYFPVSYRSKLKSKGARSAPRQISIPAARDRAVIKAVQLFLKQCFPEINPTLPQVSVARLLNELESSQYKYYVRVDIQNFYPSIEHAYLIDQLKQRIRVPGALNVTRALIETATTSDNVPRSGPNTRGIPQGLAVSSLLSEIALSQLDRQMRQTPGLYYCRYVDDLLILSRRQQHLKLFSVISGLIRPVGLRAHPMEKVGSKTTHGQLTGRTDRVDYLGYKLGISVNSPSVRNASVQNLERKISKIFADYKKRPRKTKSARYQLQYNLNLIITGCVYGGHKRGWLQYYSLMRDFPLLHRLDNFVQKKVKAYGLEGEIGVKTFVKSFRFAARRAIDTSG…	TRUE	MSEHNSGSHDESRGRPGIPTSQELLERLQRRVEITRKARHETARRVEVRGKRWDTALVLMALTTSVIAIVSLIESSIYAGKGDLISAVLGIVVLAVSLLVTNANYAAKSTELFRHYQSLQKVSTRIEQNLTNDRVGHISFYLIDEINREYLHELSTAFNHSTADLYLSLTVKDRERMGVSRRKYWWIIGLSEGISSIPQLLSIVSIIGMTPFAFWMLYG	FALSE
	40334635	RefSeq	NZ_AFWZ01000089.1	133	1539	+	WP_019723513.1	reverse transcriptase domain-containing protein	Enterococcus mundtii crl1656	crl1656	GCF_000233395.1	NZ_AFWZ01000089.1_1_10483	1	10483	10483	133	1539	UG17_locus_1259	MKFYESVSLEDIDNVIENSLHRNDAYGIDNMNYRHFMENREGISKRIFQGINSRSYQFKPYKELLLMKNRNEPPRCLSIPTLTDKVCLKLIQDYLKNVYSNSIVKQKIPQTHIEELKNSLNKYSHYIKVDIEKFFNNVSQKKLEEKLSDKLCVEDVDLIMRAVKNRTGSEILCKGVPQGISISNILTDIYMKDIDKKFIEDPNIFYSRYVDDILILCNKNNCEKKFKEIKTVLESDLELTLHTGKTKCDILSNSFDYLGYKVYQDGRNGKYKVAIKDAAIKKMEERLINIIQQYKYSHKGTIPTATFIHKMNLLITGAVTNKLNNEASEREKRYGWLFFYSQSDSIQCLYHLDSLIERKVNNITSKIADTKKIQINKSLKKFVITYFEIKYNYSNSKYL…	FALSE	NA	FALSE
	559782448	RefSeq	NZ_SCGG01000203.1	1	822	+	WP_252363692.1	reverse transcriptase domain-containing protein	Escherichia coli	EC276	GCF_004100105.1	NZ_SCGG01000203.1_1_5951	1	5951	5951	1	822	UG17_locus_1260	NNTRGVPQGLAISNILAEISLSDFDNEINKMHDIWYMRYVDDILILTQKDQATKIASHIIDKLQSLNLNPHPLNEENSKSKVGSLDESFNFLGYHIKNRELLIKHESILRFESSLAKIFTAYRHALLQAKNKHDKERAVAYCQWKLNLRITGCVFEGKRLGWVSYFSQITSTAQLRAVNHTINNLIRRFGLSSEIKPKSLIKTFYELRRGRAETFKYIPNFDNLHISQKREIVSMWIGKENEKKLSNSEIERKFKFKIAKSVKELEEDISGIS	FALSE	NA	FALSE
	557393858	RefSeq	NZ_CAIZFK010000074.1	1	886	+	WP_250910070.1	reverse transcriptase domain-containing protein	Escherichia coli	Unknown:H39 / fimH1288 / 7966 (ST Warwick) / F	GCF_903932265.1	NZ_CAIZFK010000074.1_1_10886	1	10886	10886	1	886	UG17_locus_1261	LITSSLIVPTVSGSTGSKGVPNNTRGVPQGLAISNILAEISLSDFDNEINKMHDIWYMRYVDDILILTQKDQATKIASHIIDKLQSLNLNPHPLNEENSKSKVGSLDESFNFLGYHIKNRELLIKHESILRFESSLAKIFTAYRHALLQAKNKRDKERAVAYCQWKLNLRITGCVFEGKRLGWVSYFSQITSTAQLRAVNHTINNLIRRFGLSSEIIPKSLIKTFYELRRGRAETFKYIPNFDNLHISQKREIVSMWIGKENEKKLSNSEIERKFKFKIAKSVKELEEDISGIS	FALSE	NA	FALSE
	39614670	RefSeq	NZ_KB899636.1	1734132	1736138	-	WP_019001667.1	reverse transcriptase domain-containing protein	Succinimonas amylolytica DSM 2873	DSM 2873	GCF_000378405.1	NZ_KB899636.1_1724132_1746138_rc	1724132	1746138	22007	10001	12007	UG17_locus_1263	MNTTASPSYMKAPDPGTAVSSDEAPENTAAFSMNCLFSEENLLKIIYSKIIGKNKNVLGLDSVSSQAFISRLRDEIDIIRRKTAAGTYSFTRYRLQLISKGPDKTPRKICIPTVRDRVVIALLSEYLKHAFPEETRPLMPNLVIKRFLSKRSAHTRFFKLDITTFFGTIDHHLLFRKLREKIHDQMVLDLFQKLVITDSYDPESKKTDKSRSERQYGIPEGLSCSGLLAEIYLADLDRKYSGYPGITFFRYVDDILVLCEPDSFQTVKNAIDQDMADLKLRINHEKDEDGELAGHLQYLGYVFDGPRITVRKSSVLKHEEALEKMFRKYSELLKNPQISVIEKCTLLFEFKAKISLLCSGVKVDEKQLGWLSYYRKINDTRLLHHLDWLVEHFFARFNT…	FALSE	NA	FALSE
	652268262	RefSeq	NZ_CALJCK010000033.1	36802	38199	+	WP_281700192.1	reverse transcriptase domain-containing protein	Cetobacterium somerae	NA	GCF_938023935.1	NZ_CALJCK010000033.1_26802_48199	26802	48199	21398	10001	11398	UG17_locus_1264	MKKTLIIEEMVEVIDYILKYSSGIGHDYIGKRALLELKENPKKLWNDIIYPLQKKEVPFEVYKEKLSLKGKNKFPRVISIPSYKDKIILKFIANRLNEQLENSLTQREICQMKINKITKLLRENSNYNYCLKIDIKDFYPSINHYILKDILLNNLKIKEDAVLIILKYLENPTLENKQDEKISNIKGLPQGIAISNILSECYLQEFDKRNSEIGYFRYVDDILIFFDNKKSCEDKLLEIKRELYKNYHLEINSNKTEIKDLTKEPVSYLGYKISISSNNKPIISVKDTNLKNFKLKIDDFFRSYNMEKRKYLRDERLLKYYIWKLNLLITGFKTRSNEKIRRYGWLNYYSNLNDTYILKKLDKHVANKLEKNRDLSRAKEKLKTFKMTFTKSKKDSEYI…	TRUE	MSNQTDEIKEIKNRIWHTKKARMCMEARVIRENKRVNSVLFIASILLLVFSLSGFWEIQIKEIFQEYWILRIIEFLLKYSNIINVTLSLFLLCFTIKLDIENQVNRVWLIRHCYTELAKLEYSTKSPEELNKDYQDILVKYENHDTKDYIESISNKVEKENKLLKKIFYIIVGFITSFLYFK	FALSE
	724239301	RefSeq	NZ_CAXXCH010000001.1	2702796	2704193	-	WP_321531816.1	reverse transcriptase domain-containing protein	uncultured Desulfuromonas sp.	NA	GCF_963678835.2	NZ_CAXXCH010000001.1_2692796_2714193_rc	2692796	2714193	21398	10001	11398	UG17_locus_1266	MNVIMPKPITAEVLAEAFELSKLQEAFDFVSRKKTRGIDGTTVDKFSEQKHEHFDLIKEKCLKGTYKFSPYLLKLQMKGKGKSPRVISIATIRDRVVLHVVKNLLQQAFPESVNRKLPNNYVKSINDFFTLHGAENTLCYYKTDIVGFYDSIPHDKLLSCVGERAASSFLRILESSIKNPTTSFGSKRAERKVLNKIGVPQGLSISNILADIYMREFDTKLSKLAAGYYRFVDDIILFNIGEDKTCLRGIIEAQANGIDLKLHPAKTVCKRDERFFEYLGYRFELPKITIRDSSIVKFINSVASLITSFRNNYQITIKKYKWINDDAYKNIFIENLNEKITGAISETKRYGWLFYFLEINDEALLHRMDRIIDSFFDRLVEFGNTRPEGLKRLARAYFE…	TRUE	MDDMEEKTPATVLYDELDKTMWITKHSRYNASDRLRRKHSISIYTISILSIYALVLTLLEKYGFQVSNCNIYEFSSVLLALFILVLSLTEASKNYMVSSERLFVCGNNIRDLLDELKKFNNGSETDVAGIEALSSRYSHVLKACGENHETIDYDLLRAQRPKDFNDLNWFAGLYFKMKYMFNIYGLYFVLIVIPPVLFWKFK	FALSE
	559031158	RefSeq	NZ_RZUY01000067.1	1	905	+	WP_252151368.1	RNA-directed DNA polymerase	Escherichia coli	122000000	GCF_004005065.1	NZ_RZUY01000067.1_1_5684	1	5684	5684	1	905	UG17_locus_1268	KKEIRQLITSSLIVPTVSGTTGSKGIPNNTRGVPQGLAISNILAEISLSNFDDEINKMHDIWYMRYVDDILILTPKYQATKIASHIIDKLQSLNLNPHPLNEENSKSKVGSLDESFNFLGYHIENRELLIKHESILRFESSLAKIFTAYRHALLQAKSKRDKERAVAYCQWKLNLRITGCVFEGKRLGWVSYFSQITSTAQLRSVNHTINNLIRRFGLSSEIKPKSLIKTFYELRRGRAETFKYIPNFDNLHISQKRELVSMWIGKEKEKKLSNSEIERKFKFKIAKSVKELEEDISGIS	FALSE	NA	FALSE
	55084636	RefSeq	NZ_KE384430.1	1440124	1441485	-	WP_027138817.1	reverse transcriptase domain-containing protein	Gaetbulibacter saemankumensis DSM 17032	DSM 17032	GCF_000425645.1	NZ_KE384430.1_1430124_1451485_rc	1430124	1451485	21362	10001	11362	UG17_locus_1269	MAMNYFDKKNIRETFNNRHRTAKSKGIDKLSGVKFLSKLDEEVDLISNKISKNNYKFSPYLENLKSKGRNKKPRIISIPTIRDRIVQSIMKEYLHSNYDKRVHRLPPNLMVKNIYKEFGNYDYCVRGDIKGFYDEIDREHLLSLIHKDDIFYDLIERSIENTTVPKNYSKNKIDKYYRKKGIPQGLAISNILAQIYLTNFDAFFETNTEIYYKRYVDDFIILCKTKSSQDNIHKEIKSQLKQIKLKLNKEKSKKVQINHNNCFDYLGYKLSKSHISVKDSNVEIFIQKIASIFTWYKNGMANPLNRPRNLKNDDRFIEVFINKLNFKIRGATSGNKVYGWLFYYIEINDKTLLYKLDNIINTFFERVNLSKPDNFKGIVRSYFKIKHNEYDGFVLNFDK…	FALSE	NA	FALSE
	845232954	RefSeq	NZ_JBDJKZ010000006.1	218787	220178	-	WP_346478511.1	reverse transcriptase domain-containing protein	Stenotrophomonas sp. TWI1183	TWI1183	GCF_039673115.1	NZ_JBDJKZ010000006.1_208787_229230_rc	208787	229230	20444	9053	10444	UG17_locus_1270	MDQVSAQEVEAVMLKHVGVSSLMEHLATRRNKLSKGVDRIDADFFEKNAGQVLPRVSAKLIDGSFRFSPYLEKLVSKGRARAPRVIAKPTIRDKLVLWAIKEVLHELLPSMVPRSLPNQVVRELVLALAARPGSMILRFDIESFYDRIDRPHLFAMLKFHIGETPLLKLLHSSINSPIVPAAYRRTELSGFDAGVGVPQGLPISNFLAHVYLRDVDSKLSAQQVAYFRYVDDILLLVPADEVESLSAMVRSSLSEIHLKANESKSKTFEFSQEFEFLGYEIKDGLVRPKKSSVDKYLRSIAGLFSCLRKRVLPRRGQFIQWSDVDFAELFIDELNELITGAISGGKQYGWVFYFNESNDLKPFVLVDSVVRRFARRTDLLTNSQRHRIKRCVRSIFETR…	TRUE	MQSSLSYMESSLLHPTRSSRFYAARRLRLQNDYAYWAQISCSLCLIFWSLRPFFGFKAVPNIEFYAAFSSISILAMTLAQQAAGYIDQARSLEASARKIDSLRRDVVAEVAAGNDTGPAALRTIGKRYSKILEEFPVNHTPLDYRFRLPGIVSLLVMHLRAGVMSVLVTLLVVVFPLWQLAQ	FALSE
	827328957	RefSeq	NZ_BLCJ01000108.1	6703	7596	-	WP_338316788.1	RNA-directed DNA polymerase	Escherichia coli	PWD086	GCF_036246585.1	NZ_BLCJ01000108.1_1_7596_rc	1	7596	7596	1	894	UG17_locus_1271	IRQLITSSLIVPTVSGTTGSKGIPNNTRGVPQGLAISNILAEISLSNFDDEINKMHDIWYMRYVDDILILTPKYQATKIASHIIDKLQSLNLNPHPLNEENSKSKVGSLDESFNFLGYHIENRELLIKHESILRFESSLARIFTAYRHALLQAKSKRDKERAVAYCQWKLNLRITGCVFEGKRLGWVSYFSQITSTAQLRSVNHTINNLIRRFGLSSEIKPKSLIKTFYELRRGRAETFKYIPNFDNLHISPKRELVSMWIGKEKEKKLSNSEIERKFKFKIAKSVKELEEDISGIS	FALSE	NA	FALSE
	894191275	RefSeq	NZ_JBGOOO010000012.1	121908	122615	+	WP_371704951.1	reverse transcriptase domain-containing protein	Vibrio sp. FF266	FF266	GCF_041439695.1	NZ_JBGOOO010000012.1_111908_123265	111908	123265	11358	10001	10708	UG17_locus_1272	MKVITEFNRTFSLDNLNNLYQQHIATSYATGIDNMNHQVFREMKDEQISIIERKVLEGSYSFTKYKLKLISKGRGKSPREISIPTIRDRLALRALCDFLQIRFKDDINFDLPQNVIRDVKTDMSTGQFDAFIKLDLSNFYPSINHQLLLQRLRRRIRDKVILNVIESSITAPTVPKPHASDRLNEKGVPQGLSTSNVLAAIFLSNLDKRYNTRTDIAYYRYVDDILILCKKTIVN	TRUE	MSFKDTVWWTRKARIQAAKRLQSNDFASQLILLWYSSFTVCMSIYELKKPTDSGDFAIVMVILSVLILCASLYISNRNFKERAVSLKNCYEHLSELEGTLRNPSCNLIQANSDYKTILGSSENHEDIDFKSALMNEWLNTSKKDMGTLTRVPTIPNVIEVIAFTFGKYLILTAFVGLPFLTLLVR	TRUE
	670718273	RefSeq	NZ_CANMLT010000005.1	139654	140838	+	WP_299107191.1	reverse transcriptase domain-containing protein	uncultured Tenacibaculum sp.	NA	GCF_947498805.1	NZ_CANMLT010000005.1_129654_150838	129654	150838	21185	10001	11185	UG17_locus_1273	MKLKGRNKIPRAISIPTIRDRVVLLALKEYLHEFFSDQVNRKRPNAYVKDIKKYINANKKEKHFVKLDIKTFYDSIDHDILLDMLKGANLDPLAINLVESAIKNPTVPINTRKEEYSKHTPTIGVPQGTSISNILAQVYLQNLDKTIDKRTYFYSRYVDDILLINDEPFSKFRLNNLKKVVNELNLTLHEDKEEQGLLSDSFDFLGYSIQDYNISIANKNVELFIRRIAGKFTWFKNGIERPSTRPKWLLTDNDRYKEVFLEELNESITGIISEDKNYGWLFYFSEMNDQSLLFKIDKIINNFFEQLEPFDYKAPIGLKKLVRTFFAIKHKNNINYISNYSDYDTIRKKRNFLEFRGYIDPENDYKDWEINILFKKYRNKQLRYVESDVGYNYI	TRUE	MEKELNRLYKNLWITKGCRFIASKRYTKHNHLANITITIASVYILAMNLLILIEDRLEIFSSDNINYFTICASILVLALSLIVNSRNYQSLADKFHDCGRELSEVYDSICLLKTSTQKPSEEEIKIIHSRYHNIIRNYDINQDQLDFNLFKARNINDFYSYLSISDNDEHKWMKILSNIKTFVFRQWFTIKTYAEYTIHQYFIYSVIWALPFFLLLVQST	FALSE
	667023479	RefSeq	NZ_CACYXO010000011.1	14458	16377	+	WP_294460253.1	reverse transcriptase domain-containing protein	uncultured Ruminobacter sp.	NA	GCF_902778385.1	NZ_CACYXO010000011.1_4458_21213	4458	21213	16756	10001	11920	UG17_locus_1274	MDSSNTNTEKTTEDFKFDYDNLFSPNNILDSVRRKVKKKDSVSIGLDLVGAKSFLNSLDKEMEIIQRKTADGTYSFTRYRMMLIPKGPEKKPRKICIPTIRDRIIIDLIAKYLKHKFPDATRTPTCREVISEFIKTRKNYAEFFKLDITTFFASVDHDLLIKKLKTRISDVKILNLIRKILKNSSFETELRKSDEENRTKGIPEGLSCSGILADIFLSDIDNTYKNRKDIAYFRFVDDILVLCHEGMISSVRNEITGDITALKMSLNDEKDNQGSLNKEFQYLGYVFNGDVISVRKQSVIKHEKAIENLIRQYSAAIRQYRKSYKSIPESLFYELTNKISIMCAGVIVDKKQMGWLSYYRHINDMKLLHRLDMLTKKLFKRFGLPAYVGKKHVRAFYEI…	FALSE	NA	FALSE
	194202529	RefSeq	NZ_MSPY01000007.1	195543	196949	+	WP_113065956.1	reverse transcriptase domain-containing protein	Oleiagrimonas sp. MCCC 1A03011	MCCC 1A03011	GCF_003267965.1	NZ_MSPY01000007.1_185543_198343	185543	198343	12801	10001	11407	UG17_locus_1275	MAVGKVTKVQIAFEILFSPEVLLQEYERKFSEVSTRGLDRMSGVQYGRHIYSEVDKISEKCLKGGYRFTPYLELLRLKGRNKPPRLISIPTIRDRLVLSQLNKIIQLICPKYAKSKLASAVVRDVARLVAKYSEDDVWVAGSDIKSFYDSMDRGRLLGLMNNLVSNNQIINLIHHAIDTPTVPKNYRVKDRKLYITEKGVPQGLAISNALASIYLHKVDDAMRELDVSYFRFVDDVLILGGEKETRKAQKSFAARVRARSLSVHTKGRKKQYHQPIASTFAYLGYVFKVPLVTVRESTVENLLQSFAAKISNYKHNKKQILERRKYLSEEIYRGVFIEELNEKISGAISKGRKYGWVSYFSEVTDHKIFHRVDNAIRAMFRRVDDLKSEVDSLKKFSRA…	TRUE	MKSFHNEISDLRKNVWITAGSRYNASRRLKLRHRWSFVTIAWLSAVGVAVPILHASSFLSIYSSHLPLYSSLLALLVLVLGLIESNASFEIDSRQLFENAEKLTGFRTRVEVILSDEDVSEQKVLELLAEYELIKNSCAINHEPIDYRYFVAMHRADEVLFNNEGSPRQTIIESFFVKIKYALASRGWMLLVWSISIFGFIYIM	FALSE
	674167533	RefSeq	NZ_CATZEH010000031.1	14293	15660	+	WP_302285361.1	reverse transcriptase/maturase family protein	Bacteroides clarus	NA	GCF_958418025.1	NZ_CATZEH010000031.1_4293_25660	4293	25660	21368	10001	11368	UG17_locus_1277	MNHIEPQTFQDFFSTEYLNQYFQKNLIMRNGGGRDGMAPTVFWNKYQKQIPIIAKKCREGNYHFAIYNEQLILKGRDKLPRVISIPTIRDRLVLGVLNKYLQKTFPECVCHDVPNQHIKVIKDFIKRNCQTQISFLKTDFKSFYDNINQKKLLNKLSSKIKENHALSLIERAIQTPTGLVTSKSLKINKNGVPQGLAISNILAGIYMEHFDKFFSNDPNRLYIRYVDDILFLQINKNITPKNIKQYLVNNKLKLTLSKEKTERGVIGIDTIDFIGYVFTAKCISIRKKNINNLINRLANLCTMFKKEYNNPNRLLFNGNNEQYKIYFEKELNMLISGFKYESHCYGWLPYYRSMNDIALLYHLDIILKNKLLPPEINPASIHSFVQSYYELMNFGGGRL…	TRUE	MEKTFLESLSDKVWNTKNARFTASRKMRRNKYASNIMTTLLSAYIIIINLLVYTDRFKAVNVQITILTIALSILILVVTLMINQVEYEKKENNYHSCGVELDQLNQELKILLENDSDPSLDKKKELLSKYYNILLRYNLNHTVFDYEYAKEKSKNSVSVSSWFKWNFLEMHALYYLGTIITAVIAYILIIK	FALSE
	808693171	RefSeq	NZ_JAWCZL010000549.1	1	813	+	WP_332129652.1	RNA-directed DNA polymerase	Escherichia coli	17528-17	GCF_036600595.1	NZ_JAWCZL010000549.1_1_813	1	813	813	1	813	NA	KEIRQLITSSLIVPTVSGSTGSKGVPNNTRGVPQGLAISNILAEISLSDFDNEINKMHDIWYMRYVDDILILTQKDQATKIASHIIDKLQSLNLNPHPLNEENSKSKVGSLDESFNFLGYHIKNRELLIKHESILRFESSLAKIFTAYRHALLQAKNKHDKERAVAYCQWKLNLRITGCVFEGKRLGWVSYFSQITSTAQLRAVNHTINNLIRRFGLSSEIKPKSLIKTFYELRRGRAETFKYIPNFDNLHISQKREIVSMWIGKENEKK	FALSE	NA	FALSE
	66055181	INSDC	JQDI01000007.1	735776	736897	+	KGU63082.1	reverse transcriptase family protein	Burkholderia pseudomallei MSHR983	MSHR983	GCA_000774175.1	JQDI01000007.1_725776_746897	725776	746897	21122	10001	11122	UG17_locus_1279	MHQLNAFLKTVFPECIPANIANGYVRQIAADIPLRASNETFVYGGDIKNFYDAIPHERMVKVLEKRITVPAALDLIRRAIATPTVTKNSSRTRRSTGGLERGVPQGLSISNLLAAIYLHSVDAEMRRSFNVSYFRYVDDILIYGARNDVEKAKASLKTRLQRRGLSLHAAGSGKAHFAALEEPFGYLGYLFNSPAITVRESTVERLLQSLSAQFSSFSHNKDRRLEKHAYLNIERLKEIFLLELNDRITGAISENQRFGWIAFFSQINDLTLLHRLDYAVSAMFERLPEFDRRSPPGLKRFARAYFEIKYRPNGSYVRNYDRNDTPVRMLQFLVERGRVAPTEMLTDQQIANRYQSYLARALAAMHADEGFAY	TRUE	MRDTLERLKTTIWITAGARYNASRRLLLRDSFSTVSLAMFSVVTIGLAVVQKIYFTADSPADKYGTVLGVTLGAFLLAISLLEAGKGNALLADALHRNAEELTALTKRIDLRVSAHDAGRLLTEADLAEFNEGYESIKARCVTNHAPKDYLLFIGEKRMAPEFAKQDGTPRVTGWQYRCRHTWWLLSSVWYFLLLWLTIAYLCYENWAQYAR	FALSE
	633350427	RefSeq	NZ_JWLC01000007.1	206726	207826	+	WP_275041714.1	RNA-directed DNA polymerase	Leisingera sp. ANG-M1	ANG-M1	GCF_000813745.1	NZ_JWLC01000007.1_196726_217826	196726	217826	21101	10001	11101	UG17_locus_1280	MPTVRDALVLRALCDYLTRFFDDCRMTPPHDVIKRLATAARAAAADDCFLRMDVVNFYPTIAHDLLLAQLRKRVPDHLALQLVRDSIATPTGFDEPERRSLGVPQGLSISNILSMVYIHDFETSCNRKHNYFRYVDDIVVLAKQGEVSGIHSDIEEYLSDRLRLETHPLEEGGGMTMISTVAMGTDYLGYRVRATGLSIRDTSYKIMFRAIVGCLRSLRGTGTVEQVLWKLNLIVTGCRFENRSVGWVFFFRQSTDMAQFHRMDVFVAKQMGIYGLAHQVGRAKSFVKAYREIRYNREATTHIPDFDHFTLADKIRVISLIRGISEERLGRMDREDLDELYWSIVRGQVARMERETVDFGANSGGY	FALSE	NA	FALSE
	143075578	RefSeq	NZ_CP086333.1	210145	211272	+	WP_081004962.1	RNA-directed DNA polymerase	Xanthomonas graminis pv. arrhenatheri	LMG 727	GCF_021919285.1	NZ_CP086333.1_200145_221272	200145	221272	21128	10001	11128	UG17_locus_1281	MRTTQKPDIKTLFEILFSPEQIILEYGRRHSESNSRGLDRRTGRSFRAFLAFESDIVSEKCLSGEYKFTPYLEKLKIKDAKSFPRKISIPSIRDRLVLSQLNKILRISFRKESASPLASNYVRRLANELEELPLDSTWTAGCDIKKFYDSIDRTRLLKILAVRLSETPCLALIKKAIETPTVPQNYRSRETRIYHDTKGVPQGLAISNALAAIYLSEVDKAMSRMPIKYFRFVDDILLIGSRDETAKAQRSFAARVRARSLSVHKLGDKKSHHLPLSAPFSYLGYVFKMPKISVRESTVERLLHSFASKISDYKYNRHQAIGRKSYLTEDTFREIFIEELNEKISGAISGDRRYGWVAYFSEINDLTVLHRIDKA	FALSE	NA	FALSE
	26644652	RefSeq	NZ_CABKQV010000001.1	116596	117975	-	WP_009135278.1	RNA-directed DNA polymerase	Odoribacter laneus	NA	GCF_902374615.1	NZ_CABKQV010000001.1_106596_127975_rc	106596	127975	21380	10001	11380	UG17_locus_1283	MTFEDIISTSHLKRLFYSHLHSSGVRGNDSVLPTAFESRLEEEINIIQTKTRIQTYTFTYYREKLISKGAKHFPRVLSIPTVRDRLLLLALKEYLHLIFPECINRDLPNKKIADLYKYMQQHSDSAYLKTDIKGFYDHIDHTILFGLLKEKIEDERILSLLWKAIHNPTVPFPCTTQRKQKEKPAIGIPQGLSISNILSEIYMSDFDLMMKNRFPFYSRYVDDMLFFTNGPLKTGRQEIRDNLKRKKLHWNLSKTSSGKKVQEIVYLGYLISPQKITVPEEKISRFIRRIAGVFTEFKKQYQQPEYCPVHYKNRPEALKAYFLEELNKKIAGVKSGKKRYGWICYYSQLTDIILLNRIDHIIISFFRQSEIFDYQKPESLKSVTRAYYELKKGKNSYLY…	TRUE	MDILIENLEKKIWKTRGARFNAYRRMRLNNLYSTLSVTFLTVSIIAMNLCIFLPENQAKGTLVTILTIGLSVFVLAISQVIATREYGLRAINFHKCGCELSALLDELNILKIRKTVSEDKLKQLYEKYENILMKYDNNHSEIDVKRFKSQYPEYPLSRLQKFSICFQWIFQVYLIYFVLGIGIPFIGFYLIFK	FALSE
	148285948	RefSeq	NZ_DPZI01000009.1	41656	43056	+	WP_086951095.1	reverse transcriptase domain-containing protein	Vagococcus sp.	NA	GCF_003535935.1	NZ_DPZI01000009.1_31656_53056	31656	53056	21401	10001	11401	UG17_locus_1285	MTRLKNDLEKPYLDYVIDETIKWDTAVGNDGMTYTHFSNNRQGIVNSLQSDLLKEVYEFKSYREVLFIKNRNEVPRCISIPTLRDKICLKILHLFLYSNFYREISKQEIPQTHIKKIKQNINRYTHFLKIDIKGFYNSLNHDELEKKLSSKLEEYEVKIIMKAVKNETGVTSLDKGIPQGISISNILADIYMKDFDTHYNKRTDLFYTRYVDDILIFCNEISLEEIIEEVKLKIDDELKLEINTNKEKHGSIKESFDFLGYKTYVDKDNVVKMTIKDAGVQKIEKRLIKLIQVYKYSNKGDVATAKFIHSINLIITGAVTSKLDSMSSSSEKRYGWLFFYSQLDGVSVLYHLDSLIEKKLLRILNKLPDFKKDAVLREVKKFTIAFKELKFNYKDTNYI…	TRUE	MLFKLEESNNILKEELKKWSDDNVWVTKKVRMDAELDRKNKNKRLNYYLIYYSGALAVMTFLNLSYPDGFKISIWASMISAVLPSVNIFQYKAGYNEEAQDFRKCYLELSKLEIKVKSKILGDNYFGMSDFEDIKEEYENILENHENHTDLDFKKFVQSELSKEKPNKKLKGKISKKDKRKLKWCSIKNVTVQIVLFLIPLIILAFKLFDIEMYQSSTGV	FALSE
	635927092	INSDC	CP119200.1	1280344	1281126	+	WEH95799.1	reverse transcriptase/maturase family protein	Acinetobacter johnsonii	AJ572	GCA_029168395.1	CP119200.1_1270344_1291126	1270344	1291126	20783	10001	10783	UG17_locus_1286	MSSIKSFQTHESLERTYLDYIYYSFAIGTDNISHSTFNRNLSNEISIIHRKLSNETFQFTRYKLNLLSKGRQKFPREIYIPTIRDRVVLKTIHLYLQDLYFNELDYKMPQVIIKEITESIESYNSYIKIDIKNFYPSIDHEKLLTLLKEKIDCEYSLKLIRKALQPQKNEKIGGVPQGLSISNILASIYLYQIDKAFQNKSNIRYFRFVDDILILCNESEIETLKTKINKEFSNLHLEIHPITKKVNLNLEIYKTISLNT	TRUE	MTINDKIWWTRKAKIEQETRLLRYEFHSQALLIWYSFFTVTISILQIPKNDIPFHPSTLVVFSVLTLVMSAIVSAQKFHSRSEKVKTCYEKLNTIMLLSTEDKAKEYEDALNLCENHIKADHHISKVNVYFSTKKVNEMS	TRUE
	130014304	RefSeq	NZ_FPLF01000129.1	47	712	+	WP_075478276.1	hypothetical protein	Moritella viscosa	NA	GCF_900120015.1	NZ_FPLF01000129.1_1_1042	1	1042	1042	47	712	UG17_locus_1288	MILCQKEQISEIRNDITKRFRQLGLQIHKENNSSDKSTSGSLDYDAFSYLGYSFDEKVVSVRQGSIDNLRESILSIFTGYKHSKLKSIEFLKWRLDLRITGCIYEGKSKGWLYFFSEIDNESLLHELDFFVESLCKRFGMPNLKLKKFTRAHFEIKHRRKESKYMQNFDIYNEAQMKKVLDVFGKSTYNMTSKQIETEFKRRISKQVKELETDIQNAGSTN	FALSE	NA	FALSE
	94344356	RefSeq	NZ_JAFFRY010000071.1	14204	15223	+	WP_235813608.1	RNA-directed DNA polymerase	Pseudomonas syringae pv. papulans	PSP9	GCF_029870735.1	NZ_JAFFRY010000071.1_4204_15334	4204	15334	11131	10001	11020	UG17_locus_1290	MVQGHDALLYQAGWITADELFRRMFSPLSLEWVFRDRFGTSLAKGIDRINGFQFSGRSASELEVVSAKCLSSTFRFAPFLEQLKLKGRGKAPRVISIPIIRDRIVLHQLQKYLALIFPEQVPRNVASSYVRQVALDVSTMDAGSAWVCSTDIQKFYDSIDQARAVMLVGRKIKTPQALSLIAHALRTPTVPKNTPRNKYSLYNQEVGVPQGLAISNILAAIYMADVDRAMRSVPGLHYYRYVDDVLMYGEESLVTTSFNSLKRRLMRRGLQLHGLSSDKTKFGPLDQDFSYLGYVFKLPKITVRRNTVERFLQSVAAKISDFKHNRAKRLEKFKYLRKL	FALSE	NA	FALSE
	164224987	RefSeq	NZ_NVHK01000198.1	1	720	-	WP_218937354.1	reverse transcriptase domain-containing protein	Bacillus toyonensis	AFS073128	GCF_002570045.1	NZ_NVHK01000198.1_1_720_rc	1	720	720	1	720	NA	FNTAIGIDKMTYQSFLNQNDEQIRIINKGVLNGTYKFTPYREHLIIKSRDSAPRLISIPTIRDKLVLKSLHIVLKDIFKNIEQKLPQAHIQEMKNTLKDYDYFIKLDISNFFGGIKHGILFNELAKKIEDDVVINLIKKSITTLTVSDDNKRDDIITQGVPQGLPISNILANIYISGLDEKLREEAHIKYIRYVDDILILCKKNDFSKVYREIKYEIEGIYNLNLNEKKYKHGLIKDGF	FALSE	NA	FALSE
	498922662	RefSeq	NZ_CP083976.1	21832	23196	-	WP_229582189.1	reverse transcriptase domain-containing protein	Rhodococcus rhodochrous	GD02	GCF_020637575.2	NZ_CP083976.1_11832_33196_rc	11832	33196	21365	10001	11365	UG17_locus_1294	MEVSSQPSDFSVEALRKVYKEKVQGSSARGRDGVSARNLNDSQVERLVQATSAGLMDGTYRPSPYREFLKLKGSGKAPRVISIPTVRDRLALAAVTAHLRTNIPEISLRTPQNIVSDIKKSISGNEYRDFIRSDIVSFYPSISHLAVRRKLAQYGISSPIVEIIMRAIENPTLPDGAPKGAANFADVGVPAGTPLANILGEVVLHDFDHSVASIPGAAFFRYVDDIVVLSCYGKRGIVKQAIDSNLRLVGLKSHPKTSRDKHSAGIIDRDSFEYLGYTFEGGKVTVGKFRYANLINNLARPLTMLRRSHAEGARDLDRIQDRAEWWLNFRITGCVGDGKRRGWLPYYSQIDDIGLLHHLDKVVENLISRLPSDRAVRPKSFLKAYAYTHDPRRDPGQYI…	TRUE	MAVIIIISLIAYARLVDARIHLRRKNGVKVQKSIQLLGQRSYDSYRCRLEASRRLKKLGHWWNAAQFSLPTALIFVSIFSLSATQDASTIARVVIGVSVLSLVASVVVTFLDYSARARALEINYRALQAFSVGIETRLASGEDIADDRIRVLQLEYDWLLDKAENHSSVDFEKYKGLKSSFREERIPILLPGLLLSCSIGVIIFSVIGMFLAGD	FALSE
	123202975	INSDC	FNBP01000012.1	104877	105899	+	SDG83139.1	Reverse transcriptase (RNA-dependent DNA polymerase)	Sulfitobacter delicatus	DSM 16477	GCA_900102535.1	FNBP01000012.1_94877_115899	94877	115899	21023	10001	11023	UG17_locus_1295	MRPPHDCTKRVAIAAKRAAASDRFLRLDVVNFYPSINHKILFDQLRGKGADPRTVALIERAVTNPTGFDNGDASEVGVPQGLSISNILSMLYLEGLDDHFSEKYQYFRYVDDLLLIVAEAEAVSVHNEIADYMQVDLALRTHELDPKQPDKTAITPVESGTEYLGYHISSTGLRIRERSYKKMFRAIVGCLRPLKGTARTEQVLWRLNLIITGCRVEERSVGWVFFFRQSTDVGQFHRMDAFVRQQLKLYGLKDHISSVKRFAKAYHETRYNRGGTTYIPDFDNFTLADMMRAIHLVKGTSLEALGTMDRSEVEDIYWKMVKREVAKLERETVDFFTYGS	TRUE	MNEEEKEQPGDPFGNIWITSRTRMQSHAKYTRYDLISHIVLTAYSVLLLGFSVFSRHLSETKLGPYTSEVSIVLSLSVLCASLVIWGLKFGKTADQHRECYLALQRLYDDEDARKNVATYHQILDRYPNQSDFDYEAMLYKNVWSQNKELRDRSGVLKYSWWRARKFEFRQLSRIFGTLFVLTCPVIFLAVLYVAG	FALSE
	691310351	RefSeq	NZ_CP129970.2	1515385	1516725	+	WP_308358055.1	reverse transcriptase domain-containing protein	Marivirga arenosa	NA	GCF_030503895.2	NZ_CP129970.2_1505385_1526725	1505385	1526725	21341	10001	11341	UG17_locus_1297	MTHLYKEKLANSKAKGIDKKNSISFNKNFDSELSIIVRKINLGTYKFSPYVEKLKLKGRNKEPRLISIPTLRDRVVLLAIKEILHETFPNAVNRKLPNSYIRDVKKYLENLSGSEYYIKLDIEKFYDKIDREILLQKLKKHNLPASIIQLIEQALNTPTIPIHAKKETYESFHKEKGIPQGLSISNILAQIYLTEVDQVIDKRDFFYRRYVDDIIVVNHTKISNFRYKNIEKALNLIGLDLNHHKTEQNYLNESFTFLGYKITPNKISIADKNVELFIRRIAGKFTWFRKGIVNETSRPIWLQNNERFKEVFIEELNETITGIISSSRNYGWLFYFSEMTDESLLHRIDKIISRFFHSLEQFDNTRPPSLKKISRAYKVIKFQRNKNYIANYDNFDTVR…	TRUE	MEQEVERWYNKLWETKGARFIAAHRLELHEKLSVIAISLISVYIISLNLLVLFPVSKRSELFNNLNITYSTICLSILILVVSLIISSRNYKLRAEKYHECGRQIMRLHDKICLWKNSNYSPSSDEIEQISSEYLNVLDKYENHKRIDFLTFQANNLLHYKDISCKKLFWLKVKSLYFVQIIGIYLLPIFSPLILLII	FALSE
	485209585	RefSeq	NZ_JAGYCV010000187.1	176	1104	-	WP_223371646.1	reverse transcriptase domain-containing protein	Klebsiella pneumoniae	MRSN515432	GCF_019928025.1	NZ_JAGYCV010000187.1_1_1104_rc	1	1104	1104	1	929	UG17_locus_1300	NVIKNKIRKKEIRNLIMSSLVVPTVNEFKGSKGVSPNVKGVPQGLAVSNILAEISLSNFDKEINELPNIWFMRYVDDILILTQKGEAEVLASHVIKKLQALKLDPHPLDDVNSKSKIGNLDESFDFLGYHINQGELLIKQESILRFESSLAKIFTAYRHALLQAKNKREKERAITYCQWKLNLRITGCVFEGKRLGWVSYFSQISTTSQLRAVNHTVNNLLNRFNLSSEIKPKSLIKTFYELRRGTAETFKYIPNFDNLDISQKRELVSMWIGKDNAKKLSDSEIERKFKFKIAKSAKELEEDISGIS	FALSE	NA	FALSE
	507907893	RefSeq	NZ_CP088018.1	2213151	2214284	-	WP_231052818.1	reverse transcriptase domain-containing protein	Ruania suaedae	LR1S40	GCF_021049265.1	NZ_CP088018.1_2203151_2224284_rc	2203151	2224284	21134	10001	11134	UG17_locus_1302	MMSRGIERAPRVFSIPTIKDRLALFCLQSVLKDVYGVSGPEPSQHKMRRVIDDVMTEEYGRFLKIDIVDYFGSVRHEMLYAGLSKKIRSKKLLSLIDRAIRNRTVPYGTRSGGLSSSPDGIPLGISISSTLAEVYLEDFDRMASLGCRYFRYVDDILVLCEDSERKYQDLRFRLERLGLEVHELPTLGKTLSGSADEPFEYLGYEISGSRVRVARRGVLKIESRIAQIVAKYAKSVDRSESSINRLKWDLNIAIGGCVINGEARGWIRYFNRLNDLAQLGHLDALVKKVLHRHGLHGVAPKRFINSYWASRSNSRFASFAFNCDRVFPAEARDILTQHLGWGSAEVRELDDRAALAALRRLIEKRSADFERDLESVY	TRUE	MSESAQREPALAEDASEKLGAPGLPDHSLEESTPRDRNEPAAGRRWAERLEERTDTTYLSRAWASGKLEMRGTLWMIALSVSSASALSASILALQQGDASRPSSGIGIDFAATILSLMTLVLSLIVAALRYQARSKDLFYCYRAIQKISADIETVNNCGPSDMVRLKELQRDYQLALDLSENHSEWDYVRSRRRRPESQDHWDVRRDKSRVRRARLGQNALSSLPLLFAVFSLVLLGFVLVQGAG	FALSE
	364816863	RefSeq	NZ_JACXWT010000182.1	1	808	+	WP_192480153.1	RNA-directed DNA polymerase	Escherichia coli	ARS-CC11277	GCF_014857885.1	NZ_JACXWT010000182.1_1_808	1	808	808	1	808	NA	LITSSLIVPTVSGTTGSKGIPNNTRGVPQGLAISNILAEISLSNFDDEINKMHDIWYMRYVDDILILTPKYQATKIASHIIDKLQSLNLNPHPLNEENSKSKVGSLDESFNFLGYHIENRELLIKHESILRFESSLAKIFTAYRHALLQAKSKRDKERAVAYCQWKLNLRITGCVFEGKRLGWVSYFSQITSTAQLRSVNHTINNLIRRFGLSSEIKPKSLIKTFYELRRGRAETFKYIPNFDNLHISQKRELVSMWIGKEKEKKLSNS	FALSE	NA	FALSE
	215185614	RefSeq	NZ_RDWL01000254.1	770	1584	+	WP_220703231.1	RNA-directed DNA polymerase	Enterobacter hormaechei	1018228	GCF_003688155.1	NZ_RDWL01000254.1_1_1584	1	1584	1584	770	1584	UG17_locus_1305	MSNAARVFKKCFSEKYLRSLYFDKIKETGAIGIDRVRPASFEKECAKEVSLISKKVFNGNYKFTAYKEKLISKGAHAFPRQISIPTVRDRITLRALCDALVKVYPDAKLSLPQVVIESLDNAVKSGNYYEFAKIDLKNFYPSIPHELITASIKQKIRKPEFRLLINKAISTPTVNESKGSKGSAASLRGVPQGLSISNILAEIALQNIDAEIEGIKDIWYKRYVDDILVLTPIGRASDLANLIIDKLKNIGLSPHPLEEEGSKSVVGILSVP	TRUE	MLDKVWFTYKARIQAYHRLEWMDSHSQFILVWYAVLGAALSVIVIRFPTLLGSDTDIFSAILSIALLGVSLSVANRNFRGRAINMRGNYLALQNLYNVIYTRGQTASEDIVKYNELLNEVDNHSDMDDKVFRVKNFRALTTRKPDWKEFAHVYITCVIKYIILILVYLAPLIIGWCLYEQCGAGI	TRUE
	38887902	RefSeq	NZ_CDOF01000038.1	7126	8517	+	WP_018278931.1	reverse transcriptase/maturase family protein	Capnocytophaga cynodegmi	Ccyn_ATCC49044	GCF_000827655.1	NZ_CDOF01000038.1_1_18517	1	18517	18517	7126	8517	UG17_locus_1307	MKDIVRKYFSQDTLNHIFDSKIVKNKSKGIDKKTYKFYTEKSCKQELISTIESKIVNEKYHFSPYLELLKIKRRNTPPRVLSIPTVRDKIVLQILKNYLHDVFPEVINKEQPNSYIRKIKNFIRHHKNNKIYCLRTDINQFYDTISRSKLKKAVKIKSKNRYINKFLFLSIENPTVPHDYKRNNISQYKLKKGIPQGLPISNILAQIYLQNLDTSINGIIDENTLYLRYVDDILILSTKNCSDYLNRIKTELKELGLKLNSDKTFVGELSESIFYLGYLIKDTSISVSKQTIENQVNKIAGKVTWFKKGIENTNFMPARYKNNPKEFSEQFIKEVNEIITGSKNENKNYGWLFYYIEIDDVSALYKLDNIIRKMIQNIPFFQGKIPHQLKSFVKAYNEI…	TRUE	MSYAENLYNKIWKTRGSRFIAHKRLERLNELSNYSIAINSIYVIVLSILSLEQFRNLSKLDANHLSLITFFLSILILVISLIENSKDYKIKAESHHRCGKKLSRIYEKLIQIKDKSNDPSIFAKIEELATEYQNIIDEFPYNHSPIDYKKFTLKENIDNKNIFSKKIKLLFLDIEIYFIISASIIAPLLFILIYVINFN	FALSE
	182770975	RefSeq	NZ_POSO01000002.1	233013	234470	+	WP_105964278.1	reverse transcriptase domain-containing protein	Apilactobacillus micheneri	Hlig3	GCF_002993975.1	NZ_POSO01000002.1_223013_244470	223013	244470	21458	10001	11458	UG17_locus_1308	MINIEDTLTKIFEAKINKNCPIGSDGMSYFEFNKNKKNIIKNMANRITKNKYKFSPYKEFLILKGKESKPRCISIPTIRDRLCMYFLLNEMEKFNYNGKNIIPEIPQKSITTLNLTLNKKKYNFFMKYDISNFFNNFNHKILLSNIKMFLKNNNVIIDNKIFLKIIRDSINNYPKDERKYKGIPQGIPISSILSQIYMFNFENKIKEKLNNNVAYDYFRYVDDIIVICSKKDSCKINTALKKTFKEFKIKNNKNKEKNGNLYKNSFEFLGYSFKLNGIKSEVSIKDNSLKVLKKRIVNIINNYKNKKYNRVSMNMNSLIFSLNLLISGSVMENKFSNKKKYGWLFYFSQLNDIKLLFSLDVFVKKKLKKAFKNISDDTFDYINTEKLSDKEKLQFQQST…	TRUE	MGNFQNKNGS*RKKNCKKNKLFIFFNSITTLTLILSILDMVIKNNDKIINFSLFNIILSIALIVLSLIISNYDLSKEAFDFRKSYLELENLMYDSDRYNENELKLEYSKILERHLNHNNLDFIYFKITQRKNNNNNFSYNNFEYLMYLFDKYTLNIIIFIIVIIIIALSYHYIIV	FALSE
	16758033	INSDC	ABVR01000045.1	29689	30603	-	EEG88101.1	reverse transcriptase (RNA-dependent DNA polymerase)	Coprococcus comes ATCC 27758	ATCC 27758	GCA_000155875.1	ABVR01000045.1_19689_40603_rc	19689	40603	20915	10001	10915	UG17_locus_1309	MQASYLWKKLFTKKHLIEHYEEKVKNKPSVGLDKVSPRKFEQNLDENIEIIIRKSMNDSYHFTRYKQLLFTKGPAKLPRAICVPTLRDKLTASVLNELLVGVYGDKCKTMMPQLVIDDITKKIPMYTHFIKLDVKSFYGSINHDKLIKIIKRKIHKAEIISIIWNAIRTEALLCPIKEKTVKKERILGVPEGLPISNTLANIYMQDIDIKYRNLDYISYYRYVDDILILVNEDKFYDVKRSICDDINKLGLELNDKEDEGFVTQTFEYLGYVLNDSEVTVRKSSILKIEQSIEELFRTIKKRKY	FALSE	NA	FALSE
	149771150	INSDC	NGSR01000001.1	3620098	3620976	-	OUG57305.1	hypothetical protein	Klebsiella pneumoniae	BWH67	GCA_002152365.1	NGSR01000001.1_3610098_3630976_rc	3610098	3630976	20879	10001	10879	UG17_locus_1312	MSSLVVPTVNEFKGSKGVSPNVKGVPQGLAVSNILAEISLSNFDKEINELPNIWFMRYVDDILILTQKGEAEVLASHVIKKLQALKLDPHPLDDVNSKSKIGNLDESFDFLGYHINQGELLIKQESILRFESSLAKIFTAYRHALLQAKNKREKERAITYCQWKLNLRITGCVFEGKRLGWVSYFSQISTTSQLRAVNHTVNNLLNRFNLSSEIKPKSLIKTFYELRRGTAETFKYIPNFDNLDISQKRELVSMWIGKDNAKKLSDSEIERKFKFKIAKSAKELEEDISGIS	TRUE	MRDNIWFTYKARINAHHRLEWLEKHSQFILVWYAILSAILSIVTIRFPTVLGSNTDILAAILSVALLGISLVVSNLDFRGRAISMRRNYLAMQRIYFESTENKDLTSEQRNQYHVLLDEVENHLDIDDKAARVAQAGLRTRIPTAKEIREVRNWKIKRFIFTSAFYLLPILLVWMDYDC	TRUE
	731885581	RefSeq	NZ_UWYR01000001.1	2207673	2208266	-	WP_323808014.1	reverse transcriptase domain-containing protein	Klebsiella pneumoniae	NA	GCF_900608485.1	NZ_UWYR01000001.1_2197673_2218266_rc	2197673	2218266	20594	10001	10594	UG17_locus_1317	MKAQSKIRDEKILSLISKAISSPTVSKPNASDKPNECGVPQGLSISNILAAIYLMNIDKHFSSREGISYFRYVDDLMILCCSDKAESLIESVLLKFRRLGLKIYDPIKNPEKSSMGLISESKFGYLGYYFSEGGKVSARDGSVDNLRQSLLSIFTGFKHSSFKSQEFLAWRINLRITGCVFQSKSKGWLYFFQKLMI	TRUE	MSDLSNKIWWTRKAKIKAERRLLNFDYYSQLLLLWYSTFLVCYSIYTLVKPAQKIEEAAIMVSLSVLILVLTLFINNMNFKGRALLIKQCYEKLSVIHTASLSSTNSAELDKEYQAVLGSSENHLEKDFAKAIVDEYFNTNDKHLLTKKPTFIHFFMIAMLFLRNVASFLFLFIFPFIILFSLRAV	TRUE
	347581234	RefSeq	NZ_CAJCKG010000001.1	34020	35387	+	WP_182045219.1	RNA-directed DNA polymerase	Curtobacterium sp. ME26	ME26	GCF_903970945.1	NZ_CAJCKG010000001.1_24020_45387	24020	45387	21368	10001	11368	UG17_locus_1318	MNSLQPKLEEAFSPQVLRQLWDAKIATSRTRGRDGLSAPRISPDRVDNLVESSSERFLAGDYVFRPYRQILRSKGARKIPRVLSIPGVEDRLILLGLSRYLRQWFAWIDSPRPQPLVIRVREALHGGSYTDFVRLDVENFYGSISHSSLLPRIEESGLPPIVVEAVMRAIKTPTLAGGEKPDDATDFDSGVPVGTSLANVLGEIALGEVDAIARAQESWAYFRYVDDILVLTKHGERGRSRDLIVDKLSAMGLKAHPKKSLGKSASGKLSQTSFEYLGYTFDPSSVSVSRDRRTRLTDHLARYVTALQRGLADGSADPVALRQKCEWWLSLRITGCYSKQSRRGWLAYYSQIDDLQVLHELDGVVRSLLRRLPPEHRFAPKSFVKAWTLLRTPSRDIAG…	TRUE	MNNRDTLADLERRSYRSYRARIESERRLRRVGLFWSAAQTALAVGLIAVSVLYLAYPERQSTLMLVYLISLSVLALAVSVTVGALDYTGRAREMFRNYRAIQALSVRVESARKSQLFITKRFVHRMHSEYDLLLDNSENHTSLDWAVFESKDQRASGKRGGQSDSADGRHDRSPKFGLRLALARTVPFLLPSGLVAVALFTGLSALFSVIA	FALSE
	559780259	RefSeq	NZ_RFEW01000029.1	27039	27731	+	WP_252362078.1	reverse transcriptase domain-containing protein	Acinetobacter pittii	TG41884	GCF_003948075.1	NZ_RFEW01000029.1_17039_27817	17039	27817	10779	10001	10693	UG17_locus_1319	MSNIKLFHTFISRDNLEKTYFDKIFYTTAMGVDNISPSAFNKKYIQEIELINKKVTNNTYKISKYKLKLISKGKNKIPRDLYIPTIRDRLLLKVINDFLLTIYSEDINQKLPQTVVREVKEQLSSKNYDTYLKIDIQSFYPSINKEILVNIIKRKVRSNTFIRLINQSLNPKNLKDINSIEGVPQGLSISNTLAHIYLIDIDKHFISQKHLSYFRFVGLCCIKPLKVKFS	TRUE	MSKADNVWWTRKAKIENEARLLKYDFHGQILLLWYSFFSVAMSILTLNESSFLKSIIQNGEVDAKLLVVFSVLSLFVSTFVISQNFKERAAKIKFCYEQLKILYVKLIDNENINDIEKKLFEEYENILKSCENHLEKDYITAKVNLFLSVKDKNKVNPHPTGYDFLRFYCNKITFLVIILFIYLFPILILFFI	TRUE
	19440310	INSDC	FN667741.1	1269244	1270122	+	CBJ80416.1	hypothetical protein	Xenorhabdus bovienii SS-2004	SS-2004	GCA_000027225.1	FN667741.1_1259244_1280122	1259244	1280122	20879	10001	10879	UG17_locus_1320	MSSLVVPTVSEFKGSKGASANPRGVPQGLAISNILAEISLSIFDKEINEIPDIWFMRYVDDILILTPNSQAETMASHVIKKLQLLNLNPHPLNEENSKSKVGNLDESFDFLGYHISQGELLIKHESILRFESSLAKIFTAYKHAVLQAKNKCDKERAIAYCQWKLNLRITGCVFEGKRLGWVSYFSQISTTAQLRSVNHTVSHLIRRFSLSSEIKQKSLIKTFYELRRGTADTFKYIPNFDNLDISQKRELVSMWIGKDKAKMLSNSEIERKFKFKIANSAKELEEDISGIS	TRUE	MRDNIWFTYKARINAHHRLEWLEKHSQFILVWYAILSAVLSIVTLRFPKVLGNNTDILATILSVALLGISLVVSNLDFRGRAISMRRNYLALQRLYSDTTIGQPLTLEQRKKYHELLDEVENHLDIDDQIARVAQVGLTTRIPTKKEKRTVLGWKIKRFIFTYSFYLLPLVWIAYDCWSNL	TRUE
	543963005	RefSeq	NZ_AUCX01000006.1	198145	199428	-	WP_245577843.1	reverse transcriptase domain-containing protein	Maridesulfovibrio bastinii DSM 16055	DSM 16055	GCF_000429985.1	NZ_AUCX01000006.1_188145_209428_rc	188145	209428	21284	10001	11284	UG17_locus_1321	MSIVDFDRKKEFHFSVISSKCISGTYKFTPYLQKLIVKSACERPRMISIPTVRDKVVLTTLNRILQDVMPDFVNREHPNLKIRNLSDYMGGSGTCGKKLSLNRIDIKGFYDNLNRDRLKDILRTKMNDDALVSLLLKAINNISVPNGYHKEERSKYKESQKNGVPQGLPISNILAEAYLEEFDAVLTRSSNYYDRYVDDIVAITDVDDFEEQCLELFSELRLELNVEKSSFDCSLNNLDFLGYKFVNGYVSVRDSSFERFLRSISMMFVRLRKAIGIDRRKEKLRQLGIENIEAAFIEDLNVKISGARFKSKRYGWIQYFSEINDMSKLNIIDSHVARELGRCSFFRSLPKVKKATRAYFELKYNWRDSEYFFDYETDDIEVKHRWLRRRGLAKVSFST…	TRUE	MNFIKSLDDKVWMTAKARYNASARLNKKHQALTFTISFLSVAQIVLTFCMLVDICFGFPEKVLMFIAMTTSVMILVIANQSALGSLLIESEKLHRFGIKFQSLYEEISLYIKLDKANKSVEEGFQQRYSQLLREADINHLKIDEELVKAERKSFELNPICALWIKFKNLVAIYLSSFLYLAIPLGLLWGASWLK	FALSE
	559780236	RefSeq	NZ_RFEW01000004.1	115	810	+	WP_252362073.1	hypothetical protein	Acinetobacter pittii	TG41884	GCF_003948075.1	NZ_RFEW01000004.1_1_10810	1	10810	10810	115	810	UG17_locus_1322	MQQSRFVDDILIFCNEQNITEIKKDLQNLFHKKRLNIHPLQHHGSKSKIGKISYDPFEYLGYKFIDNKITIRDSSINNLRNGLVEIFTAYKYAKNKNIDFLKWKLNLKISGCIHEKKSKGWIFFYSQITDISLIYELDHFVKILILKFNVGEILGEIKKFSTTFFEVNHNLNNTKYIPNFDKINLDKKINMLENYFNFSCKNLTEEEIDNEFQKRIRKQISKLLIDLRDFS	FALSE	NA	FALSE
	577409622	RefSeq	NZ_JANURK010000055.1	30333	31334	+	WP_259581466.1	reverse transcriptase/maturase family protein	Burkholderia thailandensis	5.092.1	GCF_024998055.1	NZ_JANURK010000055.1_20333_31409	20333	31409	11077	10001	11002	UG17_locus_1325	MDASQTEIFSALFSPAAFSEVFTSRFARARSKGIDRLSGFQFAQRSAVALTVASYKCVNGSFRFSPYLEALKLKGRGKAPRVVGIPTIRDRVVLHQLNAFLKTVFPECIPANIANGYVRQIAADIPLRAPNETFVYGGDIKNFYDAIPRERMVKVLEKRITVPAALDLIRRAIATPTVTKNSSRTRRSTGGLERGVPQGLSISNLLAAIYLHSVDAEMRRSFNVSYFRYVDDILIYGARNDVEKAKASLKARLQRRGLSLHAAGSGKAHFAALEEPFGYLGYLFNSPAITVRESTVERLLQSLSAQFSSFSHNKDRRRTCQEFRVLRPVKGLS	FALSE	NA	FALSE
	201540185	RefSeq	NZ_QVIP01000017.1	92486	93448	-	WP_116993930.1	RNA-directed DNA polymerase	Duganella sp. BJB475	BJB475	GCF_003416945.1	NZ_QVIP01000017.1_82486_93534_rc	82486	93534	11049	87	1049	UG17_locus_1326	MRITSHTPRLGTQSPEIRALISAAIASPTVAFPDRSKEQVKTGVPQGLSISNILAEIYLTEFDRWASSLADVSYFRYVDDILILTKSEPEALFRQVNARLWDQYRLKTHELGKIGKSFVGPVTEKFHFLGYEFNHRKASVKVESIRRVEASIAKILTTYKYRCASARAEPNLFRQAHLLTKARKICLWRLNLRVTGCIFDGVRKGWVFYFSQIDDEALSQLHHLDKTLNVLARRFGLQLEASETKSFVRVFHEAKRGNEAQVYIPNFDTTSLAYKRDLLEMYGMDHVAIMTEVQIDRAFRRKIRRETSELEEDIQGGSRG	FALSE	NA	FALSE
	707282899	RefSeq	NZ_CAUTNE010000002.1	169715	171148	-	WP_315546715.1	reverse transcriptase domain-containing protein	Lautropia mirabilis	NA	GCF_963539705.1	NZ_CAUTNE010000002.1_159715_181148_rc	159715	181148	21434	10001	11434	UG17_locus_1327	MSISEIIRESTDPDLLFDKYFSEERLKEVFIDKFSRVSSKGLDRLSGPKFKNGNYEEILKIASSKCRSGAYRFSPYLEVLKTKKRDKCPRVVSLPSIRDRVVLYQLNKYLATECFGSDVIGGFARQHISKIVDDLGREDCLDGIYIYRTDIKSFYDSICWYELIKILPKYINCERAVRMVLHAIMTPTIPVGTRRYEYKSYRPRKGIPQGLSISNILASIYMKSVDGKMEKLGVRYYRYVDDVFVYGEKRDVERARLKFKKMLSDIGLNLHSDGSEKSSFQKAVESFEYLGYKFSLPSMVSVRDSSKERFLRSVAAMFSDYCRNKERRLREYSYLNEERVRSIFLLELNDRITGAISGNRLYGWISYYYKINDMKLLCDIDRVVERLFKRLPDFDGKPP…	TRUE	MKRFISDLRRRAWRTAGARYNAARRLRRQETVSNVSLAMLSVLSIAVSVVSIVNPSATPNTRWDALSVVLGVFLLATSLIVWKSAYGEKAGALHRNAEELTAYRIKLESVLARMDSGDVLEMSEVDVLRDDYDYIKKLCAYNHEPCDDNFFIRQHRFSDEFRLDCGYSSVGFWKSNFDAIKWFFAPLWVFFTIWLVVGLLVGFIYLKSC	FALSE
	564669806	RefSeq	NZ_MUFS01000163.1	1	733	-	WP_254844135.1	RNA-directed DNA polymerase	Leclercia adecarboxylata	I1	GCF_001995135.1	NZ_MUFS01000163.1_1_3630_rc	1	3630	3630	2898	3630	UG17_locus_1329	KGASSNTLGVPQGLAISNILAEISLSIFDKEINAISNIWFMRYVDDILILTPDGQAESIASNVIEKLQRLNLNPHPLNDENSKSKAGPLRESFDFLGYHISQGELLIKHESILRFESSLAKIFTAYRHALMQAKSKADKERAIAYCQWKLNLRITGCVFEGKRLGWVSYFSQITTTSQLRSVNHTVSHLIRRFRLSSDIKQKSLIKTFYELRRGTADSFKYIPNFDNLDIVQKRELVSMWVGKS	TRUE	MRDNIWFTYKARINAHHRLEWLEKHSQFILVWYAIFSAVLSVISIRFPKVLGGNTDIIASILSVALLGISLVVSNLDFRGRAISMRRNYLALQRLYANTSDEIPLTSAQLDKYHELLDEVENHLDIDDKAARVAQTGLRSRFPTADETQSVKRWKAKRFIFTYSFYLLPLLIFWINYDS	TRUE
	561451145	INSDC	CALSHE010000011.1	181292	182128	-	CAH6847696.1	putative RNA-directed DNA polymerase	Vibrio chagasii	36_P_161	GCA_943739905.1	CALSHE010000011.1_171292_192128_rc	171292	192128	20837	10001	10837	UG17_locus_1330	MLITSAITNPTGFQDSIQGVPQGLSISNILAEIYLKDLDEKFSCRESNTYNRYVDDVLVFSTENRPIGLLDEMINEFSSLSLTCHPYDEIGSKTQINTLNKEFDFLGYYIKNRKLTVKKESVLRVENSIAKIINSHKYISDARASITQNKLNLRVTGCIFEGKRRGWLFYYSQMEDDTILYKLDNTVGKLLRQAKLDGAIKPKKFSKAFYECSRHKLNNHKYIVNFDGYSISEKRSLLSQFMDDVKVTALNNDVVNSLFSKRVKHLVKDLEEDIRENS	TRUE	MDEKAEAYAASLENQIWFTRKTRIRTSERLLSNKFHSNLILVWYSFFSFSLSIYLIKFPDYFGDNSDVIMTILTGSVFTLSLFVPQLNLSSRYEKVKENYISMQDLLLSVKLCNSVCELKEIHNQYTKLLHSVENHTNLDFYYFINYDSGPDCTIKISKTDWLRLQFYLIFRMAFIVFLYLVPVLFLVCIV	FALSE
	130014087	RefSeq	NZ_FPLF01000151.1	10399	11080	+	WP_256597937.1	reverse transcriptase domain-containing protein	Moritella viscosa	NA	GCF_900120015.1	NZ_FPLF01000151.1_399_11080	399	11080	10682	10001	10682	UG17_locus_1333	MTIFTEFNDAFSIHNLTEVHDKQMVASPSVGVDNMSQEIFLGMRDEQLKIVNRKVITGSYKFTPYKLKLISKGQGKNPREISIPTVRDKIVLKGLCIFLQTRFQDDINESLPQFVIREVKSAYKDELYNAFIKLDVSNFYPSIPHNKMIKRIRKRIHDQRILQLIENAVAAPTVTKPKKGLKTNQKGVPQGLSISNVLAGIYLSNIDKRYRKDQRIRYFRYVLTQYS	TRUE	MQINGKRLADRIFWSKKSRIQAEKKLRFNDLSSQIILLWYSAFAVCISILELTITSKQPYFPAIMVILSVLILCASLFVGNRNFRERAMVLKQSYEKLGNLESLCYETDHLTSEDDKLNKLADINNQYVIALSMSENHDDKDFKNALVEEYMNTHTSDITKLTRKPTKFNVVEVILHSLLKFAFIAFFIALPLFTLLLR	TRUE
	229667900	INSDC	SCGG01000203.1	34	822	+	RXA32393.1	reverse transcriptase	Escherichia coli	EC276	GCA_004100105.1	SCGG01000203.1_1_5951	1	5951	5951	34	822	UG17_locus_1334	MSNILAEISLSDFDNEINKMHDIWYMRYVDDILILTQKDQATKIASHIIDKLQSLNLNPHPLNEENSKSKVGSLDESFNFLGYHIKNRELLIKHESILRFESSLAKIFTAYRHALLQAKNKHDKERAVAYCQWKLNLRITGCVFEGKRLGWVSYFSQITSTAQLRAVNHTINNLIRRFGLSSEIKPKSLIKTFYELRRGRAETFKYIPNFDNLHISQKREIVSMWIGKENEKKLSNSEIERKFKFKIAKSVKELEEDISGIS	FALSE	NA	FALSE
	585204493	RefSeq	NZ_JAINTJ010000006.1	77843	78826	-	WP_262389405.1	reverse transcriptase/maturase family protein	Escherichia coli	R136-3	GCF_019880095.1	NZ_JAINTJ010000006.1_67843_88826_rc	67843	88826	20984	10001	10984	UG17_locus_1340	MDERAQETLFKKLFSPKSLFDVYSDKFSKSAAKGIDRINGMQYSSRARKELKKVSEKCLDGSFRFTPYLEKLKSKGRGKSPRVISIPTIRDRIVLKQLNVFLCEIFPDCVPKSIASTYIRNISDDLKDMPPEDIYVCSCDIEGFYDNINKHRLKKILSKRVHCKRALDLIVRSLLTPTTSDSVNKKMRKFFFDNEKGVPQGLSISNILAAIYLQSVDDKMLKFDVAYYRYVDDVLIYGNYDEVNSAYHSLRRRLKYRGLNTHPPTSSKTRLGFLNESFSFLGYVFNANVITVRDSTVESFIKSIASRFSDYLHNKNKRLKKYYTFNR	TRUE	MKDFLDSLSKAAWETSCARYNSSRRLKVREIFSTISLALIGLSSIILSLMQYFWINDINPKLNILITAFSIILSMLLIIISLIEWGVASGAKSEALFRNAELLNEYERKLSLFKNSLKNEMTEEDYKNIDNLRDEYEKIKSTCTFNHSPVDYEYHKIVKSRYYISHTPENFSFWRMLKGRINYHISSIWGYLIIWLIVVMFFFKVLMVIASIY	FALSE
	194819275	INSDC	LS399318.1	2551986	2553011	+	SPR86746.1	Retron-type RNA-directed DNA polymerase	Klebsiella pneumoniae	NA	GCA_900323945.1	LS399318.1_2541986_2563011	2541986	2563011	21026	10001	11026	UG17_locus_1341	MTPDDIYVCSCDIEGFYDNINKHRLKKILSKEIRSKRALDLIVHSLLTPTTSDNVNKKMRKIFFDNEKGVPQGLSISNILASIYLQGVDNEMLKFDVTYYRYVDDVLMYGNYDDVNSAYHSLRRRLKYRGLNTHPPSSPKTHLGFLNKSFSFLGYVFKENVITVRDSTVESFMKSIASRFSDYLHNKNKRLNKYTHLTSDDLKDIFLEELNDKLTGAISEKKRYGWVAYYSNINDLSLLHKIDFIISEMFKRLDDFDNCAPEGLKKVARAYYEMKFSPHRGYIRDYDQIKTIKQKTEFLHRRGRIAEGERLTKEQVEERYERYKAKNLASMQADEGEVYPK	TRUE	MKDFLDSLSKSAWETSCARYNASRRLKVREIFSTISLALIGLSGIILSLIQYFWITDINPKLNILITAFSIILSMLLIIISLIEWGVASGAKSEALFRNAELLNEHERKISLFKNCLKEEIMDDDYKYIDNLRDEYEKIKSTCTFNHSPVDYEYHKIVKSRYYIAHTSESFSFWRVLKGRVNYSISSIWGYLIIWSIVAIFFFKVLKVIASLY	FALSE
	341359933	RefSeq	NZ_JACCJZ010000017.1	278429	279613	+	WP_180545388.1	RNA-directed DNA polymerase	Luteimonas deserti	SJ-16	GCF_013425765.1	NZ_JACCJZ010000017.1_268429_289613	268429	289613	21185	10001	11185	UG17_locus_1342	MKIKDSKSVPRRISIPSIRDRIVLSQLNKIIRIAFPRESRSPLAGPYVRKIVSDLATVSLNETWTAGCDIKKFYDSINRVRLKKIIDSRLGGTPAAGLIDRAIQTPTVPLTYRSADKKKYLDASGVAQGLAISNALASIYLAEVDEAMQAMPVKYYRFVDDVLIVGSKEDAAKAQRSFAARVRARSLSVHKLGDKKSHHLPLVSSFSYLGYIFQLPSITVRSSTIERLLHSIAAKLSDYRHNSSRVLERRPYLTRESYRDVFMAELNERISGAISGDRKYGWVAYFSEINDLSALHRIDHAVKGMVSVAFGDMFPELKLKRFSRAYFEMRHRPYGGYVRNYDLIITPAEMIRFLSFRGRVGPGEKLSEEEIIRRYEAYRDNQIGQMLADEETIY	FALSE	NA	FALSE
	511025597	RefSeq	NZ_LT907975.1	3339523	3340506	+	WP_232005625.1	reverse transcriptase domain-containing protein	Pseudodesulfovibrio profundus	500-1	GCF_900217235.1	NZ_LT907975.1_3329523_3350506	3329523	3350506	20984	10001	10984	UG17_locus_1343	MSMCAAIKIEDYFTLDNISEVYDKRIRSKSGRGIDRTSVVDFDKDAEGHFEVIRRKCTNSTYRFSPYLQRLILKGPKKFPRSISIPTVRDKIVLSILNSVLQDAFPDSVKRELPNVKVRNLAKALNKSNGARSLHRVDVEAYYDNIDHEQLFSELDSSDLASEFLTLIRRAVRNPTVPEGYHREDRQNYANKDGKGVPQGLPISNVLAEIYLKDTDEVLEKLCFHYDRYVDDIVALTDPEVDFEGVCQSALKDKDLGLNTDKSDFCCKDECTIYLGYTISGSDISVRQSTLEKHLHSISMMFVRLKRDLCASPFRVRALRSAPNLMF	FALSE	NA	FALSE
	39944056	RefSeq	NZ_AOJV01000183.1	52	936	+	WP_019331677.1	RNA-directed DNA polymerase	Pseudomonas syringae pv. theae ICMP 3923	ICMP 3923	GCF_000416465.2	NZ_AOJV01000183.1_1_10054	1	10054	10054	52	936	UG17_locus_1344	MAYSSGFITFDTVSESKGSKGAERPTVGVPQGLAISNVLAEIALQDIDNLFDARTGIWYKRYVDDILILGPAGVARSTAHELIAELKALKLNPHDFETGSKSKIESLTDPFSFLGYQIEGGEVLVRHESILRFESSIAKIFTAYRHKLATARRPADKERALAYCQWKLNLRITGCIFKGKRLGWAAYFCQITTTSQLRAINHTVRKLTDRFCPSGEIHPKSLIKTFYELQRGMKANNGYIPNLDALKVSQKREMLAMWLGDDALKLSEAEVERRFEIKVSKAVRELEEDIAQTS	FALSE	NA	FALSE
	542600967	RefSeq	NZ_NLJQ01000097.1	791	1747	-	WP_244565910.1	reverse transcriptase domain-containing protein	Escherichia coli	MOD1-EC5642	GCF_002227495.1	NZ_NLJQ01000097.1_1_2827_rc	1	2827	2827	1081	2037	UG17_locus_1346	MDERAQETLFKKLFSPKSLFDVYSDKFSKSAAKGIDRINGMQYSSRARKELKKVSEKCLDGSFRFTPYLEKLKSKGRGKSPRVISIPTIRDRIVLKQLNVFLCEIFPDCVPKSIASTYIRNISDDLKDMPPEDIYVCSCDIEGFYDNINKHRLKKILSKRVHCKRALDLIVRSLLTPTTSDSVNKKMRKFFFDNEKGVPQGLSISNILAAIYLQSVDDKMLKFDVAYYRYVDDVLIYGNYDEVNSAYHSLRRRLKYRGLNTHPPTSSKTRLGFLNESFSFLGYVFNANVITVRDSTVESFIKSIASRFSDYLHNKINV	FALSE	NA	FALSE
	585068330	RefSeq	NZ_FLEH01000007.1	337146	338171	-	WP_262361871.1	RNA-directed DNA polymerase	Klebsiella pneumoniae	k808	GCF_900085065.1	NZ_FLEH01000007.1_327146_348171_rc	327146	348171	21026	10001	11026	UG17_locus_1347	MTPDDIYVCSCDIEGFYDNINKHRLKKILSKEIRSKRALDLIVHSLLTPTTSDNVNKKMRKIFFDNEKGVPQGLSISNILASIYLQGVDNEMLKFDVTYYRYVDDVLMYGNYDDVNSAYHSLRRRLKYRGLNTHPPSSPKTHLGFLNESFSFLGYVFKENVITVRDSTVESFMKSIASRFSDYLHNKNKRLNKYTHLTSDDLKDIFLEELNDKLTGAISEKKRYGWVAYYSNINDLSLLHKIDFIISEMFKRLDDFDNCAPEGLKKVARAYYEMKFSPHRGYIRDYDQIKTIKQKTEFLHRRGRIAEGERLTKEQVEERYERYKAKNLASMQADEGEVYPK	TRUE	MKDFLDSLSKSAWETSCARYNASRRLKVREIFSTISLALIGLSGIILSLIQYFWITDINPKLNILITAFSIILSMLLIIISLIEWGVASGAKSEALFRNAELLNEHERKISLFKNCLKEEIMDDDYKYIDNLRDEYEKIKSTCTFNHSPVDYEYHKIVKSRYYIAHTSESFSFWRVLKGRVNYSISSIWGYLIIWSIVAIFFFKVLKVIASLY	FALSE
	641279998	RefSeq	NZ_JAKJLM010000029.1	1	1091	+	WP_277456948.1	reverse transcriptase domain-containing protein	Klebsiella pneumoniae	FM05_K	GCF_029522015.1	NZ_JAKJLM010000029.1_1_11091	1	11091	11091	1	1091	UG17_locus_1349	NCVPKSIASTYIRSISDDLKGVTPDDIYVCSCDIEGFYDNINKHRLKKILSKEIRSKRALDLIVHSLLTPTTSDNVNKKMRKIFFDNEKGVPQGLSISNILASIYLQGVDNEMLKFDVTYYRYVDDVLMYGNYDDVNSAYHSLRRRLKYRGLNTHPPSSPKTHLGFLNESFSFLGYVFKENVITVRDSTVESFMKSIASRFSDYLHNKNKRLNKYTHLTSDDLKDIFLEELNDKLTGAISEKKRYGWVAYYSNINDLSLLHKIDFIISEMFKRLDDFDNCAPEGLKKVARAYYEMKFSPHRGYIRDYDQIKTIKQKTEFLHRRGRIAEGERLTKEQVEERYERYKAKNLASMQADEGEVYPK	TRUE	MKDFLDSLSKSAWETSCARYNASRRLKVREIFSTISLALIGLSGIILSLIQYFWITDINPKLNILITAFSIILSMLLIIISLIEWGVASGAKSEALFRNAELLNEHERKISLFKNCLKEEIMDDDYKYIDNLRDEYEKIKSTCTFNHSPVDYEYHKIVKSRYYIAHTSESFSFWRVLKGRVNYSISSIWGYLIIWSIVAIFFFKVLKVIASLY	FALSE
	619891405	RefSeq	NZ_JAQLXT010000041.1	1	765	+	WP_272007626.1	hypothetical protein	Faecalicoccus pleomorphus	1001216st1_H4_1001216I_160404	GCF_028323065.1	NZ_JAQLXT010000041.1_1_10765	1	10765	10765	1	765	UG17_locus_1351	PRFSVLIKYCLIQHYLCHINKLKVKRKKYSCKNNIAYYRYVDDILLLVNEDEFDDLKKEITRDVQNLKLEFNEKIDEGRIDSGFEYLGYKINSKAVTVRQSGVLKLEQSIEELFREINNKNINYIEWKINLKITGFILEKKKYGWLFYYSQITDFSLLFHLDNILNKFVKRYKVDGKIKLKRFVRSFQEINKALHSTKYIPNLDDIDNKQKQDILSKIYNIDLKDKSNEEIEMLFRKVMKKEIINIEKDIQNIS	FALSE	NA	FALSE
	718750263	RefSeq	NZ_CAXXQF010000001.1	2203102	2203824	-	WP_319575579.1	reverse transcriptase domain-containing protein	uncultured Desulfobacter sp.	NA	GCF_963666695.2	NZ_CAXXQF010000001.1_2193102_2213824_rc	2193102	2213824	20723	10001	10723	UG17_locus_1353	MVSSYKIFKAQFRLKALKKVYEEKISKKATRGIDRIGIKGFNSIKTRELKIIYKKCNNGTYRFSPYVEKLKSKGRDKKPRLISVSTIRDRIVLSQLKEILHEIFPECVYRKLPNNYIKEIKLFYNKNTSTNLCYFKTDIKSFYDNINHDILLKIICKRVKSNILKSLIRSTLKTPTVPINYKKRNKDKYKRLSGVPQGLSISNILANIYLFEVDKQLKSLGLKYFRYVDDSVPRRQTLLQ	TRUE	MINKSDLDFRLWSTSITRFNAAKRVDSWRHCIRWSLFFTSIYLTILSILLYSGKIQKCFCEHCQFTSIFLSILILCLSLAVNLNQLEIKSFKHHESGRKIRRLLNNLSMIDDQVQINDLSKEYDDILDENENHSSIDYYQFVWQHSKKFTQDQKLKMPPWYILYVWFPLARYALQMVCYFLTVFMPLFVISKIVDF	FALSE
	614222736	RefSeq	NZ_CP116246.1	3469950	3471305	+	WP_271370673.1	RNA-directed DNA polymerase	Nitratidesulfovibrio vulgaris	L2	GCF_027947635.1	NZ_CP116246.1_3459950_3481305	3459950	3481305	21356	10001	11356	UG17_locus_1354	METFENLFSTETLEALYKHNISAKASKGIDRVSPYAFYRDHKTIISNISKKVLTGRYTFTPYLEHLYTKGRSQCPRLISVPTIRDKITLTALNIYLQSKFPNFVNRIIPNQRIRKIHKALTQYSGETSLQIGRTDIENFYASIDRKMLLDKIEKAIHPLAQNLLLSAINNPTVPKWHSRSDRQLYTTTSGIPQGIPISSILAEIYISDVDSTLKEETLFFDRYVDDIIFISDNWKASQHSLEECLSKLQLSVNRDKTTSGLPSQCFNYLGYSICNGSILIKKSSFERQIRIINNLFISYKKDRYIASRKPDSKKFETITDNFIEDLNIRLAGSYHDNKRYGCVFYYSEITDTSQLYQIDAFVSKQLKKTPHISPSRIKSAARAFHNIKAGNSESYSHKF…	TRUE	MPTHSPFDELSSTIYTTKKTRFNAAQRIERQLDFSSFLNSSFNILQIGIAVFLLAFGDGDPTRIKLIALASITIAVLSFTLSNSEAIRSLSIKAYKFHECGKRLSALEIKHRTANAHEDNYDLVSEEYNKIINCYDENHTTSDYRLAQAQINRHRLWLQSPIHYIHSILKPAMLMLIAITSILFFLSLTCKDDDRVSNQEMPTQADSLAR	FALSE
	586555377	RefSeq	NZ_JAOUYX010000108.1	14973	15962	-	WP_263086010.1	RNA-directed DNA polymerase	Klebsiella pneumoniae	EH193	GCF_025657035.1	NZ_JAOUYX010000108.1_4973_15962_rc	4973	15962	10990	1	990	UG17_locus_1355	IEGFYDNINKHRLKKILSKEIRSKRALDLIVHSLLTPTTSDNVNKKMRKIFFDNEKGVPQGLSISNILASIYLQGVDNEMLKFDVTYYRYVDDVLMYGNYDDVNSAYHSLRRRLKYRGLNTHPPSSPKTHLGFLNESFSFLGYVFKENVITVRDSTVESFMKSIASRFSDYLHNKNKRLNKYTHLTSDDLKDIFLEELNDKLTGAISEKKRYGWVAYYSNINDLSLLHKIDFIISEMFKRLDDFDNCAPEGLKKVARAYYEMKFSPHRGYIRDYDQIKTIKQKTEFLHRRGRIAEGERLTKEQVEERYERYKAKNLASMQADEGEVYPK	TRUE	MKDFLDSLSKSAWETSCARYNASRRLKVREIFSTISLALIGLSGIILSLIQYFWITDINPKLNILITAFSIILSMLLIIISLIEWGVASGAKSEALFRNAELLNEHERKISLFKNCLKEEIMDDDYKYIDNLRDEYEKIKSTCTFNHSPVDYEYHKIVKSRYYIAHTSESFSFWRVLKGRVNYSISSIWGYLIIWSIVAIFFFKVLKVIASLY	FALSE
	276825918	INSDC	CABVGQ010000062.1	8936	9583	-	VVM18495.1	Retron-type RNA-directed DNA polymerase (EC	uncultured Gammaproteobacteria bacterium	NA	GCA_902497575.1	CABVGQ010000062.1_1_13811_rc	1	13811	13811	4229	4876	UG17_locus_1357	MCDYQSVEDISNNVIRKFEEIKLVIHEPNGDSGKSVLGKIDEKFDYLGYQFKGGLISPRTTSIEKLKDSIVSIFTSYKYAKDKNKEFLLWRLNLRITGCIFQNKSRGWMFFFLGINNETILYNLDRHIKHLMDRFNINIKPKHFVRSYYEIMYSKHKTTYIPNFDGYTIKQMKEVLVSCFKLKVDSLSDEQVKFEFEKRISKQVKDLLTDVQDFS	TRUE	MGFFFGEHFVELLNKIWWTRKSKIQAEKRLLANASQTQILLLWYSFVSVAASIHYLKFNAQSEYAGISWVLFSILILCISGFINGLGYKERATLVKDSYEALQKLYDQEKYNPNPSNLSDLANKYEKILSICENHSDIDYHLALCYVYLASHNPHSDSDRTPTYYSWVLFVWHHFKRVLLLIILYLLPFLVYLIQEFGNVCKGTV	TRUE
	714759570	RefSeq	NZ_JAWNIV010000015.1	1	856	-	WP_318587285.1	reverse transcriptase domain-containing protein	Enterobacter hormaechei	121	GCF_033487935.1	NZ_JAWNIV010000015.1_1_10856_rc	1	10856	10856	10001	10856	UG17_locus_1359	MTASRIFKKSFSEKNLLRIYKERIKESGAIGIDRVRPSKLDATIKDEVKFISEKVISGNYKFTAYKEKLISKGASSNPRQISIPTARDRITLRALCECLTGIYPDSRLRLPHKVIDSLKIALVSGLYSEYAKIDLRTFYPSIEHSLIINVIKNKIRKKEIRNLIMSSLVVPTVSEFKGSKGVSPNAKGVPQGLAVSNILAEISLSNFDEEINELPNIWFMRYVDDILILTQKGEAEVLASHVIKRLQALKLDPHPLEDAKEGANKRGNSSRLTQSFHFFMFEPIF	TRUE	MRDNIWFTYKARINAHHRLEWLEKHSQFILVWYAILSAILSIVTIRFPTVLGNNTDILAAILSVALLGISLVVSNLDFRGRAIAMRRNYLAMQRIYFASTDDKNLTSEQRNQYHELLDEVENHLDIDDKAARVSQADLETRIPTAKEIREVKNWKIKRFIFTYAFYLLPILLVWMDYDC	TRUE
	823301243	INSDC	CP147770.1	4380883	4381731	+	WXF86332.1	RNA-directed DNA polymerase	Pseudomonas syringae pv. atrofaciens	ARGTr 9-1	GCA_037234985.1	CP147770.1_4370883_4391731	4370883	4391731	20849	10001	10849	UG17_locus_1360	MPESKGSKGADRPTVGVPQGLAISNVLAEIALQGIDTLFESRTGIWYKRYVDDILILGAAGVAHSAAGELITELKTMGLNPHGFEAGSKSKVDTLTNPFSFLGYQIEGGQVLIRHESILRFESSIAKIFTAYRHKLVTARRPADKARAVAYCQWKLNLRITGCIFKGKRLGWAAYFCQITTTSQLRAINHTVRKLTNRFCPSGEIHPKSLIKTFYELQRGMKANNGYIPNLDALKISQKREMLAMWLGDDALKLSDAEVERRFEIKASKAVRELEEDIAQIS	TRUE	MKKDSVWFTYKARIQAHKRLEWLDFHSQLLLVWYAILSTALGVLTIRHSTILGPDTDVMATILSVALLGISLAVANRDFRGRAMMMRNNYLELQKLHRGLPDGSPTSPPSASTPEQISRYDELLAESENHRETDDRIARVFANGPTTRPLTGFEYFSAALWLTMRFLITTLLYVLPVLAGLYAFWNKP	TRUE
	662649293	RefSeq	NZ_JAUCHF010000157.1	2319	3235	+	WP_289421357.1	reverse transcriptase domain-containing protein	Escherichia coli	TUM14683	GCF_030358045.1	NZ_JAUCHF010000157.1_1_3235	1	3235	3235	2319	3235	UG17_locus_1362	MDERAQETLFKKLFSPKSLFDVYSDKFSKSAAKGIDRINGMQYSSRARKELKKVSEKCLDGSFRFTPYLEKLKSKGRGKSPRVISIPTIRDRIVLKQLNVFLCEIFPDCVPKSIASTYIRNISDDLKDMPPEDIYVCSCDIEGFYDNINKHRLKKILSKRVHCKRALDLIVRSLLTPTTSDSVNKKMRKFFFDNEKGVPQGLSISNILAAIYLQSVDDKMLKFDVAYYRYVDDVLIYGNYDEVNSAYHSLRRRLKYRGLNTHPPTSSKTRLGFLNESFSFLGYVFNANVITVRDSTVESFIKSIAS	FALSE	NA	FALSE
	647191885	RefSeq	NZ_JAODZS010000036.1	24761	25273	-	WP_279800382.1	hypothetical protein	Morganella sp. GD04133	GD04133	GCF_029835375.1	NZ_JAODZS010000036.1_14761_35273_rc	14761	35273	20513	10001	10513	UG17_locus_1364	MGYHFYNGKVTARKGSVDKLRDSLLSIFTGYKHSKLKNINFLEWRVNLRITGCIFQNKSKGWMYFFSEINDEKLLHELDYFIEGLCKRFCVTIKLKSFVRSFYQIKYYRRETRYIPNFDEYNIDDKSYVLTYYFNKNIDGMQDEEIEYHFNKRISRQVKDIETDVKDATY	TRUE	MKNSLSDKVWWTKKAKIKAERRLLNLDYYSQFLLLWYSLFLVCYSIYALVNPTENNNESVIMVALSVLVLVITLYNSNMDYKGRAMLIKKCYEELSIIEMELLAGVGVVELNKKYQSILNTTENHLERDFIKAMVDEYDNTSDKDKLTRTPILWHRVQVYFYIIRNILMFILLFISPIVVLFFLRGMK	TRUE
	244517000	INSDC	BGJN01000039.1	266	997	+	GDW24303.1	retron-type reverse transcriptase	Escherichia coli	UPEC119	GCA_005397545.1	BGJN01000039.1_1_5664	1	5664	5664	266	997	UG17_locus_1365	MHDIWYMRYVDDILILTQKDQATKIASHIIDKLQSLNLNPHPLNEENSKSKVGSLDESFNFLGYHIKNRELLIKHESILRFESSLAKIFTAYRHALLQAKNKHDKERAVAYCQWKLNLRITGCVFEGKRLGWVSYFSQITSTAQLRAVNHTINNLIRRFGLSSEIKPKSLIKTFYELRRGRAETFKYIPNFDNLHISQKREIVSMWIGKENEKKLSNSEIERKFKFKIAKSVKELEEDISGIS	FALSE	NA	FALSE
	606303346	RefSeq	NZ_JPTK01000855.1	1	640	-	WP_269058518.1	reverse transcriptase domain-containing protein	Vibrio harveyi	2415-05	GCF_001185545.1	NZ_JPTK01000855.1_1_1048_rc	1	1048	1048	409	1048	UG17_locus_1367	MKTIREQFDSHFSEENLLRIFEENVVYSGGTGIDNINQYTFRQQLKPQIEIISRKMISGDYCFTKYKLSLISKGRGKPPREISIPTVRDRIALRAMCDFLQERFENGVKFELPQTVIKRIKSEIDTGQYTGCIKLDVSDFYPSIVHDLLEKQLDKRLRKHPDIKSVIFSAISSPTVVRSSKDDSKNNQGVPQGLSISNILAAIYLQDLDRYLG	TRUE	MLVVSVYINGFSYKERAALIKENYERLKTLMTHAKQIESKNGDLTQVAFSYEKALKACENHRQEDYLEALYEVYESSEDKSKVIPKPTEYQLKIAKRNRRNRNIALALFYLLPIAITLILNVGSFEFNLGWFCLNENN	FALSE
	330817257	RefSeq	NZ_JABVBW010000392.1	1	616	+	WP_254633725.1	reverse transcriptase domain-containing protein	Acinetobacter bereziniae	KCJ3K37	GCF_013346565.1	NZ_JABVBW010000392.1_1_616	1	616	616	1	616	NA	YIYYSFAIGSDNISHTAFNKNLDDQIEIIHRKLKNKSFKFSRYKLKLLNKGRQKIPREIYIPTIRDRIVLKSIHLYLQSIYTSELTNRMPQDLVYELKQCIKDFDFFIKIDIKNFYPTVSHDILFEILKIKIKSENTLNLINQALQPQKNEFIGGIPQGLAISNILSSIFLNQIDSQFLNNPSIRYFRFVDDILILLNEDNLDY	FALSE	NA	FALSE
	887047000	RefSeq	NZ_JBGEOC010000062.1	15742	16623	+	WP_369744978.1	reverse transcriptase domain-containing protein	Klebsiella pneumoniae	319F5	GCF_041202185.1	NZ_JBGEOC010000062.1_5742_16623	5742	16623	10882	10001	10882	UG17_locus_1370	MDVRAQEKLFKKLFSPKSLFDVYTERFSKSAAKGLDRINGMQYSNRARKELKKVSEKCLNGSFRFTPYLEKLKSKGRGKKPRVISIPTIRDRVVLKQLNVFLCEVFPNCVPKSIASTYIRSISDDLKGVTPDDIYVCSCDIEGFYDNINKHRLKKILSKEIRSKRALDLIVHSLLTPTTSDNVNKKMRKIFFDNEKGVPQGLSISNILASIYLQGVDNEMLKFDVTYYRYVDDVLMYGNYDDVNSAYHSLRRRLKYRGLNTHPPSSPKTHLGFLNESFSFLGYVFKENVITVRD	FALSE	NA	FALSE
	549989725	RefSeq	NZ_JALXGQ010000103.1	1	905	+	WP_248957906.1	reverse transcriptase domain-containing protein	Klebsiella pneumoniae	135D8	GCF_023275695.1	NZ_JALXGQ010000103.1_1_1295	1	1295	1295	1	905	UG17_locus_1371	IVHSLLTPTTSDNVNKKMRKIFFDNEKGVPQGLSISNILASIYLQGVDNEMLKFDVTYYRYVDDVLMYGNYDDVNSAYHSLRRRLKYRGLNTHPPSSPKTHLGFLNESFSFLGYVFKENVITVRDSTVESFMKSIASRFSDYLHNKNKRLNKYTHLTSDDLKDIFLEELNDKLTGAISEKKRYGWVAYYSNINDLSLLHKIDFIISEMFKRLDDFDNCAPEGLKKVARAYYEMKFSPHRGYIRDYDQIKTIKQKTEFLHRRGRIAEGERLTKEQVEERYERYKAKNLASMQADEGEVYPK	FALSE	NA	FALSE
	479906674	RefSeq	NZ_QMFO01000001.1	338454	339376	-	WP_221016105.1	reverse transcriptase domain-containing protein	Klebsiella pneumoniae	CVUAS 30298	GCF_019679205.1	NZ_QMFO01000001.1_328454_339376_rc	328454	339376	10923	1	923	UG17_locus_1372	KRALDLLVHSLLTPTTSDNVNKKMRKIFFDNEKGVPQGLSISNILASIYLQGVDNEMLKFDVTYYRYVDDVLMYGNYDDVNSAYHSLRRRLKYRGLNTHPPSSPKTHLGFLNESFSFLGYVFKENVITVRDSTVESFMKSIASRFSDYLHNKNKRLNKYTHLTSDDLKDIFLEELNDKLTGAISEKKRYGWVAYYSNINDLSLLHKIDFIISEMFKRLDDFDNCAPEGLKKVARAYYEMKFSPHRGYIRDYDQIKTIKQKTEFLHRRGRIAEGERLTKEQVEERYERYKAKNLASMQADEGEVYPK	TRUE	MKDFLDSLSKSAWETSCARYNASRRLKVREIFSTISLALIGLSGIILSLIQYFWITDINPKLNILITAFSIILSMLLIIISLIEWGVASGAKSEALFRNAELLNEHERKISLFKNCLKEEIMDDDYKYIDNLRDEYEKIKSTCTFNHSPVDYEYHKIVKSRYYIAHTSESFSFWRVLKGRVNYSISSIWGYLIIWSIVAIFFFKVLKVIASLY	FALSE
	604978615	RefSeq	NZ_CP113808.1	1422168	1422827	+	WP_268650263.1	hypothetical protein	Shewanella sp. DAU305	DAU305	GCF_026802235.1	NZ_CP113808.1_1412168_1432827	1412168	1432827	20660	10001	10660	UG17_locus_1373	MCHYSQRHESKQIADKVISKFKAVGLTVHCPIKSPEKSKIDTICTGFDYLGYDFKGTLISARNGTIENLKSSLSGIFTSHKHASSPRQEFLEWRINLRITGCIFENKSKGWLFFFSEINDEQLLHRLDHYVSKLCKRFKVDVVPKKFVRSFKEITHRKYETTYVPNFDDYDIAQMSEVLVQYFGYELKGLNATEIKYEFHKKIGGQVKDLEVDIKDFSY	TRUE	MGLSSNIWWTRKSRIRAEKRLLSNALHSQLLLLWYSFFSVAVSIYYLNDPQSQISATYWVVYSVLVLVMSCFINGLSFKERANLIKECYIGLKSLHLKAKHNEENGDDKVTLSIISKDYEQSLNACENHTDEDYVIALCTDYWSSNNTTVNAEPTTPTSTIIPASTSTHEPRTYQKIQFFFYFIKVL	TRUE
	515772897	RefSeq	NZ_JAJTTD010000046.1	253	1644	-	WP_234564927.1	reverse transcriptase domain-containing protein	Segatella copri	HF2110	GCF_021440055.1	NZ_JAJTTD010000046.1_1_2568_rc	1	2568	2568	925	2316	UG17_locus_1374	MRTVDEFFCPSYFTTYFNKHLKGKKGGGRDGLSPITFWSKYSDELPIFVKRCKEGTYRFSPYKEKLVLKGRGKSPRVLSVPSIRDRLVLGVLNDYLQEMFPEAVNHQIPNSYISDASSFLAEHFYKPVYCFKTDFQHFYDEINRKQLMSILEKRLDKNMLLLVEQAIATPTVACKEQISTQLKETGNKGVPQGLAISNILAGIYMQDFDEYFSSDYSPVLFYRRYVDDILIFDPYLSPHFKDEFESEMDKFQLDLRLSYDKTSLVEVGKSDIDYIGYIIRDYHKISVRKKNMQSYLNRIVRLITLYKTQKENRSLRPPFISEDDKFETYYKDSINELIAGFKCNNHLYGWLPYFQSLTDIALLYTLDSVIHRKFLNDDRISDEFRKEIFHVPDVYWDLK…	FALSE	NA	FALSE
	815387982	RefSeq	NZ_JASPFU010000001.1	755660	756490	+	WP_333978477.1	RNA-directed DNA polymerase	Sphingomonas aerolata	22L2VL55-5	GCF_036856105.1	NZ_JASPFU010000001.1_745660_766490	745660	766490	20831	10001	10831	UG17_locus_1376	MDAVRTSTGSSIKQNGRGVPQGLSISNALSAIFMLRFDAIRSKKYLNYFRYVDDILLIVDTSEADNTLREVSRALSSRGLKAHKIGVAGKTEISPVINGIDFLGYRISRERVSIRDSSYKRMFKNVLKVITDYRYRKDDDRLIFRLNLKITGYTVDGKRRGWMMFFSYTEDLSQLGFLDKFIADQLKRVQFPLSRATEIKRLIKSHHEIRFNLNQTSYIPDFDKFDEKDRAGVIAALSRHSLDEVLTWDAIRIEEEFSRLLSREVHDLEQDVGNPS	TRUE	MPNSTDRIYLTYKTRMTTEQRLRRTGYFVYTLLNWYAFLLIAVSIVNLSHLFIIPYVDLYSTLLSAGVFGLTLFASGEKYSERADEFKACYLELQSLYQGALPSEQKVLEYHQILKRYHNQSDDDYDDMVFDSYLRGKRLTDASGEIRLSKVTISRVIFRRVYRYLLAVSLFVAPLAALYIWVTPETKVERPAESK	FALSE
	83809244	RefSeq	NZ_JAFCPH010000009.1	39505	40356	+	WP_243203633.1	reverse transcriptase domain-containing protein	Klebsiella pneumoniae	2019-1897	GCF_022789545.1	NZ_JAFCPH010000009.1_29505_50356	29505	50356	20852	10001	10852	UG17_locus_1377	MRKIFFDNEKGVPQGLSISNILASIYLQGVDNEMLKFDVTYYRYVDDVLMYGNYDDVNSAYHSLRRRLKYRGLNTHPPSSPKTHLGFLNESFSFLGYVFKENVITVRDSTVESFMKSIASRFSDYLHNKNKRLNKYTHLTSDDLKDIFLEELNDKLTGAISEKKRYGWVAYYSNINDLSLLHKIDFIISEMFKRLDDFDNCAPEGLKKVARAYYEMKFSPHRGYIRDYDQIKTIKQKTEFLHRRGRIAEGERLTKEQVEERYERYKAKNLASMQADEGEVYPK	TRUE	MKDFLDSLSKSAWETSCARYNASRRLKVREIFSTISLALIGLSGIILSLIQYFWITDINPKLNILITAFSIILSMLLIIISLIEWGVASGAKSEALFRNAELLNEHERKISLFKNCLKEEIMDDDYKYIDNLRDEYEKIKSTCTFNHSPVDYEYHKIVKSRYYIAHTSESFSFWRVLKGRVNYSISSIWGYLIIWSIVAIFFFKVLKVIASLY	FALSE
	658047270	RefSeq	NZ_JASOLR010001334.1	1	741	+	WP_285283988.1	reverse transcriptase domain-containing protein	Klebsiella pneumoniae	UMB7555A	GCF_030216485.1	NZ_JASOLR010001334.1_1_741	1	741	741	1	741	NA	YVCSCDIEGFYDNINKHRLKKILSKEIRSKRALDLIVHSLLTPTTSDNVNKKMRKIFFDNEKGVPQGLSISNILASIYLQGVDNEMLKFDVTYYRYVDDVLMYGNYDDVNSAYHSLRRRLKYRGLNTHPPSSPKTHLGFLNESFSFLGYVFKENVITVRDSTVESFMKSIASRFSDYLHNKNKRLNKYTHLTSDDLKDIFLEELNDKLTGAISEKKRYGWVAYYSNINDLSLLHKIDFIISEMFKRL	FALSE	NA	FALSE
	522870616	RefSeq	NZ_JAKMAH010000653.1	1	499	-	WP_237833124.1	reverse transcriptase domain-containing protein	Obesumbacterium proteus	INSAq172	GCF_022016035.1	NZ_JAKMAH010000653.1_1_499_rc	1	499	499	1	499	NA	ISLIKSAIETPTITRPTPKDKLSHIGVPQGLSISNILASIYLSNIDNYFKKIDNLTYFRYVDDILILCHTEKCNEIAEIAIRRFKKLKLKVHDPKTTPDKSSIGSLGVKDFTYLGYSFRSDCVSAREESINRLSESIISIFGGYKYSKIGSINFLEWRLNIRITGC	FALSE	NA	FALSE
	476002835	RefSeq	NZ_NKTM01000037.1	38688	39559	+	WP_219717517.1	reverse transcriptase domain-containing protein	Klebsiella pneumoniae	CVUAS 283	GCF_019426495.1	NZ_NKTM01000037.1_28688_39559	28688	39559	10872	10001	10872	UG17_locus_1382	MDVRAQEKLFKKLFSPKSLFDVYTERFSKSAAKGLDRINGMQYSNRARKELKKVSEKCLNGSFRFTPYLEKLKSKGRGKKPRVISIPTIRDRVVLKQLNVFLCEVFPNCVPKSIASTYIRSISDDLKGVTPDDIYVCSCDIEGFYDNINKHRLKKILSKEIRSKRALDLIVHSLLTPTTSDNVNKKMRKIFFDNEKGVPQGLSISNILASIYLQGVDNEMLKFDVTYYRYVDDVLMYGNYDDVNSAYHSLRRRLKYRGLNTHPPSSPKTHLGFLNESFSFLGYVFKENVIT	FALSE	NA	FALSE
	242617444	RefSeq	NZ_SPPC01000013.1	29440	30801	+	WP_135045345.1	reverse transcriptase domain-containing protein	Barnesiella sp. WM24	WM24	GCF_004570975.1	NZ_SPPC01000013.1_19440_40801	19440	40801	21362	10001	11362	UG17_locus_1383	MNISFSQYISEIDFLSYFDKEILPKKGGGRDHMSPSSYRKTFINEINWLKEKCILGEYKFSPYQEKLILKGKGRLPRVLSIPIVRDRFVLSMLNDYLTEVIGLKYEAPNRYIYYIIKYLQENQHTSIRFFKTDLASFYDNINHSVLIRQLSNKVEGSVLKLILNAITTPTISNSTDTNQINTKGVPQGLSISNILAATYMEECHNAMKSSFDRGLFLRYVDDILVLTSDTIDIKSIITNQISRFNLGLELTEGKTKSGQISEDSFDYIGYQITSSKISIKKSNRDKFTDRIVRRCFQAKLQYSDALLRPRFIKNDDEFCEYTEADLNLMISGFRVANHNYGWIAYFQQITDLSILYQIDALIKKSIGRELFEKLRINSIVRTYFDIKHNDGRSILVDFD…	TRUE	MNEMLNKMAERCWKTAIARFESARRMKRCHNASTLCIAMVSLEIIVINLLIFIKQLELNEVIITITTVGLSMFVLVLSLIVSHLKYEKREEQYHECGLELSNLERDIKIYLTCGTEISHETLKYYNDQYNSILQKWNLNHSDTDFEWAIYKNGKLHKETPENVNWRRNTFLEVKWHILRSDSIYHLITALGFIAIILIIAYSRPV	FALSE
	564398323	RefSeq	NZ_JAJJOK010000015.1	37	1539	-	WP_254677576.1	reverse transcriptase domain-containing protein	Latilactobacillus curvatus	ELA214117	GCF_024273055.1	NZ_JAJJOK010000015.1_1_11539_rc	1	11539	11539	10001	11503	UG17_locus_1386	MGKKNFALGKNIFNINKIEPIDLLNELSEKIKYGCAVGVDGRSYDYFRNNKDAIINEMNDSIHNESYTLSPYKEMLLIKGRNEYPRCLSIPTIQDKLFLYFILNQIDRLDSSLKLPLPQQVIGKLIKSLGEVSSRKDVYIAKYDIRHFFNSINHKILFKEIDELIINKVGILDISDKFLIESCRKAIQNPTLPIRKKNYKGVPQGIPIASELSQIYFSKIELALRRKDVEVFRYVDDIILICHMEKKEEIKNLFLKEIESNKLSINSKKIKEGDISSLDLDFLGYNFSLYKKNESLKVSVKEVNIKKIKQRIVAMIRVLKNKKNPEYLIFRLNCFIAGSIFKNGDKKSKYGWIFFYSQINDIELLYQLDRFIKGKLMEYLPNLNRDNLRTLTIDSLSEN…	TRUE	MCEDEKKAFLEKNVWVTEKIRMEAEEIRLRLNSRLSIFLNLVTSLIVVLSTLDLCVTENKKIINFSLLSLMLSIIVVSLTLIVTNWNLEVSANNFKNSYLDLQELYLDAEDLELSSIKKKYNEILRKYDNHNNIDYIYFKFAQAPENENFSCKLGEKLIVYLTKIVPNSLIIVALGALIFFITYYAIIGI	FALSE
	365159354	RefSeq	NZ_JACZOI010000657.1	1	665	+	WP_192525533.1	RNA-directed DNA polymerase	Escherichia coli	225000	GCF_014862585.1	NZ_JACZOI010000657.1_1_665	1	665	665	1	665	NA	LITSSLIVPTVSGTTGSKGIPNNTRGVPQGLAISNILAEISLSNFDDEINKMHDIWYMRYVDDILILTPKYQATKIASHIIDKLQSLNLNPHPLNEENSKSKVGSLDESFNFLGYHIENRELLIKHESILRFESSLARIFTAYRHALLQAKSKRDKERAVAYCQWKLNLRITGCVFEGKRLGWVSYFSQITSTAQLRSVNHTINNLIHRFGLSSEIKPKSL	FALSE	NA	FALSE
	731113764	RefSeq	NZ_CP136574.1	2744428	2745816	+	WP_324068935.1	reverse transcriptase domain-containing protein	Flavobacterium sp.	NA	GCF_035195345.1	NZ_CP136574.1_2734428_2753136	2734428	2753136	18709	10001	11389	UG17_locus_1389	MNNLNLNKYFVLDEMKEIFKIKISKSKSKGIDKKSFNSYNVLEKENLFLDIKKQINEKKYKFSPYLELLRIKRRDTNPRMISIPTVKDKIVLSILKNILHEYFTESINKDQPNSYIKKIKNFIKKNQNSELFFLKTDISQFYDKINREKLKKKVKNKITDRFFINLLISSIENPTVPSNYKKTDTDYYRSKKGVPQGLPISNILAQIYLNDFDVLMIKYIDNDTLYLRYVDDILIISKTNCDEKLEKIKILLKEIGLKVNQAKTYVGKLDDTVEFLGYQISKNPISISNRTIENQINKIAGKITWFKKGVINKNARPDKFKEDIKGFENLFIKEVNEIITGTKSDDKNYGWLFYYIEVDDIKVFHKLDNIISNMIKRIPYFKNKAPSKLKKTAKAYFEI…	TRUE	MNYAESLYQKIWKTKGTRFIAHKRLEILNQFSIYAISLNSIYVIILSLLSMSHFNKYSKLNPDFLSIITLFLSILIIVISIIESSKNYKAKAESHHQCGKDLNKIYERLIQIKSSYDTDSNSKAEIDKLGLDYQSIIDKYPENHSSIDFKKFLIINKIDPYKNYSNFNLLIIWFELYIPILATIIIPLFIIIFCVIKL	FALSE
	522403744	RefSeq	NZ_JARCYI010000042.1	38561	39428	+	WP_331435989.1	reverse transcriptase domain-containing protein	Klebsiella pneumoniae	MGL-58_B3	GCF_036530885.1	NZ_JARCYI010000042.1_28561_39428	28561	39428	10868	10001	10868	UG17_locus_1391	MDVRAQEKLFKKLFSPKSLFDVYTERFSKSAAKGLDRINGMQYSNRARKELKKVSEKCLNGSFRFTPYLEKLKSKGRGKKPRVISIPTIRDRVVLKQLNVFLCEVFPNCVPKSIASTYIRSISDDLKGVTPDDIYVCSCDIEGFYDNINKHRLKKILSKEIRSKRALDLIVHSLLTPTTSDNVNKKMRKIFFDNEKGVPQGLSISNILASIYLQGVDNEMLKFDVTYYRYVDDVLMYGNYDDVNSAYHSLRRRLKYRGLNTHPPSSPKTHLGFLNESFSFLGYVFKENV	FALSE	NA	FALSE
	120396823	INSDC	KV821252.1	35502	36320	-	OFO40827.1	hypothetical protein	Neisseria sp. HMSC075C10	HMSC075C10	GCA_001815615.1	KV821252.1_25502_46320_rc	25502	46320	20819	10001	10819	UG17_locus_1393	MAEIFLIDFDKWVEQQFPDSAYFRYVDDILLLCPIGKAIEYSDEIINKLSGKTYQLSVHPLEGNSTKSNLGELNDGFEFLGYRYINSKFSVRKASINKLENSIAKLCTALKYKKRALEEAYREDEAGFHNAYNFELQKFKWKLNLKITGCIYNNKRYGWIFYFSQLTDTKILYLLDGIVRNILIRFGLDTLQIAPKSFLKAHEIIQRSTRPNKYIPNFDLVKEDVAKIRKELLNLFDEEFLINKTDNEVIYLFKKIINKHTSDIESDLGAIS	TRUE	METLKNKIWFTYTARIEAYRRLKNYSFWASLLLCLYSLATVVCSIISISLPKLLGKHTDTLLIVLSVISFVFSLLIVSYKFDDRALAMKENYLDLQRLYENLKRDASGDIDKYIDQYLNILERNENHNIIDDITNRMNQKTSREVSNKEFLYYYIYIFSKFIFITAVLTIPLLLIYLSILSLYK	FALSE
	527344714	RefSeq	NZ_JAWDVJ010000077.1	1542	2222	-	WP_239658886.1	reverse transcriptase domain-containing protein	Enterobacter sp.	NA	GCF_032478215.1	NZ_JAWDVJ010000077.1_1_12222_rc	1	12222	12222	10001	10681	UG17_locus_1394	MNAARKFKGKYSIRNLKSIYQNKIKSSGAIGIDRVRPSSLEKKLNDELELISKKVNAGIYKFTAYKEKLISKGASSNPRQISIPTARDRITLRALCECLSDVFPEARLKLPHTVMDSLKEALHEKKFTEYAKIDLKSFYPSIDHSLIEHAIKSRIRKKEFRSLIMSALAVPTVNEFKGSKHAMPNTKGVPQGLAISNILAKYRLESLIMNCHLILIYGLKDMLMTY	TRUE	MRDNIWFTYKARINAHHRLEMMEKHSQFLLVWYAILGAVLSVVTIRYPKIIGDNTDIWAAILSIVLLGVSLVVSNLDFRGRAIAMRKNYLALQKLYAEIPQEHSLTSAQIAAYNDLLSEVENHKEIDDKMARVSSHLTLTTRNPTIEEIKEVRRFKRVRFTITSLLYLTPLILMWINYECGA	TRUE
	824398117	RefSeq	NZ_JBBEUC010000006.1	236005	237105	+	WP_337858449.1	reverse transcriptase domain-containing protein	Pedobacter sp. GR22-6	GR22-6	GCF_037402555.1	NZ_JBBEUC010000006.1_226005_247105	226005	247105	21101	10001	11101	UG17_locus_1399	MKEILHEFFPDSINKKLPNLYISQIKKYIAKSKNVQYYQADIKEFYDNINRDILTKKIDGRVKNEIFNSMLSKALNSPTVPINISPTNRIQYVNEFGIPQGLSISNVLANIYLFDLDLSLSKRKYLYLRFVDDMLILSEGKLPSASETSIVRHLKVLNLETNKSKTHNGHLADGINYLGYNIGGKISVSAANIQKFISSIAALFTHFKLGFNNKSKRPAWLGDDDDMFKEVFINALNERITGAINDNRRFGWLFFFSEITDKNLLFKLDKIIESFFLSISAFDHKPAPNLKKLVRTYHEIKYNASTKYILNYNNHDSTVKKAKFLIHRGVLNPAVHYDAATIKMYYERFKQNQLRKLEKDVGYSYI	TRUE	MTKGCRFNAHGRYEQHASLSSFTLLILNVYVLAVNLLPLIPNFRKYFPSDETTIFTIILSILMLGVGQFVSSKEFTSKAMRFHDCGKELSLIYDKVSILKFSAIEPTSSQINDLIVEYNLVISKYEGNHKGIDLAVFKANNVSEFPDIKNPKFFKISVVILSFIQVTLKYMVCIFVPPLLIALYILLVTDV	FALSE
	143527109	RefSeq	NZ_AUMV01000006.1	229193	230545	-	WP_081425846.1	reverse transcriptase domain-containing protein	Deinococcus ficus DSM 19119	DSM 19119	GCF_000430865.1	NZ_AUMV01000006.1_219193_233487_rc	219193	233487	14295	2943	4295	UG17_locus_1400	MEFSLFLELFDIESFYKRAITKPSTGRDGIGFRDFAKVKDAELDTIIRKVDKKCYKFTPYNEILVPKRYDSTPRRLAIPTIRDRVLLTALKDYIAYHFPEYSSPSHQHVIIRAIQDDVLRSGYVLKTDFKNYYDSIPHDKLLLILRSRIVDPYAIKIIEWAVNNHIFPSGFINKKPDFYRSEGLPQGIPISNILANIYGGAIDHIMLGRRYYRYMDDIIIFSDSREELEIVKSELNTKSSSLGLTINSEKTAIHRVAEGFEFLGYEYDGRNFSIKFTSLDKHYRKLADMMRRLEEDISGKNIRYRGVPKNIIYNNFLDDLNTHITGAIYKGKKLGFTFYFSLSSSLSQFYALDNFIEVNLGKYNRDFPDHIPIRRHVQACIRWKHNNPEGYIKNFDVVL…	TRUE	MNMTRKSRFEASKRLMSHNRMSQWAISIISAILIVLPQIQIQPNGAILNVLQSAIAIVILVYSAILSSENFYHRSKEMYRCALEIETLMNHLDEDNNKINEIKARYTAILSHYDNHEPIDYSIVASREETKEGRFKAASYWIDNKIRIRAKMVISYIYYLPLLIIVGLIAIVIYSNSSKISFSSSGSDPQYRQTEQRE	FALSE
	527344704	RefSeq	NZ_JAWDVJ010000077.1	853	1593	-	WP_239658885.1	reverse transcriptase	Enterobacter sp.	NA	GCF_032478215.1	NZ_JAWDVJ010000077.1_1_11593_rc	1	11593	11593	10001	10741	UG17_locus_1404	MSSDPNIWFKRYVDDILILTTSGQASIVAENIIRKLESIELKPHPLNEENSKSVVGVIGTPFSFLGYQIIGEELLIKRDSILRFESSLAKIFTAYRHALSQAKNKRDKEKSIAYCQWKLNLRITGCIFGGKRLGWVSYFSQISSTAQLRAVNHTVTKFIKRFGLGDDIKAKSLIKTFYEINRGVAFTSRYIPNFDNLTIEQKREVVSMWIGREAANKLRDSEVERKFNYKISSAVKELEEDITGIS	TRUE	MRDNIWFTYKARINAHHRLEMMEKHSQFLLVWYAILGAVLSVVTIRYPKIIGDNTDIWAAILSIVLLGVSLVVSNLDFRGRAIAMRKNYLALQKLYAEIPQEHSLTSAQIAAYNDLLSEVENHKEIDDKMARVSSHLTLTTRNPTIEEIKEVRRFKRVRFTITSLLYLTPLILMWINYECGA	TRUE
	185313475	RefSeq	NZ_QAOO01000003.1	21875	23182	+	WP_181258681.1	reverse transcriptase domain-containing protein	Nitrosomonas nitrosa	Nm90	GCF_003051105.1	NZ_QAOO01000003.1_11875_33182	11875	33182	21308	10001	11308	UG17_locus_1407	MGGINAQKYFKTEELKTAIGSVSEKNADVSGNSPLDYVLNSDDKLASISQKCLNGKYKFPPYNLKLFLKGPGKPPREISVPSLLDQALLKSIDQALKNTCPIENQTALAFFIIQDLKDYMQNLPEAAQVMRLDIKQFFDRIQHETLLQKLNEKKCPDWLMKLVSTAITTPAKEKGIKTPRKKEIGVPQGISIASYLADLYLENFDKELQNHCLKSARYVDDILIIYSPKQETGLLSFLKEHLASLGLEFHEEGNEHKFFKGSIYAENGVDFLGYHFFVKQDGLLVSVRNSSAQKFVNSLVGLVTKYKKGGYGLNYPDTCLAEDVFRYDLNERITGAFKGDQRYGWLWYFRQMNDLPLLDRIDKIVKRELAKSSDTKHIKTKRLKRAYYEIQNFSPGNTY…	TRUE	MADKENKAPIEQLQDDLYRTKCARFNADERLRIEHKLAHFSLMFLAVYNCCLISCARI	FALSE
	372904045	RefSeq	NZ_RDPI01001337.1	1	604	-	WP_272872042.1	reverse transcriptase domain-containing protein	Vibrio anguillarum	040915-1/1B	GCF_015343015.1	NZ_RDPI01001337.1_1_624_rc	1	624	624	21	624	NA	MRVEDQFNKEFRHENLKEIFSNHVVYSGATGIDNMNQYAFRKQLDPQVEIISRKMIEGSYTFSKYKLKLLTKGRNKAPREISIPTVRDRIALRAMCNFLQERFAESVKFTLPQDVIKDVKAHALSGDFDSYIKLDVSNFYPSIRHKNLRSQLRKRIRQDHILDMIFSAVTAPSVLVSRKDDEPSEVGVPQGLAISNILAAI	FALSE	NA	FALSE
	543577282	RefSeq	NZ_JAESLK010000168.1	1	1011	+	WP_245336782.1	reverse transcriptase domain-containing protein	Staphylococcus sp. GDY8P57P	GDY8P57P	GCF_017892585.1	NZ_JAESLK010000168.1_1_1022	1	1022	1022	1	1011	UG17_locus_1410	RKDLAIKRNNIFLKIDIKSFFDTINHKLLLKKLKKRIKDKVTLSLITEAIENPTGFDTHKNCKGLPQGIAISNILSHIYLKDLDEYYDKRDDLIYIRYVDDLLILCSTKTQAQTLKKEIENKLKDEFYLDINEQKGKIGDIYNDKFNFLGYEIGSINSSKNEFKIVMNKKSVLKIEQKIINVLTVFKKERKYTIEKMIFNLNLLITGCLVQNESHSKYKYDRRGWLFYYLQITDITVLYHLDQFVRDKIKNIAKIDNDVRLYGLKKFSKTYFEMKYNLSKSTYIFNINKVDKENKQRILKEFYNKEPDEENIDRIFRYTILNQIKNYEQDIISQIS	FALSE	NA	FALSE
	146883591	RefSeq	NZ_KE387026.1	37353	38738	+	WP_084542397.1	reverse transcriptase domain-containing protein	Calidithermus chliarophilus DSM 9957	DSM 9957	GCF_000430045.1	NZ_KE387026.1_27353_48738	27353	48738	21386	10001	11386	UG17_locus_1411	MSKQLYLDIFSRENILRRAIKFTKRKHAVGIDGKRVFKYTEAQLAHIVDTIFLSSTNYKFSPYRERLAIKDRDRPPRLVSIPTIRDQVFLSLLKDYLHEIVKPIDDRHPPNKIISDVYKAYQKLAPTGLVTRLDIQNYYPSVAHEYLYSKLSKVIPLSFVNEIIHRAITNPTVPLGYSRSQKSRYMNSERGIPQGLAISNVLAHIYLVDLDVKLRMGKLGYWRYVDDFVIFTEKDGSSVIDEAGIYLAELDLSLNMEKVTSKKAEDGFNFLGYRFQYHPVHASPIVRVADHGVRRFLVRCISDIRRFKKKFLSMKTREEREAIVIAFIDTLNEKITGAYSRNKRYGWLFYFSQTKDKSQLHLIDKVIAEEIDCVSRSLGIKLNGIKSAVKAYHLLSVNP…	FALSE	NA	FALSE
	637532371	RefSeq	NZ_JAQZBC010000013.1	83171	84157	-	WP_301075880.1	RNA-directed DNA polymerase	Sphingomonas sp.	NA	GCF_029239295.1	NZ_JAQZBC010000013.1_73171_84158_rc	73171	84158	10988	2	988	UG17_locus_1412	MICSSLNLVFFTSVSSRRRTLAQTGRVSGEHVNRLLDRELNRFLSSEMVRNLCLQAVATPTGDESSNVRGVPQGLSISGALSSLYMIRFDEAQVHRNPSYCRYVDDILLICDTAKADDELKRISRALKSRGLIVHPKGSSGKTEIKPVSQGIDFLGYHISVEKVSVRKSSYRKMFINLSKVITDYKYRGDWTRTLFRLNLKITGCIVDKKRRGWMMFFSYTENMAQLAHLDKFVRNRLNSVGFTEDKISLVKRFLKSYRETRFNLSDTKYIPNFDNFDSADKVAAITALSGRPQEVVAAWEAASIDAEFSKLISREVHDLEQDVGSAS	FALSE	NA	FALSE
	268098354	INSDC	NMSD01000076.1	1834	2339	-	TXL12912.1	RNA-dependent DNA polymerase	Methylococcaceae bacterium HT4	HT4	GCA_008030225.1	NMSD01000076.1_1_6701_rc	1	6701	6701	4363	4868	UG17_locus_1413	YKFSEENITARSGSIERLKGSLVSIFTSYKHSKKKSEVFLLWRLNLRITGCIYKNKSKGWLFFFSEINDETLLHSLDHYVKKLVKRFGVSVKPKKFVRAFKELSHRKYETKYIPNFDRYSLEEMKTVLVNYFGLELKDLQDEEIKFEFKKRLNKQVKDLQVDVMNFS	FALSE	NA	FALSE
	822297191	RefSeq	NZ_JARLVB010000002.1	180710	181471	+	WP_337150237.1	reverse transcriptase domain-containing protein	Pseudoalteromonas sp. B62	B62	GCF_037162565.1	NZ_JARLVB010000002.1_170710_191471	170710	191471	20762	10001	10762	UG17_locus_1414	MEDFEKQFLFNFSPAKLQSTFHEKIKNKTGKGIDGVSSAQIEKNLGLISLGISKKVLSSQYRFSPYLEIVKSKGRGKTPRIISKPTIRDKLTLCALKDTLHYYYDSCIQKQLPNSFIREIKDLISKNDLEKTHYLKIDIKGFYDNLDHTNLLDNYLGGLNNEHVIALIRRAIKNKTVPKNYKKKDSSKYHGTRGVPQGLSISNVLAGIYMSSFDKEHSKIGIKYLRYVDDILIFAHEYEILAIEEQIDKALKK	TRUE	MDNKELLNNRIWRTKGSRFNAYRRLAKKNSTLTFVTSCSSIHLLAISIIQLTNLVTISTNQSQWLSFISIIISIIILAYGLYENGKEHGLKSERHHSCGIELDGCYSKLQFIPNTETDKISAIANEYNQITAKYLLNHETIDDIYFQLQNPDDFPNIAKISKFKRLRIELNYKHYDTIIGFIFVIVPVLISLVIMFYRA	FALSE
	652216281	RefSeq	NZ_CAMZOL010000078.1	1	668	-	WP_281662447.1	reverse transcriptase domain-containing protein	Halomonas sp. Alg239-R46	NA	GCF_947331475.1	NZ_CAMZOL010000078.1_1_1865_rc	1	1865	1865	1198	1865	UG17_locus_1416	MRVSDIFLKHFSVEKLKAVFSDHIVYSRATGIDNLDQYAFRAQLDKQIEILNRKAIAGSYKFTKYKLKLVSKGRNKIPREISIPTVRDRIALRALCDFLTEIYQDEIGFELPQKIIKKVKIDSNGSRYNACIKLDVANFYPSIKHAELMSRLGRKIRNPSIKSLILSAISSPTVSVSMPSDMLSIRGVPQGLAVSNIGGLNEQVQHVTHQVRCCYDLLLSPS	TRUE	MAFSDNVWWTRKARIQAEKRLLSNAFQSQILLLWYSFSGVASAIYYLSLGESSVNPELSGIAWVVFSVLVLCISGFINGLSFKERAGLIKECYETLNGLYHKTKDVNANLLCLSYEYDQILGVCENHTDRDYYLALCIEHVTKSGKVDASTGCKAGLDRCPTWYHWTFLVYCYGCRWLMLLALYFLPILIFIVLEYLK	TRUE
	5797999	INSDC	CP000362.1	1107704	1108630	-	ABG30799.1	conserved hypothetical protein	Roseobacter denitrificans OCh 114	OCh 114	GCA_000014045.1	CP000362.1_1097704_1118630_rc	1097704	1118630	20927	10001	10927	UG17_locus_1418	MICASLYFDFFIRISSSIFEKILLPQTPKFRGDYRFDEGDRSEIGVPQGLSISNILSMLYLEGFDHYFAQKYRYFRYVDDILLVVGEEQAVGIHDEIARHMRTELRLKTHDLDPNQPDKTAITPVKIGTEYLGYHISSDGLRIRERSYKKMFRAIVGCLRALKGTARVEQVLWRLNLIITGCRVEERSVGWVFFFRQSTDVGQFHRMDAFVRKQLTLYGLKDQISIVKRFAKAYHETRFNRDNTNYIPDFDNFSLADMMKAIHLVKGISLEKLGSMDRSDVEELYWKMVKREVAKLERETVDFLTYGS	TRUE	MQSHARYKRYDLLSHIVLTAYSVLLLGFSVFSHHLNGSQIGPYVSEISIVLSLSVLCASLVIWGLKFGKTADEHRECYLALQRLYEDDDARKDTSTYHQILDRYPNQSDFDYEAMLYRNVWCQGKELLDRSGVVSFGWWRATKFQIVRSLRIIGATFVLTLPLIFLAVLYAAE	FALSE
	894191202	RefSeq	NZ_JBGOOO010000012.1	122612	123241	+	WP_371704952.1	hypothetical protein	Vibrio sp. FF266	FF266	GCF_041439695.1	NZ_JBGOOO010000012.1_112612_123265	112612	123265	10654	10001	10630	UG17_locus_1419	MIAEDVIAQFKRLRLKVHDPIKAPDKSSIGVISDESFTYLGYHFEEQFISARSGSVDKLRESILSIFSGYKHSKLKSQEFLEWRLNLRITGCIFNKKSKGWLFFFSEITDKKLLHELDSFIMMLCKRFEVDIKPRKFTKAFYQVKHKKYDSKYIQNFDLYNHNEMAEILIKYFNKSTEGMSNEDVEIAFKKRVAKQVKELVIRTRSFGH	TRUE	MSFKDTVWWTRKARIQAAKRLQSNDFASQLILLWYSSFTVCMSIYELKKPTDSGDFAIVMVILSVLILCASLYISNRNFKERAVSLKNCYEHLSELEGTLRNPSCNLIQANSDYKTILGSSENHEDIDFKSALMNEWLNTSKKDMGTLTRVPTIPNVIEVIAFTFGKYLILTAFVGLPFLTLLVR	TRUE
	486740845	RefSeq	NZ_CP083582.1	4222755	4223591	+	WP_224340109.1	reverse transcriptase domain-containing protein	Kovacikia minuta CCNUW1	CCNU0001	GCF_020091585.1	NZ_CP083582.1_4212755_4233591	4212755	4233591	20837	10001	10837	UG17_locus_1421	MDKTLATPYQLMNVSAAKQTEYNFAPLARFAARFRSTAPLTLYGTDAAELRGIDPQRLKFYFTVKSLKEIYNSRFKLNKTQGVDRLNGIQFERQSKQQIKIIHEKCLAGTYKFSPYLELLRSKGRGKLPRVLAVPTVRDRIVLYALKEILIDVFSESIPRDLANTYIYKITDFMRDKNPASVGVFRADIENFYDSIDREKLLAKLNLRIKSNKILTLIERAITSPIVPQGYKKVDLKKYSSVKGIPQGLSISNILAAIYLAELDDFMRSNEGSMSPSE	TRUE	MSNLSNTDSYAKSLETRIWKTKGSRFNAARRLNRKYQFGITSIAILSVYGIAIPIIQSIPNIAKCQNVNSLYTAISTILSVFTLALSLLEGSKNHQLRAEKLHNNAVQISSLGRKLEYLITCESQSKDFGEKLRDLSGEYEKVVQECPENHEPEDYLLFQLQHNPLPSFKQS	FALSE
	363723546	RefSeq	NZ_VWOD01000068.1	393	1199	+	WP_191836755.1	reverse transcriptase/maturase family protein	Mammaliicoccus sciuri	53NC	GCF_009830425.1	NZ_VWOD01000068.1_1_1206	1	1206	1206	393	1199	UG17_locus_1423	MNRKLLKSQFKLNNLIKISNKCVKFNTAIGIDNMTHNRFKEIEPEIISKIRSDVLCDSYRFTSYKEKLILKGRNELPRCISIPTMTDKVCLKALNETLKNYYPEYKRTKLPQEWIKKIKEEFQYENRSYFLKIDIKSFFDEIEHDILLKKLKNRIKDKKTINLIKKAIETPTYPSTSKNDRGLPQGIAISNILSNIYLKEFDRYYNEKENVTYIRYVDDLLLLFPSEEEANSFKEEIRVKLKEDLSLEINESKCRVGNIYNDKFNFSL	TRUE	MGVSVIIASMDFKEQAIQYKRSYLELMKIEEELDDLENCLDQYNDEQSSKLFMKIKNDYIKILESTPNHKEIDYQKVKRRKESNTSWPILSNYIYNLLYIFILIFPIVLLIYF	FALSE
	105419293	INSDC	LSBB01000023.1	83791	84597	-	KXZ12833.1	hypothetical protein	Bacillus atrophaeus	NRRL NRS 213	GCA_001584335.1	LSBB01000023.1_73791_94597_rc	73791	94597	20807	10001	10807	UG17_locus_1427	MSISNVLAEVYFQDMDKKYKMKKRLRYYRYVDDILILCNVKDIPNIKNDIFKEIEEEHKLKLNKGKCSEGRLDLVGYDFLGYRIEKLKSTGDIGLTIKKSTKLKFEKSIVDMFSRYSHSNNISPREFIFYLNNKITGSISNKVNGTSEKEKKYGWVFFYSQIDDINVFYHFDWFVKKMIDDFKLKQNFKGLEIKNFVKTYYEIIYNRSRTKYIHRPDILSIDEKRFLLIDTFNVKERSLKTDDQIERFYYAKVYKPIKLLEQDVQDFS	TRUE	MVQATETREKNSETSDAGIGEEPKMVFDETTQPDIEKNTEEEKSTGSIDSVLLSEVRRLFQNKSNSENQDSKVLNEIKELLIELTTEESSDKEKGLLAEITYFKDHRVWVTKKTRMESEARMNNNNIFSLFVVNFYTLIVLSLSILGLVITDQGIIDRISVLTVISSVALFGISLFVSLYGYKEKAISYKQCYLDLTRIESQCQDLILQDLGYENRLTKFNEIKKEYNHILEKTDNHSFADRLVYLRNNKKLNSLDDQIAYYKYKFVKGIIKFSLFIIPIVALIILFVWK	FALSE
	143193115	RefSeq	NZ_CP012939.1	2486643	2487356	+	WP_081110014.1	RNA-directed DNA polymerase	Ralstonia solanacearum	UW163	GCF_001587135.1	NZ_CP012939.1_2476643_2497356	2476643	2497356	20714	10001	10714	UG17_locus_1428	MKCKSAIKLIGHAISTPTIPKNTHRSRHKEFRPKNGVPQGLAISNILASIYMQDVDEAMTGLGVTYYRYVDDVLIYGAEAAVQTAFRSLRSRLIPRGLSLHPVGSGKTHIEPLSMPFGYLGYTFHWPMISVRDATTERFLQSIVAKFSDYRHNKTRRLAKLKYLNEDRLKEIFLLELNERITGAISQKKRYGWIAYFNQISDLSLLHRLDGSIEGMFKRMPDFGLDLPPHLRTPPHT	TRUE	MKKFLMDLRTVAWRTAGARYNSARRLKQREWFSTFSLAALSALSIAVAFAQKVYSPTPGTPLDNYLSSLAVALGVFLLAISLMEWGAGYGAKAEALHRNAELLTAFQLKLAQTLAQIDAGKSVTDKDVDDLRLEYEAIKDKCPYNHMPADDALFRAHQRFAKEFADGNGKPLMSCYVALLTRARWRASEFWFFGMVWAFVLGSLGYSWWLPKS	FALSE
	51716587	RefSeq	NZ_KK736658.1	367603	368472	-	WP_077263724.1	reverse transcriptase domain-containing protein	Klebsiella pneumoniae BIDMC 69	BIDMC 69	GCF_000693035.1	NZ_KK736658.1_357603_378472_rc	357603	378472	20870	10001	10870	UG17_locus_1429	MDVRAQEKLFKKLFSPKSLFDVYTERFSKSAAKGLDRINGMQYSNRARKELKKVSEKCLNGSFRFTPYLEKLKSKGRGKKPRVISIPTIRDRVVLKQLNVFLCEVFPNCVPKSIASTYIRSISDDLKGVTPDDIYVCSCDIEGFYDNINKHRLKKILSKEIRSKRALDLIVHSLLTPTTSDNVNKKMRKIFFDNEKGVPQGLSISNILASIYLQGVDNEMLKFDVTYYRYVDDVLMYGNYDDVNSAYHSLRRRLKYRGLNTHPPSSPKTHLGFLNESFSFYLKHAINNN	TRUE	MSPLVFILSMLLIIISLIEWGVASGAKSEALFRNAELLNEHERKISLFKNCLKEEIMDDDYKYIDNLRDEYEKIKSTCTFNHSPVDYEYHKIVKSRYYIAHTSESFSFWRVLKGRVNYSISSIWGYLIIWSIVAIFFFKVLKVIASLY	FALSE
	77078832	RefSeq	NZ_BAMD01000245.1	207	861	+	WP_044214642.1	RNA-directed DNA polymerase	Saccharicrinis fermentans DSM 9555 = JCM 21142	JCM 21142	GCF_000583675.1	NZ_BAMD01000245.1_1_861	1	861	861	207	861	NA	MTKIFDDRIKKKSFKGIDKIRPTQFEKNKEVEIKRIADRYKNKEYKFIPYLEILRNKGRNKAPRMISSPTVRDKITLTALKEYLHRQFPESVPNKLANCVVRELKQKIDSDNYNFYYRTDIKSFYDEINRTRLLDFLAKKVTNSKTIKVLTDSIENVTIPHNESKRNSNNYVTAKGIPQGLPISNILAQIYLKKIDNHFSQNNICYFRFVDDIIILTN	FALSE	NA	FALSE
	731604812	RefSeq	NZ_JAUDIL010000004.1	3568	5082	+	WP_323591524.1	reverse transcriptase domain-containing protein	Aliarcobacter butzleri	177BZ	GCF_035065895.1	NZ_JAUDIL010000004.1_1_15082	1	15082	15082	3568	5082	UG17_locus_1435	MDLKVEPPYASNKTSDLYWLIKQIKKDSYKFNAYQEIIVSKGKGKNPRIISKATVRDSIVLYTLKEYFKKNVIGSISIKANDIIQNIIEQLKSIDDINDYIFFQTDIENYYGSINQEILLGKIKEIVKNDLNSELIVNLINKIIKNPTMEFGIKKDETILENCEGVPQGLSLSNILANLYLRDFDTKMKMFENDKMSGILGYHRYVDDILIICKKNKIDEFEALMKNDIEALSLTTHKDKTVRKDLSEENSFVDFLGYIFRYKKDYISKHLKLNNFIIKPRKKTSNNFLKSILSQFTLFRKNLYEITNLKNRNTADKRRNLLKANFVFRLNLLIAGCIANGTRFGFFSYFSKISTPYLAHQAQNIIKKELIKLNKLDFISEEEYNELLITIKKPITSFY…	TRUE	MSLNTKEQELYNQLDDGIWSTRGSRFLTHKKYKSILNLLKFFNTSFSFLLICIGIYKISGKSFLESYTVEIDVLLLILSIYIFSSSFYLYILEQKVNSIFNNATDLSKLLRELKLVQNSKDLCKISSAYNKLEKELNQDYIDYKMWCNQILNKKHKNGCFEGIYYFVLWHIYSKFPLLIILILFFMIFYHNKIFNFFNIILSN	FALSE
	108366733	INSDC	LVTQ01000175.1	47	724	-	KZQ16960.1	hypothetical protein	Enterobacter roggenkampii	GN04673	GCA_001631535.1	LVTQ01000175.1_1_814_rc	1	814	814	91	768	UG17_locus_1436	MMSLWDALRMNMMISYQELVRTFLNEFKGSKHAMPNTKGVPQGLAISNILAEISLGKFDNELSSDPNIWFKRYVDDILILTTSGQASIVAENIIRKLESIELKPHPLNEENSKSVVGVIGTPFSFLGYQIIGEELLIKRDSILRFESSLAKIFTAYRHALSQAKNKRDKEKSIAYCQWKLNLRITGCIFGGKRLGWVSYFSQISSTAQLRAVNHTVALLNKSDFG	FALSE	NA	FALSE
	463127651	RefSeq	NZ_JACOMR010000013.1	57330	58103	+	WP_216312336.1	reverse transcriptase	Pseudomonas sp. BF61	BF61	GCF_018904795.1	NZ_JACOMR010000013.1_47330_68103	47330	68103	20774	10001	10774	UG17_locus_1438	MLAEIALQGIDTLFESRTGIWYNRYVDDILILGPAGVARSTAYELIAELKALKLNPHDFEPGSKSKVESLTDPFSFLGYQIDGVQVLIRHESILRFESSIAKIFTAYRHKLATARRPADKESALAYCQWKLNLRITGCIFKGKRFGWAAYFCQITTTSQLRAINHTVRKLTDRFCPSGEIHPKSLIKTFYELQRGMKANNGYIPNLDALTISQKREKLAMWLGDDALKLSDAEVERRYEIKASKAVRELEEDIAQTS	FALSE	NA	FALSE
	596474437	RefSeq	NZ_BKMB01000178.1	105	697	+	WP_266095478.1	reverse transcriptase domain-containing protein	Acinetobacter oleivorans	TUM15236	GCF_008990525.1	NZ_BKMB01000178.1_1_697	1	697	697	105	697	NA	MSNTKLFQSQTNVNSLNDIYNQYIYYSYAIGIDNINHTQFNKKINDELDLIHRKLLTEKYKFSRYKLKLLNKGKGKSPREIYIPTIRDRVLLKAIQLFLQEVFKENLSQDLPQNIIKELKSELDSKKYNAFIKIDIKNFYPSIDRKILLKKIRSKIRNKYFSNLLLDALNPSKKEFISGVHQGLSISNILAHIYLIP	FALSE	NA	FALSE
	895054848	RefSeq	NZ_JBGNWJ010000173.1	245	842	+	WP_372436254.1	reverse transcriptase domain-containing protein	Proteus mirabilis	CriePir1426	GCF_041477245.1	NZ_JBGNWJ010000173.1_1_842	1	842	842	245	842	UG17_locus_1440	PTVNGNIGKKDTEDNDVGVPQGLSISNILAEISLQVIDKQISSIPNIWYKRYVDDILILTKSGCATTLAKNLIAKLEFMGLKPHPIGVDGSKSEVATFAKDFSFLGYSIKSNQILVKKESILRFESSIAKILTAFKYNLSKYKGVSEIRNKEIRNRALAYCKWKLNLRITGCIFEGRRFGWVAYFSQISSTTQLRSLN	FALSE	NA	FALSE
	236660724	INSDC	QYSJ01000001.1	511670	512290	-	TBT32424.1	RNA-directed DNA polymerase	Vibrio parahaemolyticus	Vp46	GCA_004324395.1	QYSJ01000001.1_501670_522290_rc	501670	522290	20621	10001	10621	UG17_locus_1441	MFYPTIVHHHLEKSLKELGVEKEAMTLILGALSTGFYKDQSNVVGVPQGLSISNILAEIYMMKIDELFQSKNVFYKRYVDDVLIFCKEDEANELYNNYINEVERLGLEVHKAEPDSDKTTIKPIDDEFSYLGYIYNPIRYKGDVTTSIRESSRRRFQDSVAALFTSYANAGRKRSKALLFWKLNLRITGCIANNKCKGWLFFFLGN	TRUE	MDKDSIWWTRKSWINAECRLLRYATWSNVSLFWYSLCGVFASVLLLGEKQVDVISKVFICFSVFVFCASLFTSLGRYTDRARKFKRGYIELQKLYLEVKDKTKLSDEDATKYSKILDSCENCSWLDFLNAKVEAHNNTKDRSSLTLKVGKRDICLYYFVRIFYFLIITSVLAVPVIIIYLSI	TRUE
	702538289	RefSeq	NZ_JALXIZ010000014.1	1	736	-	WP_312016584.1	reverse transcriptase/maturase family protein	Klebsiella pneumoniae	301I6	GCF_023274435.1	NZ_JALXIZ010000014.1_1_10736_rc	1	10736	10736	10001	10736	UG17_locus_1442	MYSLLREVEKQREWEKPRVISIPTIRDRVVLKQLNVFLCEVFPNCVPKSIASTYIRSISDDLKGVTPDDIYVCSCDIEGFYDNINKHRLKKILSKEIRSKRALDLIVHSLLTPTTSDNVNKKMRKIFFDNEKGVPQGLSISNILASIYLQGVDNEMLKFDVTYYRYVDDVLMYGNYDDVNSAYHSLRRRLKYRGLNTHPPSSPKTHLGFLNESFSFLGYVFKENVITVRDSTVESFMKSIASRFS	FALSE	NA	FALSE
	96523313	INSDC	LMER01000018.1	114874	115620	+	KQX63654.1	hypothetical protein	Angustibacter sp. Root456	Root456	GCA_001426435.1	LMER01000018.1_104874_125620	104874	125620	20747	10001	10747	UG17_locus_1445	MRSVDTTMASMSNVSYHRFVDDILVLCQASDAQAIDDACRLALGAIKLSAHPSMAAGKSEIGLIADGFTYLGYTFSSAHVSVRLSSIVRLESHLASIYAKWRQEREGDAVSADTALRRLIWHRNLAITGCIFQGVASGWIQYFRQLDDLMLLKRLDATVSRLSKRYSVPKTPLPKTFMRAYWAIKHPRSRSEDYIPNFDLYDVPKMRLELEAMGITDAMGTDQQVQDKFFRIVSRAVRDLEHDIGDVS	TRUE	MAQPPKTVPELLEALEDRSFTTYKCRIRAYERIQGRSRAWNAALISLATATTVAAIGLLVDDSMYGASGETLLAACSVLALAASLVVASLDYPGRAVRVEVNYKEIQDIASRIQAARSVNSQPTLANYYDLHGSYSDLVRHSENHTSGDRDAYEGNISWSRFFTFALTFLPYATFVLPMWLFWQFGAWVIHGSG	FALSE
	545158169	RefSeq	NZ_QPBX01000039.1	27678	28215	+	WP_246765871.1	RNA-directed DNA polymerase	Pseudomonas syringae pv. syringae	545	GCF_003412685.1	NZ_QPBX01000039.1_17678_38215	17678	38215	20538	10001	10538	UG17_locus_1447	AELDHIVEKVHRGEYSFTAYKEKLILKGASSPPRQISIPTARDRIVLRALCNCLSEVFPTAKLTLPQIVIDSLKTALNSGLHAEYAKIDLKSFYPSIPHELVAAATRKKIQKPEFRQLITNALTTPTVPESKGSKGADRPTVGVPQGLAISNVLAEIALQGIDTLFESRTGIWYKRYV	TRUE	MKKDSVWFTYKARIQAHKRLEWLDFHSQLLLVWYAILSTALGVLTIRHSTILGPDTDVMATILSVALLGISLAVANRDFRGRAMMMRNNYLELQKLHRGLPDGSPTSPPSASTPEQISRYDELLAESENHRETDDRIARVFANGPTTRPLTGFEYFSAALWLTMRFLITTLLYVLPVLAGLYAFWNKP	TRUE
	709349599	RefSeq	NZ_JARWJQ010000023.1	81	692	+	WP_316032080.1	reverse transcriptase domain-containing protein	Listeria monocytogenes	MR-1444	GCF_032465225.1	NZ_JARWJQ010000023.1_1_692	1	692	692	81	692	NA	MKNNYKFTRYKEKLILKNRYSYPRCISIPTLKDKLTLKVILETLKEYFPQEARPPLPQECIKAIKMELEKEIYTHFIKLDLSDFYGNITQEILMDKIKVIIKDELLLELIINAIKNPTYPKVKCEKKGIPQGLSISNILAHIYMNEFDSINGDFFLIRYVDDILILCNEENHDRIYKETTGVLTSNLKLILNDKKEEKGLLVEE	FALSE	NA	FALSE
	641527594	RefSeq	NZ_JAAKEI010000009.1	80129	81019	+	WP_277424682.1	reverse transcriptase domain-containing protein	Desulfovibrio sp. ZJ369	ZJ369	GCF_011039085.1	NZ_JAAKEI010000009.1_70129_91019	70129	91019	20891	10001	10891	UG17_locus_1449	MNHDILLKKIKTLDTRAIFLIERAIKNYTVTTSGMKLENNEGVPQGIPISNLLAEIYVMQLDHEINKTVFFYKRYVDDTIIITKHKYLDLQKLKHKCNELKIELNNEKTKIVNIQNTISFLGYSLSKNKISVSKKSCENHFKRINSIFKRYSINVKNQNNNEKTIIEELTMLLAGAFSELKRYGWLPYYSMMTDIKILYKFDAFVIKKLKRYNYIHLQQNIPKMVRAYFALRDGTWNKYAFSFDNKTIAEKIEILQRRNLYPSDGRNLTEYEIDIIYKRFIKGKTQMLDFDLGRRY	TRUE	MKLAKRPGRAKPCPPRASAVGGCAALRMTTAETGAGEIYLRRCALARAFQKQYVLGYIMKDMKKLSNTAYITAKSRLNASNRLQRKQKSFVFFIILMTIVQIGMSSYILITQNSNHINLFSCIVITLSVFIALISNSESLSNDTLNSYKFHECGMKLLALSRKIDNHIENDLENLNIDDLQNIYDNIISQCGVNHINIDYKLAKATIEDKYITFYKVCHFCSALCSIFLYSLIVSVIFYVYYIKI	FALSE
	354096465	RefSeq	NZ_VRTY01000193.1	111	1001	+	WP_187270293.1	reverse transcriptase domain-containing protein	Pontibacter qinzhouensis	GY10130	GCF_008017455.1	NZ_VRTY01000193.1_1_2459	1	2459	2459	111	1001	UG17_locus_1450	MIESAIKNPTIGVGYKREDREKLSNKIGVPQGLSISSILANIYISKVDNLLNTSSFKYIRYVDDILLMSSVLTHNQLLDRVSQELSQLELSLNKNKKEEGFLNEEYEYLGYKFKNGIITVRQSTVNIFIHKIAAKFTWFNYKLKDPNLQTWMANNSTYLKNRFIDIINEKITGAIDDKKRYGWIFYFLEINDLRLLYHLDEIIKSFFKRQAAFDFKTPPETKSFVKSYYHARHYPTAGYIHNYNFYDSPDKKESLLRRYGIFNPSLKYSETEINISFNKLKFENIYELDLDLGELY	TRUE	MEIENHLGDYTNALKTKMWITRGVRFEAYNHYLGKHALSNFAISFFSAYVIIINFLSIYKVVSSDFNLLIQFSTMTLSVLILAFSQLESANDYKLKAERFHDCSKEISKLLNELNFLLSKKNISSYSLEQNIKSISDQYDIVIQRFSENHSAIHYKAFNASYPYDFPNEFLIGYSSDTSDVKSLKVRYWKIFKIDVQAFLQPRWLYFLLILVPPILFILAIILHP	FALSE
	419589761	RefSeq	NZ_JADMQW010000006.1	1	673	+	WP_207743452.1	hypothetical protein	Intestinimonas butyriciproducens	D40t1_170626_B2	GCF_015559945.1	NZ_JADMQW010000006.1_1_10673	1	10673	10673	1	673	UG17_locus_1451	NLFAGEQGVAYIPMPKGRGFTPRLVKILKSDFALDANEKKTMSGEIANGVPFLGYMFFDNKVGIRPSAEEKLEASIEELFRLRKRQTISQQVFAWRLNLRITGCILDSKKYGWLFYYSQLTDLKILFHLDWLVDHLFCRYGFEKTKDIKRFVRTYHEITKNVSGSNYILNADRYSIEEKAEILSGIYGQEGFDKKDSQTVDNLFKAAMFKEVQRLEYDIQNFS	FALSE	NA	FALSE
	595924736	RefSeq	NZ_LLGF01000057.1	1	490	+	WP_265732957.1	reverse transcriptase domain-containing protein	Acinetobacter pittii	ABBL075	GCF_001415145.1	NZ_LLGF01000057.1_1_490	1	490	490	1	490	NA	EILVNIIKRKVRSNTFIRLINQSLNPKNLKDINSIEGVPQGLSISNTLAHIYLIDIDKHFISQKHLSYFRFVDDILIFCNEQNITEIKKDLQNLFHKKRLNIHPLQHHGSKSKIGKISYDPFEYLGYKFIDNKITIRDSSINNLRNGLVEIFTAYKYAKNKN	FALSE	NA	FALSE
	255875256	INSDC	NNEJ01000516.1	1	438	+	TOB13088.1	RNA-dependent DNA polymerase	Vibrio parahaemolyticus	F6_7	GCA_006369335.1	NNEJ01000516.1_1_438	1	438	438	1	438	NA	AAIYLQDLDRYLGKIEGAKCYRYVDDILVLCDKAKAKDISSEIIKKFADSNLDIHCPIKMPHKSMIGDLSDGFDYLGYDFCGSQVSVKQGSIDKLKASLVGIFTSYKYSEKQNQDFLAWRINIRITGCIFENKSKGWLFFFSEIN	FALSE	NA	FALSE
	89723064	RefSeq	NZ_CP076250.1	417637	418455	+	WP_080999488.1	reverse transcriptase domain-containing protein	Xanthomonas graminis pv. poae	LMG 728	GCF_021903515.1	NZ_CP076250.1_407637_428455	407637	428455	20819	10001	10819	UG17_locus_1454	MAVDHYRRIEEVLRERLQPAALAGLFRVKRAKLSRGIDRIDADLFERRLSIELGVASRRALSGNFRFSPYLEMLVSKGRKKAPRVIAKPTIRDKLILSALKDALHAELPLDVPRKLPNQVVRELLNVLEASAGAQIVKLDIQAFYDRIPHKKLLGRMRKRLGDGLALSLIEAAITGAIVPDSYRKSEYKDYVLTRGVPQGLPISNFLAHIYLSDFDKSVGALFSSYFRYVDDIVVVSPVVSESTVEKALTKKLNGIGLGINKEKTKKFCYED	FALSE	NA	FALSE
	819867647	RefSeq	NZ_JBAPHD010000040.1	38824	39600	+	WP_336400811.1	reverse transcriptase domain-containing protein	Klebsiella pneumoniae	S19	GCF_037082405.1	NZ_JBAPHD010000040.1_28824_39600	28824	39600	10777	10001	10777	UG17_locus_1455	MRDRVVLKQLNVFLCEVFPNCVPKSIASTYIRSISDDLKGVTPDDIYVCSCDIEGFYDNINKHRLKKILSKEIRSKRALDLIVHSLLTPTTSDNVNKKMRKIFFDNEKGVPQGLSISNILASIYLQGVDNEMLKFDVTYYRYVDDVLMYGNYDDVNSAYHSLRRRLKYRGLNTHPPSSPKTHLGFLNESFSFLGYVFKENVITVRDSTVESFMKSIASRFSDYLHNKNKRLNKYTHLTSDDLKDIFLEELNDKLTGAIS	FALSE	NA	FALSE
	256139862	RefSeq	NZ_NNQR01000222.1	1	451	-	WP_257977689.1	reverse transcriptase domain-containing protein	Vibrio parahaemolyticus	A2_9	GCF_006377205.1	NZ_NNQR01000222.1_1_451_rc	1	451	451	1	451	NA	KMRAGSYDFTKYKLSLISKGRGKPPREISIPTVRDRISLRAMCDFLQQRFSQSVTFELPQSVIKKIKFGLETEAYDGYVKLDVSNFYPSVDHALLEKQLNKRLRMHPDIKSVLFSAIKAPTVTSSKKDDKPSEIGVPQGLAISNILAAI	FALSE	NA	FALSE
	421449076	RefSeq	NZ_CP159998.1	782257	782784	+	WP_208319341.1	hypothetical protein	Intestinimonas butyriciproducens	AN405	GCF_041085325.1	NZ_CP159998.1_772257_792784	772257	792784	20528	10001	10528	UG17_locus_1459	MNAARHFRRYFSPKRLENIYSDKIKYRATVGMDRIAPKAFEDKLDENVQLISQKVLSGKYKFTRYREVLISKGRRKEPRVISIPTIRDKLALSAYHQFLQSSFGETVQEPLLHTIVGDITQEVLSGHFDGYVKIDITHFYASIDHRGLNMIFKTFLEFAKKCLRYHSSNLMLLFQ	FALSE	NA	FALSE
	64479306	INSDC	CP004381.1	2590290	2591039	-	AIT19344.1	reverse transcriptase family protein	Burkholderia thailandensis E254	E254	GCA_000765375.1	CP004381.1_2580290_2601039_rc	2580290	2601039	20750	10001	10750	UG17_locus_1461	MRRSFNVSYFRYVDDILIYGARNDVEKAKASLKARLQRRGLSLHAAGSGKAHFAALEEPFGYLGYLFNSPAITVRESTVERLLQSLSAQFSSFSHNKDRRLEKHAYLNIERLKEIFLLELNDRITGAISENQRFGWIAFFSQINDLTLLHRLDYAVSAMFERLPEFDRRSPPGLKRFARAFFEIKYRPNGSYVRNYDRNDTPVRMLQFLVERGRVAPTEMLTDQQIANRYQSYLARALAAMHADEGFAY	TRUE	MRDTLERLKTTIWITAGARYNASRRLLLRDSFSTVSLAMFSVVTIGLAVVQKIYFTADSPADKYGTVLGVTLGAFLLAISLLEAGKGNALLADALHRNAEELTALTKRIDLRVSAHDAGRLLTEADLAEFNEGYESIKARCVTNHAPKDYLLFIGEKRMAPEFAKQDGTPRVTGWQYRCRHTWWLLSSVWYFLLLWLTIAYLCYENWAQYAR	FALSE
	351738305	RefSeq	NZ_JAARVZ010000096.1	1	501	+	WP_221640995.1	reverse transcriptase domain-containing protein	Listeria seeligeri	FSL L7-0888	GCF_014226545.1	NZ_JAARVZ010000096.1_1_501	1	501	501	1	501	NA	KEKLILKNRYSYPRCISIPTLKDKLTLKVILETLKEYFPQEARPPLPQECIKAIRMELEKGIYTHFIKLDLSDFYGNITQEILMDKIKVIIKDKLLLELIINAIKNPTYPKVKCEKKGIPQGLSISNILAHIYMNEFDSIKGDFFLIRYVDDILILCSEENHDRIY	FALSE	NA	FALSE
	272410797	INSDC	CABVGN010000290.1	2716	3201	+	VVH63448.1	Retron-type RNA-directed DNA polymerase (EC	uncultured Gammaproteobacteria bacterium	NA	GCA_902497525.1	CABVGN010000290.1_1_5006	1	5006	5006	2716	3201	UG17_locus_1282	MSVKERFEYHFSEENLIKLYKDKVSLSEATGIDNLNQKSFYLTHKEQVHIISNKVLKGTFKFTKYKLKLVSKGRGKAPREISIPTIRDRIALRALCNFLTECYTDQVISELPQNIVKKVKTEINSKKYSGFIKLDVSNFYPTIKHCKILEELQKKLAILKS	TRUE	MELLNKIWWTRKSKIQAEKRLLANASQTQILLLWYSFVSVAASIHYLKFNAQSEYAGISWVLFSILILCISGFINGLGYKERATLVKDSYEALQKLYDQEKYNPNPSNLSDLANKYEKILSICENHSDIDYHLALCYVYLASHNPHSDSDRTPTYYSWVLFVWHHFKRVLLLIILYLLPFLVYLIQEFGNVCKGTV	TRUE
	201549087	RefSeq	NZ_QVIP01000001.1	1634771	1635316	+	WP_116989293.1	hypothetical protein	Duganella sp. BJB475	BJB475	GCF_003416945.1	NZ_QVIP01000001.1_1624771_1635378	1624771	1635378	10608	10001	10546	UG17_locus_1464	MTAAKFFASEYTAAHLRQLYESHVSLTGAIGVDRLSRAIFEQRLGDEITLISSKAVAGKYKFSQYKEKLISKGADKYPRVISIPTFRDRLTLRALCNVLKHTFADQLDVKLPQHTVSQLRAGLSEARYPYFIKLDVINFYPSIEHTVLMRVLQRKIRKPERLCPTTWCMKTSPEPAFRKAA	TRUE	MTTNSPAKALADNVWFTRKAWINAEERLLKNDFHTQLLMVVYAAYTSCLSVVLLKYEPSPSDKNLIDTGLAVLSIILLALSLYLNTKSFRDRAARFKTGYHDLHLIERGLESLALQPPSPQVDAEFTALSVQYDKALREVETHAELDDIHARITAGAGLTSRRVTRTDKCRYYWWRIWRFGSLILAYGAPAAGVLCYVFK	TRUE
	814680285	INSDC	BAAAXS010000001.1	163991	164440	-	GAA3090270.1	hypothetical protein	Nonomuraea salmonea	JCM 3324	GCA_039535725.1	BAAAXS010000001.1_153991_174440_rc	153991	174440	20450	10001	10450	UG17_locus_1465	MGSYRFTGYREVLELKGAGRAPRVLSIPTARDRIVLRALADCLTALFPQTRGVIPHQRVLEVATAVAAGTYDSYIKLDIVNFYPSIVHSQIEQELRTKIRKKEILGAVLGAVRTPTVPSGQRDRTPNERGVPQGLAISNILAELVMGKN	FALSE	NA	FALSE
	542592211	RefSeq	NZ_LUFW01000147.1	5009	5872	-	WP_244562594.1	reverse transcriptase domain-containing protein	Ensifer aridi	LEM457	GCF_002093495.1	NZ_LUFW01000147.1_1_11776_rc	1	11776	11776	5905	6768	UG17_locus_1468	MPREPAVDLRRANCRIRHDRKGRYRPRAFQKNIDAELALIRRRVYAESYRFTPFKQRLISKRAGKAPREIAIAGVRDRVTLRAVTNVLMDVFHDAKLAPAHFIIKDLLDFVRPLGDEYVFLQLDVQDFYPSLDHQLLLKRIRTRTRHRYFTTLVDAAVKTPTGDGKKTNHVGVPQGLSVSNILSSIYMMQIDESAATSFTRSRPRSQYCNHPGPKSCGKTMPSFGSTMHASRLRTNSCATRCAPQEPAAASAVSTVDGEPANPVTGIMRLENRHAAPSVTGTGSRGP	FALSE	NA	FALSE
	215185305	INSDC	RDWL01000319.1	1	473	-	RLZ55606.1	reverse transcriptase	Enterobacter hormaechei	1018228	GCA_003688155.1	RDWL01000319.1_1_473_rc	1	473	473	1	473	NA	ILSVPFNFLGYEISDKGISIKKDSILRFESSLAKIFTAYRHALVRAESKKEKEKALAYCQWKLNLRITGCIFNGKRMGWVAYFSQISTTTQLRCVNHTIDNLVKRFGLKSDIKPKSLIKTYYEWRRGEKNSHKYIPNFDDLAIEQQREIIALWIGKE	FALSE	NA	FALSE
	665015335	RefSeq	NZ_JAUDRU010000467.1	1	548	-	WP_290434274.1	hypothetical protein	Aeromonas caviae	NMRL-32-23_S32	GCF_030412565.1	NZ_JAUDRU010000467.1_1_964_rc	1	964	964	417	964	NA	MKSNSFESFFDVERLEKCYSEKIAKSMSSGIDNVTHEIFSQTLERELTTINRKVLNDKYRFTNYKLKLISKGRGKIPREISIPTIRDRITLRCLCDYLLDTYKESITQALPQQMIKDVISTIDDFDTFIKLDVKDFYPSIRHDILSSILETNIPKSACRLIMAAVSTPTVSCAGGASTPSFIG	FALSE	NA	FALSE
	16758032	INSDC	ABVR01000045.1	29292	29684	-	EEG88100.1	hypothetical protein	Coprococcus comes ATCC 27758	ATCC 27758	GCA_000155875.1	ABVR01000045.1_19292_39684_rc	19292	39684	20393	10001	10393	UG17_locus_1476	MQWKLNLKITGFIIERHKYGWLFFYSQITDLSLLFHLDDVVQKLIKRYKLEGEIKVKRFVRTYAEMHMALHETKYIPNLDDLGLDDKKAILSDIYQIDLSDKDERFVEIQFHRIMKREIRDIEKDIENIS	FALSE	NA	FALSE
	849348953	RefSeq	NZ_JBDOZR010000008.1	44012	44495	+	WP_347471073.1	hypothetical protein	Clostridium butyricum	J1100102st1_B1_J1100102_180507	GCF_039837335.1	NZ_JBDOZR010000008.1_34012_54495	34012	54495	20484	10001	10484	UG17_locus_1477	CITVRLSSIYKIENSFEELIKEYKRKKLKNLKYLEWKINLKVTGFIMEKNKYGWMFFYSQITDISLLYRLDNTLNKILKRYGISHIHVKRFVRVYHEITKALHKSKYIINTDNLSDKDKSAIMEDIYDIEIKPEIDIDEKFRKLMMREVKDIEKDIQCIS	TRUE	MIEALKNQIWTTRISRINSERRMVNKENICQCINIYYSCVIIIYSIISYKKDDSKLSLLSMVMSICLLVCMLYLNSQKYMATAKEFRENYTKLQRLEFRLNHINENDVDELKKIEDEYCNLMNSADNHINYDYYCTVYGSTGEYRNKRYNRKVIIGYWSGKAWRLVVVIALIILPVFLYLTYGAV	FALSE
	153656957	RefSeq	NZ_LT598928.1	2305916	2306605	-	WP_366208607.1	reverse transcriptase domain-containing protein	uncultured Desulfovibrio sp.	NA	GCF_900079715.1	NZ_LT598928.1_2295916_2316605_rc	2295916	2316605	20690	10001	10690	UG17_locus_1479	MNELEQLFEMNFISDIYETKIRNKSGRGIDRMSVIDFDRKKEVHFSTIARKCCSGTYKFSLYLQRLILKGPHSKPRSISIPTVRYKIVLKILNIILQNYFPDCVKRELPNVKVRNLASQISSHDNALYLHRLDIKSYYDNINIEKLCSILTGSNIPPAILALIRGAITTQSVQSGHHKSDLHNIIPTNGVPQGLPISNMLAEIYRGFKFKVQHPVLGYWRLLKKLHRVS	TRUE	MKDMIENLKKSTWTTLKSRFIAAERCRKKHNVLVFSISFLSITQVIIAILDSCKFTIPALNIDNTNSNYATLLMAIMVLVIANQDSLSKLLANADNYHRCANQILYLSKRLEKIPSEMTPEDIQAVDQISKEYSSILERFDLNHLPNDYRMVMFEHPNDFTLSFIERCRIYIAYISDIYLLPLIYCSTPFCIFLISKHT	FALSE
	96360880	INSDC	LMDB01000004.1	1529	2296	-	KQV59162.1	hypothetical protein	Duganella sp. Root336D2	Root336D2	GCA_001425005.1	LMDB01000004.1_1_12296_rc	1	12296	12296	10001	10768	UG17_locus_1483	MQDVDEAMGKYGVTYYRYVDDVLMYGTHEKVHAAFSSLQRRLQRRGLGLHSLTSGKSQIAPLSKSFGYLGYVFQGETITVRDSTIEKLIQSIAAKFSDFRHNKAKRLERFKYLNEERLKEIFLLELNERITGAVQEDKRYGWIAYFSQITDLELLHKLDSAISGLFSRLHEFDNSAPPGLKKLRRSYWEMKFNPHGGYIRDYDAITTIAQQLDFLRVRGRVSDEETLTDEQITARYKKYVNHNLAAMQADEGAVY	TRUE	MIDALKTLQKDAWRTSSARYNAARRLRRREIFATVSLAFMSALTVAMAYLQKVYATSAMPADNYLSTISAALGVFLLTVSLVEWGTRTGAVAEALHGNAEKLNGFWRRVALSLAASASSTPPAIPTLQDVEKFQLEYDTLKADCPHNHLPIDDLFFRAGHRFSPEFLNGRPAPLMNAFESGIVWCRWQISSIWYIAGIWLLLAALLVPLFGETMWTARTAPTAPTAPTAPTAPTAPTAPTAPTALIDSPSAPQGK	FALSE
	43820002	INSDC	AWVN01000011.1	12238	13734	-	ERK64834.1	reverse transcriptase	Oscillibacter sp. KLE 1728	KLE 1728	GCA_000469425.1	AWVN01000011.1_2238_23734_rc	2238	23734	21497	10001	11497	UG17_locus_1484	MLSIVYTPASFLEVIMEFVDIFDTDVPAKVLAEHCSRSKPGADKISYKSFKTHFPQEIGEIKTRISNNKYKFTRFEIMLKAKKHYKLPRLIFKSSIRDRLVAKLMSEYLYQYYDERGYSPTKTRDGVLSIIHGAINEQLSSGNFKYNYFLRLDISNYFDSINRQLLISQLEKDGLDEHFIFLIKKLFYTMDLSIDVPNGKGVPQGISVSSILAERYLKELDEKYCSSFFKGFVCFIRYVDDILILTSDENTHNYIRKETIFNLQSTYGLVINPDKISEGDLNKDSVDFLGTSINGRNICISAAQLARVKAQLDELFMWYRRVSKTRNHPLYAKKDRALKALTERLNLLITGYIYQNPAKDKKGRYGWIQTSLPRQIDNIDSLKILDRYVSCLIHTHIQD…	TRUE	MDDKIKEVNLLNAIQRDIEVTSSNYAQMYERLHLRDCASKFFVTYYSVFAILFSLTPFFFGEQIKYRALFDFLTVSMSIVVLVASLLISFAKYSERALNAVKALDDLKRLKKELFKYNDADLWKDECKIYDAYVKRYHQIVDCMELRTEMDYYRSCKKLSNKEGFKDRWENLSWYNKIFANLARIFDYIEYLILFLFPFAAFIGAFNR	FALSE
	195279874	INSDC	NHYO01000001.1	32729	33272	+	RBL57538.1	reverse transcriptase	Escherichia coli	1610280016	GCA_003301515.1	NHYO01000001.1_22729_43272	22729	43272	20544	10001	10544	UG17_locus_1488	YHIENRELLIKHESILRFESSLAKIFTAYRHALLQAKSKRDKERAVAYCQWKLNLRITGCVFEGKRLGWVSYFSQITSTAQLRSVNHTINNLIRRFGLLSEIKPKSLIKTFYELRRGRAETFKYIPNFDNLHISQKRELVSMWIGKEKEKKLSNSEIERKFKFKIAKSVKELEEDISGIS	FALSE	NA	TRUE
	339975641	RefSeq	NZ_MBRX01000300.1	72	426	+	WP_179141628.1	RNA-directed DNA polymerase	Cronobacter sakazakii	cro1537W	GCF_002094645.1	NZ_MBRX01000300.1_1_426	1	426	426	72	426	NA	MEISSRNFNSFIKLDVANFYPSIDHVKLISRLRKKIRDERVLKLIESAIKSPTVSKASKKDKPSILGVPQGLSISNILAAIYLSNIDQHFSNKAGIRYFRYVDDVLVLCDNKDVKEVS	FALSE	NA	FALSE
	127555811	RefSeq	NZ_FOOO01000026.1	9902	10548	+	WP_216290063.1	hypothetical protein	Roseobacter denitrificans OCh 114	DSM 7001	GCF_900113215.1	NZ_FOOO01000026.1_1_10548	1	10548	10548	9902	10548	UG17_locus_1492	MPQNDYPLTFEQVFSEAHLRSIFDDRLKDAKFTGLDGISVSSFKQNIDAEIALISRKVLDGTFKFTRFREKLILKTARKPPRQISIPTIRDAIALRALCDHLTFQFHESRMRPPHDCTKRVAQAAKEAGASDSFLRLDVVNFYPSVDHDILVNQLRDKNADARAILLIERAIKNPTGLVIPPFSEGRVSRIYAAFSFCIGVTPPIPMFGLSLLYV	TRUE	MKNKEENQKGDQFGNIWITSRTRMQSHARYKRYDLLSHIVLTAYSVLLLGFSVFSHHLNGSQIGPYVSEISIVLSLSVLCASLVIWGLKFGKTADEHRECYLALQRLYEDDDARKDTSTYHQILDRYPNQSDFDYEAMLYRNVWCQGKELLDRSGVVSFGWWRATKFQIVRSLRIIGATFVLTLPLIFLAVLYAAE	FALSE
	719511200	RefSeq	NZ_CAXXUR010000002.1	1016215	1016850	-	WP_320046497.1	reverse transcriptase domain-containing protein	uncultured Ilyobacter sp.	NA	GCF_963668515.2	NZ_CAXXUR010000002.1_1006215_1026850_rc	1006215	1026850	20636	10001	10636	UG17_locus_1493	MLVKSQDLQDLYYNFIKLESSGIGLDKKSKSSLERTDLSIEYFDKMAQEINTKSYRYIPYKENLILKGRNSFPRVISIPTYRDKIVLKYLSKELLNNYYSGFSLELAQEKIEKICYQLDSYEYFIKLDLVGFYDNINHHILLRKLEVSGCPEEVLTLIENAISNPTVHSESSRYEKNLKNIKGVNQGLSISSIINFPFKVGFSYSFLSFSS	TRUE	MEKLKEKICNRIWNTKKIRMCSEARLLFLDKRNLILNVYYSLFILVFSVLAYVKKDSFRIIGIEDPDLLLLVSSIILFTFSIYSYSHSFKERADRMKKCYTELSKLEVESEAAESISSEKITEINNKYQEILNNYENQLEEDYLKTKASKNFEEWLKYICYLFKFYLFNIVYFLLPFLITYILTILLKNN	FALSE
	105419294	INSDC	LSBB01000023.1	84694	85173	-	KXZ12834.1	hypothetical protein	Bacillus atrophaeus	NRRL NRS 213	GCA_001584335.1	LSBB01000023.1_74694_95173_rc	74694	95173	20480	10001	10480	UG17_locus_1494	MSLPAYKHFKVLYKTENLKDLYEKTIHYNTVSGIDRMVKRVFDKKVDLHLGIINRKVFNGTYKYTAYREKLFIKSKSSFPRVISIPTIRDKIVLKGLHKIIQESFSIEQPLVQTVIGDMKNELKNFDSFIKIDIKNFYDNINHSNLDKKLSKKIRTPLV	TRUE	MVQATETREKNSETSDAGIGEEPKMVFDETTQPDIEKNTEEEKSTGSIDSVLLSEVRRLFQNKSNSENQDSKVLNEIKELLIELTTEESSDKEKGLLAEITYFKDHRVWVTKKTRMESEARMNNNNIFSLFVVNFYTLIVLSLSILGLVITDQGIIDRISVLTVISSVALFGISLFVSLYGYKEKAISYKQCYLDLTRIESQCQDLILQDLGYENRLTKFNEIKKEYNHILEKTDNHSFADRLVYLRNNKKLNSLDDQIAYYKYKFVKGIIKFSLFIIPIVALIILFVWK	FALSE
	623267456	RefSeq	NZ_JAQRKR010000095.1	1	439	-	WP_273586105.1	reverse transcriptase domain-containing protein	Clostridioides difficile	MCA16	GCF_028599795.1	NZ_JAQRKR010000095.1_1_439_rc	1	439	439	1	439	NA	MDRITAKKFRENLDENINIIRKKVNNRTYTFTRYRQLLVSKGKNKNPRCICIPTIRDKLVLSILNEILFGVYGQKGQTQMPQVIISEIVNELRNYKYFIKLDIKTFYASIDHEILMKKLNQRIHKKEIRNLIEKSIKTPEIAIPIK	FALSE	NA	FALSE
	164226019	INSDC	NVHK01000018.1	1	721	+	PGB22153.1	hypothetical protein	Bacillus toyonensis	AFS073128	GCA_002570045.1	NVHK01000018.1_1_10721	1	10721	10721	1	721	UG17_locus_1496	YREIKYEIEGIYNLNLNEKKYKHGLIKDGFDFLGYRIEQIKENRVGLTVREDNKRRHEDSIVKIFTNYKFNKDKIKPEXXIPLIIFLQANLNGIENQYHPFENNKITGSISEKVEGNSTREFKYGWLFYYSQMDDTGFLYHLDWLVKKLLKEFQFNHINPQDIKSYFTTYYEIKYNIKNTKYIHRPDELTHKEQKELLIKVFNIHSSKLRDSQEIERLYYKFVYKPIRDYEKDIQKLLS	FALSE	NA	FALSE
	276823378	INSDC	CABVGQ010000213.1	17135	17479	-	VVM22242.1	Retron-type RNA-directed DNA polymerase (EC	uncultured Gammaproteobacteria bacterium	NA	GCA_902497575.1	CABVGQ010000213.1_7135_20115_rc	7135	20115	12981	2637	2981	UG17_locus_1497	MCDYQSVEDISNNVIRKFEEIKLVIHEPNGDSGKSVLGKIDEKFDYLGYQFKGGLISPRTTSIEKLKDSIVSIFTSYKYAKDKNKEFLLWRLNLRITGCIFQNKSRGWMFFFLE	TRUE	MGFFFGEHFVELLNKIWWTRKSKIQAEKRLLANASQTQILLLWYSFVSVAASIHYLKFNAQSEYAGISWVLFSILILCISGFINGLGYKERATLVKDSYEALQKLYDQEKYNPNPSNLSDLANKYEKILSICENHSDIDYHLALCYVYLASHNPHSDSDRTPTYYSWVLFVWHHFKRVLLLIILYLLPFLVYLIQEFGNVCKGTV	TRUE
	859251106	RefSeq	NZ_JBEJNQ010000021.1	91	1004	-	WP_349953512.1	reverse transcriptase domain-containing protein	Bacteroides faecis	RTP21191st1_D4_RTP21191_200730	GCF_040244085.1	NZ_JBEJNQ010000021.1_1_11004_rc	1	11004	11004	10001	10914	UG17_locus_1498	SLIEKAIKTPTFSSSFPKKERENTINHKGIPQGLAISNILAEIYLSDMDEYMNKVVPFYSRYVDDIMIILPRKANEMKAVLRKILSKKHLLLNKDKTKCDKVKNGVLFLGYWITPNIVSVPENKIALLLTRIAGLFTEYQKLYNESDLRPICFRNDNEGLKEYFIETLNKKITGAKSLSKRYGWIAYYSRITDYSILYRIDKIIEKYCRHSTFLGATVPCNLKSIHRAFFEIRYNYNNSDYIYDYDVVDSVLKKKKELEKRNLINISKTYTDEQIINLYERMKQKELSSYEKDIDFMNGSVSG	FALSE	NA	FALSE
	882411498	INSDC	CP124779.1	563424	564002	-	XCY75431.1	hypothetical protein	Pseudomonas sp. CBR-F	CBR-F	GCA_040783425.1	CP124779.1_553424_574002_rc	553424	574002	20579	10001	10579	UG17_locus_1501	MSAARSFKRHFARKPLLRIYTDKIKKSGAIGLDRTRPAKLDARLNDELELIIQKVQQGKYRFTAFKEKLILKGAASPPRQISIPTARDRIVLRALCECLAEVYPTARLSLPQVVIEDLKVALASGIYAEYAKIDLKNFYPSIPHTLIDAAIRKKFASLNSSTSLPRRLLRQPSLSREAGRTRPTQPLECPRA	TRUE	MKDAIWFTYKARIQAHNRLEWLDFHSQMLLVWYAILGAVLGVLTIRYEHVLGPDTDVMATVLSVALLGVSLAVTNRDFRVRAMAIRKNYLQLHALYRELSSGTAPTPEQTKQYDDLLADAENHKEIDDRVARVFSTGLTSRAPTAFESCYAITWIGARLIVTVALYALPLAAGMYAWAGR	TRUE
	215185281	INSDC	RDWK01000100.1	1	673	+	RLZ55120.1	maturase	Klebsiella pneumoniae	1018775	GCA_003687955.1	RDWK01000100.1_1_10673	1	10673	10673	1	673	UG17_locus_1502	YHSLRRRLKYRGLNTHPPSSPKTHLGFLNESFSFLGYVFKENVITVRDSTVESFMKSIASRFSDYLHNKNKRLNKYTHLTSDDLKDIFLEELNDKLTGAISEKKRYGWVAYYSNINDLSLLHKIDFIISEMFKRLDDFDNCAPEGLKKVARAYYEMKFSPHRGYIRDYDQIKTIKQKTEFLHRRGRIAEGERLTKEQVEERYERYKAKNLASMQADEGEVYPK	TRUE	MKDFLDSLSKSAWETSCARYNASRRLKVREIFSTISLALIGLSGIILSLIQYFWITDINPKLNILITAFSIILSMLLIIISLIEWGVASGAKSEALFRNAELLNEHERKISLFKNCLKEEIMDDDYKYIDNLRDEYEKIKSTCTFNHSPVDYEYHKIVKSRYYIAHTSESFSFWRVLKGRVNYSISSIWGYLIIWSIVAIFFFKVLKVIASLY	FALSE
	105542076	INSDC	CP012939.1	2486796	2487356	+	AMP70052.1	hypothetical protein	Ralstonia solanacearum	UW163	GCA_001587135.1	CP012939.1_2476796_2497356	2476796	2497356	20561	10001	10561	UG17_locus_1503	MQDVDEAMTGLGVTYYRYVDDVLIYGAEAAVQTAFRSLRSRLIPRGLSLHPVGSGKTHIEPLSMPFGYLGYTFHWPMISVRDATTERFLQSIVAKFSDYRHNKTRRLAKLKYLNEDRLKEIFLLELNERITGAISQKKRYGWIAYFNQISDLSLLHRLDGSIEGMFKRMPDFGLDLPPHLRTPPHT	TRUE	MKKFLMDLRTVAWRTAGARYNSARRLKQREWFSTFSLAALSALSIAVAFAQKVYSPTPGTPLDNYLSSLAVALGVFLLAISLMEWGAGYGAKAEALHRNAELLTAFQLKLAQTLAQIDAGKSVTDKDVDDLRLEYEAIKDKCPYNHMPADDALFRAHQRFAKEFADGNGKPLMSCYVALLTRARWRASEFWFFGMVWAFVLGSLGYSWWLPKS	FALSE
	35069187	RefSeq	NZ_APME01000097.1	24808	25248	-	WP_004589565.1	hypothetical protein	Pseudoalteromonas agarivorans S816	S816	GCF_000363985.1	NZ_APME01000097.1_14808_33315_rc	14808	33315	18508	8068	8508	UG17_locus_1504	MKVPEKSKIDSLANGFDYLGYQFTNEHISARGGSIEKLKASLAGIFTSYKHFKNKSLKILEWRLNLRITGCVFEKKCKGSQFFFAEINDEKLLHRLDHYVFRLCKRFGVAYLLKHIYNVIHAQQVLFALLLEAYLEFQAPLHRQIP	FALSE	NA	FALSE
	667942512	RefSeq	NZ_CABQUI010000005.1	13478	14971	+	WP_295584924.1	RNA-directed DNA polymerase	uncultured Oscillibacter sp.	NA	GCF_902467335.1	NZ_CABQUI010000005.1_3478_24971	3478	24971	21494	10001	11494	UG17_locus_1505	MDTMGTLDLKRFTDIFDTEIPYQVLNDYCNRAKPGKDKMNYKKFKQDFKEIVPVVKEQIEVQKFKFTRFELALKLKKHYKLPRLIFQSSIRDRFIAKLMCIYLQDHYSKFHNGDCSLIKTRNKVLDDISKALNEKTENGQNKYNFFLRLDISNFFDSINRSYLLALLEAEQFDQNFIYLVKKLFTTMDLSMDVPSGFGVPQGISVSSLLAELYLQRFEEKFSTFPYNRNILCFRYVDDIFVLSTDDESLNVAKRNILFELTSVYGLNINDEKIIEGELSKKSVDFLGITVSDRKISISSAQVVRVERQLNELFLWYRRVSKSKDKRHPLYQQQDRIISSLLIRLNLLITGYIYTKKGSTQIGRYGWIQTSLPHQIENIDALKKLDRHVGALIEHYIPDR…	TRUE	MDQQELKKSIKRDIEFTSGNYAQMYKRLKSNDMASRFFLVYYSTVSIIFGLFPMFFEDKIIFPSILNFLMISLSIIVLIASLLISFAQYGDRSKKVMYGLDQLKRLKKLLQYEDCAPENDKCPNYRDVIKNYHKIVDNIELRSDLDYFRACKELNSRGKYTESWRQISCLNKFIMYTASILKSFFFLVLFLFPIMVLFIVF	FALSE
	78479305	RefSeq	NZ_ASPQ01000174.1	4078	5526	+	WP_045144709.1	reverse transcriptase domain-containing protein	Clostridium butyricum CWBI1009	CWBI1009	GCF_000949905.1	NZ_ASPQ01000174.1_1_5585	1	5585	5585	4078	5526	UG17_locus_1507	MNLDEKLFEIFTEENFKQEFLNYKIEKTDQYTNSILIPMGTDGVDWMTFEKNLDKLAEHTCKRVREGQYFFLPFREKEVPKPPYIDLKAAKRNNKTRVLSIAVIRDVIFQKLLYKVIEEYCEEKFKDIDDISFAYRSGKSTQMVINKIYKLFTKGYYYILNGDIKKFYDEIPHDKLLDSIEKFFGVENKSILTLLKRFISADKVSYNDYKGNVKKYYRKKPNREIRAKGIPQGGVLSGIVANIYMYDFDKEVKELLRNNYKNIRYFRYADDFVIITQHNEYIDPIYSELYNLLNKKGLHLHSIGEKTKKLDVSNIGKEKLEFLGFEVSPKGIRVKRDNINKFKFRIKDKIDNTKIYKRSPEKGLSLLIKKINFKILGNAAFETEKNICEVYGKIIQERN…	FALSE	NA	FALSE
	719511215	RefSeq	NZ_CAXXUR010000002.1	1014164	1014790	-	WP_320046495.1	hypothetical protein	uncultured Ilyobacter sp.	NA	GCF_963668515.2	NZ_CAXXUR010000002.1_1004164_1024790_rc	1004164	1024790	20627	10001	10627	UG17_locus_1508	MNHSKTHYGRLTEGLDYLGYRIVGEDLTIKKNNVLKQEKKLEKLFSEYSYLKHSKSDLLEFQFWRINCSITGIKLTSIEDTLEKKEIIKKYGWLFYFSKINDFRLMYRLDNLLKKFSNKYQLLPEHQKRLKKFSRSLLEIKRNRNSTYICDVNKEFDTPEKRKNFLISKNLYSEKDVSEMDESKINNLFQGVIFKTVRELEEDKGRES	TRUE	MEKLKEKICNRIWNTKKIRMCSEARLLFLDKRNLILNVYYSLFILVFSVLAYVKKDSFRIIGIEDPDLLLLVSSIILFTFSIYSYSHSFKERADRMKKCYTELSKLEVESEAAESISSEKITEINNKYQEILNNYENQLEEDYLKTKASKNFEEWLKYICYLFKFYLFNIVYFLLPFLITYILTILLKNN	FALSE
	468567442	RefSeq	NZ_FXAM01000001.1	4065872	4066627	+	WP_217807319.1	hypothetical protein	Methylomagnum ishizawai	175	GCF_900155475.1	NZ_FXAM01000001.1_4055872_4076627	4055872	4076627	20756	10001	10756	UG17_locus_1510	MKSFKITYYRYVDDVLMYGDQSNVESAYKSLGARLRYRGLSLHRLAPDSDKSHITPVTTPFTYLGYYFCLPKILVRTSTVEHFLQSLAAKFSDYIHNKAKRLEQKKYLSETRLSEIFLSELNERITGAISEKKRYGWIAYYNQITDIPLLHWIDRAIAGMFRRLIDFEHKAPANLKKLSRAYFEMKFNIRGGYVHNYDALITISQKLQFLEKRGQLGPEELLTDAQINERYETYRHRILSEMHADEGIIYG	TRUE	MSNLKTFLRELRITAWRTEGARFNAARRFKRRDWFATLSIAIFSSAGIGVTLIQKIYGIQTETPLDKYLTALSVCLGLFVIVTSLIEWGGNGAVKAEALFQNAQELSSFQRKLGQRLAETEDNNSLSTEEVTNYREEYEQIKLRCAYNHEPIDDSLFLSQHRFAPEFISTHSKCRLFNWFKAKRNELQSYVSVIWYYGLFWLIIASLIWKSSTLATC	FALSE
	267979470	RefSeq	NZ_VRTY01000118.1	67	549	-	WP_147923772.1	hypothetical protein	Pontibacter qinzhouensis	GY10130	GCF_008017455.1	NZ_VRTY01000118.1_1_10549_rc	1	10549	10549	10001	10483	UG17_locus_1511	MEREIKALTVGKFFEKSFRLKSIAKVYSAKHSLKDSKGIDKIGSAKFEPRKTEHFKIIQKKCLNSSYKFSPYLEKLKVKGKNKHPRVISIATIRDKVVLSLLKETLHHAFPECINSKLPNSYIREINSFTFPTTNDKVKFLKVDIEKFFDSIKHDELIIA	FALSE	NA	FALSE
	700084382	RefSeq	NZ_RDWK01000005.1	1	529	-	WP_310886227.1	reverse transcriptase domain-containing protein	Klebsiella pneumoniae	1018775	GCF_003687955.1	NZ_RDWK01000005.1_1_10529_rc	1	10529	10529	10001	10529	UG17_locus_1512	MYSLLREVEKQREWEKPRVISIPTIRDRVVLKQLNVFLCEVFPNCVPKSIASTYIRSISDDLKGVTPDDIYVCSCDIEGFYDNINKHRLKKILSKEIRSKRALDLIVHSLLTPTTSDNVNKKMRKIFFDNEKGVPQGLSISNILASIYLQGVDNEMLKFDVTYYRYVDDVLMYGNY	FALSE	NA	FALSE
	468567439	RefSeq	NZ_FXAM01000001.1	4065174	4065875	+	WP_217807318.1	reverse transcriptase domain-containing protein	Methylomagnum ishizawai	175	GCF_900155475.1	NZ_FXAM01000001.1_4055174_4075875	4055174	4075875	20702	10001	10702	UG17_locus_1513	MPKTITIKPFTNTQTDDLELFSTLFSPTELEAVFNAKFQKTIGKGTDRLNGHQFAKRAPQELAIASVKCINGKYRFAPYLETLRTKGRDKPPRLIGIPTIRDRVILHQLNKYLAAIYPYCVPKNIANSYIKNITSDLQEITTTTPNNNIWICKTDIKTFYDSINQTRLLSILRQTIKSNAALRLIERALITPTVPKNTRQKNHSEFRPSKGVPQGLAISNILASIICKTSISR	TRUE	MSNLKTFLRELRITAWRTEGARFNAARRFKRRDWFATLSIAIFSSAGIGVTLIQKIYGIQTETPLDKYLTALSVCLGLFVIVTSLIEWGGNGAVKAEALFQNAQELSSFQRKLGQRLAETEDNNSLSTEEVTNYREEYEQIKLRCAYNHEPIDDSLFLSQHRFAPEFISTHSKCRLFNWFKAKRNELQSYVSVIWYYGLFWLIIASLIWKSSTLATC	FALSE
	255960798	INSDC	NNIQ01000522.1	1	478	+	TOG40645.1	RNA-dependent DNA polymerase	Vibrio parahaemolyticus	D6_5	GCA_006372385.1	NNIQ01000522.1_1_555	1	555	555	1	478	UG17_locus_1514	SRRRFQDSVAALFTSYANAGRKRSKALLFWKLNLRITGCIANNKCKGWLFFFSEIDDMRMLFELDNMIKKLCERHRIEYKMVKKLTRAIHEIKHNKWNNNYFPNFDSYDYKSMKEVVSYDKGIPTHKLKLTDHEIATAFWNIINREVKSMETDISSFS	FALSE	NA	FALSE
	576649213	RefSeq	NZ_UJTG01000212.1	1	395	+	WP_259274689.1	RNA-directed DNA polymerase	Klebsiella pneumoniae	EuSCAPE_TR044	GCF_900507855.1	NZ_UJTG01000212.1_1_395	1	395	395	1	395	NA	LISNAISTPTVNESKGSKGSVRNGIGVPQGLSISNVLAEIALQNIDEKINLIPNIWYKRYVDDILILTTSGKSAEVADAIINKLEHIGLFPHPIGATDSKSKVGVLSEAFNFLGYEVSEKGIAIKKDSILR	FALSE	NA	FALSE
	89384594	RefSeq	NZ_JQLU01000005.1	2297637	2298059	+	WP_051933993.1	reverse transcriptase domain-containing protein	Carnobacterium gallinarum DSM 4847	MT44	GCF_000744375.1	NZ_JQLU01000005.1_2287637_2308059	2287637	2308059	20423	10001	10423	UG17_locus_1516	MILKGRNSIPICISIPTLKDKVCLKATLKTLKEYFPECKNTLLSQECIKEIKSKIDSKKYDYFITLNISNFYGDIKHYKLMMMLRDRIKDETFLDLIKQAIIPPIYPDKSKSISGVPQGLSSSNILAQIYMTKFDGKFKN	FALSE	NA	FALSE
	812260832	RefSeq	NZ_BAABCS010000018.1	98818	100017	+	WP_345094113.1	reverse transcriptase domain-containing protein	Flavobacterium chungnamense	JCM 17068	GCF_039539165.1	NZ_BAABCS010000018.1_88818_110017	88818	110017	21200	10001	11200	UG17_locus_1518	MAQIFSITNLTTTYWCMRKPATLKQVKNLPIGLDGLSCEKFEQKIELHLAEISRKIENKTYTFAPLLELERSKSNGGVRRLFIPRLRDQIVLKVVHNAIIDTAKEKNIPLYQKTPYEVVTNFDEESKRHKNPWILRTDITSFYDSIPRKELLDLFDSLNPNPIVSYLLHEWSSQLKTRKGYAWGKESETTFPGLPQGLSISTPLSELWATQIDNEYKNNTNYFRYVDDIALICESKEAAELELEKLQQIVHNLGLKLSPTKTIISQLSSGVEWLGMKHYDTKKEVNPDKIKNWLKPFVRLKREAILAIVEAEGVDKKVLLNRYIKKIEKQINGKYANRIRWYALGEDHGQWKYADKLIHEMIRSVCRIAAIDSNTIKKLPSVHANITKYKKIRSHQNAV	FALSE	NA	FALSE
	238420295	INSDC	PUJX01000048.1	21216	21641	+	TDB43249.1	hypothetical protein	Photorhabdus luminescens subsp. mexicana	MEX47-22	GCA_004348775.1	PUJX01000048.1_11216_21729	11216	21729	10514	10001	10426	UG17_locus_1519	MCECLSDVFPYARLKLPHTVIDSLKNALNSGCFEEYAKIDLKSFYPSIDHSLIESAIKNKIRKIEFRKLIMSALTVPTVSEFRGGKNFPINSQGVPQGLAISNILAEISIAKLDEKLESIPDIWFKRYVDDCVPRRHAPGT	FALSE	NA	FALSE
	454749142	RefSeq	NZ_JAAVUT010000003.1	301571	301999	+	WP_213990391.1	hypothetical protein	Sodalis sp. dw_96	dw_96	GCF_018449575.1	NZ_JAAVUT010000003.1_291571_311999	291571	311999	20429	10001	10429	UG17_locus_1520	MKVWDEYINFFTEEKLKSLYLEHVILSSATGIDNMSHKLLWPMLNDQLQIINRKVATGDYNFTKYKLKLISKGRSKSPREISIPTIRDKITLRALCEFLGEKFSDDLNFILPQVFIKKIKKEMDENKYENFIKLDVKNFYPK	TRUE	MLVKQCYEQLSILLSKSKVEECDFVGLESEYQNILSISENHKEGDFNTAVVSEYYYSTKDKRDALNKKPTCIQIISVVLNETFYLAYILFLLSCPIIIYSWLRLH	TRUE
	814680301	RefSeq	NZ_BAAAXS010000001.1	163432	163851	-	WP_345385220.1	hypothetical protein	Nonomuraea salmonea	JCM 3324	GCF_039535725.1	NZ_BAAAXS010000001.1_153432_173851_rc	153432	173851	20420	10001	10420	UG17_locus_1523	MTAAGEAKSSSGSILDGFSYLGYKFSGSAVTVRKRSVQNIETSIARAFTRYKNDGNLQQLQDRLNLIVTGCVYGGVSYGWLNYFRQMNDIALLKRLDVTMETMKRRHKNTCDPKSQALRSGILVDQISVREGSELYTQL	FALSE	NA	FALSE
	324490885	RefSeq	NZ_LLGB01000075.1	1	342	-	WP_171251105.1	RNA-directed DNA polymerase	Acinetobacter baumannii	ABBL071	GCF_001415085.1	NZ_LLGB01000075.1_1_342_rc	1	342	342	1	342	NA	FYPSIDRKILLKKIRSKIRNKYFSNLLLDALNPSKKEFISGVPQGLSISNILAHIYLIPLDKKLTSQFNIKYFRFVDDILILLDMRDKNYIIEILEKEFSKLKLEIHPIKDEN	FALSE	NA	FALSE
	230654333	RefSeq	NZ_NRQU01000056.1	1	453	-	WP_206733614.1	reverse transcriptase domain-containing protein	Flavobacterium sp. YO12	YO12	GCF_004119495.1	NZ_NRQU01000056.1_1_10453_rc	1	10453	10453	10001	10453	UG17_locus_1526	MDINQYFDLEYLKNLFFSKIRKSKSKGIDKTSVQHFESNLEENLNQIIEKVLSGNYKFSPYLEILKLKGRNKVPRMISIPTVRDKMVLLVIKEILHAMFENSVNRKLPNNYIKDIKKFLRETSEEKFYLKIDLEKFYDTINHDILISKLND	FALSE	NA	FALSE
	255937243	INSDC	NNHP01000867.1	1	379	-	TOF18078.1	RNA-dependent DNA polymerase	Vibrio parahaemolyticus	E10_8	GCA_006371865.1	NNHP01000867.1_1_379_rc	1	379	379	1	379	NA	KYKLKLLTKGRNKAPREISIPTVRDRIALRAMCNFLQERFAESVAFTLPQDVIKDVKAHALSGDFDSYIKLDVSNFYPSIRHKNLRSQLRKRIRQDHILDMIFSAVTAPSVLVSRKDDKPSEVGVP	FALSE	NA	FALSE
	668894697	RefSeq	NZ_LT598928.1	2304159	2304929	-	WP_296936314.1	reverse transcriptase domain-containing protein	uncultured Desulfovibrio sp.	NA	GCF_900079715.1	NZ_LT598928.1_2294159_2314929_rc	2294159	2314929	20771	10001	10771	UG17_locus_1529	MQVESAYLRNIDTELKAKFEYYDRYVDDIVILSKTKDNIDKYCEAVFSDIDLELNTEKTKYFCQDSPVQFLGYTLLQNEITVKATTLEKHLRSISMMFARLKKTLSLEKKRKRKIGVGIIKSAFVEDLNVKIAGAKYQNKRYGWLQYFSEITDTQIPYLIDNFVRTQFQKSPVVSTTPPDLKHASRAFYELKFSGKSTTYLHNYEEVDTQKKRDWLTKRGLAPGTFTGPNIDQLYAYHVGRFLSQIERDMGLDYKI	TRUE	MKDMIENLKKSTWTTLKSRFIAAERCRKKHNVLVFSISFLSITQVIIAILDSCKFTIPALNIDNTNSNYATLLMAIMVLVIANQDSLSKLLANADNYHRCANQILYLSKRLEKIPSEMTPEDIQAVDQISKEYSSILERFDLNHLPNDYRMVMFEHPNDFTLSFIERCRIYIAYISDIYLLPLIYCSTPFCIFLISKHT	FALSE
	126724599	INSDC	FOFR01000002.1	49750	50217	-	SEQ09621.1	hypothetical protein	Lentzea xinjiangensis	CGMCC 4.3525	GCA_900110955.1	FOFR01000002.1_39750_60217_rc	39750	60217	20468	10001	10468	UG17_locus_1530	MRKFTRYKKDRNTDDPEGTVPARCEWYVNLTITGCIYKGMARGWLHYFRQMNDYTLLKKLDSTVASFVRRFNVPARIELKSFMRAYWAINKPGPMPSKYIPNFDTMNIEVKRTILIDLFGFSVIGSMTDEGVIAKFEDLVGEAVSELEKDVGSLY	TRUE	MSFAFGRGSLLRVVTDLQEGRNGPVAEPSVREQVKQMVGRLEGRAYKTFRSRVKAHERLSRRNNSWNASLIALATSTTIASVGLLVKKDMYGSGGDALMVVLAILSLVASLVVSGANYGPRAKAMEGSYKRIQQISLAAENFLNFDSEDAYQRYLKIQKEYDIAVESSENHTDADYYRAVGKDRAVDKERDAKKDDEDSRRRKSLIRDTLISLSPYVTLIVPVGLLIPFARWFINGI	TRUE
	276820153	INSDC	CABVGQ010000402.1	9228	9560	-	VVM26818.1	hypothetical protein	uncultured Gammaproteobacteria bacterium	NA	GCA_902497575.1	CABVGQ010000402.1_1_10045_rc	1	10045	10045	486	818	UG17_locus_1532	MRITGCIFQNKSRGWMFFFLEINNETILYNLDRHIKHLMDRFNINIKPKHFVRSYYEIMYSKHKTTYIPNFDGYTIKQMKEVLVSCFKLKVDSLSDEQVKFEFEKRISKQ	FALSE	NA	FALSE
	570044342	RefSeq	NZ_CAWNZA010000003.1	74146	74682	-	WP_256587024.1	hypothetical protein	Pseudomonas sp. R9.37	NA	GCF_963878885.1	NZ_CAWNZA010000003.1_64146_84682_rc	64146	84682	20537	10001	10537	UG17_locus_1533	MNTVTAPYFRYQLYAGMFQHASLPCAIESSIAKIFTAYRHKLAAARRPADEERALAYCQWKLNLRITGCIFKGKRLGWAAYFCQITTTSQLRAFNHTVGKLTNRFCPRGEIHPKSLIKTFYELQRGMEANNGYIPNLDALTMSQKREKLAMWLGDDALKLSDAEVERRFEIKASKAVR	FALSE	NA	FALSE
	502310642	RefSeq	NZ_JABJWZ010000707.1	1	417	+	WP_228453070.1	hypothetical protein	Streptomyces alkaliterrae	OF3	GCF_013618515.1	NZ_JABJWZ010000707.1_1_417	1	417	417	1	417	NA	SILRFESSIAKILTAYKHKASAARSDAERSRALAYCKWKINLRITGCTFNNKRLGWVCYFSQITETSQLRAVNWTISKLMNRFGLKDKFKPKSLIKTYYELSGKSLEAGSYIPNFDNLSAAQKRERLSMWLGERVAAM	FALSE	NA	FALSE
	553496164	RefSeq	NZ_JAMFMB010000091.1	366	815	+	WP_249713719.1	hypothetical protein	Ruegeria spongiae	2012CJ41-6	GCF_023502395.1	NZ_JAMFMB010000091.1_1_815	1	815	815	366	815	UG17_locus_1536	MTSIMEIIFGATPETRERAIWRINLRITGCKFFDSTVGWMFYFSQIDDKSLLTKMDIQIKRAAIRKFGPEAANRVKRLVKAYHQIKYSHRDSTYFPNFDLYSREQKIVHLELLAPGKFRNLEAKSDQQISRIFSASVWREVKRMERDTLS	FALSE	NA	FALSE
	276825912	INSDC	CABVGQ010000062.1	11054	11398	-	VVM18500.1	Retron-type RNA-directed DNA polymerase (EC	uncultured Gammaproteobacteria bacterium	NA	GCA_902497575.1	CABVGQ010000062.1_1054_13811_rc	1054	13811	12758	2414	2758	UG17_locus_1538	MSVKERFEYHFSEENLIKLYKDKVSLSEATGIDNLNQKSFYLTHKEQVHIISNKVLKGTFKFTKYKLKLVSKGRGKAPREISIPTIRDRIALRALCNFLTECYTDQVIPNSKNN	TRUE	MGFFFGEHFVELLNKIWWTRKSKIQAEKRLLANASQTQILLLWYSFVSVAASIHYLKFNAQSEYAGISWVLFSILILCISGFINGLGYKERATLVKDSYEALQKLYDQEKYNPNPSNLSDLANKYEKILSICENHSDIDYHLALCYVYLASHNPHSDSDRTPTYYSWVLFVWHHFKRVLLLIILYLLPFLVYLIQEFGNVCKGTV	TRUE
	236661876	INSDC	QYSK01000001.1	267714	268121	+	TBT36633.1	hypothetical protein	Vibrio parahaemolyticus	Vp45	GCA_004324405.1	QYSK01000001.1_257714_278121	257714	278121	20408	10001	10408	UG17_locus_1539	MFFIKDYVDDVLIFCKEDEANELYNNYINEVERLGLEVHKAEPDSDKTTIKPIDDEFSYLGYIYNPIRYKGDVTTSIRESSRRRFQDSVAALFTSYANAGRKRSKALLFWKLNLRITGCIANNKCKGWLFFFLGN	TRUE	MDKDSIWWTRKSWINAECRLLRYATWSNVSLFWYSLCGVFASVLLLGEKQVDVISKVFICFSVFVFCASLFTSLGRYTDRARKFKRGYIELQKLYLEVKDKTKLSDEDATKYSKILDSCENCSWLDFLNAKVEAHNNTKDRSSLTLKVGKRDICLYYFVRIFYFLVITSVLAVPVIIIYLSI	TRUE
	553632900	RefSeq	NZ_MIXK01000015.1	3457	4080	+	WP_249527819.1	hypothetical protein	Escherichia coli	VL2729-1	GCF_001749665.1	NZ_MIXK01000015.1_1_14080	1	14080	14080	3457	4080	UG17_locus_1542	MDERAQETLFKKLFSPKSLFDVYSDKFSKSAAKGIDRINGMQYSSRARKELKKVSEKCLDGSFRFTPYLEKLKSKGRGKSPRVISIPTIRDRIVLKQLNVFLCEIFPDCVPKSIASTYIRNISDDLKDMPPEDIYVCSCDIEGFYDNINKHRLKKILSKRVHCKRALDLIVRSLLTPTTSDSVNKKMRKFFLIMKREFLKGCQYLIF	TRUE	MKDFLDSLSKAAWETSCARYNSSRRLKVREIFSTISLALIGLSSIILSLMQYFWINDINPKLNILITAFSIILSMLLIIISLIEWGVASGAKSEALFRNAELLNEYERKLSLFKNSLKNEMTEEDYKNIDNLRDEYEKIKSTCTFNHSPVDYEYHKIVKSRYYISHTPENFSFWRMLKGRINYHISSIWGYLIIWLIVVMFFFKVLMVIASIY	FALSE
	231505872	INSDC	SEBG01002909.1	1	454	-	RYF34267.1	hypothetical protein	Cytophagaceae bacterium	NA	GCA_004145185.1	SEBG01002909.1_1_1073_rc	1	1073	1073	620	1073	UG17_locus_1544	MSPSKINAAKEFRTTFGKQNVQRIYESKVSGTRAIGLDRVDGKNFEKKSASEISLISCKVLDGKYRFTKYKEKLISKGAYKAPRRLSIPTIRDRLTLKILSDYLFKIFPHAKPSLPQQKIEILRAGIGGSERQLVERHVLHVLGAGIIVLV	FALSE	NA	FALSE
	559786533	RefSeq	NZ_LLIF01000348.1	1	307	+	WP_252365660.1	reverse transcriptase domain-containing protein	Acinetobacter pittii	ABBL135	GCF_001416185.1	NZ_LLIF01000348.1_1_307	1	307	307	1	307	NA	SNTFIRLINQSLNPKNLKDINSIEGVPQGLSISNTLAHIYLIDIDKHFISQKHLSYFRFVDDILIFCNEQNITEIKKDLQNLFHKKRLNIHPLQHHGSKSK	FALSE	NA	FALSE
	48949289	RefSeq	NZ_BAMD01000196.1	46	684	+	WP_044214526.1	hypothetical protein	Saccharicrinis fermentans DSM 9555 = JCM 21142	JCM 21142	GCF_000583675.1	NZ_BAMD01000196.1_1_1559	1	1559	1559	46	684	UG17_locus_1551	MYKLGLKLNKDKSQIGSISTPFSFLGYQFKGTKLTLSEKQISKFITRISGKFTWFKRGIENPESRPDWLIKDVELFKEAFINELNEKITGAKAGKKRYGWLFYFIEIDDLTLLYRIDTIIRNQFKNLDDFDNKPPKELKSIVKAYFDIKFKNGNNYVHNYNDYETVAEKRRFLVSRGKLNPTGAYTKEQIERAFERYKNKRISILDKDIGYY	TRUE	MKEKFIKVTYQQIWKTRGARFVAHANYLKQNKSSSFTIAILSAYVIVMSLFFISPSLNSKINNGDLSLITLAASLLTVIFSQIESSKDYKLKAEKLHQNAMELSDIYHESQALLFSDDDLNDRYKMAQDISKRYNSIIQKCDENHNDYDYKFFLASNWTDDDIKLTKRQAGWTKFCISIRIRYYYAIWILTPVILFAILTCL	FALSE
	541426123	RefSeq	NZ_CADETA010000068.1	14311	14646	+	WP_244103322.1	RNA-directed DNA polymerase	Burkholderia gladioli	BCC1864	GCF_902830235.1	NZ_CADETA010000068.1_4311_15167	4311	15167	10857	10001	10336	UG17_locus_1552	MATPTVTKNSSRTRRSTGGLERGVPQGLSISNLLAAIYLHSVDAEMRRSFNVSYFRYVDDILIYGTRNDVEKAKASLKARLQRRGLSLHAAGSGKAHFAALEEPFGYLGYP	FALSE	NA	FALSE
	674328287	RefSeq	NZ_CAUBWD010000013.1	5449	6039	-	WP_302426689.1	hypothetical protein	Leyella stercorea	NA	GCF_958439675.1	NZ_CAUBWD010000013.1_1_16039_rc	1	16039	16039	10001	10591	UG17_locus_1553	MTTKIDPLTFFNHFSFCSFYEEKMKHKKGGGLDRLTPVKFYHRYVDEFEDIAKRCCNGTYEFSPYREKLILKGREKFPRMLSVPSMRDRMVLGELNLYLQNVFPEAVNHDVPNKYINDVADFLAERSSETIYFFKTDIKGFFDNIHLNTLYGKLETRIEAPMLQLVKAAIETVTVASDSPKTAIRRQEKRMEFHKV	TRUE	MYLEEFSNTVYKTMCARFTAFRRVKRNRDASKVAETLFSASIIGISLIALMSNNLEVSKNISVFTIILSTFLLSLSLLLSGLSYDKRMDNYHACGNELSRLYRNMHHDVKTLTEEEQKRKESDYIDQYFNILNKYNQNHTSFDYEYAISLLSDTSMGNVSRLWLKIRYYILDMYLVYWLIAIVPVVWIAWYCIYKGV	FALSE
	236660706	INSDC	QYSJ01000001.1	512257	512697	-	TBT32425.1	hypothetical protein	Vibrio parahaemolyticus	Vp46	GCA_004324395.1	QYSJ01000001.1_502257_522697_rc	502257	522697	20441	10001	10441	UG17_locus_1554	MNPTIAETFTSDNLREIYLSNFALSKVTGVDSILPKHFSKRQSQEIDTIVVKVFFEEYKFTRYKEKLISKGANKYPRQIAIPTLRDRIVLKAVNNYLQKNFSSNLKIQVPQQATRDVKLAIESGLYDTVIKVDIKKFFIQQSSIII	TRUE	MDKDSIWWTRKSWINAECRLLRYATWSNVSLFWYSLCGVFASVLLLGEKQVDVISKVFICFSVFVFCASLFTSLGRYTDRARKFKRGYIELQKLYLEVKDKTKLSDEDATKYSKILDSCENCSWLDFLNAKVEAHNNTKDRSSLTLKVGKRDICLYYFVRIFYFLIITSVLAVPVIIIYLSI	TRUE
	718750294	RefSeq	NZ_CAXXQF010000001.1	2200573	2201334	-	WP_319575578.1	hypothetical protein	uncultured Desulfobacter sp.	NA	GCF_963666695.2	NZ_CAXXQF010000001.1_2190573_2211334_rc	2190573	2211334	20762	10001	10762	UG17_locus_1555	MSGDVHVRFCEGLRGWFPRATRLLIFTDQNDSFYIEKEVESLLSEYDLDLNDSKTECKLIDQNFEYLGYAISKEKTSIKEANIERFITSIAAKFSSYLHNTDQRRKKYPWLNKETQKTVFLEDLNEKITGAIDENRRYGWIFYFLEISDMSLLHKLDNIIESFFKRLNDFKNKSPENLKKLSKAFYKAKYDPFGGYIHNYSEYDTIKQKLKYLGNRGHINPKGKYKIEDIEAIFARVKRRHLNDLDLDVGITS	TRUE	MINKSDLDFRLWSTSITRFNAAKRVDSWRHCIRWSLFFTSIYLTILSILLYSGKIQKCFCEHCQFTSIFLSILILCLSLAVNLNQLEIKSFKHHESGRKIRRLLNNLSMIDDQVQINDLSKEYDDILDENENHSSIDYYQFVWQHSKKFTQDQKLKMPPWYILYVWFPLARYALQMVCYFLTVFMPLFVISKIVDF	FALSE
	665015464	RefSeq	NZ_JAUDRU010000575.1	1	368	+	WP_290434359.1	hypothetical protein	Aeromonas caviae	NMRL-32-23_S32	GCF_030412565.1	NZ_JAUDRU010000575.1_1_591	1	591	591	1	368	UG17_locus_1556	ITGCIYEKQCKGWLFFFSEMNDFSQLYILDNYVKKLITRYKVPASPPSFSKAIHEIKHNRYESKTIMNYDLFDVKDMRKFLIEVFGIKNIAAARDSDIEALFHKKMRRETTDLLVDIQSFS	FALSE	NA	FALSE
	486740789	RefSeq	NZ_CP083582.1	4224951	4225481	+	WP_224340111.1	hypothetical protein	Kovacikia minuta CCNUW1	CCNU0001	GCF_020091585.1	NZ_CP083582.1_4214951_4235481	4214951	4235481	20531	10001	10531	UG17_locus_1557	MRQASVIKFLNSITAKFSQYKHTKASKLKKFKYLDENKLKEMFILDINEKITGAISEKKRYGWIFYFSSINELSVLYKLDKIIAGLFERLDDFHGTPPSSLKKLSRAYFEAKYSPTSGYIYNYDNNDTLESKRNFLSKRGKLDPNKGYSEEEIIELYDKVKQRNLSELQKDDAFVY	TRUE	MSNLSNTDSYAKSLETRIWKTKGSRFNAARRLNRKYQFGITSIAILSVYGIAIPIIQSIPNIAKCQNVNSLYTAISTILSVFTLALSLLEGSKNHQLRAEKLHNNAVQISSLGRKLEYLITCESQSKDFGEKLRDLSGEYEKVVQECPENHEPEDYLLFQLQHNPLPSFKQS	FALSE
	885390496	RefSeq	NZ_CAXNSG010000001.1	3617822	3618223	+	WP_368449656.1	hypothetical protein	Cobetia amphilecti	NA	GCF_964204985.1	NZ_CAXNSG010000001.1_3607822_3628223	3607822	3628223	20402	10001	10402	UG17_locus_1558	MKTVKQDFHDCFSYENLKNIFLEDVKLSNVMGVDNITPAVFERELEGNIKLIERKVIDGTYRFTRYKEKVISKGAKKLPRVVYIPTIRDRITLKALNCRVPDDRISQRSYPLLASRELIKQFIQERLHVHQAA	TRUE	MESKVWWTRVSRIHTERRLLANKEWLDLLSLWYSLSAVFVSVWLLVCNNNNQYASLTFTCFSIFVLSVSLYGSGSKYSERAAQVKENYVALHQLYLDIKSSGKATKEHNHTYNQLLNSCENHDSSDYIRALIDEKLNSASKDALDRNPKPIHYLKLLKYKIKRFLLLSVLFLLPVILAFYVFS	FALSE
	236661883	INSDC	QYSK01000001.1	267094	267402	+	TBT36631.1	hypothetical protein	Vibrio parahaemolyticus	Vp45	GCA_004324405.1	QYSK01000001.1_257094_277402	257094	277402	20309	10001	10309	UG17_locus_1559	MNPTIAETFTSDNLREIYLSNFALSKVTGVDSILPKHFSKRQSQEIDTIVVKVFFEEYKFTRYKEKLISKGANKYPRQIAIPTLRDRIVLKAVNNYLQKKLF	TRUE	MDKDSIWWTRKSWINAECRLLRYATWSNVSLFWYSLCGVFASVLLLGEKQVDVISKVFICFSVFVFCASLFTSLGRYTDRARKFKRGYIELQKLYLEVKDKTKLSDEDATKYSKILDSCENCSWLDFLNAKVEAHNNTKDRSSLTLKVGKRDICLYYFVRIFYFLVITSVLAVPVIIIYLSI	TRUE
	115389457	INSDC	FMFN01000041.1	3178	3492	-	SCI57001.1	Uncharacterised protein	uncultured Blautia sp.	NA	GCA_900066235.1	FMFN01000041.1_1_8613_rc	1	8613	8613	5122	5436	UG17_locus_1560	MSDLKILFQLDWLIQRFFKRFKIDQPDSIKSFVRTYHEITKNVSHSTYLINADLYSCEEKRKILSGIYSQKSVNTMDDDMIESLFKEAMFKEIQRLEHDIQNFS	TRUE	MTISIVYANTTGLRDRSTVLKQNYIDLQVLLDQLFYIEATETEKVLTVSDKYAELLKLSENHLSIDLYRVKSTSSDTNFKMDRIEWVKYILLVLWDCLWRLFLVAVPVIGTIYLFFAG	FALSE
	577409679	RefSeq	NZ_JANURK010000088.1	77	583	+	WP_259581610.1	hypothetical protein	Burkholderia thailandensis	5.092.1	GCF_024998055.1	NZ_JANURK010000088.1_1_3348	1	3348	3348	77	583	UG17_locus_1561	MESESQPASHTKFRIPPRRLEKHAYLNIERLKEIFLLELNDRITGAISENQRFGWIAFFSQINDLTLLHRLDYAVSAMFERLPEFDRRSPPGLKRFARAFFEIKYRPNGSYVRNYDRNDTPVRMLQFLVERGRVAPTEMLTDQQIANRYQSYLARALAAMHADEGFAY	TRUE	MRDTLERLKTTIWITAGARYNASRRLLLRDSFSTVSLAMFSVVTIGLAVVQKIYFTADSPADKYGTVLGVTLGAFLLAISLLEAGKGNALLADALHRNAEELTALTKRIDLRVSAHDAGRLLTEADLAEFNEGYESIKARCVTNHAPKDYLLFIGEKRMAPEFTKQDGTPRVTGWQYRCRHTWWLLSSVWYFLLLWLTIAYLCYENWAQYAR	FALSE
	527549546	RefSeq	NZ_JAKEUW010000045.1	42347	42688	+	WP_239918619.1	hypothetical protein	Vibrio sp. Isolate22	M14-01152	GCF_022398115.1	NZ_JAKEUW010000045.1_32347_43014	32347	43014	10668	10001	10342	UG17_locus_1562	MKNIRTQFDEHFSEENLTRIFQEIIVYSGGTGIDNINQYTFRNQQEEQIKILSRKMIAGSYDFTKYKLSLISKGRGKPPREISIPTVRDRISLRAMCDFLQKRFSQSGVGVVD	TRUE	MNGLSYKERAASVKENYEHLKTLYVRAIELEKTGESCNDLALEYEAALNKCENQAPADYPEALYDTFYSAIDQSKVEPHPTQYQIDIALKNRKYRKLYISSLYLLPFAITVLLNGNDIVSFVANAYDF	FALSE
	588533397	RefSeq	NZ_JAOXKC010000052.1	36	449	-	WP_263917971.1	hypothetical protein	Pseudomonas aeruginosa	E-20-23650-2-2	GCF_025791095.1	NZ_JAOXKC010000052.1_1_10449_rc	1	10449	10449	10001	10414	UG17_locus_1563	MSAARSFKKHFAKKNLLNIYTEKIKHSGAIGLDRTRPANLDKRLDDELNHILLKTHLGEYRFTAYKEKLILKGAASYPRQISIPTARDRIVLRALCDCLSDVFPTAKLSLPQKVIDSLKGTISCQCHQLWKLSINII	TRUE	MRDNIWFTYKARIQAYKRLDWLDFHSQLLLVWYAILSTTLGVLTIRDSTLLGPNTDVLATILSVALLGVSLTVTNRDFRVRAMLMRSNYLQLQKLYREIPKESTPTTEQAKKYDELLAESENHREIDDRIARVFAHGLTSRAPTAFESFYAFQWLTLRFLITAALYILPVIAGIYSWKAV	TRUE
	84163466	RefSeq	NZ_CAQN01000090.1	1	471	-	WP_048322928.1	hypothetical protein	Crocosphaera watsonii WH 0402	WH 0402	GCF_001039635.1	NZ_CAQN01000090.1_1_10471_rc	1	10471	10471	10001	10471	UG17_locus_1564	MVSQSLSDELIWQDILTQSYLTEILDVKLKRSKVKGIDRLNIYQFFKQSNQHIDNIQTKCLQGNYRFSPYLENLKSKGKDKKPRVISIPTVRDRIVLLALKELLVKIFPECVPKKLPNTYINEIKNLIPNLELESTNIIRTDIKNFYIFMSLYHIFR	FALSE	NA	FALSE
	358306290	INSDC	BMNO01000050.1	313	954	-	GGJ32504.1	hypothetical protein	Pseudomonas avellanae	JCM 11937	GCA_014646595.1	BMNO01000050.1_1_10954_rc	1	10954	10954	10001	10642	UG17_locus_1565	MRRGLHLHGLSSDKTKFGPLDQDFSYLGYVFELPKITVRRNTVERFLQSVAAKISDFKHNRAKRLEKFKYLNEERLVDIFFLEINEKITGAISQNKRYGWVAYFNQITDEKLLHEMDRAVMRMVARVPDLAAVGTIRLKKLARAYFAMKFDPRGGYIRDYDVVKTSAEKLSFLESRGRVDPAVALTEVQIIEKYDHYIRMVLARMNEDEGEIY	FALSE	NA	FALSE
	255875601	INSDC	NNEJ01000407.1	1	327	+	TOB14813.1	RNA-dependent DNA polymerase	Vibrio parahaemolyticus	F6_7	GCA_006369335.1	NNEJ01000407.1_1_898	1	898	898	1	327	UG17_locus_1567	FFSEINDEALLHKLDYFVYKLCRRFDVDIKPKKFVRAFKEISNRKYVTKYVPNFDNYSVQDMGKVLTTYFGYNLKNMRDDQIKYSFHKKVSKQIKDLEADIKDFSASG	FALSE	NA	FALSE
	312487961	RefSeq	NZ_PDID01000012.1	31937	33835	-	WP_167854644.1	SLATT domain-containing protein	Escherichia sp. E3659	E3659	GCF_004745145.1	NZ_PDID01000012.1_21937_35044_rc	21937	35044	13108	1210	3108	UG17_locus_1569	MSDLSDKIWWTRKAKIKAERRLLNLDYYSQFLLLWYSTFLVCYSIYTLVKPAQKVEEAAIMVSLSVLILVLTLFINNMNFKGRALLIKQCYERLSVIHTASLSPTNSAELDKEYQAVLGSSENHLEKDFAKAIVDEYFNTNNKSLLTKKPTFIHFFMITMLFLRNVSLFSIFVSFSFCYFVFIESCLMSAYDIFLKHFQLSNLKRIYKEVVLLSSATGIDNMSHEVFWRFHDDEIETIRRKCLAGTYRFNKYKLKLISKGKGKAPREISIPTIRDRIALRAICDFLQEVYASDLSFELPQDMVVKVNNIILSEQYDYFMKFDVANFYPSIRHNKLISRLRAKIRDEKVLSLISKAISSPTVSKPNASDKPNECGVPQGLSISNILAAIYLMNIDKHFTS…	FALSE	NA	TRUE
	127961373	RefSeq	NZ_MIIH01000002.1	2409798	2411132	+	WP_071342930.1	reverse transcriptase domain-containing protein	Escherichia coli	Tob1	GCF_001865895.1	NZ_MIIH01000002.1_2399798_2421132	2399798	2421132	21335	10001	11335	UG17_locus_1570	MSSSTIFKKHFSTKNLKRIYKDIVSLSPAVGVDNMSHETFWRLQKDEIKTIRRKSLSGDYRFNKYKLKLISKGRGKAPREISIPTIRDKIALRAICDFLQEIYQDVVSFDLPQDMVVSVKEAISEGEYDYFMKFDVANFYPSVVHEQLIKRLRAKIRDEKILSLISSAISSPTVSKPRRDDLPSNCGVPQGLSISNILAAIYLLNVDKYYRANKSIKYYRYVDDVMILCDSTDSEEITSDLLPRFKRLGLKVYDPKENPEKSSVGYLHKDDFGYLGYYFQRGIVTARKGSVENLRESLLSIFTGYKHSKLKSPEFLEWRVNLRVTGCIFQNKSKGWMYFFSEINDETLLHELDDFLKRLCVRFGVTIKLKSFVRAFFQIKYNRRETSYIPNFDEYDITK…	TRUE	MHSTFSDKVWWTRKAKIKAERRLLNLDYYSQFLLLWYSSFLVCYSIYSLVKPPANNNESIIMVALSVLILALTLFINNMNYKGRAMLIKQCYEKLSVIHTLSLSSTDLTEIDKQYQAVLASSENHLERDFIKAMVDENANTSDKSKLTKLPTTWHKIQVLYYSLRNIILFLFLFFAPLIILVVLRKA	TRUE
	514837084	RefSeq	NZ_JAJVEI010000001.1	336476	337819	-	WP_233940035.1	RNA-directed DNA polymerase	Aliivibrio fischeri	ESM442_5	GCF_021394675.1	NZ_JAJVEI010000001.1_326476_347819_rc	326476	347819	21344	10001	11344	UG17_locus_1571	MKTIRQQFDSHFSKENLSRIFQENIVYSGGTGIDNINQYTFRSQLDEQIEIISRKMISGDYRFTKYKLSLISKGRGKAPREISIPTVRDRVALRAMCDFLQERFDKSVSFELPQIVIRRIKNEIETGQYTGCIKLDVSDFYPSIVHDLLEKQLDKRLRQYKDIKSVIFSAISSPTVISSSKDDLNNTQGVPQGLSISNILAAIYLQDLDSYLSKIEGVQCYRYVDDILVLCDKGEAQNISAKIIEKFEASNLKIHCPVKMPHKSMIGDLCESFDYLGYEFKNNLVSVKQGSIDKLKASLVGIFTSYKYSDKKNQDFLAWRINIRITGCIFENKSKGWLFFFSEITDEALLHKLDHFVYKLCKRFDVNIEPKKFVKAFKEISHRKYITNYVPNFDSYDIQ…	TRUE	MLSDNIWWTRQARIRTERRLLSNAFHSQIILLWYSFYSVAVSIFYLGDAQGAVSSKSWLIYSVLVLVVSVYINGFSYKERAALIKENYERLKTLIAFSKEIENKNGDVTNVAKMYERILNACENHRQEDYLEALYEIYESTEDKSQISPKPTEYQRKQAKRNRKFRKLTLGVFYILPIVISLILNVEMLDYQILLVLLK	TRUE
	201288585	INSDC	UJTB01000021.1	8122	9549	-	SWV65182.1	Retron-type reverse transcriptase	Klebsiella pneumoniae	EuSCAPE_TR042	GCA_900507835.1	UJTB01000021.1_1_19549_rc	1	19549	19549	10001	11428	UG17_locus_1572	MLFCSFSILPRLSLRGTSMSSAARSFKRCFTVKNLKTIYFEKIKGSGAIGIDRVRPNGFEKNYATELSLIARKVTDGSYKFTAYKEKLISKGAYSYPRQISIPTVRDRITLRALCESLSEVFPNAKLSLPQIVIESLKDAIESGQYNEFAKIDLKNFYPSIPHELIESSIKNKIRKVEYRTLISNAISTPTVNESKGSKGSVRNGIGVPQGLSISNVLAEIALQNIDEKINLIPNIWYKRYVDDILILTTSGKSAEVADAIINKLEHIGLFPHPIGATDSKSKVGVLSEAFNFLGYEVSEKGIAIKKDSILRFESSLAKIFTAYRHALTKAKNNKDKQRAVAYCQWKLNLRITGCVFDGKRMGWVAYFSQISSTTQLRAVNHTIAKLIKRFEVQDIIKP…	TRUE	MLDKVWFTYKARIQAHHRLEWMDTHSQFLLVWYAILGAALAVVAIRYPTLLGKNTDIFGAILSIALLGVSLSVANRDFRGRALNMRKNYLALQHLYNVINTRNAIQSEDIAKYDELMNDVENHRAMDDKTFRVRNASQLTSRKPRRREYFQVYFFTVFKYVILFIFYTTPVIVAWYLYE	TRUE
	546403116	RefSeq	NZ_JAATPH010000032.1	9290	10621	-	WP_248123828.1	reverse transcriptase domain-containing protein	Acinetobacter radioresistens	DSM 108297	GCF_023127715.1	NZ_JAATPH010000032.1_1_13997_rc	1	13997	13997	3377	4708	UG17_locus_1573	MEKITYKSNTDLFKKMTKKEFISKVYMKYIYFSFAIGVDNINKEQFNLKLDSEVKLINRKLDSNIYKFSRYKLKLISKGQGKPPRELYIPTIRDRIVLKTTQLYLKEVYGESVEQETPQNIVKKLKDYIVLGTYDHYIKIDIKDFYPSIDKEILLKKIRRKIRSQNFNIFLRKAMADKEIRGVPQGLSISNILAYIYLSDLDNELIKTSDIIYLRFVDDILILLKKNNKDNIVKILNKEFKKLKLSIHDIKNEGSKSKFGKVSDGLDYLGYVYEDSKFTVRKSTLNNLRNSIIECFTSYKYASSEKKNIEFLIWRLNLKITGCIDDRQPKGWLYFFSQITDKKILHELDYFINKLWKSFGLPTNDFKRVKKFSRTYHEITYSFYESNYIPNFDKYTHAK…	TRUE	MADSNIWWTRKAKIHHESRLLKLERHSQLLLIWYSFFTLCASILSSSENTRQIVGMDSSFDPNLLTAFSILTLIMSCFVSSLNFKERAIKIKNCYEELAILSDSEPNCKKRYSEILGRCENHTEIDFLYAKFNLYYSIDPANRKDPKYIDKTITIYEYIKIIINFCSYYITIIFLYLLPILILIIQFNPAGV	TRUE
	132888519	INSDC	LRLX01000203.1	62528	63904	-	OKX54664.1	reverse transcriptase	Escherichia coli	703491	GCA_001910935.1	LRLX01000203.1_52528_70374_rc	52528	70374	17847	6471	7847	UG17_locus_1574	MTMTASRIFKKSFSKKNLLKVYTEKIKESGAIGIDRIRPSKLDLTIKNEIAFIFEKVNSGNYKFTAYKEKLISKGANSTPRQISIPTARDRITLRALCECLTEIYPNSRLKLPHTVIDSLKEALNSSLYAEYAKIDLKSFYPSIEHKLIINAIKNKIRKKEIRQLITSSLIVPTVSGTTGSKGIPNNTRGVPQGLAISNILAEISLSNFDDEINKMHDIWYMRYVDDILILTPKYQATKIASHIIDKLQSLNLNPHPLNEENSKSKVGSLDESFNFLGYHIENRELLIKHESILRFESSLARIFTAYRHALLQAKSKRDKERAVAYCQWKLNLRITGCVFEGKRLGWVSYFSQITSTAQLRSVNHTINNLIRRFGLSSEIKPKSLIKTFYELRRGRAET…	TRUE	MHDNIWFTYKARIQAHHRLEWLEKHSQFILVWYAILSAVLSIVTLRFPKVLGDNTDIVAAILSVALLGISLIVSNLDFRGRAIAMRRNYIALQRLYFDITTSQQLTLERKEKYFNLLNEVENHRDIDDKISRVTQVGLTTRIPTQKEKIIVILWILLRIFTTAALYILPLIYLWIDYDCKQNF	TRUE
	133436307	RefSeq	NZ_FRST01000128.1	6632	7996	-	WP_073674317.1	reverse transcriptase domain-containing protein	Pseudomonas aeruginosa	NA	NA	NZ_FRST01000128.1_1_17996_rc	1	17996	17996	10001	11365	UG17_locus_1575	MSAARSFKKHFAKKNLLNIYTEKIKHSGAIGLDRTRPANLDKRLDDELNHILLKTHLGEYRFTAYKEKLILKGAASYPRQISIPTARDRIVLRALCDCLSDVFPTAKLSLPQKVIDSLKGALASGTYAEYAKIDLKSFYPSVPHDLITTAISKKIRKTELKRLITDAVTTPTVPESKGGKGAARSTIGVPQGLAISNLLAEIALQSIDSAFAARTGIWYKRYVDDILILTPAGQAMSTAKELIAELKALKLNPHDFGPDSKSKVANLTEPFSFLGYQVEGGNIIIRRESILRFESSIAKIFTAYRHKLAGARSLADKQRALAYCQWKLNLRITGCIFEGKRLGWAAYFSQITTTAQLRSVNHTIWKLTDRFCPKGEIHPKSLIKTFYELQRGTTASHRY…	TRUE	MRDNIWFTYKARIQAYKRLDWLDFHSQLLLVWYAILSTTLGVLTIRDSTLLGPNTDVLATILSVALLGVSLTVTNRDFRVRAMLMRSNYLQLQKLYREIPKESTPTTEQAKKYDELLAESENHREIDDRIARVFAHGLTSRAPTAFESFYAFQWLTLRFLITAALYILPVIAGIYSWKAA	TRUE
	196985871	RefSeq	NZ_CP029642.1	2832647	2834020	+	WP_113718108.1	RNA-directed DNA polymerase	Arthrobacter dokdonellae	NA	GCF_003268655.1	NZ_CP029642.1_2822647_2844020	2822647	2844020	21374	10001	11374	UG17_locus_1576	MTASASFRRATTKIQLHNVFQTYVVDNTVIGRDGQLAKAIEGEWDAVASLLSRKMRDGTYEFTSYREILISKGAQSRPRVVSVATARDRIALKALAGVIVEVFPEAKTPLAQVKVGELAFELKRTKFDSFVRIDVQNFYPSISHRAIQSRLERKLRQPRLRNLITRAISTPTVSVKSPRPNFSSIIGVPQGLPISNLLAEIAMADIDLALRGNIHATYFRYVDDILLLCNGVDAKSLFEDVKARCASIGLTVHDLKDGSKSEIGRLTDSFDYLGYKFSPRGVTVRRSSIHKLETTVIRLFTSYKYESARMSSPGWADKTAESLLRRLDLVIAGCVFENVPRGWIHYFSQMDDMTLLCRLDSYVSRLVVRFGLPAIFKPKSFVRAYWHVTKPNTSTRRYI…	TRUE	MIELDRIADRSYKTYKARLKAAERLQARQRAWNTSLLALAVATTIASIALLSDDRMYGSAGPTVLVCVSVAALVASLVVAGLNYGVRSRDMFMNYRAIQRLSVEAEAQQQRGVFDDDSVRKLSERYNALLDDSENHTSADYGFSDPTAAVSKWTLRATRVLTFLPYIALVVPILVVLPFAAWAFRGGQ	FALSE
	130598164	RefSeq	NZ_FRBZ01000003.1	392879	394240	-	WP_072870370.1	reverse transcriptase domain-containing protein	Morganella morganii	NLAE-zl-C84	GCF_900142745.1	NZ_FRBZ01000003.1_382879_404240_rc	382879	404240	21362	10001	11362	UG17_locus_1577	MTASIIFGKNFSIRNLNKIYTERIIGSSAIGLDRIRPDRLSENILSEVSIISKKYKNGTYKFTAYKEKLVSKGANSNPRQISIPTARDRITLRAICDSLAELFPNAKLKVPQEVISSLNNAIKSKIYSEYVKIDLKNFYPSIPHELIKESIKYKIRKKETRDIILKAIETPTVNSQLGRNNTESLKKGVPQGLSISNILAEISLNKIDDDILKTPDIWYRRYVDDILILTKSGQATNICSTIIEKLESIGLEPHPLEEGSKTVVSTFVNEFSFLGYKISENNILIKNESILRFESSIAKILTAYKYAISRTSLDQERALEYCKWKLNLRITGCIFGGKRFGWVAYFSQVSTTSQLRSLNHVIDKMLKRFGLQKKIKVKSLIKTFYELHRGDKNKYRYIP…	TRUE	MKDNIWFTYKARIQAQSRLEYLDTHSQFLLVWYAILGAVLAIISIRYPVVLNENTDIYAAILSVALLVLSLVISNRDFRGRSIKMRENYIAMHKLYILAENKLIDNVQLIDNYFTLLNDVENHKAIDDKIFRVKSQAFLTSRKPTYFDKVNVIFFIFGIYFLTIFLYLFPFLFLMVYK	TRUE
	83574889	RefSeq	NZ_JUHL01000011.1	191170	192546	-	WP_047607412.1	reverse transcriptase domain-containing protein	Rahnella aquatilis	OV588	GCF_000799815.1	NZ_JUHL01000011.1_181170_202546_rc	181170	202546	21377	10001	11377	UG17_locus_1578	MKRSASYFLLRKNNKKYYKELFLKKIKNVKTVGFDRVSSQSFNKKIDDEIALIIKNIHDGKYKFVAYKSKLLLKGKDKFPRQLSIPTIRDRLVLKMISELLNDIFPEAKTELPQIKIKSISDVLTSNKFDSFIKIDIKNFYGTIPHGELLQVLKTRIRKKEILKLISSALKNNTLEYANERIEQNLKVGVPQGLSISNILAEIYIRSCEAKLIGNGNYFITRYVDDILILCKDEDLQSIINNIVNALSDISLAVHPFLGSSSKSSYGKIGVDSFVFLGYEFNYAKIAPRENSIIKFETSLSSVIISFKYKYDECKNDEERERCIAIFMWRLNLKISGCIYQGRRLGWVFYFSQTNTSTPFRRVDSTVRMIIKRLRLNFKIEPKKSLKAFYESRCKDLNN…	TRUE	MSQEQNSKIKLSDSIWFTFKARMIAYERLKSNEFHSQMILVWYTLILVVISIVLLKNENFFGDNIDLYSAIFSVVILVVSLIVSNQDFRGRSIHMRANYLELQELYRSIYLGNSDGTHIDDFESEYAKILSGSENHSRFDDLISRLRSGSGLTSRRLTCWEGILSRSIVVLRAILLLFLYITPVALIIKNFP	TRUE
	174069911	RefSeq	NZ_CP153710.1	90040	91449	+	WP_101972067.1	reverse transcriptase domain-containing protein	Klebsiella pneumoniae	Kpn1241	GCF_041861295.1	NZ_CP153710.1_80040_101449	80040	101449	21410	10001	11410	UG17_locus_1579	MDVRAQEKLFKKLFSPKSLFDVYTERFSKSAAKGLDRINGMQYSNRARKELKKVSEKCLNGSFRFTPYLEKLKSKGRGKKPRVISIPTIRDRVVLKQLNVFLCEVFPNCVPKSIASTYIRSISDDLKGVTPDDIYVCSCDIEGFYDNINKHRLEKILSKEIRSKRALDLIVHSLLTPTTSDNVNKKMRKIFFDNEKGVPQGLSISNILASIYLQGVDNEMLKFDVTYYRYVDDVLMYGNYDDVNSAYHSLRRRLKYRGLNTHPPSSPKTHLGFLNESFSFLGYVFKENIITVRDSTVESFMKSIASRFSDYLHNKNKRLNKYTHLTSDDLKDIFLEELNDKLTGAISEKKRYGWVAYYSNINDLSLLHKIDFIISEMFKRLDDFDNCAPEGLKKVARAY…	TRUE	MKDFLDSLSKSAWETSCARYNASRRLKVREIFSTISLALIGLSGIILSLIQYFWITDINPKLNILITAFSIILSMLLIIISLIEWGVASGAKSEALFRNAELLNEHERKISLFKNCLKEEIMDDDYKYIDNLRDEYEKIKSTCTFNHSPVDYEYHKIVKSRYYIAHTSESFSFWRVLKGRVNYSISSIWGYLIIWSIVAIFFFKVLKVIASLY	FALSE
	27961277	RefSeq	NZ_CADILR010000068.1	77248	78657	-	WP_000344414.1	reverse transcriptase domain-containing protein	Escherichia coli H120	H120	GCF_902876715.1	NZ_CADILR010000068.1_67248_88657_rc	67248	88657	21410	10001	11410	UG17_locus_1580	MDERAQETLFKKLFSPKSLFDVYSDKFSKSAAKGIDRINGMQYSSRARKELKKVSEKCLDGSFRFTPYLEKLKSKGRGKSPRVISIPTIRDRIVLKQLNVFLCEIFPDCVPKSIASTYIRNISDDLKDMPPEDIYVCSCDIEGFYDNINKHRLKKILSKRVHCKRALDLIVRSLLTPTTSDSVNKKMRKFFFDNEKGVPQGLSISNILAAIYLQSVDDKMLKFDVAYYRYVDDVLIYGNYDEVNSAYHSLRRRLKYRGLNTHPPTSSKTRLGFLNESFSFLGYVFNANVITVRDSTVESFIKSIASRFSDYLHNKNKRLKKYTHLTVDDLKDVFLEELNDKLTGAISEKKRYGWVAYYSNITDHSLLHKIDFIIREMFKRLDDFDNCAPEGLKKVTRAY…	TRUE	MKDFLDSLSKAAWETSCARYNSSRRLKVREIFSTISLALIGLSSIILSLMQYFWINDINPKLNILITAFSIILSMLLIIISLIEWGVASGAKSEALFRNAELLNEYERKLSLFKNSLKNEMTEEDYKNIDNLRDEYEKIKSTCTFNHSPVDYEYHKIVKSRYYISHTPENFSFWRMLKGRINYHISSIWGYLIIWLIVVMFFFKVLMVIASIY	FALSE
	340403731	RefSeq	NZ_JACCCH010000001.1	524263	525651	+	WP_179494602.1	reverse transcriptase domain-containing protein	Leifsonia sp. AK011	AK011	GCF_013410945.1	NZ_JACCCH010000001.1_514263_535651	514263	535651	21389	10001	11389	UG17_locus_1581	MNEADAKRAVFVNLTAPESLIEMARKEAARSHARGRDGQSPTRFARDLPSYVEKLSSELQAGEYRFIAYRQVLASKGAGKVPRVISVPSARDRAPLKAILRYLHRLVPESQPSLAQQVIRDLIAAIDTRSFKHFVRVDVEDFYPSISHDSAVAAIDRFVDLDEVRKILHSAISTPTLKHNATSRGARSTRGVPQGLSISNSVAELVMQDFDAKWKSRTDLAYFRYVDDILVLTRRRKHRLVFKEIKDDLNLLGLRCHELAVAGSKSTWGTLELPVDYLGYSVSAGSISVRDETVSRLKEKIAQRFLRYRRALSDRPIALSAEEWQASCEVRLRWYLDLTIAGCVLDEHRRGWIHYFALMNDFKLLRELDYFVVRKAATTVGLKPKSFVKAFRRAARSRS…	TRUE	MNSGRLSGPHTDEGQGRPSPKSVHQLKAGLEHRVKRTYRARLETARRLETRGVLWNAVLVTSAVVLAINGVIQIIAPEIFGSRGATMFAVVSILTLVNSLLVASANYPVRALQYFRAYRDLQRFWAELDSTSVRRMPDLANWEARYQRLLDEVPNHTQADFRVAFPPRLRAYWAWKDRRARSRLGARGSSRPPYVATESHELLLLGPWAFARLRVLSSWAFTYLPLALAVLVALTLIPTVRWFLSE	FALSE
	335837884	RefSeq	NZ_CP041329.1	2312153	2313484	+	WP_179024545.1	reverse transcriptase domain-containing protein	Shewanella sp. Scap07	Scap07	GCF_013394145.1	NZ_CP041329.1_2302153_2323484	2302153	2323484	21332	10001	11332	UG17_locus_104	MKVQDQFNKEFEVDNLKELFTDYVVYSGATGIDNLNQYAFRKQLDSQTEILSRKAKDGSYQFTKYKLKLISKGRNKVPREISIPTVRDRIALKAMCRFLQERFKSAVEFKLPQNVIKEVKSDIDTQQYDSYIKLDVSNFYPSIKHDILLKQLRKRVRIKPILDFITSAICSPTVSVSRPNDEPTELGIPQGLAISNILAAIYLQNIDKYLSTIPNAKCYRYVDDVLILCQQHESKQIADEVIRKFKDVGLTVHCPTKSPEKSKIDTIRNGFDYLGYDFRADIISARNGTIENLKSSLAGIFTSHKHVNSPRPEFLEWRLNLRITGCIFENKSKGWLFFFSEINDEQLLHRLDHYVSKLCKRFDVNVVPKKFVRSFKEITHRKYETTYVPNFDDYDTAKM…	TRUE	MALSSNIWWTRKARIRAEKRLLSNAFQSQLLLLWYSFFSVAVSIYYLNDTQSELGATYWVVYSVLVLVMSCFINGLSFKERAGLIKECYIGLKSLHLKAEHNEGNGNDQIKLSIISNDYEQSLNACENHTDEDYIVALCNDYWSSSRTTTTATDTTAKYITQEPTFYQKVQFFFYYIKRFLVLSILYALPIIIMCLLKP	FALSE
	566692957	RefSeq	NZ_QLAD01000002.1	11967	13331	+	WP_254996840.1	RNA-directed DNA polymerase	Pseudomonas sp. S12(2018)	S12(2018)	GCF_024355235.1	NZ_QLAD01000002.1_1967_23331	1967	23331	21365	10001	11365	UG17_locus_497	MNAARSFNKHFARKPLLRIYTDKIKTSGAIGLDRTRPAKLDENLNEELDLIIQKAHEGTYRFTAYKEKLILKGATSNPRQISIPTARDRIVLRALCDSLAEVFPAAKLSLPQEVIDDLKAGLESGKYAEYAKIDLKNFYPSIPHSLIRSTIWKKVRKPQFRHLIESAITTPTVPESKGRKDTPDSTLGVPQGLAISNLLAEIALQDIDATFKARRNIWYKRYVDDILILAPKGKAKPVADKLITALKDLQLSPHDFGPESKSKVADLTEPFSFLGYQVDGDQIIIRRESIHRFESSLAKIFTAYRHKVTGPQTNKDRQRARAYCEWKVNLRITGCFFEGKRRGWASYFSQITSTKQLRSVNHTIRKLTQRFSLEGKIQTKSLIKTFYELKRGKPESHSY…	TRUE	MKDKVWFTYKSRIQAHKRLEWLDFHSQLLLVWYAILSTILGVLTIRYSHIIGPDTDVMAAVLSVALLGVSLAVTNRDFRGRAMAMRNNYLQLQNLYNVLDAEEAAKIPPTPTQISKYSDLLAECENHREIDDRIARVFASNLSSRHPTKYEKTYAICWLGIRLVVTTALYALPLIVGLYAWAIK	TRUE
	353023964	RefSeq	NZ_JABWRS010000008.1	209705	211069	+	WP_186598747.1	RNA-directed DNA polymerase	Pseudomonas taiwanensis	RW7P2	GCF_014269085.1	NZ_JABWRS010000008.1_199705_221069	199705	221069	21365	10001	11365	UG17_locus_596	MSAARSFKKYFALKQLVGIYTDKIKKSGAIGLDRTRPSKLDSRLTDELELIVQKVKQGKYRFTAYKEKLILKGATSLPRQISIPTARDRIVLRALCECLAEVYPTAKLSLPQVVIEDLKTALASGAYAEYAKIDLKNFYPSIPHTLIDAAIRKKIRKPELKHLITSAITTPTVSESRGRKDTPNLTIGVPQGLAISNLLAEIALQEIDLAFNSRLGIWYKRYVDDILLLTPAGHSETVAKELIIELQRMELRPHDFGPDSKSKYASLTDPFSFLGYQIEGGHVIIRRESILRFESSIANIFTAYRHKVATAKSPKDMERARAYCEWKVNLRITGCFFEGKRRGWASYFSQITSTTQLRSVNHTIRNLTKRSSLEGRIKLKSLIKTFYELKRGRAGNHAY…	TRUE	MKDSVWFTYKARIQAHNRLEWLDFHSQMLLVWYAILSTVLGVLAIRYEHILGPDTDVLATVLSVALLGVSLAVTNRDFRVRAMAMRKNYLQLQGLYRELAPNTDPTLTQTQRYDELLAESENHREIDDRIARVFSTGLASRTPTAFESCYAISWLGARLVITVALYALPLAAAAYAWVGK	TRUE
	898381699	RefSeq	NZ_JBGRDE010000013.1	21977	23341	-	WP_373342561.1	reverse transcriptase domain-containing protein	Aeromonas dhakensis	AQ_CKDN230030170-1A_HGKHYDSX7	GCF_041698875.1	NZ_JBGRDE010000013.1_11977_33341_rc	11977	33341	21365	10001	11365	UG17_locus_616	MSAARSFNKHFARKPLLRIYTDKIKISGAIGLDRMRPAKLDENLTEVLDFIIRKAHEGTYRFTAYKEKLILKGATSTPRQISIPTARDRIVLRALCDSLAEVFPAAKLSLPQEVIDDLKEGLKSGKYAEYAKIDLKNFYPSIPHSLIKSTIWKKVRKPQFRHLIESAITTPTVPESKGRKDSPDSTLGVPQGLAISNLLAEIALQDIDAEFKARRRIWYKRYVDDILILAPKGKAKRVADDLIAALKGLGLSPHDFGPESKSKVADLTEPFSFLGYQIDGDQIKIRHESILRFESSLAKIFTAYRHKVAASHSNTDLQRARAYCEWKVNLRITGCFFEGKRRGWASYFSQITSTTQLRSVNHTIRKLTQRFSLEGKIQTKSLIKTFYELKRGKPKSHSY…	TRUE	MKDKVWFTFKARIQAHKRLEWLDFHSQTLLVWYAFLSTVLCVLTIRYPNILGCDTDVMATVLSVALLGVSLAVTNRDFRGRAMAMRSNYLQLQNLYNVLDAQNAAGNPATPAQISQYADLLAECENHSEVDDRIARVFASNLSSRHPTGFEHKYAYYWLTLRLITTTALYALPLIVGLIAWAIT	TRUE
	118506136	RefSeq	NZ_LZFN01000002.1	122864	124198	+	WP_069530466.1	reverse transcriptase domain-containing protein	Photobacterium damselae subsp. damselae	A-162	GCF_001729115.1	NZ_LZFN01000002.1_112864_132864	112864	132864	20001	10001	11335	UG17_locus_769	MNPSISDIFTPENLRNIYLTHIALSKVTGVDCIQPKHFSKIQSQELRTIVTKVYFGEYNFTRYKEKLISKGANKHPRQIAIPTLRDRITLKALNIYLQKKFGEKLSVQVPQQATREVKQALDSGLYETAIKIDIKDFYPTINHQNLLNQLTKLGAENDAIKLVHAAISTGFQKNQSNIIGVPQGLSISNVLAEIYMIEVDKKLKKPDLFYKRYVDDVLIFCKEKDAQKIYKDFVLEATKIGLNVHDLEQNSDKTTITPIDQEFSYLGYIYNPKIHEGEVLVSVRDASRKRFQDSIAALFTSYANAGKHRSKALLFWKLNLRITGCIASNKCKGWLFFFSEIDDMKMLFELDNMIKHLCIRNRVDYKNVRKLTRAIHEIKHHKWKSNYFPNFDSYKIKSM…	TRUE	MNKDSIWWTRKNWINAEKRLKSMATWSNLTLFWYSLCGVFASVLVLGAEQPDLTSKLFICFSVFVFCASLLSSLGRYSDRAAKLKSGYIQLQALYSKVKQKESLSEEDEIRYTQLLDSCENHFWSDFINSKVEAYLNTKDKSELTIVATKLDFFLYFVLRITKVVIIAAIMLAPVLLIYFSIFKDVTN	FALSE

## Sheet: Table S2
	Tang et al. (2025)
	Table S2 | Bioinformatically predicted DRT10 ncRNA sequences
	Local ID	Reference	E-value	Start in neighborhood	End in neighborhood	Strand in neighborhood	Sequence	Neighborhood ID	SS from cmalign	MSA sequence	Predicted template loop	Upstream of template loop	Downstream of template loop			seq	csra.assoc	flagellin.assoc
	UG17_locus_253	Eco1	1.7e-21	9279	9412	+	GAGGUGUGUCGAUCGAAAGGUCGACCAUCCAUUUAAUGGGUGCAACUAAUAUUGAGGAGUUUUACUCCUAGCCUUCGGGCUUGCCUGGAAACGGGCGUUACUCUAUGUCACUAGAUCAGGCACCUCGGGACAUC	NZ_JACHWZ010000009.1_136539_157870_rc	(((((((.((((((....)))))).((((((.....))))))............((((((...))))))((((....)))).((((((..)))))).......................)))))))........	GAGGUGU-GUCGAUCGA-----------AAGGUCGA--CCAUCCAU-------------UUAAUGGGUGCAACUAAUAUUGAGGAGUU------U-U--ACUCCU-----------AGCC---UU------CG---------------------------GGCUU------GCCUGGAA---------ACGGGCGUUACUCUAUGUCACUAG--AUCAGGCACCUCGGG-ACAUC	GUUACUCUAUGUCACUAGAUCAG	GAGGUGUGUCGAUCGAAAGGUCGACCAUCCAUUUAAUGGGUGCAACUAAUAUUGAGGAGUUUUACUCCUAGCCUUCGGGCUUGCCUGGAAACGGGC	GCACCUCGGGACAUC			MNKAYKYRIIPNREQEELIKKTFGCVRFIYNQMLSNRKEIYEKYKHDKLALKQQKYLTPANYKGEFPWLKEVDSLALANAQLNLNTAYGNFFRDHSIGFPKFKSKHRDKKSYTTNNQKGTIRLVDNSHIRVPKLKGVKIKMHRQLPEDSVIKSATISETATGKYYISILVEFDIQIDLVMATKETTLGLDYSSKELYVDNEGDIGNYPRYYRQAEAKLKKEQRKLSKRKKGSQNREKQRQKVAKLHEKVANQRKDFLHKKSRQIANAYDAIVIEDLNMRSMAQGLKLAKSTNDNGFGMLRTFLEYKLKEQGKQLVVINKWYPSSKLCRFCNRVNRDLTLSERVWTCFCGEVIERDINAAINIRNEGCRIIGVA	FALSE	FALSE
	UG17_locus_277	Eco1	8.9e-21	127	258	+	AGGGUGUGUCAGCUUAUGCUGUCCACUCAUUCUUGAGUGCAACUAAUAUUGGAGAGACUUGUCUCUUAGUCCUUGUGGCUUGCCCUGAAUUGGGUGAUAACUCUAUGUAACUUAAUGACACCCUAGGGCACU	NZ_MPRL01000132.1_1_2440	(((((((.((((((..)))))).((((((....))))))............((((((....)))))).((((...)))).((((((....)))))).....................)))))))........	AGGGUGU-GUCAGCUU-------------AUGCUGU--CCACUCA--------------UUCUUGAGUGCAACUAAUAUUGGAGAGAC-U----U-G--UCUCUU----------AGUCC---UU-------G---------------------------UGGCU------UGCCCUGA-------AUUGGGUGAUAACUCUAUGU-AACUU---AAUGACACCCUAGG-GCACU	AUAACUCUAUGUAACUUAAUG	AGGGUGUGUCAGCUUAUGCUGUCCACUCAUUCUUGAGUGCAACUAAUAUUGGAGAGACUUGUCUCUUAGUCCUUGUGGCUUGCCCUGAAUUGGGUG	ACACCCUAGGGCACU
	UG17_locus_64	Eco1	2.1e-19	2606	2734	+	GGGGUGUGUUGGGAAUCCAACCAUCCAGAAAUGGGUGCAACUAAUUUUGGAGGGCCUUGGCCCUUAGCCUCCGGGCUUGCUCGGUAACGAGCGUUACACUCUUCACUAAAAUCGGCACCCCAUCGCACU	NZ_QWLL01000082.1_1_5181_rc	(((((((.(((((.)))))).((((((....))))))............((((((....))))))((((....)))).((((((..))))))......................)))))))........	GGGGUGU-GUUGGG---------------AAUCCAA--CCAUCCAG--------------AAAUGGGUGCAACUAAUUUUGGAGGGCC-U----U-G--GCCCUU-----------AGCC---UC------CG---------------------------GGCUU------GCUCGGUA---------ACGAGCGUUACACUCUUC-ACUAA--AAUCGGCACCCCAUC-GCACU	GUUACACUCUUCACUAAAAUCG	GGGGUGUGUUGGGAAUCCAACCAUCCAGAAAUGGGUGCAACUAAUUUUGGAGGGCCUUGGCCCUUAGCCUCCGGGCUUGCUCGGUAACGAGC	GCACCCCAUCGCACU
	UG17_locus_1416	Eco1	2.4e-19	460	589	+	AGGGUGUGGCAGCCUUAGCUGUCCACUCACUUGUGAGUGCAACUAAUAUUGAAGAGAUACGUCUCUUAGCCUUCGUGGCUUGCCCUUGGUUGGGUGUUAACUCUGUAACUAAAAGACACCCUAGGGCUCC	NZ_CAMZOL010000078.1_1_1865_rc	(((((((.((((((..)))))).((((((....))))))............((((((....))))))((((.....))))((((((....))))))...................)))))))........	AGGGUGU-GGCAGCCU-------------UAGCUGU--CCACUCA--------------CUUGUGAGUGCAACUAAUAUUGAAGAGAU------A-C-GUCUCUU-----------AGCC---UUC-----GU---------------------------GGCU-------UGCCCUUG-------GUUGGGUGUUAACUCU--GU-AACUA---AAAGACACCCUAGG-GCUCC	UUAACUCUGUAACUAAAAG	AGGGUGUGGCAGCCUUAGCUGUCCACUCACUUGUGAGUGCAACUAAUAUUGAAGAGAUACGUCUCUUAGCCUUCGUGGCUUGCCCUUGGUUGGGUG	ACACCCUAGGGCUCC
	UG17_locus_91	Eco1	4.9e-19	9284	9410	+	GAGGCGUAUCGCUUAGGCGAUCAUCCAGUGAUGGGUGCAACUAAUUUUGGGAGGCUUUGCCUCUGGUUUUUCCAGUCUGCUAGCGCAGGCGUUACUAUUACUACUAUUUUUGACGCCUCCUUACUUC	NZ_JNGH01000060.1_31339_52679_rc	(((((((.(((((()))))).((((((....))))))............((((((...))))))(((...))).((((((....))))))......................)))))))........	GAGGCGU-AUCGCUU---------------AGGCGA--UCAUCCAG--------------UGAUGGGUGCAACUAAUUUUGGGAGGCU------U-U--GCCUCU-----------GGU----UU-------U----------------------------UCCA------GUCUGCUA-------GCGCAGGCGUUACUAUUACU-ACUAU--UUUUGACGCCUCCUU-ACUUC	GUUACUAUUACUACUAUUUUUG	GAGGCGUAUCGCUUAGGCGAUCAUCCAGUGAUGGGUGCAACUAAUUUUGGGAGGCUUUGCCUCUGGUUUUUCCAGUCUGCUAGCGCAGGC	ACGCCUCCUUACUUC
	UG17_locus_46	Eco1	2.3e-18	9293	9417	+	AGAGUGUGCCGCUUGCGGCCAUCCACUUUGUGGGUGCAACUAAUUCAGAAGAGUUUAGGCUCUUAGUCUUCGGACUGACCCAUUAUUGGGUUUUACACUUACUAAAAUAGACACUCUGGAACAAC	NZ_CP059733.1_5919772_5941100_rc	(((((((.(((()))))).((((((.....))))))............((((((....))))))((((....)))).((((((..))))))...................)))))))........	AGAGUGU-GCCGC-----------------UUGCGG--CCAUCCAC-------------UUUGUGGGUGCAACUAAUUCAGAAGAGUU------UAG--GCUCUU-----------AGUC---UU------CG---------------------------GACUG------ACCCAUUA---------UUGGGUUUUACACU---U-ACUAA--AAUAGACACUCUGGA-ACAAC	UUUACACUUACUAAAAUAG	AGAGUGUGCCGCUUGCGGCCAUCCACUUUGUGGGUGCAACUAAUUCAGAAGAGUUUAGGCUCUUAGUCUUCGGACUGACCCAUUAUUGGGU	ACACUCUGGAACAAC
	UG17_locus_1272	Eco1	5e-18	9292	9421	+	GAGGCGGACUGGCUUGCCAGUCAUCCAGCAAUGGGUGCUACUAAUUUUGAGAGGUUUUACCUCUAGUUCCUCGAACUAGUCUAGCAAUAGGCGUUACUUAUUAUUACUAAAAACGACGCCUCACACUCUU	NZ_JBGOOO010000012.1_111908_123265	(((((((.(((((()))))).((((((....))))))............((((((...))))))((((.....)))).((((((..)))))).......................)))))))........	GAGGCGG-ACUGGCU---------------UGCCAG--UCAUCCAG--------------CAAUGGGUGCUACUAAUUUUGAGAGGUU------U-U--ACCUCU-----------AGUU--CCU-------C--------------------------GAACUA------GUCUAGCA---------AUAGGCGUUACUUAUUAUUACUAA--AAACGACGCCUCACA-CUCUU	GUUACUUAUUAUUACUAAAAACG	GAGGCGGACUGGCUUGCCAGUCAUCCAGCAAUGGGUGCUACUAAUUUUGAGAGGUUUUACCUCUAGUUCCUCGAACUAGUCUAGCAAUAGGC	ACGCCUCACACUCUU
	UG17_locus_1419	Eco1	5e-18	8588	8717	+	GAGGCGGACUGGCUUGCCAGUCAUCCAGCAAUGGGUGCUACUAAUUUUGAGAGGUUUUACCUCUAGUUCCUCGAACUAGUCUAGCAAUAGGCGUUACUUAUUAUUACUAAAAACGACGCCUCACACUCUU	NZ_JBGOOO010000012.1_112612_123265	(((((((.(((((()))))).((((((....))))))............((((((...))))))((((.....)))).((((((..)))))).......................)))))))........	GAGGCGG-ACUGGCU---------------UGCCAG--UCAUCCAG--------------CAAUGGGUGCUACUAAUUUUGAGAGGUU------U-U--ACCUCU-----------AGUU--CCU-------C--------------------------GAACUA------GUCUAGCA---------AUAGGCGUUACUUAUUAUUACUAA--AAACGACGCCUCACA-CUCUU	GUUACUUAUUAUUACUAAAAACG	GAGGCGGACUGGCUUGCCAGUCAUCCAGCAAUGGGUGCUACUAAUUUUGAGAGGUUUUACCUCUAGUUCCUCGAACUAGUCUAGCAAUAGGC	ACGCCUCACACUCUU
	UG17_locus_1373	Eco1	9.8e-18	7997	8124	+	AAGGAGUGGUAACACUUGUGUUGCCCACUCUCUUGAGAGUGAAACUAAUUUUGAAGAGCUUGCUCUUAGCUUCGUGCUUGCCCUGUAUGGGGUGUUAACUUGAUAACUCACAAACUCCUUGGGACACA	NZ_CP113808.1_1412168_1432827	(((((((.((((((....)))))).((((((....))))))............((((((..))))))((((...))))((((((....))))))...................)))))))........	AAGGAGU-GGUAACACU-----------UGUGUUGC--CCACUCU--------------CUUGAGAGUGAAACUAAUUUUGAAGAGCU------U----GCUCUU-----------AGCU---UC-------G---------------------------UGCU-------UGCCCUGU-------AUGGGGUGUUAACUUGAU---AACUC---ACAAACUCCUUGGG-ACACA	UUAACUUGAUAACUCACAA	AAGGAGUGGUAACACUUGUGUUGCCCACUCUCUUGAGAGUGAAACUAAUUUUGAAGAGCUUGCUCUUAGCUUCGUGCUUGCCCUGUAUGGGGUG	ACUCCUUGGGACACA
	UG17_locus_550	Eco1	1.4e-17	9293	9427	+	GAGGCGUAUCGUAGGUGAUUCACCUGCGAUCAUCCAUACCAAAUGGGUGCAACUAAUUUUGGGAGGCUUUGCCUCUAGUCUGACUAGUCUGUUUACAGGCGUUACUUAUUACUACCUUCGGCGCCUCACAUUAAU	NZ_BIJV01000005.1_47274_68308_rc	(((((((.((((((.........)))))).((((((.......))))))............((((((...))))))((((.)))).((((((..))))))....................)))))))........	GAGGCGU-AUCGUAGGUGAU------UCACCUGCGA--UCAUCCAUA-----------CCAAAUGGGUGCAACUAAUUUUGGGAGGCU------U-U--GCCUCU-----------AGUC------------U---------------------------GACUA------GUCUGUUU---------ACAGGCGUUACUUAU--U-ACUAC--CUUCGGCGCCUCACA-UUAAU	GUUACUUAUUACUACCUUCG	GAGGCGUAUCGUAGGUGAUUCACCUGCGAUCAUCCAUACCAAAUGGGUGCAACUAAUUUUGGGAGGCUUUGCCUCUAGUCUGACUAGUCUGUUUACAGGC	GCGCCUCACAUUAAU
	UG17_locus_1317	Eco1	1.4e-17	8847	8981	+	GAGGCGUAUCGUAGGUGAUUCACCUGCGAUCAUCCAUACCAAAUGGGUGCAACUAAUUUUGGGAGGCUUUGCCUCUAGUCUGACUAGUCUGUUUACAGGCGUUACUUAUUACUACCUUCGGCGCCUCACAUUAAU	NZ_UWYR01000001.1_2197673_2218266_rc	(((((((.((((((.........)))))).((((((.......))))))............((((((...))))))((((.)))).((((((..))))))....................)))))))........	GAGGCGU-AUCGUAGGUGAU------UCACCUGCGA--UCAUCCAUA-----------CCAAAUGGGUGCAACUAAUUUUGGGAGGCU------U-U--GCCUCU-----------AGUC------------U---------------------------GACUA------GUCUGUUU---------ACAGGCGUUACUUAU--U-ACUAC--CUUCGGCGCCUCACA-UUAAU	GUUACUUAUUACUACCUUCG	GAGGCGUAUCGUAGGUGAUUCACCUGCGAUCAUCCAUACCAAAUGGGUGCAACUAAUUUUGGGAGGCUUUGCCUCUAGUCUGACUAGUCUGUUUACAGGC	GCGCCUCACAUUAAU
	UG17_locus_49	Eco1	1.4e-17	5884	6016	+	GAGGUGUGCUGAUUGUAAAAUCAGCCAUCCACUUGUGGGUGAAAUUAAUCUAGAAGAGCGUAGCUCUUAGCCUUUUUGGCUUGCUCGGUGACGGGUGUUAUCCUGUAUACUUUAAAAAACACCUCAGGACUUU	CAIIXR010000522.1_1_8212_rc	(((((((.((((((....)))))).((((((....))))))............((((((...)))))).((((...)))).((((((....)))))).....................)))))))........	GAGGUGU-GCUGAUUGU-----------AAAAUCAG--CCAUCCA--------------CUUGUGGGUGAAAUUAAUCUAGAAGAGCG------U-A--GCUCUU----------AGCCU---UU-------U---------------------------UGGCU------UGCUCGGU-------GACGGGUGUUA-UCCUGUAU-ACUUU--AAAAAACACCUCAGG-ACUUU	UUAUCCUGUAUACUUUAAAAA	GAGGUGUGCUGAUUGUAAAAUCAGCCAUCCACUUGUGGGUGAAAUUAAUCUAGAAGAGCGUAGCUCUUAGCCUUUUUGGCUUGCUCGGUGACGGGUG	ACACCUCAGGACUUU
	UG17_locus_1024	Eco1	1.7e-17	8831	8954	+	GAGGCGCAUCGCUUGCGAUCAUCCAGCAAUGGGUGCAACUAAUUUUGAGAGGUUUUACCUCUAGCUUGUCUAGUCUGUUAAUUCAGGCGUUACACGGUAACUACUUAAGGCGCCUCGGCCUUCA	NZ_AJLC01000163.1_52734_73603_rc	(((((((.(((()))))).((((((....))))))............((((((...))))))(((...))).((((((....)))))).....................)))))))........	GAGGCGC-AUCGC-----------------UUGCGA--UCAUCCAG--------------CAAUGGGUGCAACUAAUUUUGAGAGGUU------U-U--ACCUCU-----------AGC----UU-------G----------------------------UCUA------GUCUGUUA-------AUUCAGGCGUUACACGGU-A-ACUAC--UUAAGGCGCCUCGGC-CUUCA	GUUACACGGUAACUACUUAAG	GAGGCGCAUCGCUUGCGAUCAUCCAGCAAUGGGUGCAACUAAUUUUGAGAGGUUUUACCUCUAGCUUGUCUAGUCUGUUAAUUCAGGC	GCGCCUCGGCCUUCA
	UG17_locus_186	Eco1	2.5e-17	9278	9409	+	GAGGUGUGCCAACCUUUCGGUUGACCGUCCAUAGCUGGAUGUUACUAAUAUUGGAGGGUUUAUCCCCUUAGCAUUAAUGCUGGCCCUUUACUGGGCUUUACUCAUUUACUAUCUAUGACACCUCGGGACAUU	NZ_FWXY01000004.1_95772_117103_rc	(((((((.((((((....)))))).((((((....))))))............(((((.....))))))((((....)))).((((((..)))))).....................)))))))........	GAGGUGU-GCCAACCUU-----------UCGGUUGA--CCGUCCA--------------UAGCUGGAUGUUACUAAUAUUGGAGGG--UU----UAU--CCCCUU-----------AGCA---UU------AA---------------------------UGCUG------GCCCUUUA---------CUGGGCUUUACUCAUU-U-ACUAU--CUAUGACACCUCGGG-ACAUU	UUUACUCAUUUACUAUCUAUG	GAGGUGUGCCAACCUUUCGGUUGACCGUCCAUAGCUGGAUGUUACUAAUAUUGGAGGGUUUAUCCCCUUAGCAUUAAUGCUGGCCCUUUACUGGGC	ACACCUCGGGACAUU
	UG17_locus_1520	Eco1	4.9e-17	9287	9418	+	GAGGUGUAUCGGUUUGCCGAUCAUCCAGAUUUUGGGUGCAACUAAUUUUUAGAGAUUUUUUUCUCUAGCAGAGUUUUGCUAGUCUGUUCAUCAGGCGUUAGAUUAUUACUAGGUUCGACGCCUCAAGAUACC	NZ_JAAVUT010000003.1_291571_311999	(((((((.(((((()))))).((((((.....))))))............(((((.....))))))((((......)))).((((((...)))))).....................)))))))........	GAGGUGU-AUCGGUU---------------UGCCGA--UCAUCCAG-------------AUUUUGGGUGCAACUAAUUUUUAGAGA--UU----UUU--UUCUCU-----------AGCAGAGUU-------U---------------------------UGCUA------GUCUGUUC--------AUCAGGCGUUAGAUUAU-U-ACUAG--GUUCGACGCCUCAAG-AUACC	GUUAGAUUAUUACUAGGUUCG	GAGGUGUAUCGGUUUGCCGAUCAUCCAGAUUUUGGGUGCAACUAAUUUUUAGAGAUUUUUUUCUCUAGCAGAGUUUUGCUAGUCUGUUCAUCAGGC	ACGCCUCAAGAUACC
	UG17_locus_76	Eco1	9.4e-17	9297	9420	+	GAGGCGUAUCGGAAGCGAUCAUCCAGCAAUGGGUGCAACUAAUCUCGGGAGGCUUGUCCUCUAGCUUUGCUAGUCUGCUAUGCAGGCGUUAUCCUAAUUACUACGUAUGACGCCUCGACACAUU	NZ_LZEX01000001.1_675993_697327_rc	(((((((.(((()))))).((((((....))))))............(((((....))))))(((...))).((((((...))))))......................)))))))........	GAGGCGU-AUCGG-----------------AAGCGA--UCAUCCAG--------------CAAUGGGUGCAACUAAUCUCGGGAGG--CU----U-G--UCCUCU-----------AGC----UU-------U----------------------------GCUA------GUCUGCUA--------UGCAGGCGUUAUCCUAAUU-ACUAC--GUAUGACGCCUCGAC-ACAUU	GUUAUCCUAAUUACUACGUAUG	GAGGCGUAUCGGAAGCGAUCAUCCAGCAAUGGGUGCAACUAAUCUCGGGAGGCUUGUCCUCUAGCUUUGCUAGUCUGCUAUGCAGGC	ACGCCUCGACACAUU
	UG17_locus_224	Eco1	4.3e-16	9187	9327	+	UAGAGGUGGCUGUUGUUAGUAGCAGCCCACUCUGAACGUCAAGAGUGAAACUAAUUUUGAAGGGGUUACCCUUAGCAUAUUUUAUAUGCUUACUCCAUUUGGAGUGUUAACUUGAUAACUAAACAACCUCUAUGGAACACA	NZ_JAEHHQ010000012.1_28174_49505_rc	(((((((.((((((......)))))).((((((........))))))............(((((....))))))((((.......)))).((((((....))))))...................))))))).........	UAGAGGU-GGCUGUUGUU---------AGUAGCAGC--CCACUCUGA----------ACGUCAAGAGUGAAACUAAUUUUG-AAGGGG-U----U-A--CCCUUA-----------GCAU--AUUU----UAU---------------------------AUGCU------UACUCCAU-------UUGGAGUGUUAACUUGAU---AACUA---AACAACCUCUAUGGAACACA	UUAACUUGAUAACUAAACA	UAGAGGUGGCUGUUGUUAGUAGCAGCCCACUCUGAACGUCAAGAGUGAAACUAAUUUUGAAGGGGUUACCCUUAGCAUAUUUUAUAUGCUUACUCCAUUUGGAGUG	ACCUCUAUGGAACACA
	UG17_locus_171	Eco1	2.3e-15	9256	9421	+	AGGGUGUGUUUGUCUUUGCUUCGGAGAAGACUUUCCACUCACUUGUGAGUGCAACUAAUAUUGAAGAGCUUGUCUCUUAGUUGCCUUUCUAUUUUGUAAGAGUGUUAGGCAACUUGCCCCGCAAGGGGCGUUUAAUCUAUGUAACUUACGGACACUCUAGGACAUC	NZ_BAEO01000051.1_64425_85756_rc	(((((((.((((((..............)))))).((((((....))))))............(((((.....))))))((((..........................)))).((((((....)))))).....................)))))))........	AGGGUGU-GUUUGUCUUUGCUU-CGGAGAAGACUUU--CCACUCA--------------CUUGUGAGUGCAACUAAUAUUG-AAGAGC-U----UGU--CUCUUA-----------GUUG-------------CCUUUCUAUUUUGUAAGAGUGUUAGG-CAACU------UGCCCCGC-------AAGGGGCGUUUAAUCUAUGU-AACUU---ACGGACACUCUAGG-ACAUC	UUUAAUCUAUGUAACUUACGG	AGGGUGUGUUUGUCUUUGCUUCGGAGAAGACUUUCCACUCACUUGUGAGUGCAACUAAUAUUGAAGAGCUUGUCUCUUAGUUGCCUUUCUAUUUUGUAAGAGUGUUAGGCAACUUGCCCCGCAAGGGGCG	ACACUCUAGGACAUC
	UG17_locus_93	Eco1	3e-14	9244	9385	+	UGGGGGAUGUUGAGAAAUCAACCAUCCAGAAAUGGGUGCAACUAAUCCAGAAGGGCCUAGCCCUUAGUCAUAAGACUUCGUCUUAGGACUUGCUCGGCAACGAGCGUUACACUCUUAACUAUAAUAGACCCCCAAAGCUCUU	NZ_JAHKRC010000002.1_133384_154745_rc	(((((((..((((..)))))).((((((....))))))............((((((...)))))).......((((...)))).......((((((....)))))).....................)))))))........	UGGGGGAUGUUGA---G------------AAAUCAA--CCAUCCAG--------------AAAUGGGUGCAACUAAUCCAGAAGGGCC------U-A--GCCCUUAGU----CAUAAGAC---UU-------C---------------------------GUCUUAGGACUUGCUCGGC-------AACGAGCG-UUACACUCUUA-ACUAU--AAUAGACCCCCAAAG-CUCUU	UUACACUCUUAACUAUAAUAG	UGGGGGAUGUUGAGAAAUCAACCAUCCAGAAAUGGGUGCAACUAAUCCAGAAGGGCCUAGCCCUUAGUCAUAAGACUUCGUCUUAGGACUUGCUCGGCAACGAGCG	ACCCCCAAAGCUCUU
	UG17_locus_298	Eco1	4.7e-14	9207	9341	+	CGGGCGUGUCGUGAGAUUCACGGCCGCUCUCACCAAAGGGCGCUACUAAUUUUGAAGAACGCAAUGUUCUUAGUCUUUUCGGCUUGCUCCCGAAAGGGGGUGUUAAUCAGUAACCUAUUGACGCCCGAGGCCUUU	NZ_JAULRT010000052.1_539978_561300_rc	(((((((.((((((...)))))).((((((......))))))............((((((.....))))))((((.....)))).((((((....))))))...................)))))))........	CGGGCGU-GUCGUGAGA------------UUCACGG--CCGCUCUC------------ACCAAAGGGCGCUACUAAUUUUGAAGAACGCA----A-U--GUUCUU-----------AGUC---UUU-----UC---------------------------GGCUU------GCUCCCGA-------AAGGGGGUGUUAAUCAGU-A-ACCU----AUUGACGCCCGAGG-CCUUU	GUUAAUCAGUAACCUAUUG	CGGGCGUGUCGUGAGAUUCACGGCCGCUCUCACCAAAGGGCGCUACUAAUUUUGAAGAACGCAAUGUUCUUAGUCUUUUCGGCUUGCUCCCGAAAGGGGGU	ACGCCCGAGGCCUUU
	UG17_locus_381	Eco1	4.3e-13	9222	9378	+	UGUGCGUGCCGGCAUAUGUUCCGAUAUAAGUCGGCCACUCUGAAUUCAAUUCAGAGUGAUACUAAUUAUGAAGAGCGUUGGCUCUUAGGUGUAAAAGCCUUGCCCGCCUAGAACGGGUGUUCACUUAUCAUUACUAAAAUCAACGCACAGGACAUCA	NZ_OU594967.1_3263641_3284984_rc	(((((((.((((((..............)))))).((((((...........))))))............((((((....)))))).((((....)))).((((((.......)))))).......................)))))))........	UGUGCGU-GCCGGCAUAUGUUC-CGAUAUAAGUCGG--CCACUCUGAAU-------UCAAUUCAGAGUGAUACUAAUUAUGAAGAGCG-U----U-G--GCUCUU----------AGGUG---UA------AA---------------------------AGCCU------UGCCCGCCU----AGAACGGGUGUUCACUUAUCAUUACUAA--AAUCAACGCACAGGA-CAUCA	UUCACUUAUCAUUACUAAAAUCA	UGUGCGUGCCGGCAUAUGUUCCGAUAUAAGUCGGCCACUCUGAAUUCAAUUCAGAGUGAUACUAAUUAUGAAGAGCGUUGGCUCUUAGGUGUAAAAGCCUUGCCCGCCUAGAACGGGUG	ACGCACAGGACAUCA
	UG17_locus_57	Eco1	6.2e-13	9271	9408	+	UGGGCGUAUCAGUAAUGAUCAUCCAACAAUGGGUGCAACUAAUUAAGGGAGGCUGCUGCCUCUAGCCUGCUAGUUUAUAGCUUGCUAGCCUAUAACUAGGCGUUACUCUAAUCACUAUAUAUGGCGUCCCAAAAGCUU	NZ_JAKCNG010000005.1_45132_66466	(((((((.(((()))))).((((((....))))))............((((((....))))))...................)))).((((((..))))))......................)))))))........	UGGGCGU-AUCAG-----------------UAAUGA--UCAUCCA--------------ACAAUGGGUGCAACUAAUUAAGGGAGGCUGC--------UGCCUCUAG------CCU--------G--------CUAGUU-------------UAUAGCU-UGCUA------GCCUAUAA---------CUAGGCGUUACUCUAAUC-ACUAU--AUAUGGCGUCCCAAA-AGCUU	GUUACUCUAAUCACUAUAUAUG	UGGGCGUAUCAGUAAUGAUCAUCCAACAAUGGGUGCAACUAAUUAAGGGAGGCUGCUGCCUCUAGCCUGCUAGUUUAUAGCUUGCUAGCCUAUAACUAGGC	GCGUCCCAAAAGCUU
	UG17_locus_1232	Eco1	2.5e-12	8678	8803	+	GAGGUGGACUGUAAAUUCAGCCACCCACUUGUGGGUGAAACUACUCUUGAAGAGCGUGGCUCUUAGCCUUUUUUGGCUUGCCUGGUAACAGGUGAUUAACUGUAAAAAAAAACAUCUUGGGAUUCU	CABVGQ010000274.1_1_10423_rc	(((((((.(((((()))))).((((((....))))))............((((((...)))))).((((....)))).((((((....)))))).................)))))))........	GAGGUGG-ACUGUAA---------------AUUCAG--CCACCCA--------------CUUGUGGGUGAAACUACUCUUGAAGAGCG------U-G--GCUCUU----------AGCCU---UU------UU---------------------------UGGCU------UGCCUGGU-------AACAGGUGAUUAAC---UGU-AAAA----AAAAACAUCUUGGG-AUUCU	AUUAACUGUAAAAAAAA	GAGGUGGACUGUAAAUUCAGCCACCCACUUGUGGGUGAAACUACUCUUGAAGAGCGUGGCUCUUAGCCUUUUUUGGCUUGCCUGGUAACAGGUG	ACAUCUUGGGAUUCU
	UG17_locus_1235	Eco1	2.5e-12	3559	3684	+	GAGGUGGACUGUAAAUUCAGCCACCCACUUGUGGGUGAAACUACUCUUGAAGAGCGUGGCUCUUAGCCUUUUUUGGCUUGCCUGGUAACAGGUGAUUAACUGUAAAAAAAAACAUCUUGGGAUUCU	CABVGQ010000246.1_1_9059_rc	(((((((.(((((()))))).((((((....))))))............((((((...)))))).((((....)))).((((((....)))))).................)))))))........	GAGGUGG-ACUGUAA---------------AUUCAG--CCACCCA--------------CUUGUGGGUGAAACUACUCUUGAAGAGCG------U-G--GCUCUU----------AGCCU---UU------UU---------------------------UGGCU------UGCCUGGU-------AACAGGUGAUUAAC---UGU-AAAA----AAAAACAUCUUGGG-AUUCU	AUUAACUGUAAAAAAAA	GAGGUGGACUGUAAAUUCAGCCACCCACUUGUGGGUGAAACUACUCUUGAAGAGCGUGGCUCUUAGCCUUUUUUGGCUUGCCUGGUAACAGGUG	ACAUCUUGGGAUUCU
	UG17_locus_1282	Eco1	2.5e-12	2005	2130	+	GAGGUGGACUGUAAAUUCAGCCACCCACUUGUGGGUGAAACUACUCUUGAAGAGCGUGGCUCUUAGCCUUUUUUGGCUUGCCUGGUAACAGGUGAUUAACUGUAAAAAAAAACAUCUUGGGAUUCU	CABVGN010000290.1_1_5006	(((((((.(((((()))))).((((((....))))))............((((((...)))))).((((....)))).((((((....)))))).................)))))))........	GAGGUGG-ACUGUAA---------------AUUCAG--CCACCCA--------------CUUGUGGGUGAAACUACUCUUGAAGAGCG------U-G--GCUCUU----------AGCCU---UU------UU---------------------------UGGCU------UGCCUGGU-------AACAGGUGAUUAAC---UGU-AAAA----AAAAACAUCUUGGG-AUUCU	AUUAACUGUAAAAAAAA	GAGGUGGACUGUAAAUUCAGCCACCCACUUGUGGGUGAAACUACUCUUGAAGAGCGUGGCUCUUAGCCUUUUUUGGCUUGCCUGGUAACAGGUG	ACAUCUUGGGAUUCU
	UG17_locus_1357	Eco1	2.5e-12	1703	1828	+	GAGGUGGACUGUAAAUUCAGCCACCCACUUGUGGGUGAAACUACUCUUGAAGAGCGUGGCUCUUAGCCUUUUUUGGCUUGCCUGGUAACAGGUGAUUAACUGUAAAAAAAAACAUCUUGGGAUUCU	CABVGQ010000062.1_1_13811_rc	(((((((.(((((()))))).((((((....))))))............((((((...)))))).((((....)))).((((((....)))))).................)))))))........	GAGGUGG-ACUGUAA---------------AUUCAG--CCACCCA--------------CUUGUGGGUGAAACUACUCUUGAAGAGCG------U-G--GCUCUU----------AGCCU---UU------UU---------------------------UGGCU------UGCCUGGU-------AACAGGUGAUUAAC---UGU-AAAA----AAAAACAUCUUGGG-AUUCU	AUUAACUGUAAAAAAAA	GAGGUGGACUGUAAAUUCAGCCACCCACUUGUGGGUGAAACUACUCUUGAAGAGCGUGGCUCUUAGCCUUUUUUGGCUUGCCUGGUAACAGGUG	ACAUCUUGGGAUUCU
	UG17_locus_1497	Eco1	2.5e-12	1246	1371	+	GAGGUGGACUGUAAAUUCAGCCACCCACUUGUGGGUGAAACUACUCUUGAAGAGCGUGGCUCUUAGCCUUUUUUGGCUUGCCUGGUAACAGGUGAUUAACUGUAAAAAAAAACAUCUUGGGAUUCU	CABVGQ010000213.1_7135_20115_rc	(((((((.(((((()))))).((((((....))))))............((((((...)))))).((((....)))).((((((....)))))).................)))))))........	GAGGUGG-ACUGUAA---------------AUUCAG--CCACCCA--------------CUUGUGGGUGAAACUACUCUUGAAGAGCG------U-G--GCUCUU----------AGCCU---UU------UU---------------------------UGGCU------UGCCUGGU-------AACAGGUGAUUAAC---UGU-AAAA----AAAAACAUCUUGGG-AUUCU	AUUAACUGUAAAAAAAA	GAGGUGGACUGUAAAUUCAGCCACCCACUUGUGGGUGAAACUACUCUUGAAGAGCGUGGCUCUUAGCCUUUUUUGGCUUGCCUGGUAACAGGUG	ACAUCUUGGGAUUCU
	UG17_locus_1538	Eco1	2.5e-12	1703	1828	+	GAGGUGGACUGUAAAUUCAGCCACCCACUUGUGGGUGAAACUACUCUUGAAGAGCGUGGCUCUUAGCCUUUUUUGGCUUGCCUGGUAACAGGUGAUUAACUGUAAAAAAAAACAUCUUGGGAUUCU	CABVGQ010000062.1_1054_13811_rc	(((((((.(((((()))))).((((((....))))))............((((((...)))))).((((....)))).((((((....)))))).................)))))))........	GAGGUGG-ACUGUAA---------------AUUCAG--CCACCCA--------------CUUGUGGGUGAAACUACUCUUGAAGAGCG------U-G--GCUCUU----------AGCCU---UU------UU---------------------------UGGCU------UGCCUGGU-------AACAGGUGAUUAAC---UGU-AAAA----AAAAACAUCUUGGG-AUUCU	AUUAACUGUAAAAAAAA	GAGGUGGACUGUAAAUUCAGCCACCCACUUGUGGGUGAAACUACUCUUGAAGAGCGUGGCUCUUAGCCUUUUUUGGCUUGCCUGGUAACAGGUG	ACAUCUUGGGAUUCU
	UG17_locus_1571	Eco1	2.1e-11	9239	9384	+	AAGGAGUGAUGACGCAAUGCGUCAUCCACUCAUUCUUUGGAUGAGUGAACGUAACUCAGAAAGGUGAUUAAUUUUAUCUUUAGCUUCGUGCUUGCCCUGUAUUAAAGGGUGUUAACUCUAUGUAACUUCUCACUCCUUGAGCAUUC	NZ_JAJVEI010000001.1_326476_347819_rc	(((((((.((((((.....)))))).((((((.........))))))............((((((..........))))))((((...))))((((((.......))))))....................)))))))........	AAGGAGU-GAUGACGCAA----------UGCGUCAU--CCACUCAUUC---------UUUGGAUGAGUGAACGUAACUCAGAAAGGUGAUUAAUUUU--AUCUUU-----------AGCU---UC-------G---------------------------UGCU-------UGCCCUGUA----UUAAAGGGUGUUAACUCUAUGU-AACU----UCUCACUCCUUGAG-CAUUC	UUAACUCUAUGUAACUUCUC	AAGGAGUGAUGACGCAAUGCGUCAUCCACUCAUUCUUUGGAUGAGUGAACGUAACUCAGAAAGGUGAUUAAUUUUAUCUUUAGCUUCGUGCUUGCCCUGUAUUAAAGGGUG	ACUCCUUGAGCAUUC
	UG17_locus_1333	Eco1	2.4e-11	9247	9381	+	GAGGUACGUGAAUGACAUAUGCUCGUUCACCGUCCGAAAGGGUGCUACUAAUUAUGAAAGGCUUGCCUUUACCCGCAAGGGAAAGUCUAGAAAUAGGCGAUACACGAUUUACUAGAUUUGGUACCUCACAACCCU	NZ_FPLF01000151.1_399_11080	(((((((.((((((.........)))))).((((((..))))))............((((((..))))))((((....))))..((((((..))))))......................)))))))........	GAGGUAC-GUGAAUGACAUA------UGCUCGUUCA--CCGUCCG----------------AAAGGGUGCUACUAAUUAUGAAAGGCU------U----GCCUUU-----------ACCC---GC------AA---------------------------GGGAA-----AGUCUAGAA---------AUAGGCGAUACACGAUUU-ACUAG--AUUUGGUACCUCACA-ACCCU	GAUACACGAUUUACUAGAUUUG	GAGGUACGUGAAUGACAUAUGCUCGUUCACCGUCCGAAAGGGUGCUACUAAUUAUGAAAGGCUUGCCUUUACCCGCAAGGGAAAGUCUAGAAAUAGGC	GUACCUCACAACCCU
	UG17_locus_269	Eco1	4.3e-11	9186	9330	+	CUGGGGUGACCACUAUCUUGUGGCCCUACUCUGUAAAGAGUGAAACUAAUCCAGAAGGCUUUAGCCUUAGCUUCGGACAUGAAAAACCGAGCUUACUCCGAAAGGAGAGUUAACAUUUCUUAACUUAAAUACCCCAGUCAAACUC	NZ_QNSE01000007.1_1524_22879	(((((((..((((((..))))))...((((((....))))))............(((((....))))))((((...............)))).((((((....)))))).....................)))))))........	CUGGGGUGACCACUAU-------------CUUGUGGCCCUACUCUG--------------UAAAGAGUGAAACUAAUCCAG-AAGGCU------UUA--GCCUUA-----------GCUU-------------CGGACAU-----------GAAAAACC-GAGCU------UACUCCGA-------AAGGAGAGUUAACAUUUCUU-AACUU---AAAUACCCCAGUCA-AACUC	UUAACAUUUCUUAACUUAAAU	CUGGGGUGACCACUAUCUUGUGGCCCUACUCUGUAAAGAGUGAAACUAAUCCAGAAGGCUUUAGCCUUAGCUUCGGACAUGAAAAACCGAGCUUACUCCGAAAGGAGAG	ACCCCAGUCAAACUC
	UG17_locus_202	Eco1	2.2e-10	9231	9366	+	AGGCCAUAUGUUAUUAUAUAUGACAUCAUCUAUUCAUAGGUGCAACUGAUUUUGAGUAGCUCCCAGCUACUAGGCAUUAUAUGCCUGAUCCAAUUUGGAUAAUACUUAGAGUAACUUUUUGAUGGCUUAAAUAUCA	NZ_JBDKZX010000011.1_6477_27802_rc	(((((((.((((((.....)))))).((((((....))))))............((((((.....))))))((((.......)))).((((((.)))))).....................)))))))........	AGGCCAU-AUGUUAUUAU----------AUAUGACA--UCAUCUA--------------UUCAUAGGUGCAACUGAUUUUGAGUAGCUCC----C---AGCUACU-----------AGGC--AUUA-----UA--------------------------UGCCUG------AUCCAAU----------UUGGAUAAUACUUAGAGU-AACUU---UUUGAUGGCUUAAA-UAUCA	AAUACUUAGAGUAACUUUUUG	AGGCCAUAUGUUAUUAUAUAUGACAUCAUCUAUUCAUAGGUGCAACUGAUUUUGAGUAGCUCCCAGCUACUAGGCAUUAUAUGCCUGAUCCAAUUUGGAU	AUGGCUUAAAUAUCA
	UG17_locus_258	Eco1	3.9e-10	9217	9371	+	UACGAGUGGUGCUAAUUGUAGCUCCCACUCUCGUGAUGAGAGUGCACGUAAUUUAGAAAAACAGUUUUCUGUUUUUAGCUCAGACAUGCUCUGAGCUUGCCCUGACAUAGAGCAUGGGCGUUAACUCUUGAUAACUUAAUACUCGUGGGCACACC	NZ_JACGDN010000004.1_343097_364449_rc	(((((((.((((((....)))))).((((((.......))))))............((((((........))))))...........((((.)))).((((((...........))))))....................)))))))........	UACGAGU-GGUGCUAAU-----------UGUAGCUC--CCACUCUCG-----------UGAUGAGAGUGCACGUAAUUUAGAAAAACAGU----UUUCUGUUUUUAGCUCAGACAUGCUC------------U---------------------------GAGCU------UGCCCUGACAUAGAGCAUGGGCGUUAACUCUUGAU-AACUU----AAUACUCGUGGGC-ACACC	UUAACUCUUGAUAACUUAAU	UACGAGUGGUGCUAAUUGUAGCUCCCACUCUCGUGAUGAGAGUGCACGUAAUUUAGAAAAACAGUUUUCUGUUUUUAGCUCAGACAUGCUCUGAGCUUGCCCUGACAUAGAGCAUGGGCG	ACUCGUGGGCACACC
	UG17_locus_260	Eco1	5.5e-10	9276	9408	+	GGAGCGCGCUCCCAUGUGGAGCCGUCCCUGUUGGACGACACUAAUCUAGAGGAGUCAUCACUCCUUGUCGCUCGCGACAAGCCUCAAAAAGUUGAGGCGAAACACUGCUACUUGCUGGGCGCUCCGGAGCAUC	NZ_JAAIVI010000017.1_492787_514118_rc	(((((((.((((((.)))))).((((((...))))))............((((((....))))))((((......)))).((((((......))))))....................)))))))........	GGAGCGC-GCUCCCAU--------------GUGGAG--CCGUCCC---------------UGUUGGACGACACUAAUCUAGAGGAGUCAU----C----ACUCCU-----------UGUC--GCU------CG--------------------------CGACAA------GCCUCAAAA-----AGUUGAGGCGAAACACUGC-U-ACUUG---CUGGGCGCUCCGGA-GCAUC	GAAACACUGCUACUUGCUGG	GGAGCGCGCUCCCAUGUGGAGCCGUCCCUGUUGGACGACACUAAUCUAGAGGAGUCAUCACUCCUUGUCGCUCGCGACAAGCCUCAAAAAGUUGAGGC	GCGCUCCGGAGCAUC
	UG17_locus_194	Eco1	3.4e-09	9259	9395	+	UGGCCAUAUAUCUUUUGAUAUCAUCUGUAUGCAAAUAUAGGUGCUACUGAUUUAGAGUAGCUUUUCGCUACUAGGCUUUUGCCUGAUCCUUCAAAUAAGGAUAAUACUCUGUUACUUUUUGAUGGCCUAAAUGCACC	NZ_CP078042.1_360183_381361_rc	(((((((.(((((()))))).((((((..........))))))............((((((.....))))))((((....)))).((((((.....))))))...................))))))).........	UGGCCAU-AUAUCUU---------------UUGAUA--UCAUCUGUAU--------GCAAAUAUAGGUGCUACUGAUUUAGAGUAGCUUU----U-C--GCUACU-----------AGGC---UU------UU---------------------------GCCUG------AUCCUUCA------AAUAAGGAUAAUACUCUGU-U-ACUU----UUUGAUGGCCUAAAUGCACC	AAUACUCUGUUACUUUUUG	UGGCCAUAUAUCUUUUGAUAUCAUCUGUAUGCAAAUAUAGGUGCUACUGAUUUAGAGUAGCUUUUCGCUACUAGGCUUUUGCCUGAUCCUUCAAAUAAGGAU	AUGGCCUAAAUGCACC
	UG17_locus_475	Eco1	3.4e-09	6980	7116	+	UGGCCAUAUAUCUUUUGAUAUCAUCUGUAUGCAAAUAUAGGUGCUACUGAUUUAGAGUAGCUUUUCGCUACUAGGCUUUUGCCUGAUCCUUCAAAUAAGGAUAAUACUCUGUUACUUUUUGAUGGCCUAAAUGCACC	CP068253.1_397803_418858_rc	(((((((.(((((()))))).((((((..........))))))............((((((.....))))))((((....)))).((((((.....))))))...................))))))).........	UGGCCAU-AUAUCUU---------------UUGAUA--UCAUCUGUAU--------GCAAAUAUAGGUGCUACUGAUUUAGAGUAGCUUU----U-C--GCUACU-----------AGGC---UU------UU---------------------------GCCUG------AUCCUUCA------AAUAAGGAUAAUACUCUGU-U-ACUU----UUUGAUGGCCUAAAUGCACC	AAUACUCUGUUACUUUUUG	UGGCCAUAUAUCUUUUGAUAUCAUCUGUAUGCAAAUAUAGGUGCUACUGAUUUAGAGUAGCUUUUCGCUACUAGGCUUUUGCCUGAUCCUUCAAAUAAGGAU	AUGGCCUAAAUGCACC
	UG17_locus_434	Eco1	8.9e-09	9271	9409	+	AGGGCAUUCUGUUUACUCGGAACGCUCAAAUUUAACAAUUUGAGUGACACUAAUUUUGAAGCGAUUUCGCUUUACCGCCUAGCGGUAAGCCUGCUAACUACAGGCGUUAACUGUCUCUAACUACCUGCCCUGGGACACC	NZ_JAUOQC010000001.1_87945_109285	(((((((((((((..)))))).((((((............))))))............(((((...)))))).((((.....)))).((((((.......))))))..................)))))))........	AGGGCAU--UCUGUUU-------------ACUCGGA--ACGCUCAAAUU------UAACAAUUUGAGUGACACUAAUUUUGAAGCG-A-U----U----UCGCUU----------UACCG--CCU-------A--------------------------GCGGUA------AGCCUGCUA----ACUACAGGCGUUAACUGUCUCU-AACUA--C----CUGCCCUGGG-ACACC	UUAACUGUCUCUAACUAC	AGGGCAUUCUGUUUACUCGGAACGCUCAAAUUUAACAAUUUGAGUGACACUAAUUUUGAAGCGAUUUCGCUUUACCGCCUAGCGGUAAGCCUGCUAACUACAGGCG	CUGCCCUGGGACACC
	UG17_locus_355	Eco1	3.4e-06	9309	9446	+	UUAAGGUAGGAUGUAUUUAUUCCAUCUAUAUUCGUAUAGGUGCAACUGAUUAUUAAAGAUCUCAGGAUCUUUAAACCCUUUGGGUUUGAUUCUCUCUAGUAGAGGAUAUUACUAACUAUAAUUGCCUUAAAUGUAACU	NZ_JAVIMP010000332.1_13043_34356	(((((((..(((((()))))).((((((........))))))............((((((......))))))..((((...))))...((((((.......))))))................)))))))........	UUAAGGUAGGAUGUA---------------UUUAUU--CCAUCUAUA----------UUCGUAUAGGUGCAACUGAUUAUUAAAGAUC-U----CAG-GAUCUUUA---------AACCC---UU-------U---------------------------GGGUUU----GAUUCUCUCU----AGUAGAGGAUAUUACU-----A-ACUAU--AA-UUGCCUUAAAUG-UAACU	AUUACUAACUAUAAUU	UUAAGGUAGGAUGUAUUUAUUCCAUCUAUAUUCGUAUAGGUGCAACUGAUUAUUAAAGAUCUCAGGAUCUUUAAACCCUUUGGGUUUGAUUCUCUCUAGUAGAGGAU	GCCUUAAAUGUAACU
	UG17_locus_371	Eco1	2.4e-05	9308	9446	+	UUGAGGUAGGACUUUCAUCCCAUCUAUAUUUUAUAGGUGCAACUGAUUAAUAAAGCAACUAUAUGUUCUUUAAGCCUUCUUGGCUUGAUUCUCUUUACACAAGAGGAUAUUACUUACUUAAUUUACCUCAAAUGUAACU	NZ_CP093968.1_446667_467968_rc	(((((((.(((((())))).((((((.......))))))............((((((........)))))).((((.....))))...(((((.........))))))................)))))))........	UUGAGGU-AGGACUU----------------UCAUC--CCAUCUAUA-----------UUUUAUAGGUGCAACUGAUUAAUAAAGCAACU---AUAU-GUUCUUU----------AAGCC---UUC-----UU---------------------------GGCUUG----A-UUCUCUUUA--CACAAGAGGAUAUUACU-----U-ACUUA---AUUUACCUCAAAUG-UAACU	AUUACUUACUUAAUUU	UUGAGGUAGGACUUUCAUCCCAUCUAUAUUUUAUAGGUGCAACUGAUUAAUAAAGCAACUAUAUGUUCUUUAAGCCUUCUUGGCUUGAUUCUCUUUACACAAGAGGAU	ACCUCAAAUGUAACU
	UG17_locus_1286	Eco1	2.4e-05	9309	9447	+	UUGAGGUAGGACUUUCAUCCCAUCUAUAUUUUAUAGGUGCAACUGAUUAAUAAAGCAACUAUAUGUUCUUUAAGCCUUCUUGGCUUGAUUCUCUUUACACAAGAGGAUAUUACUUACUUAAUUUACCUCAAAUGUAACU	CP119200.1_1270344_1291126	(((((((.(((((())))).((((((.......))))))............((((((........)))))).((((.....))))...(((((.........))))))................)))))))........	UUGAGGU-AGGACUU----------------UCAUC--CCAUCUAUA-----------UUUUAUAGGUGCAACUGAUUAAUAAAGCAACU---AUAU-GUUCUUU----------AAGCC---UUC-----UU---------------------------GGCUUG----A-UUCUCUUUA--CACAAGAGGAUAUUACU-----U-ACUUA---AUUUACCUCAAAUG-UAACU	AUUACUUACUUAAUUU	UUGAGGUAGGACUUUCAUCCCAUCUAUAUUUUAUAGGUGCAACUGAUUAAUAAAGCAACUAUAUGUUCUUUAAGCCUUCUUGGCUUGAUUCUCUUUACACAAGAGGAU	ACCUCAAAUGUAACU
	UG17_locus_375	Eco1	3.8e-05	9229	9360	+	GGUAUGCGCUAGGCUUCGGUCUAGGACCUCAAUGAGGUGACCCUAUUAAGGCGCGAUCUCUUGGUCGCGGGCUUCGGCCAGUCCCCUUCGGGGGAGUUAAACUAUCCAUAAAUUUUCGCAUACCCUCACCCU	NZ_JACBNX010000014.1_135711_147549	(((((((.((((((....))))))((((((...))))))............((((((......))))))((((..))))..((((((..))))))......................)))))))........	GGUAUGC-GCUAGGCUU-----------CGGUCUAG---GACCUC---------------AAUGAGGUGACCCUAUUAAGGCGCGAUCUC----UUG--GUCGCG-----------GGCU----U-------C---------------------------GGCCA-----GUCCCCUUC---------GGGGGAGUUAAACUAUCC-AUAAA--UUUUCGCAUACCCUC-ACCCU	GUUAAACUAUCCAUAAAUUUUC	GGUAUGCGCUAGGCUUCGGUCUAGGACCUCAAUGAGGUGACCCUAUUAAGGCGCGAUCUCUUGGUCGCGGGCUUCGGCCAGUCCCCUUCGGGGGA	GCAUACCCUCACCCU
	UG17_locus_1573	Eco1	0.00012	2652	2770	+	AGGCUAUAUGUUUUACAUCGUCUUUUUAAGGCGCAACUGAUUUUGAGUAUCUUAUGAUACUAGGCUAGUCCUGAUCCUCGCGGAUAAUACUUACUUACUAUUGAUAGCUUAAACGCACU	NZ_JAATPH010000032.1_1_13997_rc	(((((((.((()))))).((((((...))))))............((((((....))))))((((...)))).(((((())))))..................))))))).........	AGGCUAU-AUGU------------------UUUACA--UCGUCUU---------------UUUAAGGCGCAACUGAUUUUGAGUAUCU------UAU--GAUACU-----------AGGC---UA-------G---------------------------UCCUG------AUCCUC-----------GCGGAUAAUACUUACU-U-ACU-----AUUGAUAGCUUAAACGCACU	AAUACUUACUUACUAUUG	AGGCUAUAUGUUUUACAUCGUCUUUUUAAGGCGCAACUGAUUUUGAGUAUCUUAUGAUACUAGGCUAGUCCUGAUCCUCGCGGAU	AUAGCUUAAACGCACU
	UG17_locus_80	Eco1	0.00013	9236	9394	+	AAGGUAUGUGUGACCUCACACCAUCUAUAGUUCUUCUACUAAUAGAUGUAACUGAUUUUCAGAAGAUCUAUUGAUUUUCUAGAUUUGGCAACAAAUCUGAUUCUCUUAUAAUUAUAAGAGAAUAAUAUUUACUUACUUAUAAAUAUACCUUGAUCUUCU	NZ_BBTQ01000011.1_94300_115625_rc	(((((((.(((((()))))).((((((...............))))))............((((((........))))))((((..........))))..((((((..........))))))......................)))))))........	AAGGUAU-GUGUGAC---------------CUCACA--CCAUCUAUAGUUC---UUCUACUAAUAGAUGUAACUGAUUUUCAGAAGAUCUA--UU--GAUUUUCU-----------AGAU---UUGGCAACAA---------------------------AUCUG-----AUUCUCUUAUAA-UUAUAAGAGAAUAAUAUUUACUU-ACUUA--UAAAUAUACCUUGAU-CUUCU	UAAUAUUUACUUACUUAUAAAU	AAGGUAUGUGUGACCUCACACCAUCUAUAGUUCUUCUACUAAUAGAUGUAACUGAUUUUCAGAAGAUCUAUUGAUUUUCUAGAUUUGGCAACAAAUCUGAUUCUCUUAUAAUUAUAAGAGAA	AUACCUUGAUCUUCU
	UG17_locus_1253	Eco1	0.00013	9236	9394	+	AAGGUAUGUGUGACCUCACACCAUCUAUAGUUCUUCUACUAAUAGAUGUAACUGAUUUUCAGAAGAUCUAUUGAUUUUCUAGAUUUGGCAACAAAUCUGAUUCUCUUAUAAUUAUAAGAGAAUAAUAUUUACUUACUUAUAAAUAUACCUUGAUCUUCU	NZ_CP061646.1_1132020_1152697_rc	(((((((.(((((()))))).((((((...............))))))............((((((........))))))((((..........))))..((((((..........))))))......................)))))))........	AAGGUAU-GUGUGAC---------------CUCACA--CCAUCUAUAGUUC---UUCUACUAAUAGAUGUAACUGAUUUUCAGAAGAUCUA--UU--GAUUUUCU-----------AGAU---UUGGCAACAA---------------------------AUCUG-----AUUCUCUUAUAA-UUAUAAGAGAAUAAUAUUUACUU-ACUUA--UAAAUAUACCUUGAU-CUUCU	UAAUAUUUACUUACUUAUAAAU	AAGGUAUGUGUGACCUCACACCAUCUAUAGUUCUUCUACUAAUAGAUGUAACUGAUUUUCAGAAGAUCUAUUGAUUUUCUAGAUUUGGCAACAAAUCUGAUUCUCUUAUAAUUAUAAGAGAA	AUACCUUGAUCUUCU
	UG17_locus_1319	Eco1	0.00013	9236	9394	+	AAGGUAUGUGUGACCUCACACCAUCUAUAGUUCUUCUACUAAUAGAUGUAACUGAUUUUCAGAAGAUCUAUUGAUUUUCUAGAUUUGGCAACAAAUCUGAUUCUCUUAUAAUUAUAAGAGAAUAAUAUUUACUUACUUAUAAAUAUACCUUGAUCUUCU	NZ_RFEW01000029.1_17039_27817	(((((((.(((((()))))).((((((...............))))))............((((((........))))))((((..........))))..((((((..........))))))......................)))))))........	AAGGUAU-GUGUGAC---------------CUCACA--CCAUCUAUAGUUC---UUCUACUAAUAGAUGUAACUGAUUUUCAGAAGAUCUA--UU--GAUUUUCU-----------AGAU---UUGGCAACAA---------------------------AUCUG-----AUUCUCUUAUAA-UUAUAAGAGAAUAAUAUUUACUU-ACUUA--UAAAUAUACCUUGAU-CUUCU	UAAUAUUUACUUACUUAUAAAU	AAGGUAUGUGUGACCUCACACCAUCUAUAGUUCUUCUACUAAUAGAUGUAACUGAUUUUCAGAAGAUCUAUUGAUUUUCUAGAUUUGGCAACAAAUCUGAUUCUCUUAUAAUUAUAAGAGAA	AUACCUUGAUCUUCU
	UG17_locus_865	Eco1	0.00017	9294	9431	+	GCCCUGUCGGUGUGUUAUAUACAAGCCUCGUAGAGGUGAUUCUAAUCAUGAAGUGAUCUACUCACUUACUUCUUUUGUGAAGUAGCCUCCUAAAAAGGGCGUUAAUAGUCUUAAAAUUUUCCCGCAGGGCAACUAAUU	NZ_AP024855.1_1139474_1158657	(((((((..((((((.)))))).((((((...))))))............((((((.....))))))((((........))))..((((((....))))))......................)))))))........	GCCCUGUCGGUGUGUU--------------AUAUAC--AAGCCUCG---------------UAGAGGUGAUUCUAAUCAUGAAGUGAUCU----A-C--UCACUU-----------ACUU--CUUUU---GUG---------------------------AAGUA-----GCCUCCUAA-------AAAGGGCGUUAAUAGUCUUAAAAUUU---UCCCGCAGGGCAAC-UAAUU	UUAAUAGUCUUAAAAUUUUCCC	GCCCUGUCGGUGUGUUAUAUACAAGCCUCGUAGAGGUGAUUCUAAUCAUGAAGUGAUCUACUCACUUACUUCUUUUGUGAAGUAGCCUCCUAAAAAGGGCG	GCAGGGCAACUAAUU
	UG17_locus_232	Eco1	0.00027	9312	9443	+	UGGGGGCAACUUGUGUUGGAUCUUCAUUUUUGAAGGUGAAUCUAAUAAGUAAUACACUUUGUGUAUUUGCGCACUACGCGUAAACCUCAUUUUGAGGUGUUAAAGUUUCCUAAAAAGUCCCCCAGCACUCAA	NZ_MAUJ01000001.1_1274720_1296087	(((((((.((((((...)))))).((((((..))))))............((((((.....))))))((((.....))))...((((((...))))))...................)))))))........	UGGGGGC-AACUUGUGU------------UGGAUCU--UCAUUUU----------------UGAAGGUGAAUCUAAUAAGUAAUACACUU----U-G--UGUAUU-----------UGCGC-ACU-------A---------------------------CGCGUA----AACCUCAUU--------UUGAGGUGUUAAAGU---U-UCCUA--AAAAGUCCCCCAGCA-CUCAA	GUUAAAGUUUCCUAAAAAG	UGGGGGCAACUUGUGUUGGAUCUUCAUUUUUGAAGGUGAAUCUAAUAAGUAAUACACUUUGUGUAUUUGCGCACUACGCGUAAACCUCAUUUUGAGGU	UCCCCCAGCACUCAA
	UG17_locus_324	Eco1	0.00033	9282	9407	+	GGGGCUUAUUUAUACAUUGUAUAAAUAAUUCCGAAUAGGGAUGAAGCUAAUGUUAAAGGCAUCAAAACCUUUCUAAAACUUGCUAGCAAGUGGAAAGUACCUGUAAAUAUAAAGCCCCAAACUCUU	NZ_SMGG01000007.1_64611_85966	(((((((.((((((.....)))))).((((((.....))))))...........((((((......))))))....((((((....))))))...................)))))))........	GGGGCUU-AUUUAUACAU----------UGUAUAAA--UAAUUCCG-------------AAUAGGGAUGAAGCUAAUGUU-AAAGGC-AU----CAA-AACCUUU------------------CU-------A-------------------------------A------AACUUGCU-------AGCAAGUGGAAAGUACCUGUAAA------UAUAAAGCCCCAAA-CUCUU	GAAAGUACCUGUAAAUAUA	GGGGCUUAUUUAUACAUUGUAUAAAUAAUUCCGAAUAGGGAUGAAGCUAAUGUUAAAGGCAUCAAAACCUUUCUAAAACUUGCUAGCAAGUG	AAGCCCCAAACUCUU
	UG17_locus_545	Eco1	0.0012	9745	9892	+	AGGGCACUCCGCAUAGCGGAACACCCAUCUCUGCCCGAGCGUAGAUGGGAGACACUAAUACAGAAGUGAAAUUUCACUUUUUCGACAAUGUCGAAAAGCUUGCACUACGCAGGCGCUAAGCGUCCAAACUAACGUGCCCUAGAGUACU	NZ_JAVVLT010000032.1_242605_263942	(((((((((((((.)))))).((((((..................))))))............((((((....))))))((((.........)))).((((((.....))))))...................)))))))........	AGGGCAC--UCCGCAU--------------AGCGGA--ACACCCAUCUCUGCCCGAGCGUAGAUGGGAGACACUAAUACAGAAGUGAAAU----U----UCACUU-----------UUUC--GACAA---UGU--------------------------CGAAAA------GCUUGCAC------UACGCAGGCGCUAAGCGUCCA-AACUA--A---CGUGCCCUAGA-GUACU	GCUAAGCGUCCAAACUAAC	AGGGCACUCCGCAUAGCGGAACACCCAUCUCUGCCCGAGCGUAGAUGGGAGACACUAAUACAGAAGUGAAAUUUCACUUUUUCGACAAUGUCGAAAAGCUUGCACUACGCAGGC	GUGCCCUAGAGUACU
	UG17_locus_1121	Eco1	0.0012	9296	9428	+	CCUGCGGUGUGUUAUGUUGCAAGCCUCAUUGAGGUGAUUCUAAUCAUGAAGUGUUAAUUCACUUACUUCCUUUGUGAAGUAGCCCUUUCAUCGGGGCGUUAACGGUCUUAAUGUUUUCCCGCAGGGCUUUAAU	QYSY01000003.1_96273_117298_rc	(((((((.((((((.))))).((((((...))))))............(((((.....))))))((((.......))))..((((((....)))))).....................)))))))........	CCUGCGG-UGUGUUAU---------------GUUGC--AAGCCUC---------------AUUGAGGUGAUUCUAAUCAUGAAGUG-U-U----AAU--UCACUU-----------ACUU--CCUU----UGU---------------------------GAAGU-----AGCCCUUUC-------AUCGGGGCGUUAACGGUCUU-AAUGU---UUUCCCGCAGGGCU-UUAAU	GUUAACGGUCUUAAUGUUUUC	CCUGCGGUGUGUUAUGUUGCAAGCCUCAUUGAGGUGAUUCUAAUCAUGAAGUGUUAAUUCACUUACUUCCUUUGUGAAGUAGCCCUUUCAUCGGGGC	CCGCAGGGCUUUAAU
	UG17_locus_1441	Eco1	0.0012	8889	9021	+	CCUGCGGUGUGUUAUGUUGCAAGCCUCAUUGAGGUGAUUCUAAUCAUGAAGUGUUAAUUCACUUACUUCCUUUGUGAAGUAGCCCUUUCAUCGGGGCGUUAACGGUCUUAAUGUUUUCCCGCAGGGCUUUAAU	QYSJ01000001.1_501670_522290_rc	(((((((.((((((.))))).((((((...))))))............(((((.....))))))((((.......))))..((((((....)))))).....................)))))))........	CCUGCGG-UGUGUUAU---------------GUUGC--AAGCCUC---------------AUUGAGGUGAUUCUAAUCAUGAAGUG-U-U----AAU--UCACUU-----------ACUU--CCUU----UGU---------------------------GAAGU-----AGCCCUUUC-------AUCGGGGCGUUAACGGUCUU-AAUGU---UUUCCCGCAGGGCU-UUAAU	GUUAACGGUCUUAAUGUUUUC	CCUGCGGUGUGUUAUGUUGCAAGCCUCAUUGAGGUGAUUCUAAUCAUGAAGUGUUAAUUCACUUACUUCCUUUGUGAAGUAGCCCUUUCAUCGGGGC	CCGCAGGGCUUUAAU
	UG17_locus_1539	Eco1	0.0012	8676	8808	+	CCUGCGGUGUGUUAUGUUGCAAGCCUCAUUGAGGUGAUUCUAAUCAUGAAGUGUUAAUUCACUUACUUCCUUUGUGAAGUAGCCCUUUCAUCGGGGCGUUAACGGUCUUAAUGUUUUCCCGCAGGGCUUUAAU	QYSK01000001.1_257714_278121	(((((((.((((((.))))).((((((...))))))............(((((.....))))))((((.......))))..((((((....)))))).....................)))))))........	CCUGCGG-UGUGUUAU---------------GUUGC--AAGCCUC---------------AUUGAGGUGAUUCUAAUCAUGAAGUG-U-U----AAU--UCACUU-----------ACUU--CCUU----UGU---------------------------GAAGU-----AGCCCUUUC-------AUCGGGGCGUUAACGGUCUU-AAUGU---UUUCCCGCAGGGCU-UUAAU	GUUAACGGUCUUAAUGUUUUC	CCUGCGGUGUGUUAUGUUGCAAGCCUCAUUGAGGUGAUUCUAAUCAUGAAGUGUUAAUUCACUUACUUCCUUUGUGAAGUAGCCCUUUCAUCGGGGC	CCGCAGGGCUUUAAU
	UG17_locus_1554	Eco1	0.0012	9296	9428	+	CCUGCGGUGUGUUAUGUUGCAAGCCUCAUUGAGGUGAUUCUAAUCAUGAAGUGUUAAUUCACUUACUUCCUUUGUGAAGUAGCCCUUUCAUCGGGGCGUUAACGGUCUUAAUGUUUUCCCGCAGGGCUUUAAU	QYSJ01000001.1_502257_522697_rc	(((((((.((((((.))))).((((((...))))))............(((((.....))))))((((.......))))..((((((....)))))).....................)))))))........	CCUGCGG-UGUGUUAU---------------GUUGC--AAGCCUC---------------AUUGAGGUGAUUCUAAUCAUGAAGUG-U-U----AAU--UCACUU-----------ACUU--CCUU----UGU---------------------------GAAGU-----AGCCCUUUC-------AUCGGGGCGUUAACGGUCUU-AAUGU---UUUCCCGCAGGGCU-UUAAU	GUUAACGGUCUUAAUGUUUUC	CCUGCGGUGUGUUAUGUUGCAAGCCUCAUUGAGGUGAUUCUAAUCAUGAAGUGUUAAUUCACUUACUUCCUUUGUGAAGUAGCCCUUUCAUCGGGGC	CCGCAGGGCUUUAAU
	UG17_locus_1559	Eco1	0.0012	9296	9428	+	CCUGCGGUGUGUUAUGUUGCAAGCCUCAUUGAGGUGAUUCUAAUCAUGAAGUGUUAAUUCACUUACUUCCUUUGUGAAGUAGCCCUUUCAUCGGGGCGUUAACGGUCUUAAUGUUUUCCCGCAGGGCUUUAAU	QYSK01000001.1_257094_277402	(((((((.((((((.))))).((((((...))))))............(((((.....))))))((((.......))))..((((((....)))))).....................)))))))........	CCUGCGG-UGUGUUAU---------------GUUGC--AAGCCUC---------------AUUGAGGUGAUUCUAAUCAUGAAGUG-U-U----AAU--UCACUU-----------ACUU--CCUU----UGU---------------------------GAAGU-----AGCCCUUUC-------AUCGGGGCGUUAACGGUCUU-AAUGU---UUUCCCGCAGGGCU-UUAAU	GUUAACGGUCUUAAUGUUUUC	CCUGCGGUGUGUUAUGUUGCAAGCCUCAUUGAGGUGAUUCUAAUCAUGAAGUGUUAAUUCACUUACUUCCUUUGUGAAGUAGCCCUUUCAUCGGGGC	CCGCAGGGCUUUAAU
	UG17_locus_303	Eco1	0.0089	9198	9341	+	CCGAGGUGUAGAGGAGGUCGUAUAGAUAGCCUCUGCUGUCCAGCAAUGGAUGACAGUAACAGAGAAACGUGCUUCUGCUCGUUUGGUUAACCUGCUUGCUCCAGCAAGCGAUAGAUGCUCAUAGAUGAGACCUCGGGAGCCCAU	NZ_CAWOOF010000001.1_28126_49457	(((((((.((((((...............)))))).((((((....))))))............((((((........))))))(((()))).((((((....))))))....................)))))))........	CCGAGGU-GUAGAGGAGGUCGUAUAGAUAGCCUCUG--CUGUCCAG--------------CAAUGGAUGACAGUAACAGAGAAACGUGCU----UCUGCUCGUUU-----------GGUU----------------------------------------AACCU------GCUUGCUC-------CAGCAAGCGAUAGAUGCU---CAUAG--AUGAGACCUCGGGAG-CCCAU	GAUAGAUGCUCAUAGAUGAG	CCGAGGUGUAGAGGAGGUCGUAUAGAUAGCCUCUGCUGUCCAGCAAUGGAUGACAGUAACAGAGAAACGUGCUUCUGCUCGUUUGGUUAACCUGCUUGCUCCAGCAAGC	ACCUCGGGAGCCCAU
	UG17_locus_1096	Eco1	2.1e-22	9301	9425	+	GAGGCGUAUCACAUAUGUGAUCAUCCAGAUUAUUGGGUGCAACUAAUUUUGGGAGGCUUGACCUCUAGUUUUACUAGUCUGUUUACAGGCGUUACACGCUAACUACCUUUGGCGUCUCAUUUUCC	NZ_JAODZS010000036.1_15364_36095_rc	(((((((.(((((()))))).((((((......))))))............(((((....))))))(((...))).((((((..)))))).....................))))))).......	GAGGCGU-AUCACAU---------------AUGUGA--UCAUCCAG------------AUUAUUGGGUGCAACUAAUUUUGGGAGG--CU----U-G--ACCUCU-----------AGU----UU-------U----------------------------ACUA------GUCUGUUU---------ACAGGCGUUACACGCU-A-ACUAC--CUUUGGCGUCUCAUU-UUCC-	GUUACACGCUAACUACCUUUG	GAGGCGUAUCACAUAUGUGAUCAUCCAGAUUAUUGGGUGCAACUAAUUUUGGGAGGCUUGACCUCUAGUUUUACUAGUCUGUUUACAGGC	GCGUCUCAUUUUCC
	UG17_locus_113	Eco1	7e-27	9198	9319	+	GAGGCGUAUCGCAUAGCGAUCAUCCAUCUUCAUGGGUGCAACUAAUUUUGGGAGGCUUGUCCUCUAGUUUUACUAGUCUGUUUACAGGCGUUACACGAUUACUACCUUAGGCGCCUCACUCA	NZ_JBDFNZ010000001.1_2279848_2301080_rc	(((((((.((((.)))))).((((((......))))))............(((((....))))))(((...))).((((((..)))))).....................))))))).....	GAGGCGU-AUCGC----------------AUAGCGA--UCAUCCAU------------CUUCAUGGGUGCAACUAAUUUUGGGAGG--CU----U-G--UCCUCU-----------AGU----UU-------U----------------------------ACUA------GUCUGUUU---------ACAGGCGUUACACGAU-U-ACUAC--CUUAGGCGCCUCACU-CA---	GUUACACGAUUACUACCUUAG	GAGGCGUAUCGCAUAGCGAUCAUCCAUCUUCAUGGGUGCAACUAAUUUUGGGAGGCUUGUCCUCUAGUUUUACUAGUCUGUUUACAGGC	GCGCCUCACUCA
	UG17_locus_1364	Eco1	2.1e-22	8479	8603	+	GAGGCGUAUCACAUAUGUGAUCAUCCAGAUUAUUGGGUGCAACUAAUUUUGGGAGGCUUGACCUCUAGUUUUACUAGUCUGUUUACAGGCGUUACACGCUAACUACCUUUGGCGUCUCAUUUUCC	NZ_JAODZS010000036.1_14761_35273_rc	(((((((.(((((()))))).((((((......))))))............(((((....))))))(((...))).((((((..)))))).....................))))))).......	GAGGCGU-AUCACAU---------------AUGUGA--UCAUCCAG------------AUUAUUGGGUGCAACUAAUUUUGGGAGG--CU----U-G--ACCUCU-----------AGU----UU-------U----------------------------ACUA------GUCUGUUU---------ACAGGCGUUACACGCU-A-ACUAC--CUUUGGCGUCUCAUU-UUCC-	GUUACACGCUAACUACCUUUG	GAGGCGUAUCACAUAUGUGAUCAUCCAGAUUAUUGGGUGCAACUAAUUUUGGGAGGCUUGACCUCUAGUUUUACUAGUCUGUUUACAGGC	GCGUCUCAUUUUCC
	UG17_locus_1569	Eco1	1.8e-17	1063	1190	+	AGGCGUAUCGUGGGUGAUUCACCUGCGAUCAUCCAUACCAAAUGGGUGCAACUAAUUUUGGGAGGCUUUGCCUCUAGUCUGACUAGUCUGUUUACAGGCGUUACUUAUUACUACCUUCGGCGCCUCAC	NZ_PDID01000012.1_21937_35044_rc	((((((.((((((.........)))))).((((((.......))))))............((((((...))))))((((.)))).((((((..))))))....................)))))))..	-AGGCGU-AUCGUGGGUGAU------UCACCUGCGA--UCAUCCAUA-----------CCAAAUGGGUGCAACUAAUUUUGGGAGGCU------U-U--GCCUCU-----------AGUC------------U---------------------------GACUA------GUCUGUUU---------ACAGGCGUUACUUAU--U-ACUAC--CUUCGGCGCCUCAC-------	GUUACUUAUUACUACCUUCG	AGGCGUAUCGUGGGUGAUUCACCUGCGAUCAUCCAUACCAAAUGGGUGCAACUAAUUUUGGGAGGCUUUGCCUCUAGUCUGACUAGUCUGUUUACAGGC	GCGCCUCAC
	UG17_locus_1570	Eco1	1.9e-33	9300	9424	+	GAGGCGUAUCGCUAAGCGAUCAUCCAGGUUUACUGGGUGCAACUAAUUUUGGGAGGCUUGUCCUCUAGUUUUACUAGUCUGUUUACAGGCGUUACACGAUUACUACCUUAGGCGCCUCAAUCUCC	NZ_MIIH01000002.1_2399798_2421132	(((((((.((((()))))).((((((.......))))))............(((((....))))))(((...))).((((((..)))))).....................))))))).......	GAGGCGU-AUCGC-U---------------AAGCGA--UCAUCCAGG-----------UUUACUGGGUGCAACUAAUUUUGGGAGG--CU----U-G--UCCUCU-----------AGU----UU-------U----------------------------ACUA------GUCUGUUU---------ACAGGCGUUACACGAU-U-ACUAC--CUUAGGCGCCUCAAU-CUCC-	GUUACACGAUUACUACCUUAG	GAGGCGUAUCGCUAAGCGAUCAUCCAGGUUUACUGGGUGCAACUAAUUUUGGGAGGCUUGUCCUCUAGUUUUACUAGUCUGUUUACAGGC	GCGCCUCAAUCUCC
	UG17_locus_1428	Eco2	1.9e-39	12277	12461	+	UUCGUUUGCGGGCGAUGCCUAUCGCGAAAGCGAUACCUCGUGAGGCCUCGGUCUUGCGGGCGGAAGUGCUCCCUACCCUGCGAAAGCAUGGGACGCUGCCGCUGGCAGCGAAACCUUCUUGGGGGGACGCGAUGCGUCACUGCCUAGGAAGUGGAUAUGACUGAUCCAUGAGGCAUCGCCCGCGC	NZ_CP012939.1_2476643_2497356	..........(((((((((((((((....)))))..(((((((((......))))))))).(((.....)))......................((((((...)))))).....((((((((((((((.......))))))-)))))))))...................)))))))))).....	UUCGUUUGCGGGCGAUGCCU--AUCGCG--AA--------------AGCGAUACCUCGUGAGG---CCUC----GG----UCUUGCGGGCGGAAGUGCUCCCUACCC-UGCGAAAG--CAUGGGACGCUGCC-G---CUGGCAGCGAAACCUUCUUGGGGG-GACGCGA-----------UGCGUCACUGCCUAGGAAGUGGAU-AUG-AC-UGA-UCCAU-------GAGGCAUCGCC-CGCGC	UGGAUAUGACUGAUCCAUG	UUCGUUUGCGGGCGAUGCCUAUCGCGAAAGCGAUACCUCGUGAGGCCUCGGUCUUGCGGGCGGAAGUGCUCCCUACCCUGCGAAAGCAUGGGACGCUGCCGCUGGCAGCGAAACCUUCUUGGGGGGACGCGAUGCGUCACUGCCUAGGAAG	AGGCAUCGCCCGCGC
	UG17_locus_1503	Eco2	1.9e-39	12124	12308	+	UUCGUUUGCGGGCGAUGCCUAUCGCGAAAGCGAUACCUCGUGAGGCCUCGGUCUUGCGGGCGGAAGUGCUCCCUACCCUGCGAAAGCAUGGGACGCUGCCGCUGGCAGCGAAACCUUCUUGGGGGGACGCGAUGCGUCACUGCCUAGGAAGUGGAUAUGACUGAUCCAUGAGGCAUCGCCCGCGC	CP012939.1_2476796_2497356	..........(((((((((((((((....)))))..(((((((((......))))))))).(((.....)))......................((((((...)))))).....((((((((((((((.......))))))-)))))))))...................)))))))))).....	UUCGUUUGCGGGCGAUGCCU--AUCGCG--AA--------------AGCGAUACCUCGUGAGG---CCUC----GG----UCUUGCGGGCGGAAGUGCUCCCUACCC-UGCGAAAG--CAUGGGACGCUGCC-G---CUGGCAGCGAAACCUUCUUGGGGG-GACGCGA-----------UGCGUCACUGCCUAGGAAGUGGAU-AUG-AC-UGA-UCCAU-------GAGGCAUCGCC-CGCGC	UGGAUAUGACUGAUCCAUG	UUCGUUUGCGGGCGAUGCCUAUCGCGAAAGCGAUACCUCGUGAGGCCUCGGUCUUGCGGGCGGAAGUGCUCCCUACCCUGCGAAAGCAUGGGACGCUGCCGCUGGCAGCGAAACCUUCUUGGGGGGACGCGAUGCGUCACUGCCUAGGAAG	AGGCAUCGCCCGCGC
	UG17_locus_1052	Eco2	1.3e-38	11488	11673	+	UUCGUGUGCGGGUGACGCCUAUCGUGCAAGCGAUACCUCGCAAGGCUUCGGUCUCGCGGGCGGAAGUGCUCUCUACCCUGCGCAAGCAUGGGACGUCGCAUUUUGUGACAAGACCUUCUCGAGGGAAUGCUCUGCAUCGCUGCUUGAGAAGUGGAUAUGACCCGAUUCUUGAGGUGUCUCCCGCAC	NZ_JACBYU010000001.1_281090_302565_rc	..........(((((((((((((((....)))))..(((((((((......))))))))).(((.....)))......................((((((...)))))).....((((((((((((((.......))))))-)))))))))....................)))))))))).....	UUCGUGUGCGGGUGACGCCU--AUCGUG--CA--------------AGCGAUACCUCGCAAGG---CUUC----GG----UCUCGCGGGCGGAAGUGCUCUCUACCC-UGCGCAAG--CAUGGGACGUCGCA-U---UUUGUGACAAGACCUUCUCGAGGG-AAUGCUC-----------UGCAUCGCUGCUUGAGAAGUGGAU-AUG-ACCCGA-UUCUU-------GAGGUGUCUCC-CGCAC	UGGAUAUGACCCGAUUCUUG	UUCGUGUGCGGGUGACGCCUAUCGUGCAAGCGAUACCUCGCAAGGCUUCGGUCUCGCGGGCGGAAGUGCUCUCUACCCUGCGCAAGCAUGGGACGUCGCAUUUUGUGACAAGACCUUCUCGAGGGAAUGCUCUGCAUCGCUGCUUGAGAAG	AGGUGUCUCCCGCAC
	UG17_locus_1565	Eco2	4.9e-36	10656	10827	+	UUGGCAUCGGGUGGUGCCUACCGCUAUGCGGUACCUCUCGCCUUAGGUCGAGAGCGGAAGUGCUCCGAGCCCCUUCAAACGGGCGUGACACCAAGUGUUAUACCUUCCUAGGGGCUGUCCAACGGCUGCUUGGGAAGUGGAUCUGACUGAUUACUCAGGCGCCACCCCAUUU	BMNO01000050.1_1_10954_rc	.........(((((((((((((((...)))))..(((((((((..))))))))).(((.....)))..................((((((.....))))))..(((((((((((((((...))))))-)))))))))...................))))))))))......	UU-GGCAUCGGGUGGUGCCU--ACCGCU---A--------------UGCGGUACCUCUCGCCU-----UA----------GGUCGAGAGCGGAAGUGCUCCGAGCCCCUUCAAAC-------GGGCGUGACA-CC-AAGUGUUAU---ACCUUCCUAGGGGCUGUCCA---------------ACGGCUGCUUGGGAAGUGGAU-CUG-AC-UGA-UUACU-------CAGGCGCCACCCCAUUU	UGGAUCUGACUGAUUACUC	UUGGCAUCGGGUGGUGCCUACCGCUAUGCGGUACCUCUCGCCUUAGGUCGAGAGCGGAAGUGCUCCGAGCCCCUUCAAACGGGCGUGACACCAAGUGUUAUACCUUCCUAGGGGCUGUCCAACGGCUGCUUGGGAAG	AGGCGCCACCCCAUUU
	UG17_locus_1002	Eco2	2.6e-35	11451	11621	+	UUGACGGUGGGUAGCGCCUACCGCUAUGCGGUACCUCUUGCCUCUGGACGAGAGCGGAAGUGCUCCGGGCCCCGUAAAAAGGGCGUGACACAAUGUGUUAUACCUUCCCCAGGGCCGUUUAACGGUCGCUUGAGAAGUGGAUCUGACUGAUUACUCGGGCGCUACCCUUUU	NZ_JAOEJT010000002.1_106578_128014	.........(((((((((((((((...)))))..(((((((((..))))))))).(((.....)))..................((((((.....))))))..(((((((((((((((...))))))-)))))))))...................)))))))))).....	UU-GACGGUGGGUAGCGCCU--ACCGCU---A--------------UGCGGUACCUCUUGCCU---C--------U----GGACGAGAGCGGAAGUGCUCCGGGCCCCGUAAAAA-------GGGCGUGACACA--AUGUGUUAU---ACCUUCCCCAGGGCCGUUUA---------------ACGGUCGCUUGAGAAGUGGAU-CUG-AC-UGA-UUACU-------CGGGCGCUACC-CUUUU	UGGAUCUGACUGAUUACUC	UUGACGGUGGGUAGCGCCUACCGCUAUGCGGUACCUCUUGCCUCUGGACGAGAGCGGAAGUGCUCCGGGCCCCGUAAAAAGGGCGUGACACAAUGUGUUAUACCUUCCCCAGGGCCGUUUAACGGUCGCUUGAGAAG	GGGCGCUACCCUUUU
	UG17_locus_1101	Eco2	8e-35	1516	1693	+	GCAGGCGUGAGUGGCGCCUACUGCGUAAGCAGUACCUCUUGCCAGUCAUUGGUAAUGAGCGGAAGUGCCCCAUACCUAGCGAAAGCAGGGCCUGACACCUAGUGUUAAACCUUCUCGAGGGCUAUUCGUUAGCUGCCCGGGAAGAGGAUCUGACUGAUCUCUCAGGCGCCACGCACAC	NZ_AKYY01000023.1_19289_30790_rc	.........(((((((((((((((....)))))..((((((((.......))))))))).(((.....))).....................((((((...))))))...(((((((((((((((...))))))-)))))))))...................)))))))))).....	GC-AGGCGUGAGUGGCGCCU--ACUGCG--UA--------------AGCAGUACCUC-UUGCC---AGUCA---UU----GGUAAUGAGCGGAAGUGCCCCAUACCU-AGCGAAA---GCAGGGCCUGACAC-C---UAGUGUUA--AACCUUCUCGAGGGCUAUUCG---------------UUAGCUGCCCGGGAAGAGGAU-CUG-AC-UGA-UCUCU-------CAGGCGCCACG-CACAC	AGGAUCUGACUGAUCUCUC	GCAGGCGUGAGUGGCGCCUACUGCGUAAGCAGUACCUCUUGCCAGUCAUUGGUAAUGAGCGGAAGUGCCCCAUACCUAGCGAAAGCAGGGCCUGACACCUAGUGUUAAACCUUCUCGAGGGCUAUUCGUUAGCUGCCCGGGAAG	AGGCGCCACGCACAC
[truncated: 79 more rows]

## Sheet: Table S3
	Tang et al. (2025)
	Table S3 | Bioinformatically predicted A-B-A' patterns in DRT10 ncRNA sequences
[truncated: 2,298 more rows]

## Sheet: Table S4
	Tang et al. (2025)
[truncated: 6,736 more rows]

[truncated: 5 more sheets: Table S5, Table S6, Table S7, Table S8, Table S9]
